# Supplementary material for: Multi-omics analysis revealed that the protein kinase MoKin1 affected the cellular response to endoplasmic reticulum stress in the rice blast fungus, Magnaporthe oryzae
Source: BMC Genomics. 2024 May 7;25:449. doi: 10.1186/s12864-024-10337-8 (PMC11077741; doi:10.1186/s12864-024-10337-8)
Supplement: Supplementary file 1 — Supplementary Material 1 [file 12864_2024_10337_MOESM1_ESM.xlsx]

## Sheet: Sheet
			Table S1 Comprehensive analysis of proteomic data in MoKin1 deletion mutant
		Sheet	Description
		Sheet1	Integrated information on proteome data
		Sheet2	up-regulated proteins in MoKin1_vs_Ku80
		Sheet3	GO annotation of up-regulated proteins in MoKin1_vs_Ku80
		Sheet4	GO enrichment of up-regulated proteins in MoKin1_vs_Ku80
		Sheet5	KEGG enrichment of up-regulated proteins in MoKin1_vs_Ku80
		Sheet6	down-regulated proteins in MoKin1_vs_Ku80
		Sheet7	KEGG enrichment of down-regulated proteins in MoKin1_vs_Ku80
		Sheet8	GO annotation of down-regulated proteins in MoKin1_vs_Ku80
		Sheet9	GO enrichment of down-regulated proteins in MoKin1_vs_Ku80
		Sheet10	down-regulated proteins GO enrichment terms related to response to endoplasmic reticulum stress
		Sheet11	expression proteins related to response to endoplasmic reticulum stress

## Sheet: Sheet1
											Integrated information on proteome data
Protein	Protein Name	Gene Name	Function	ProteinGroup	FastaHeaders	Proteins	Peptides	RazorUniquePeptides	UniquePeptides	Coverage	MolWeight	LFQ intensity Kin1-1	LFQ intensity Kin1-2	LFQ intensity Kin1-3	LFQ intensity Ku80-1	LFQ intensity Ku80-2	LFQ intensity Ku80-3	Identified or Quantified	GO annotations	KO(Name)	Pathways	Subcellular localization	Domain
A4QQ05	Riboflavin kinase	FMN1	FUNCTION: Catalyzes the phosphorylation of riboflavin (vitamin B2) to form flavin mononucleotide (FMN) coenzyme. {ECO:0000250}.	sp|A4QQ05|RIFK_MAGO7	sp|A4QQ05|RIFK_MAGO7 Riboflavin kinase OS=Magnaporthe oryzae (strain 70-15 / ATCC MYA-4617 / FGSC 8958) OX=242507 GN=FMN1 PE=3 SV=3	1	9	9	9	47	21.833	3335000	3720000	4021700	4702200	3749200	3788500	Quantified	GO:0009398(BP:FMN biosynthetic process);GO:0009231(BP:riboflavin biosynthetic process);GO:0005524(MF:ATP binding);GO:0046872(MF:metal ion binding);GO:0008531(MF:riboflavin kinase activity)	K00861(NA)	ko00740(Riboflavin metabolism);ko01240(Biosynthesis of cofactors)		PF01687(Riboflavin kinase)
A4QQE0	mRNA cleavage and polyadenylation factor CLP1	CLP1	FUNCTION: Required for endonucleolytic cleavage during polyadenylation-dependent pre-mRNA 3'-end formation. {ECO:0000255|HAMAP-Rule:MF_03035}.	sp|A4QQE0|CLP1_MAGO7	sp|A4QQE0|CLP1_MAGO7 mRNA cleavage and polyadenylation factor CLP1 OS=Magnaporthe oryzae (strain 70-15 / ATCC MYA-4617 / FGSC 8958) OX=242507 GN=CLP1 PE=3 SV=2	1	2	2	2	7.7	48.583	45395	51161	39594	52643	37873	82369	Quantified	GO:0031124(BP:mRNA 3'-end processing);GO:0005849(CC:mRNA cleavage factor complex);GO:0005524(MF:ATP binding)	K14399(NA)	ko03015(mRNA surveillance pathway)		PF16575(mRNA cleavage and polyadenylation factor CLP1 P-loop);PF06807(Pre-mRNA cleavage complex II protein Clp1);PF16573(N-terminal beta-sandwich domain of polyadenylation factor)
A4QQN1	Mannitol 2-dehydrogenase	MGCH7_ch7g1113	FUNCTION: Catalyzes the NAD(H)-dependent interconversion of D-fructose and D-mannitol in the mannitol metabolic pathway. {ECO:0000250}.	sp|A4QQN1|M2DH_MAGO7	sp|A4QQN1|M2DH_MAGO7 Mannitol 2-dehydrogenase OS=Magnaporthe oryzae (strain 70-15 / ATCC MYA-4617 / FGSC 8958) OX=242507 GN=MGCH7_ch7g1113 PE=3 SV=1	1	26	26	26	58.2	56.498	13933000	12893000	10709000	12795000	14454000	8838000	Quantified	GO:0050662(MF:coenzyme binding);GO:0050086(MF:mannitol 2-dehydrogenase activity)	K00045(NA)	ko00051(Fructose and mannose metabolism)		PF08125(Mannitol dehydrogenase C-terminal domain);PF01232(Mannitol dehydrogenase Rossmann domain)
A4QR21	NADH-cytochrome b5 reductase 2	MCR1	FUNCTION: May mediate the reduction of outer membrane cytochrome b5. {ECO:0000250}.	sp|A4QR21|MCR1_MAGO7	sp|A4QR21|MCR1_MAGO7 NADH-cytochrome b5 reductase 2 OS=Magnaporthe oryzae (strain 70-15 / ATCC MYA-4617 / FGSC 8958) OX=242507 GN=MCR1 PE=3 SV=1	1	14	14	14	45.9	36.574	1559700	2206800	1148700	1597800	1237700	2141100	Quantified	GO:0034599(BP:cellular response to oxidative stress);GO:0006696(BP:ergosterol biosynthetic process);GO:0031307(CC:integral component of mitochondrial outer membrane);GO:0005758(CC:mitochondrial intermembrane space);GO:0004128(MF:cytochrome-b5 reductase activity, acting on NAD(P)H);GO:0003954(MF:NADH dehydrogenase activity)	K00326(NA)	ko00520(Amino sugar and nucleotide sugar metabolism)		PF00175(Oxidoreductase NAD-binding domain);PF00970(Oxidoreductase FAD-binding domain)
A4QR60	Glutamyl-tRNA(Gln) amidotransferase subunit A, mitochondrial	MGG_13483	FUNCTION: Allows the formation of correctly charged Gln-tRNA(Gln) through the transamidation of misacylated Glu-tRNA(Gln) in the mitochondria. The reaction takes place in the presence of glutamine and ATP through an activated gamma-phospho-Glu-tRNA(Gln). {ECO:0000255|HAMAP-Rule:MF_03150}.	sp|A4QR60|GATA_MAGO7	sp|A4QR60|GATA_MAGO7 Glutamyl-tRNA(Gln) amidotransferase subunit A, mitochondrial OS=Magnaporthe oryzae (strain 70-15 / ATCC MYA-4617 / FGSC 8958) OX=242507 GN=MGG_13483 PE=3 SV=1	1	5	5	5	19.3	54.88	311660	330140	341680	377830	562640	234390	Quantified	GO:0070681(BP:glutaminyl-tRNAGln biosynthesis via transamidation);GO:0032543(BP:mitochondrial translation);GO:0030956(CC:glutamyl-tRNA(Gln) amidotransferase complex);GO:0005739(CC:mitochondrion);GO:0004040(MF:amidase activity);GO:0005524(MF:ATP binding);GO:0050567(MF:glutaminyl-tRNA synthase (glutamine-hydrolyzing) activity)	K02433(NA)	ko00970(Aminoacyl-tRNA biosynthesis)		PF01425(Amidase)
A4QRM8	Protein SDS23	SDS23	FUNCTION: Involved in DNA replication and cell separation. {ECO:0000250}.	sp|A4QRM8|SDS23_MAGO7	sp|A4QRM8|SDS23_MAGO7 Protein SDS23 OS=Magnaporthe oryzae (strain 70-15 / ATCC MYA-4617 / FGSC 8958) OX=242507 GN=SDS23 PE=3 SV=1	1	8	8	8	18.7	56.921	579560	643210	795010	732970	602300	1783500	Quantified	GO:0042149(BP:cellular response to glucose starvation);GO:0030071(BP:regulation of mitotic metaphase/anaphase transition);GO:0005737(CC:cytoplasm);GO:0005634(CC:nucleus)				PF00571(CBS domain)
A4QS18	Flap endonuclease 1	FEN1	FUNCTION: Structure-specific nuclease with 5'-flap endonuclease and 5'-3' exonuclease activities involved in DNA replication and repair. During DNA replication, cleaves the 5'-overhanging flap structure that is generated by displacement synthesis when DNA polymerase encounters the 5'-end of a downstream Okazaki fragment. It enters the flap from the 5'-end and then tracks to cleave the flap base, …	sp|A4QS18|FEN1_MAGO7	sp|A4QS18|FEN1_MAGO7 Flap endonuclease 1 OS=Magnaporthe oryzae (strain 70-15 / ATCC MYA-4617 / FGSC 8958) OX=242507 GN=FEN1 PE=3 SV=2	1	7	7	7	26.1	44.559	159100	275570	257180	436650	287140	125250	Quantified	GO:0006286(BP:base-excision repair, base-free sugar-phosphate removal);GO:0006260(BP:DNA replication);GO:0043137(BP:DNA replication, removal of RNA primer);GO:0006303(BP:double-strand break repair via nonhomologous end joining);GO:0000734(BP:gene conversion at mating-type locus, DNA repair synthesis);GO:0035753(BP:maintenance of DNA trinucleotide repeats);GO:0001302(BP:replicative cell aging);GO:…	K04799(NA)	ko03030(DNA replication);ko03410(Base excision repair);ko03450(Non-homologous end-joining)		PF00867(XPG I-region);PF00752(XPG N-terminal domain)
A4QSS5	ATP-dependent RNA helicase DBP2	DBP2	FUNCTION: ATP-dependent RNA helicase involved nonsense-mediated mRNA decay and ribosome biogenesis through rRNA processing. {ECO:0000250}.	sp|A4QSS5|DBP2_MAGO7	sp|A4QSS5|DBP2_MAGO7 ATP-dependent RNA helicase DBP2 OS=Magnaporthe oryzae (strain 70-15 / ATCC MYA-4617 / FGSC 8958) OX=242507 GN=DBP2 PE=3 SV=1	1	27	26	26	53.8	59.137	9339100	9898800	10188000	11545000	13062000	29843000	Quantified	GO:0000184(BP:nuclear-transcribed mRNA catabolic process, nonsense-mediated decay);GO:0006364(BP:rRNA processing);GO:0005737(CC:cytoplasm);GO:0005634(CC:nucleus);GO:0005524(MF:ATP binding);GO:0003723(MF:RNA binding);GO:0003724(MF:RNA helicase activity)	K12823(NA)	ko03040(Spliceosome)		PF00270(DEAD/DEAH box helicase);PF00271(Helicase conserved C-terminal domain)
A4QSX4	Eukaryotic translation initiation factor 3 subunit C	NIP1	FUNCTION: Component of the eukaryotic translation initiation factor 3 (eIF-3) complex, which is involved in protein synthesis of a specialized repertoire of mRNAs and, together with other initiation factors, stimulates binding of mRNA and methionyl-tRNAi to the 40S ribosome. The eIF-3 complex specifically targets and initiates translation of a subset of mRNAs involved in cell proliferation. {ECO:…	sp|A4QSX4|EIF3C_MAGO7	sp|A4QSX4|EIF3C_MAGO7 Eukaryotic translation initiation factor 3 subunit C OS=Magnaporthe oryzae (strain 70-15 / ATCC MYA-4617 / FGSC 8958) OX=242507 GN=NIP1 PE=3 SV=1	1	38	38	38	49.8	97.069	8747800	8341300	10589000	9771900	11968000	9781800	Quantified	GO:0001732(BP:formation of cytoplasmic translation initiation complex);GO:0016282(CC:eukaryotic 43S preinitiation complex);GO:0033290(CC:eukaryotic 48S preinitiation complex);GO:0005852(CC:eukaryotic translation initiation factor 3 complex);GO:0003743(MF:translation initiation factor activity);GO:0031369(MF:translation initiation factor binding)				PF05470(Eukaryotic translation initiation factor 3 subunit 8 N-terminus);PF01399(PCI domain)
A4QT78	Eukaryotic translation initiation factor 3 subunit H	MGG_05156	FUNCTION: Component of the eukaryotic translation initiation factor 3 (eIF-3) complex, which is involved in protein synthesis of a specialized repertoire of mRNAs and, together with other initiation factors, stimulates binding of mRNA and methionyl-tRNAi to the 40S ribosome. The eIF-3 complex specifically targets and initiates translation of a subset of mRNAs involved in cell proliferation. {ECO:…	sp|A4QT78|EIF3H_MAGO7	sp|A4QT78|EIF3H_MAGO7 Eukaryotic translation initiation factor 3 subunit H OS=Magnaporthe oryzae (strain 70-15 / ATCC MYA-4617 / FGSC 8958) OX=242507 GN=MGG_05156 PE=3 SV=1	1	12	12	12	36.6	40.477	5034500	5752600	6160100	5399200	5996000	7104400	Quantified	GO:0001732(BP:formation of cytoplasmic translation initiation complex);GO:0016282(CC:eukaryotic 43S preinitiation complex);GO:0033290(CC:eukaryotic 48S preinitiation complex);GO:0005852(CC:eukaryotic translation initiation factor 3 complex);GO:0003743(MF:translation initiation factor activity)				PF01398(JAB1/Mov34/MPN/PAD-1 ubiquitin protease)
A4QTA3	Eukaryotic translation initiation factor 3 subunit J	HCR1	FUNCTION: Component of the eukaryotic translation initiation factor 3 (eIF-3) complex, which is involved in protein synthesis of a specialized repertoire of mRNAs and, together with other initiation factors, stimulates binding of mRNA and methionyl-tRNAi to the 40S ribosome. The eIF-3 complex specifically targets and initiates translation of a subset of mRNAs involved in cell proliferation. {ECO:…	sp|A4QTA3|EIF3J_MAGO7	sp|A4QTA3|EIF3J_MAGO7 Eukaryotic translation initiation factor 3 subunit J OS=Magnaporthe oryzae (strain 70-15 / ATCC MYA-4617 / FGSC 8958) OX=242507 GN=HCR1 PE=3 SV=1	1	9	9	9	37.4	30.284	1685100	2873900	2386700	1660500	2298800	3433500	Quantified	GO:0001732(BP:formation of cytoplasmic translation initiation complex);GO:0016282(CC:eukaryotic 43S preinitiation complex);GO:0033290(CC:eukaryotic 48S preinitiation complex);GO:0005852(CC:eukaryotic translation initiation factor 3 complex);GO:0003743(MF:translation initiation factor activity)				PF08597(Translation initiation factor eIF3 subunit)
A4QTC6	ATP-dependent RNA helicase MRH4, mitochondrial	MRH4	FUNCTION: ATP-binding RNA helicase involved in mitochondrial RNA metabolism. Required for maintenance of mitochondrial DNA (By similarity). {ECO:0000250}.	sp|A4QTC6|MRH4_MAGO7	sp|A4QTC6|MRH4_MAGO7 ATP-dependent RNA helicase MRH4, mitochondrial OS=Magnaporthe oryzae (strain 70-15 / ATCC MYA-4617 / FGSC 8958) OX=242507 GN=MRH4 PE=3 SV=1	1	10	10	10	19	71.017	590530	1537400	1066100	1426700	1776300	1123900	Quantified	GO:0005739(CC:mitochondrion);GO:0005524(MF:ATP binding);GO:0003723(MF:RNA binding);GO:0003724(MF:RNA helicase activity)				PF00271(Helicase conserved C-terminal domain);PF00270(DEAD/DEAH box helicase)
A4QTE3	Very-long-chain 3-oxoacyl-CoA reductase	MGG_05096	FUNCTION: Component of the microsomal membrane bound fatty acid elongation system, which produces the 26-carbon very long-chain fatty acids (VLCFA) from palmitate. Catalyzes the reduction of the 3-ketoacyl-CoA intermediate that is formed in each cycle of fatty acid elongation. VLCFAs serve as precursors for ceramide and sphingolipids. {ECO:0000255|HAMAP-Rule:MF_03107}.	sp|A4QTE3|MKAR_MAGO7	sp|A4QTE3|MKAR_MAGO7 Very-long-chain 3-oxoacyl-CoA reductase OS=Magnaporthe oryzae (strain 70-15 / ATCC MYA-4617 / FGSC 8958) OX=242507 GN=MGG_05096 PE=3 SV=1	1	3	3	3	11.2	36.134	260880	238610	218150	282410	475120		Quantified	GO:0030497(BP:fatty acid elongation);GO:0030148(BP:sphingolipid biosynthetic process);GO:0042761(BP:very long-chain fatty acid biosynthetic process);GO:0005789(CC:endoplasmic reticulum membrane);GO:0016021(CC:integral component of membrane);GO:0102339(MF:3-oxo-arachidoyl-CoA reductase activity);GO:0102340(MF:3-oxo-behenoyl-CoA reductase activity);GO:0102342(MF:3-oxo-cerotoyl-CoA reductase activit…	K10251(NA)	ko00062(Fatty acid elongation);ko00140(Steroid hormone biosynthesis);ko01040(Biosynthesis of unsaturated fatty acids)		PF00106(short chain dehydrogenase)
A4QTI0	Inclusion body clearance protein IML2	IML2	FUNCTION: Inclusion body (IB) resident protein that interacts strongly with lipid droplet (LD) proteins. Involved in LD-mediated IB clearing after protein folding stress, probably by enabling access to the IBs of an LD-stored soluble sterol derivative that acts as chaperone in inclusion clearing. {ECO:0000250|UniProtKB:P47031}.	sp|A4QTI0|IML2_MAGO7	sp|A4QTI0|IML2_MAGO7 Inclusion body clearance protein IML2 OS=Magnaporthe oryzae (strain 70-15 / ATCC MYA-4617 / FGSC 8958) OX=242507 GN=IML2 PE=3 SV=1	1	2	2	2	3.6	88.76	47052	52467	68673	93635	132850	116870	Quantified	GO:0005737(CC:cytoplasm);GO:0005634(CC:nucleus)				PF10300(Protein of unknown function (DUF3808))
A4QTI8	Mitochondrial distribution and morphology protein 10	MDM10	FUNCTION: Component of the ERMES/MDM complex, which serves as a molecular tether to connect the endoplasmic reticulum and mitochondria. Components of this complex are involved in the control of mitochondrial shape and protein biogenesis and may function in phospholipid exchange. MDM10 is involved in the late assembly steps of the general translocase of the mitochondrial outer membrane (TOM comple…	sp|A4QTI8|MDM10_MAGO7	sp|A4QTI8|MDM10_MAGO7 Mitochondrial distribution and morphology protein 10 OS=Magnaporthe oryzae (strain 70-15 / ATCC MYA-4617 / FGSC 8958) OX=242507 GN=MDM10 PE=3 SV=1	1	8	8	8	31.4	48.791	337670	312330	360180	389310	356970	535350	Quantified	GO:0000002(BP:mitochondrial genome maintenance);GO:0070096(BP:mitochondrial outer membrane translocase complex assembly);GO:1990456(BP:mitochondrion-endoplasmic reticulum membrane tethering);GO:0045040(BP:protein import into mitochondrial outer membrane);GO:0032865(CC:ERMES complex);GO:0031307(CC:integral component of mitochondrial outer membrane)	K17774(NA)	ko04139(Mitophagy - yeast)		PF12519(Mitochondrial distribution and morphology protein 10)
A4QTQ9	U3 small nucleolar RNA-associated protein 10	UTP10	FUNCTION: Involved in nucleolar processing of pre-18S ribosomal RNA. Involved in ribosome biosynthesis (By similarity). {ECO:0000250|UniProtKB:P42945}.	sp|A4QTQ9|UTP10_MAGO7	sp|A4QTQ9|UTP10_MAGO7 U3 small nucleolar RNA-associated protein 10 OS=Magnaporthe oryzae (strain 70-15 / ATCC MYA-4617 / FGSC 8958) OX=242507 GN=UTP10 PE=3 SV=2	1	16	16	16	11.3	198.35	783510	634490	937140	1179400	1192600	470530	Quantified	GO:0030490(BP:maturation of SSU-rRNA);GO:0042254(BP:ribosome biogenesis);GO:0005739(CC:mitochondrion);GO:0005730(CC:nucleolus);GO:0005732(CC:small nucleolar ribonucleoprotein complex);GO:0030515(MF:snoRNA binding)	K14550(NA)	ko03008(Ribosome biogenesis in eukaryotes)		PF08146(BP28CT (NUC211) domain);PF12397(U3 small nucleolar RNA-associated protein 10)
A4QTR1	ATP-dependent RNA helicase DBP9	DBP9	FUNCTION: ATP-binding RNA helicase involved in the biogenesis of 60S ribosomal subunits and is required for the normal formation of 25S and 5.8S rRNAs. {ECO:0000250}.	sp|A4QTR1|DBP9_MAGO7	sp|A4QTR1|DBP9_MAGO7 ATP-dependent RNA helicase DBP9 OS=Magnaporthe oryzae (strain 70-15 / ATCC MYA-4617 / FGSC 8958) OX=242507 GN=DBP9 PE=3 SV=1	1	4	4	4	9.7	71.098	13686	83509	23035	180200	45476	114110	Quantified	GO:0006364(BP:rRNA processing);GO:0005730(CC:nucleolus);GO:0005524(MF:ATP binding);GO:0003723(MF:RNA binding);GO:0003724(MF:RNA helicase activity)				PF00270(DEAD/DEAH box helicase);PF00271(Helicase conserved C-terminal domain)
A4QTV1	Vacuolar protein sorting-associated protein 27	VPS27	FUNCTION: Component of the ESCRT-0 complex which is the sorting receptor for ubiquitinated cargo proteins at the multivesicular body (MVB) and recruits ESCRT-I to the MVB outer membrane. {ECO:0000250}.	sp|A4QTV1|VPS27_MAGO7	sp|A4QTV1|VPS27_MAGO7 Vacuolar protein sorting-associated protein 27 OS=Magnaporthe oryzae (strain 70-15 / ATCC MYA-4617 / FGSC 8958) OX=242507 GN=VPS27 PE=3 SV=1	1	7	7	7	12.6	78.059	638360	390160	516390	623620	421000	198190	Quantified	GO:0006886(BP:intracellular protein transport);GO:0010008(CC:endosome membrane);GO:0046872(MF:metal ion binding)	K12182(NA)	ko03250(Viral life cycle - HIV-1);ko04144(Endocytosis);ko04145(Phagosome)		PF01363(FYVE zinc finger);PF02809(Ubiquitin interaction motif);PF00790(VHS domain)
A4QTY2	Metacaspase-1	MCA1	FUNCTION: Involved in cell death (apoptosis). {ECO:0000250}.	sp|A4QTY2|MCA1_MAGO7	sp|A4QTY2|MCA1_MAGO7 Metacaspase-1 OS=Magnaporthe oryzae (strain 70-15 / ATCC MYA-4617 / FGSC 8958) OX=242507 GN=MCA1 PE=3 SV=2	1	10	10	10	44.4	43.53	1505300	1440600	1914900	1777100	1906000	734160	Quantified	GO:0006915(BP:apoptotic process);GO:0008234(MF:cysteine-type peptidase activity)				PF00656(Caspase domain)
A4QU31	ATP-dependent RNA helicase FAL1	FAL1	FUNCTION: ATP-dependent RNA helicase involved in 40S ribosomal subunit biogenesis. Required for the processing and cleavage of 35S pre-rRNA at sites A0, A1, and A2, leading to mature 18S rRNA (By similarity). {ECO:0000250}.	sp|A4QU31|FAL1_MAGO7	sp|A4QU31|FAL1_MAGO7 ATP-dependent RNA helicase FAL1 OS=Magnaporthe oryzae (strain 70-15 / ATCC MYA-4617 / FGSC 8958) OX=242507 GN=FAL1 PE=3 SV=1	1	17	15	15	48.4	45.552	2513400	1851300	2670100	2810800	2423100	449470	Quantified	GO:0006364(BP:rRNA processing);GO:0005730(CC:nucleolus);GO:0005524(MF:ATP binding);GO:0003723(MF:RNA binding);GO:0003724(MF:RNA helicase activity)	K13025(NA)	ko03013(Nucleocytoplasmic transport);ko03015(mRNA surveillance pathway);ko03040(Spliceosome)		PF00270(DEAD/DEAH box helicase);PF00271(Helicase conserved C-terminal domain)
A4QUA4	Long chronological lifespan protein 2	LCL2	FUNCTION: Probable component of the endoplasmic reticulum-associated degradation (ERAD) pathway. {ECO:0000250}.	sp|A4QUA4|LCL2_MAGO7	sp|A4QUA4|LCL2_MAGO7 Long chronological lifespan protein 2 OS=Magnaporthe oryzae (strain 70-15 / ATCC MYA-4617 / FGSC 8958) OX=242507 GN=LCL2 PE=3 SV=1	1	1	1	1	10.4	13.428	366400	173140	327800	227280	4209	423170	Quantified
A4QUC1	Leucine aminopeptidase 2	MGG_09481	FUNCTION: Aminopeptidase that preferentially cleaves di- and tripeptides. Also has low epoxide hydrolase activity (in vitro). Can hydrolyze the epoxide leukotriene LTA(4) but it forms preferentially 5,6-dihydroxy-7,9,11,14-eicosatetraenoic acid rather than the cytokine leukotriene B(4) as the product compared to the homologous mammalian enzyme (in vitro). {ECO:0000250|UniProtKB:Q10740}.	sp|A4QUC1|LKHA4_MAGO7	sp|A4QUC1|LKHA4_MAGO7 Leucine aminopeptidase 2 OS=Magnaporthe oryzae (strain 70-15 / ATCC MYA-4617 / FGSC 8958) OX=242507 GN=MGG_09481 PE=3 SV=2	1	29	29	29	60	69.112	6588500	6940800	7350700	10288000	5994700	12093000	Quantified	GO:0043171(BP:peptide catabolic process);GO:0005737(CC:cytoplasm);GO:0005634(CC:nucleus);GO:0004177(MF:aminopeptidase activity);GO:0004301(MF:epoxide hydrolase activity);GO:0008237(MF:metallopeptidase activity);GO:0008270(MF:zinc ion binding)	K01254(NA)	ko00590(Arachidonic acid metabolism)		PF09127(Leukotriene A4 hydrolase, C-terminal);PF01433(Peptidase family M1 domain)
A4QUF0	Polyadenylate-binding protein, cytoplasmic and nuclear	PAB1	FUNCTION: Binds the poly(A) tail of mRNA. Appears to be an important mediator of the multiple roles of the poly(A) tail in mRNA biogenesis, stability and translation. In the nucleus, involved in both mRNA cleavage and polyadenylation. Is also required for efficient mRNA export to the cytoplasm. Acts in concert with a poly(A)-specific nuclease (PAN) to affect poly(A) tail shortening, which may occ…	sp|A4QUF0|PABP_MAGO7	sp|A4QUF0|PABP_MAGO7 Polyadenylate-binding protein, cytoplasmic and nuclear OS=Magnaporthe oryzae (strain 70-15 / ATCC MYA-4617 / FGSC 8958) OX=242507 GN=PAB1 PE=3 SV=1	1	33	33	33	49.2	81.933	21897000	28373000	23383000	25551000	29513000	29740000	Quantified	GO:0006397(BP:mRNA processing);GO:0051028(BP:mRNA transport);GO:1901918(BP:negative regulation of exoribonuclease activity);GO:0060212(BP:negative regulation of nuclear-transcribed mRNA poly(A) tail shortening);GO:1901919(BP:positive regulation of exoribonuclease activity);GO:0006417(BP:regulation of translation);GO:0010494(CC:cytoplasmic stress granule);GO:0071014(CC:post-mRNA release spliceosom…	K13126(NA)	ko03015(mRNA surveillance pathway);ko03018(RNA degradation)		PF00658(Poly-adenylate binding protein, unique domain);PF00076(RNA recognition motif. (a.k.a. RRM, RBD, or RNP domain))
A4QUI2	ATPase GET3	GET3	FUNCTION: ATPase required for the post-translational delivery of tail-anchored (TA) proteins to the endoplasmic reticulum. Recognizes and selectively binds the transmembrane domain of TA proteins in the cytosol. This complex then targets to the endoplasmic reticulum by membrane-bound receptors, where the tail-anchored protein is released for insertion. This process is regulated by ATP binding and…	sp|A4QUI2|GET3_MAGO7	sp|A4QUI2|GET3_MAGO7 ATPase GET3 OS=Magnaporthe oryzae (strain 70-15 / ATCC MYA-4617 / FGSC 8958) OX=242507 GN=GET3 PE=3 SV=1	1	10	10	10	39.7	37.89	1913000	1382900	1820100	1455200	1587600	3162600	Quantified	GO:0045048(BP:protein insertion into ER membrane);GO:0005783(CC:endoplasmic reticulum);GO:0005524(MF:ATP binding);GO:0016887(MF:ATPase activity);GO:0046872(MF:metal ion binding)				PF02374(Anion-transporting ATPase)
A4QUK5	Conserved oligomeric Golgi complex subunit 6	COG6	FUNCTION: Acts as component of the peripheral membrane COG complex that is involved in intra-Golgi protein trafficking. COG is located at the cis-Golgi, and regulates tethering of retrograde intra-Golgi vesicles and possibly a number of other membrane trafficking events (By similarity). {ECO:0000250}.	sp|A4QUK5|COG6_MAGO7	sp|A4QUK5|COG6_MAGO7 Conserved oligomeric Golgi complex subunit 6 OS=Magnaporthe oryzae (strain 70-15 / ATCC MYA-4617 / FGSC 8958) OX=242507 GN=COG6 PE=3 SV=1	1	3	3	3	8.9	78.782	23494	15058	20768	12042		108880	Quantified	GO:0006891(BP:intra-Golgi vesicle-mediated transport);GO:0015031(BP:protein transport);GO:0000139(CC:Golgi membrane);GO:0017119(CC:Golgi transport complex)				PF06419(Conserved oligomeric complex COG6)
A4QUL1	Protein transport protein SEC24	SEC24	FUNCTION: Component of the coat protein complex II (COPII) which promotes the formation of transport vesicles from the endoplasmic reticulum (ER). The coat has two main functions, the physical deformation of the endoplasmic reticulum membrane into vesicles and the selection of cargo molecules (By similarity). {ECO:0000250}.	sp|A4QUL1|SEC24_MAGO7	sp|A4QUL1|SEC24_MAGO7 Protein transport protein SEC24 OS=Magnaporthe oryzae (strain 70-15 / ATCC MYA-4617 / FGSC 8958) OX=242507 GN=SEC24 PE=3 SV=1	1	18	18	18	26.9	104.63	2470300	2529400	3141300	2855000	2763600	2183500	Quantified	GO:0006888(BP:ER to Golgi vesicle-mediated transport);GO:0006886(BP:intracellular protein transport);GO:0030127(CC:COPII vesicle coat);GO:0005789(CC:endoplasmic reticulum membrane);GO:0000139(CC:Golgi membrane);GO:0008270(MF:zinc ion binding)	K14007(NA)	ko04141(Protein processing in endoplasmic reticulum)		PF00626(Gelsolin repeat);PF08033(Sec23/Sec24 beta-sandwich domain);PF04810(Sec23/Sec24 zinc finger);PF04815(Sec23/Sec24 helical domain);PF04811(Sec23/Sec24 trunk domain)
A4QUT2	Catalase-peroxidase 2	KATG2	FUNCTION: Bifunctional enzyme with both catalase and broad-spectrum peroxidase activity. Confers resistance to H(2)O(2) in hyphae. May play an antioxidative role in fungal defense against the host-produced H(2)O(2) (oxidative burst) at the early stage of plant infection. {ECO:0000255|HAMAP-Rule:MF_03108, ECO:0000269|PubMed:21043575, ECO:0000269|PubMed:21971530}.	sp|A4QUT2|KATG2_MAGO7	sp|A4QUT2|KATG2_MAGO7 Catalase-peroxidase 2 OS=Magnaporthe oryzae (strain 70-15 / ATCC MYA-4617 / FGSC 8958) OX=242507 GN=KATG2 PE=1 SV=1	1	7	7	7	13.4	85.586	394210	349790	115580	481140	447560	1095000	Quantified	GO:0042744(BP:hydrogen peroxide catabolic process);GO:0006979(BP:response to oxidative stress);GO:0005576(CC:extracellular region);GO:0004096(MF:catalase activity);GO:0020037(MF:heme binding);GO:0046872(MF:metal ion binding)	K03782(NA)	ko00360(Phenylalanine metabolism);ko00380(Tryptophan metabolism);ko00940(Phenylpropanoid biosynthesis);ko00983(Drug metabolism - other enzymes)		PF00141(Peroxidase)
A4QVH4	Cytochrome c peroxidase, mitochondrial	CCP1	FUNCTION: Destroys radicals which are normally produced within the cells and which are toxic to biological systems. {ECO:0000250}.	sp|A4QVH4|CCPR_MAGO7	sp|A4QVH4|CCPR_MAGO7 Cytochrome c peroxidase, mitochondrial OS=Magnaporthe oryzae (strain 70-15 / ATCC MYA-4617 / FGSC 8958) OX=242507 GN=CCP1 PE=3 SV=1	1	21	21	21	53.3	39.86	22559000	21449000	22019000	29956000	25520000	59001000	Quantified	GO:0006979(BP:response to oxidative stress);GO:0005759(CC:mitochondrial matrix);GO:0004130(MF:cytochrome-c peroxidase activity);GO:0020037(MF:heme binding);GO:0046872(MF:metal ion binding)				PF00141(Peroxidase)
A4QVI3	Translation machinery-associated protein 22	TMA22		sp|A4QVI3|DENR_MAGO7	sp|A4QVI3|DENR_MAGO7 Translation machinery-associated protein 22 OS=Magnaporthe oryzae (strain 70-15 / ATCC MYA-4617 / FGSC 8958) OX=242507 GN=TMA22 PE=3 SV=2	1	7	7	7	57.2	22.089	2160000	2344300	1924600	2604500	2137500	1366800	Quantified	GO:0005737(CC:cytoplasm);GO:0005840(CC:ribosome);GO:0003743(MF:translation initiation factor activity)				PF01253(Translation initiation factor SUI1)
A4QVP2	ATP-dependent RNA helicase eIF4A	TIF1	FUNCTION: ATP-dependent RNA helicase which is a subunit of the eIF4F complex involved in cap recognition and is required for mRNA binding to ribosome. In the current model of translation initiation, eIF4A unwinds RNA secondary structures in the 5'-UTR of mRNAs which is necessary to allow efficient binding of the small ribosomal subunit, and subsequent scanning for the initiator codon (By similari…	sp|A4QVP2|IF4A_MAGO7	sp|A4QVP2|IF4A_MAGO7 ATP-dependent RNA helicase eIF4A OS=Magnaporthe oryzae (strain 70-15 / ATCC MYA-4617 / FGSC 8958) OX=242507 GN=TIF1 PE=3 SV=1	1	24	24	22	70.2	44.749	39887000	33353000	36766000	41266000	35037000	22585000	Quantified	GO:0005737(CC:cytoplasm);GO:0005524(MF:ATP binding);GO:0003724(MF:RNA helicase activity);GO:0003743(MF:translation initiation factor activity)				PF00271(Helicase conserved C-terminal domain);PF00270(DEAD/DEAH box helicase)
A4QVR2	Histone H2A.Z	HTZ1	FUNCTION: Variant histone H2A which can replace H2A in some nucleosomes. Nucleosomes wrap and compact DNA into chromatin, limiting DNA accessibility to the cellular machineries which require DNA as a template. Histones thereby play a central role in transcription regulation, DNA repair, DNA replication and chromosomal stability. DNA accessibility is regulated via a complex set of post-translation…	sp|A4QVR2|H2AZ_MAGO7	sp|A4QVR2|H2AZ_MAGO7 Histone H2A.Z OS=Magnaporthe oryzae (strain 70-15 / ATCC MYA-4617 / FGSC 8958) OX=242507 GN=HTZ1 PE=3 SV=1	1	3	2	2	21.8	15.274	177160	192220	110270	117160	126240		Quantified	GO:0000786(CC:nucleosome);GO:0005634(CC:nucleus);GO:0003677(MF:DNA binding);GO:0046982(MF:protein heterodimerization activity)	K11251(NA)	ko04217(Necroptosis)		PF16211(C-terminus of histone H2A);PF00125(Core histone H2A/H2B/H3/H4)
A4QVZ8	Lysophospholipase NTE1	NTE1	FUNCTION: Intracellular phospholipase B that catalyzes the double deacylation of phosphatidylcholine (PC) to glycerophosphocholine (GroPCho). Plays an important role in membrane lipid homeostasis. Responsible for the rapid PC turnover in response to inositol, elevated temperatures, or when choline is present in the growth medium (By similarity). {ECO:0000250}.	sp|A4QVZ8|NTE1_MAGO7	sp|A4QVZ8|NTE1_MAGO7 Lysophospholipase NTE1 OS=Magnaporthe oryzae (strain 70-15 / ATCC MYA-4617 / FGSC 8958) OX=242507 GN=NTE1 PE=3 SV=2	1	5	5	5	3.6	165.03	496890	366510	172460	272740	150960	246450	Quantified	GO:0016042(BP:lipid catabolic process);GO:0046470(BP:phosphatidylcholine metabolic process);GO:0005789(CC:endoplasmic reticulum membrane);GO:0016021(CC:integral component of membrane);GO:0004622(MF:lysophospholipase activity)	K14676(NA)	ko00564(Glycerophospholipid metabolism)		PF01734(Patatin-like phospholipase);PF00027(Cyclic nucleotide-binding domain)
A4QW40	Transcription initiation factor IIA subunit 2	TOA2	FUNCTION: TFIIA is a component of the transcription machinery of RNA polymerase II and plays an important role in transcriptional activation. TFIIA in a complex with tbp mediates transcriptional activity (By similarity). {ECO:0000250}.	sp|A4QW40|T2AG_MAGO7	sp|A4QW40|T2AG_MAGO7 Transcription initiation factor IIA subunit 2 OS=Magnaporthe oryzae (strain 70-15 / ATCC MYA-4617 / FGSC 8958) OX=242507 GN=TOA2 PE=3 SV=1	1	3	3	3	33.6	13.235	139260	17523	37337	13807	19608	265910	Quantified	GO:0051123(BP:RNA polymerase II preinitiation complex assembly);GO:0005672(CC:transcription factor TFIIA complex);GO:0000979(MF:RNA polymerase II core promoter sequence-specific DNA binding);GO:0017025(MF:TBP-class protein binding)	K03123(NA)	ko03022(Basal transcription factors)		PF02751(Transcription initiation factor IIA, gamma subunit);PF02268(Transcription initiation factor IIA, gamma subunit, helical domain)
A4QX49	ATP-dependent RNA helicase DBP7	DBP7	FUNCTION: ATP-binding RNA helicase involved in the biogenesis of 60S ribosomal subunits and is required for the normal formation of 25S and 5.8S rRNAs. {ECO:0000250}.	sp|A4QX49|DBP7_MAGO7	sp|A4QX49|DBP7_MAGO7 ATP-dependent RNA helicase DBP7 OS=Magnaporthe oryzae (strain 70-15 / ATCC MYA-4617 / FGSC 8958) OX=242507 GN=DBP7 PE=3 SV=1	1	10	10	10	16.1	89.216	918280	921570	853270	1095800	957770	912110	Quantified	GO:0000463(BP:maturation of LSU-rRNA from tricistronic rRNA transcript (SSU-rRNA, 5.8S rRNA, LSU-rRNA));GO:0005730(CC:nucleolus);GO:0005524(MF:ATP binding);GO:0003723(MF:RNA binding);GO:0003724(MF:RNA helicase activity)				PF13959(Domain of unknown function (DUF4217));PF00271(Helicase conserved C-terminal domain);PF00270(DEAD/DEAH box helicase)
A4QXV8	Adenylosuccinate synthetase	MGG_17000	FUNCTION: Plays an important role in the de novo pathway and in the salvage pathway of purine nucleotide biosynthesis. Catalyzes the first committed step in the biosynthesis of AMP from IMP (By similarity). {ECO:0000250}.	sp|A4QXV8|PURA_MAGO7	sp|A4QXV8|PURA_MAGO7 Adenylosuccinate synthetase OS=Magnaporthe oryzae (strain 70-15 / ATCC MYA-4617 / FGSC 8958) OX=242507 GN=MGG_17000 PE=3 SV=2	1	24	24	24	62.4	47.012	5912500	6030700	6334100	7373900	5383800	8325400	Quantified	GO:0044208(BP:'de novo' AMP biosynthetic process);GO:0005737(CC:cytoplasm);GO:0004019(MF:adenylosuccinate synthase activity);GO:0005525(MF:GTP binding);GO:0000287(MF:magnesium ion binding)	K01939(NA)	ko00230(Purine metabolism);ko00250(Alanine, aspartate and glutamate metabolism);ko01232(Nucleotide metabolism);ko01240(Biosynthesis of cofactors)		PF00709(Adenylosuccinate synthetase)
A4QYF9	Histone H2A.Z-specific chaperone CHZ1	CHZ1	FUNCTION: Forms a chaperone-bound H2A.Z-H2B complex that acts as a source for SWR1 complex-dependent H2A to H2A.Z histone replacement in chromatin. {ECO:0000250}.	sp|A4QYF9|CHZ1_MAGO7	sp|A4QYF9|CHZ1_MAGO7 Histone H2A.Z-specific chaperone CHZ1 OS=Magnaporthe oryzae (strain 70-15 / ATCC MYA-4617 / FGSC 8958) OX=242507 GN=CHZ1 PE=3 SV=1	1	1	1	1	20.7	12.999	137750	291050	429920	149020	274640	140570	Quantified	GO:0005634(CC:nucleus)				PF09649(Histone chaperone domain CHZ)
A4QYG1	Mitotic-spindle organizing protein 1	MGG_14000	FUNCTION: Required for gamma-tubulin complex recruitment to the microtubule organizing center (MTOC). {ECO:0000250}.	sp|A4QYG1|MZT1_MAGO7	sp|A4QYG1|MZT1_MAGO7 Mitotic-spindle organizing protein 1 OS=Magnaporthe oryzae (strain 70-15 / ATCC MYA-4617 / FGSC 8958) OX=242507 GN=MGG_14000 PE=3 SV=1	1	1	1	1	23.8	8.6738	11324	22895	17660	17111	13340	9361.5	Quantified	GO:0033566(BP:gamma-tubulin complex localization);GO:0005737(CC:cytoplasm);GO:0008274(CC:gamma-tubulin ring complex);GO:0005816(CC:spindle pole body)				PF12554(Mitotic-spindle organizing gamma-tubulin ring associated)
A4QYM6	ATP-dependent RNA helicase DRS1	DRS1	FUNCTION: ATP-binding RNA helicase involved in ribosome assembly. {ECO:0000250}.	sp|A4QYM6|DRS1_MAGO7	sp|A4QYM6|DRS1_MAGO7 ATP-dependent RNA helicase DRS1 OS=Magnaporthe oryzae (strain 70-15 / ATCC MYA-4617 / FGSC 8958) OX=242507 GN=DRS1 PE=3 SV=1	1	8	8	8	13.2	86.591	345220	193220	264800	584910	448400	697430	Quantified	GO:0042254(BP:ribosome biogenesis);GO:0005730(CC:nucleolus);GO:0005524(MF:ATP binding);GO:0003723(MF:RNA binding);GO:0003724(MF:RNA helicase activity)				PF00270(DEAD/DEAH box helicase);PF00271(Helicase conserved C-terminal domain)
A4QYQ5	Probable dipeptidyl-aminopeptidase B	DAPB	FUNCTION: Type IV dipeptidyl-peptidase which removes N-terminal dipeptides sequentially from polypeptides having unsubstituted N-termini provided that the penultimate residue is proline. {ECO:0000250}.	sp|A4QYQ5|DAPB_MAGO7	sp|A4QYQ5|DAPB_MAGO7 Probable dipeptidyl-aminopeptidase B OS=Magnaporthe oryzae (strain 70-15 / ATCC MYA-4617 / FGSC 8958) OX=242507 GN=DAPB PE=3 SV=1	1	9	9	9	11.1	105.28	4245600	3837500	3005100	6094600	5305700	4021100	Quantified	GO:0016021(CC:integral component of membrane);GO:0005774(CC:vacuolar membrane);GO:0004177(MF:aminopeptidase activity);GO:0008236(MF:serine-type peptidase activity)				PF00930(Dipeptidyl peptidase IV (DPP IV) N-terminal region);PF00326(Prolyl oligopeptidase family)
A4QYU7	Catabolic 3-dehydroquinase	qutE	FUNCTION: Is involved in the catabolism of quinate. Allows the utilization of quinate as carbon source via the beta-ketoadipate pathway. {ECO:0000255|HAMAP-Rule:MF_03136}.	sp|A4QYU7|3DHQ_MAGO7	sp|A4QYU7|3DHQ_MAGO7 Catabolic 3-dehydroquinase OS=Magnaporthe oryzae (strain 70-15 / ATCC MYA-4617 / FGSC 8958) OX=242507 GN=qutE PE=3 SV=1	1	2	2	2	21.7	16.793	307010	367230	268400		256860	306650	Quantified	GO:0046279(BP:3,4-dihydroxybenzoate biosynthetic process);GO:0019630(BP:quinate metabolic process);GO:0003855(MF:3-dehydroquinate dehydratase activity)	K03786(NA)	ko00400(Phenylalanine, tyrosine and tryptophan biosynthesis)		PF01220(Dehydroquinase class II)
A4QZL9	Eukaryotic translation initiation factor 3 subunit B	PRT1	FUNCTION: RNA-binding component of the eukaryotic translation initiation factor 3 (eIF-3) complex, which is involved in protein synthesis of a specialized repertoire of mRNAs and, together with other initiation factors, stimulates binding of mRNA and methionyl-tRNAi to the 40S ribosome. The eIF-3 complex specifically targets and initiates translation of a subset of mRNAs involved in cell prolifer…	sp|A4QZL9|EIF3B_MAGO7	sp|A4QZL9|EIF3B_MAGO7 Eukaryotic translation initiation factor 3 subunit B OS=Magnaporthe oryzae (strain 70-15 / ATCC MYA-4617 / FGSC 8958) OX=242507 GN=PRT1 PE=3 SV=1	1	33	33	33	49.6	85.758	20669000	21875000	24955000	29515000	27610000	20537000	Quantified	GO:0001732(BP:formation of cytoplasmic translation initiation complex);GO:0016282(CC:eukaryotic 43S preinitiation complex);GO:0033290(CC:eukaryotic 48S preinitiation complex);GO:0005852(CC:eukaryotic translation initiation factor 3 complex);GO:0003743(MF:translation initiation factor activity);GO:0031369(MF:translation initiation factor binding)				PF08662(Eukaryotic translation initiation factor eIF2A)
A4R0E5	Eukaryotic translation initiation factor 3 subunit F	MGG_10653	FUNCTION: Component of the eukaryotic translation initiation factor 3 (eIF-3) complex, which is involved in protein synthesis of a specialized repertoire of mRNAs and, together with other initiation factors, stimulates binding of mRNA and methionyl-tRNAi to the 40S ribosome. The eIF-3 complex specifically targets and initiates translation of a subset of mRNAs involved in cell proliferation. {ECO:…	sp|A4R0E5|EIF3F_MAGO7	sp|A4R0E5|EIF3F_MAGO7 Eukaryotic translation initiation factor 3 subunit F OS=Magnaporthe oryzae (strain 70-15 / ATCC MYA-4617 / FGSC 8958) OX=242507 GN=MGG_10653 PE=3 SV=1	1	17	17	17	58.4	40.387	14230000	16656000	17583000	19438000	18211000	13603000	Quantified	GO:0001732(BP:formation of cytoplasmic translation initiation complex);GO:0016282(CC:eukaryotic 43S preinitiation complex);GO:0033290(CC:eukaryotic 48S preinitiation complex);GO:0071540(CC:eukaryotic translation initiation factor 3 complex, eIF3e);GO:0071541(CC:eukaryotic translation initiation factor 3 complex, eIF3m);GO:0003743(MF:translation initiation factor activity);GO:0031369(MF:translatio…				PF01398(JAB1/Mov34/MPN/PAD-1 ubiquitin protease);PF13012(Maintenance of mitochondrial structure and function)
A4R0E6	U3 small nucleolar RNA-associated protein 25	UTP25	FUNCTION: DEAD-box RNA helicase-like protein required for pre-18S rRNA processing, specifically at sites A0, A1, and A2. {ECO:0000250}.	sp|A4R0E6|UTP25_MAGO7	sp|A4R0E6|UTP25_MAGO7 U3 small nucleolar RNA-associated protein 25 OS=Magnaporthe oryzae (strain 70-15 / ATCC MYA-4617 / FGSC 8958) OX=242507 GN=UTP25 PE=3 SV=2	1	9	9	9	15.2	82.131	251360	212440	284410	408700	296660	418140	Quantified	GO:0006364(BP:rRNA processing);GO:0005730(CC:nucleolus);GO:0005634(CC:nucleus)				PF06862(Utp25, U3 small nucleolar RNA-associated SSU processome protein 25)
A4R0J5	Vacuolar ATPase assembly integral membrane protein VMA21	VMA21	FUNCTION: Required for the assembly of the V0 complex of the vacuolar ATPase (V-ATPase) in the endoplasmic reticulum. {ECO:0000255|HAMAP-Rule:MF_03058}.	sp|A4R0J5|VMA21_MAGO7	sp|A4R0J5|VMA21_MAGO7 Vacuolar ATPase assembly integral membrane protein VMA21 OS=Magnaporthe oryzae (strain 70-15 / ATCC MYA-4617 / FGSC 8958) OX=242507 GN=VMA21 PE=3 SV=1	1	1	1	1	16.2	11.866	45084	58861	42094	40483	62990		Quantified	GO:0070072(BP:vacuolar proton-transporting V-type ATPase complex assembly);GO:0005789(CC:endoplasmic reticulum membrane);GO:0033116(CC:endoplasmic reticulum-Golgi intermediate compartment membrane);GO:0012507(CC:ER to Golgi transport vesicle membrane);GO:0016021(CC:integral component of membrane)				PF09446(VMA21-like domain)
A4R0Q1	Ribosome biogenesis protein ERB1	ERB1	FUNCTION: Component of the NOP7 complex, which is required for maturation of the 25S and 5.8S ribosomal RNAs and formation of the 60S ribosome. {ECO:0000255|HAMAP-Rule:MF_03027}.	sp|A4R0Q1|ERB1_MAGO7	sp|A4R0Q1|ERB1_MAGO7 Ribosome biogenesis protein ERB1 OS=Magnaporthe oryzae (strain 70-15 / ATCC MYA-4617 / FGSC 8958) OX=242507 GN=ERB1 PE=3 SV=1	1	18	18	18	30.4	87.673	1112200	1186600	1353600	1438900	1526200	1970300	Quantified	GO:0000466(BP:maturation of 5.8S rRNA from tricistronic rRNA transcript (SSU-rRNA, 5.8S rRNA, LSU-rRNA));GO:0000463(BP:maturation of LSU-rRNA from tricistronic rRNA transcript (SSU-rRNA, 5.8S rRNA, LSU-rRNA));GO:0005730(CC:nucleolus);GO:0005654(CC:nucleoplasm);GO:0030687(CC:preribosome, large subunit precursor);GO:0043021(MF:ribonucleoprotein complex binding)				PF00400(WD domain, G-beta repeat);PF08145(BOP1NT (NUC169) domain)
A4R0T9	Protein PXR1	PXR1	FUNCTION: Involved in rRNA-processing at A0, A1 and A2 sites and regulates negatively telomerase. {ECO:0000250}.	sp|A4R0T9|PXR1_MAGO7	sp|A4R0T9|PXR1_MAGO7 Protein PXR1 OS=Magnaporthe oryzae (strain 70-15 / ATCC MYA-4617 / FGSC 8958) OX=242507 GN=PXR1 PE=3 SV=1	1	2	2	2	7.5	39.025	49506	35868	33512	15619	68837	127810	Quantified	GO:0006364(BP:rRNA processing);GO:0005730(CC:nucleolus);GO:0003676(MF:nucleic acid binding)				PF01585(G-patch domain)
A4R188	40S ribosomal protein S0	RPS0	FUNCTION: Required for the assembly and/or stability of the 40S ribosomal subunit. Required for the processing of the 20S rRNA-precursor to mature 18S rRNA in a late step of the maturation of 40S ribosomal subunits. {ECO:0000255|HAMAP-Rule:MF_03015}.	sp|A4R188|RSSA_MAGO7	sp|A4R188|RSSA_MAGO7 40S ribosomal protein S0 OS=Magnaporthe oryzae (strain 70-15 / ATCC MYA-4617 / FGSC 8958) OX=242507 GN=RPS0 PE=3 SV=1	1	13	13	13	58.5	31.23	26937000	24998000	26698000	25948000	27582000	14483000	Quantified	GO:0000028(BP:ribosomal small subunit assembly);GO:0006412(BP:translation);GO:0022627(CC:cytosolic small ribosomal subunit);GO:0003735(MF:structural constituent of ribosome)	K02998(NA)	ko03010(Ribosome)		PF00318(Ribosomal protein S2)
A4R1D5	Mitochondrial escape protein 2	YME2	FUNCTION: Plays a role in maintaining the mitochondrial genome and in controlling the mtDNA escape. Involved in the regulation of mtDNA nucleotide structure and number. May have a dispensable role in early maturation of pre-rRNA (By similarity). {ECO:0000250}.	sp|A4R1D5|YME2_MAGO7	sp|A4R1D5|YME2_MAGO7 Mitochondrial escape protein 2 OS=Magnaporthe oryzae (strain 70-15 / ATCC MYA-4617 / FGSC 8958) OX=242507 GN=YME2 PE=3 SV=2	1	3	3	3	4.2	100.02	19568	28545	36607	10382	10373	120710	Quantified	GO:0000002(BP:mitochondrial genome maintenance);GO:0006397(BP:mRNA processing);GO:0031305(CC:integral component of mitochondrial inner membrane);GO:0003723(MF:RNA binding)				PF10443(RNA12 protein)
A4R1G4	rRNA biogenesis protein RRP36	RRP36	FUNCTION: Component of the 90S pre-ribosome involved in the maturation of rRNAs. Required for early cleavages of the pre-RNAs in the 40S ribosomal subunit maturation pathway (By similarity). {ECO:0000250}.	sp|A4R1G4|RRP36_MAGO7	sp|A4R1G4|RRP36_MAGO7 rRNA biogenesis protein RRP36 OS=Magnaporthe oryzae (strain 70-15 / ATCC MYA-4617 / FGSC 8958) OX=242507 GN=RRP36 PE=3 SV=1	1	3	3	3	13.6	36.682	134180	40590	111540	69481	112320	574880	Quantified	GO:0000469(BP:cleavage involved in rRNA processing);GO:0005730(CC:nucleolus)				PF06102(rRNA biogenesis protein RRP36)
A4R1J6	Inosine triphosphate pyrophosphatase	MGG_06911	FUNCTION: Pyrophosphatase that hydrolyzes non-canonical purine nucleotides such as inosine triphosphate (ITP), deoxyinosine triphosphate (dITP) or xanthosine 5'-triphosphate (XTP) to their respective monophosphate derivatives. The enzyme does not distinguish between the deoxy- and ribose forms. Probably excludes non-canonical purines from RNA and DNA precursor pools, thus preventing their incorpo…	sp|A4R1J6|ITPA_MAGO7	sp|A4R1J6|ITPA_MAGO7 Inosine triphosphate pyrophosphatase OS=Magnaporthe oryzae (strain 70-15 / ATCC MYA-4617 / FGSC 8958) OX=242507 GN=MGG_06911 PE=3 SV=1	1	5	5	5	47.6	20.936	374930	373340	418880	382670	18041	1192000	Quantified	GO:0009204(BP:deoxyribonucleoside triphosphate catabolic process);GO:0009117(BP:nucleotide metabolic process);GO:0005737(CC:cytoplasm);GO:0005634(CC:nucleus);GO:0046872(MF:metal ion binding);GO:0035529(MF:NADH pyrophosphatase activity);GO:0047429(MF:nucleoside-triphosphate diphosphatase activity);GO:0000166(MF:nucleotide binding)	K01519(NA)	ko00230(Purine metabolism);ko00983(Drug metabolism - other enzymes);ko01232(Nucleotide metabolism)		PF01725(Ham1 family)
A4R1J7	Protein transport protein SEC23	SEC23	FUNCTION: Component of the coat protein complex II (COPII) which promotes the formation of transport vesicles from the endoplasmic reticulum (ER). The coat has two main functions, the physical deformation of the endoplasmic reticulum membrane into vesicles and the selection of cargo molecules (By similarity). {ECO:0000250}.	sp|A4R1J7|SEC23_MAGO7	sp|A4R1J7|SEC23_MAGO7 Protein transport protein SEC23 OS=Magnaporthe oryzae (strain 70-15 / ATCC MYA-4617 / FGSC 8958) OX=242507 GN=SEC23 PE=3 SV=1	1	22	22	22	37.9	85.917	2453100	2243100	3422600	3063000	3100400	4087400	Quantified	GO:0090114(BP:COPII-coated vesicle budding);GO:0006886(BP:intracellular protein transport);GO:0030127(CC:COPII vesicle coat);GO:0005789(CC:endoplasmic reticulum membrane);GO:0000139(CC:Golgi membrane);GO:0008270(MF:zinc ion binding)	K14006(NA)	ko04141(Protein processing in endoplasmic reticulum)		PF08033(Sec23/Sec24 beta-sandwich domain);PF04815(Sec23/Sec24 helical domain);PF00626(Gelsolin repeat);PF04810(Sec23/Sec24 zinc finger);PF04811(Sec23/Sec24 trunk domain)
A4R227	Chromatin-remodeling ATPase INO80	INO80	FUNCTION: ATPase component of the INO80 complex which remodels chromatin by shifting nucleosomes and is involved in DNA repair. {ECO:0000255|PROSITE-ProRule:PRU00746}.	sp|A4R227|INO80_MAGO7	sp|A4R227|INO80_MAGO7 Chromatin-remodeling ATPase INO80 OS=Magnaporthe oryzae (strain 70-15 / ATCC MYA-4617 / FGSC 8958) OX=242507 GN=INO80 PE=3 SV=1	1	7	7	7	5.3	218.3	189910	182670	307420	246680	215060	123870	Quantified	GO:0006338(BP:chromatin remodeling);GO:0006281(BP:DNA repair);GO:0006351(BP:transcription, DNA-templated);GO:0031011(CC:Ino80 complex);GO:0005524(MF:ATP binding);GO:0016887(MF:ATPase activity);GO:0003677(MF:DNA binding)				PF00176(SNF2 family N-terminal domain);PF13892(DNA-binding domain);PF00271(Helicase conserved C-terminal domain)
A4R254	Vacuolar membrane protease	MGG_06752	FUNCTION: May be involved in vacuolar sorting and osmoregulation. {ECO:0000250|UniProtKB:P38244}.	sp|A4R254|PFF1_MAGO7	sp|A4R254|PFF1_MAGO7 Vacuolar membrane protease OS=Magnaporthe oryzae (strain 70-15 / ATCC MYA-4617 / FGSC 8958) OX=242507 GN=MGG_06752 PE=3 SV=2	1	8	8	8	8.6	111.33	821010	506280	523020	811820	527050	1876400	Quantified	GO:0016021(CC:integral component of membrane);GO:0005774(CC:vacuolar membrane);GO:0046872(MF:metal ion binding);GO:0008237(MF:metallopeptidase activity)				PF04389(Peptidase family M28)
A4R2N5	Golgi apparatus membrane protein TVP18	TVP18	FUNCTION: Golgi membrane protein involved in vesicular trafficking. {ECO:0000250}.	sp|A4R2N5|TVP18_MAGO7	sp|A4R2N5|TVP18_MAGO7 Golgi apparatus membrane protein TVP18 OS=Magnaporthe oryzae (strain 70-15 / ATCC MYA-4617 / FGSC 8958) OX=242507 GN=TVP18 PE=3 SV=1	1	1	1	1	8.7	16.016	395070	211580	252280		498330	793050	Quantified	GO:0016192(BP:vesicle-mediated transport);GO:0005794(CC:Golgi apparatus);GO:0030173(CC:integral component of Golgi membrane);GO:0016020(CC:membrane)				PF10233(Uncharacterized conserved protein CG6151-P)
A4R2Q6	Ribosome biogenesis protein YTM1	YTM1	FUNCTION: Component of the NOP7 complex, which is required for maturation of the 25S and 5.8S ribosomal RNAs and formation of the 60S ribosome. {ECO:0000255|HAMAP-Rule:MF_03029}.	sp|A4R2Q6|YTM1_MAGO7	sp|A4R2Q6|YTM1_MAGO7 Ribosome biogenesis protein YTM1 OS=Magnaporthe oryzae (strain 70-15 / ATCC MYA-4617 / FGSC 8958) OX=242507 GN=YTM1 PE=3 SV=2	1	18	18	18	59.3	52.187	1931000	2040600	2099300	2278100	2755000	2975300	Quantified	GO:0000466(BP:maturation of 5.8S rRNA from tricistronic rRNA transcript (SSU-rRNA, 5.8S rRNA, LSU-rRNA));GO:0000463(BP:maturation of LSU-rRNA from tricistronic rRNA transcript (SSU-rRNA, 5.8S rRNA, LSU-rRNA));GO:0005730(CC:nucleolus);GO:0005654(CC:nucleoplasm);GO:0030687(CC:preribosome, large subunit precursor);GO:0043021(MF:ribonucleoprotein complex binding)				PF11715(Nucleoporin Nup120/160);PF00400(WD domain, G-beta repeat);PF08154(NLE (NUC135) domain)
A4R2R1	Stress response protein NST1	NST1	FUNCTION: May act as a negative regulator of salt tolerance. {ECO:0000250}.	sp|A4R2R1|NST1_MAGO7	sp|A4R2R1|NST1_MAGO7 Stress response protein NST1 OS=Magnaporthe oryzae (strain 70-15 / ATCC MYA-4617 / FGSC 8958) OX=242507 GN=NST1 PE=3 SV=2	1	3	3	3	3.1	143.73	109500	143460	117980	84353	134470	33070	Quantified	GO:0005737(CC:cytoplasm)				PF13945(Salt tolerance down-regulator)
A4R2S1	Cyanate hydratase	CYN1	FUNCTION: Catalyzes the reaction of cyanate with bicarbonate to produce ammonia and carbon dioxide. {ECO:0000255|HAMAP-Rule:MF_03139}.	sp|A4R2S1|CYNS_MAGO7	sp|A4R2S1|CYNS_MAGO7 Cyanate hydratase OS=Magnaporthe oryzae (strain 70-15 / ATCC MYA-4617 / FGSC 8958) OX=242507 GN=CYN1 PE=3 SV=2	1	8	8	8	51.2	17.938	3832900	3662700	3492600	2924600	2352400	1500000	Quantified	GO:0009439(BP:cyanate metabolic process);GO:0008824(MF:cyanate hydratase activity);GO:0003677(MF:DNA binding)	K01725(NA)	ko00910(Nitrogen metabolism)		PF02560(Cyanate lyase C-terminal domain)
A4R3M4	Nuclear distribution protein PAC1	PAC1	FUNCTION: Positively regulates the activity of the minus-end directed microtubule motor protein dynein. May enhance dynein-mediated microtubule sliding by targeting dynein to the microtubule plus end. Required for nuclear migration during vegetative growth as well as development. Required for retrograde early endosome (EE) transport from the hyphal tip. Required for localization of dynein to the …	sp|A4R3M4|LIS1_MAGO7	sp|A4R3M4|LIS1_MAGO7 Nuclear distribution protein PAC1 OS=Magnaporthe oryzae (strain 70-15 / ATCC MYA-4617 / FGSC 8958) OX=242507 GN=PAC1 PE=3 SV=3	1	9	9	9	23.9	50.782	416480	251440	247210	90783	420530	1631100	Quantified	GO:0051301(BP:cell division);GO:0000132(BP:establishment of mitotic spindle orientation);GO:0051012(BP:microtubule sliding);GO:0005623(CC:cell);GO:0005737(CC:cytoplasm);GO:0005874(CC:microtubule);GO:0005875(CC:microtubule associated complex);GO:0000922(CC:spindle pole);GO:0070840(MF:dynein complex binding)	K16794(NA)	ko00565(Ether lipid metabolism)		PF00400(WD domain, G-beta repeat)
A4R4J0	37S ribosomal protein S25, mitochondrial	RSM25		sp|A4R4J0|RT25_MAGO7	sp|A4R4J0|RT25_MAGO7 37S ribosomal protein S25, mitochondrial OS=Magnaporthe oryzae (strain 70-15 / ATCC MYA-4617 / FGSC 8958) OX=242507 GN=RSM25 PE=3 SV=1	1	8	8	8	25.9	30.38	1851300	1649200	978330	1542900	1667700	1821400	Quantified	GO:0006412(BP:translation);GO:0005763(CC:mitochondrial small ribosomal subunit);GO:0005739(CC:mitochondrion);GO:0003735(MF:structural constituent of ribosome)				PF13741(Mitochondrial ribosomal protein S25)
A4R5B8	ATP-dependent RNA helicase DBP10	DBP10	FUNCTION: ATP-binding RNA helicase involved in the biogenesis of 60S ribosomal subunits and is required for the normal formation of 25S and 5.8S rRNAs. {ECO:0000250}.	sp|A4R5B8|DBP10_MAGO7	sp|A4R5B8|DBP10_MAGO7 ATP-dependent RNA helicase DBP10 OS=Magnaporthe oryzae (strain 70-15 / ATCC MYA-4617 / FGSC 8958) OX=242507 GN=DBP10 PE=3 SV=1	1	5	5	4	6.2	100.73	311270	283330	365140	553810	765630	262010	Quantified	GO:0006364(BP:rRNA processing);GO:0005730(CC:nucleolus);GO:0005524(MF:ATP binding);GO:0003723(MF:RNA binding);GO:0003724(MF:RNA helicase activity)				PF00271(Helicase conserved C-terminal domain);PF08147(DBP10CT (NUC160) domain);PF00270(DEAD/DEAH box helicase)
A4R5F6	Arginine biosynthesis bifunctional protein ArgJ, mitochondrial	MGG_04210	FUNCTION: Catalyzes two activities which are involved in the cyclic version of arginine biosynthesis: the synthesis of acetylglutamate from glutamate and acetyl-CoA, and of ornithine by transacetylation between acetylornithine and glutamate. {ECO:0000255|HAMAP-Rule:MF_03124}.	sp|A4R5F6|ARGJ_MAGO7	sp|A4R5F6|ARGJ_MAGO7 Arginine biosynthesis bifunctional protein ArgJ, mitochondrial OS=Magnaporthe oryzae (strain 70-15 / ATCC MYA-4617 / FGSC 8958) OX=242507 GN=MGG_04210 PE=3 SV=2	1	16	16	16	50.4	48.954	3714400	3711000	3294200	3982200	4562100	6244900	Quantified	GO:0006526(BP:arginine biosynthetic process);GO:0005759(CC:mitochondrial matrix);GO:0004042(MF:acetyl-CoA:L-glutamate N-acetyltransferase activity);GO:0004358(MF:glutamate N-acetyltransferase activity);GO:0103045(MF:methione N-acyltransferase activity)	K00620(NA)	ko00220(Arginine biosynthesis)		PF01960(ArgJ family)
A4R5S9	Catalase-peroxidase 1	katG1	FUNCTION: Bifunctional enzyme with both catalase and broad-spectrum peroxidase activity. {ECO:0000255|HAMAP-Rule:MF_03108, ECO:0000269|PubMed:19000033}.	sp|A4R5S9|KATG1_MAGO7	sp|A4R5S9|KATG1_MAGO7 Catalase-peroxidase 1 OS=Magnaporthe oryzae (strain 70-15 / ATCC MYA-4617 / FGSC 8958) OX=242507 GN=katG1 PE=1 SV=1	1	41	41	41	64.7	82.858	42410000	43363000	35094000	49340000	44437000	52053000	Quantified	GO:0042744(BP:hydrogen peroxide catabolic process);GO:0006979(BP:response to oxidative stress);GO:0005737(CC:cytoplasm);GO:0004096(MF:catalase activity);GO:0020037(MF:heme binding);GO:0046872(MF:metal ion binding)	K03782(NA)	ko00360(Phenylalanine metabolism);ko00380(Tryptophan metabolism);ko00940(Phenylpropanoid biosynthesis);ko00983(Drug metabolism - other enzymes)		PF00141(Peroxidase)
A4R640	Leucine aminopeptidase 1	LAP1	FUNCTION: Extracellular aminopeptidase that allows assimilation of proteinaceous substrates. {ECO:0000250}.	sp|A4R640|LAP1_MAGO7	sp|A4R640|LAP1_MAGO7 Leucine aminopeptidase 1 OS=Magnaporthe oryzae (strain 70-15 / ATCC MYA-4617 / FGSC 8958) OX=242507 GN=LAP1 PE=3 SV=1	1	8	8	8	30.2	44.754	1144900	972810	895780	894250	548610	1367500	Quantified	GO:0005576(CC:extracellular region);GO:0004177(MF:aminopeptidase activity);GO:0046872(MF:metal ion binding)				PF04389(Peptidase family M28)
A4R6K8	Phosphatidylinositol transfer protein SFH5	SFH5	FUNCTION: Non-classical phosphatidylinositol (PtdIns) transfer protein (PITP), which exhibits PtdIns-binding/transfer activity in the absence of detectable PtdCho-binding/transfer activity. Regulates PtdIns(4,5)P2 homeostasis at the plasma membrane (By similarity). {ECO:0000250}.	sp|A4R6K8|SFH5_MAGO7	sp|A4R6K8|SFH5_MAGO7 Phosphatidylinositol transfer protein SFH5 OS=Magnaporthe oryzae (strain 70-15 / ATCC MYA-4617 / FGSC 8958) OX=242507 GN=SFH5 PE=3 SV=1	1	18	18	18	69.7	42.937	1974900	2224100	2450300	2867100	2555900	5231800	Quantified	GO:0015914(BP:phospholipid transport);GO:0005829(CC:cytosol);GO:0005789(CC:endoplasmic reticulum membrane);GO:0008526(MF:phosphatidylinositol transporter activity)				PF00650(CRAL/TRIO domain);PF03765(CRAL/TRIO, N-terminal domain)
A4R6X5	Histone chaperone RTT106	RTT106	FUNCTION: Histones H3 and H4 chaperone involved in the nucleosome formation and heterochromatin silencing. Required for the deposition of H3K56ac-carrying H3-H4 complex onto newly-replicated DNA. Plays a role in the transcriptional regulation of the cell-cycle dependent histone genes by creating a repressive structure at the core histone gene promoter (By similarity). {ECO:0000250}.	sp|A4R6X5|RT106_MAGO7	sp|A4R6X5|RT106_MAGO7 Histone chaperone RTT106 OS=Magnaporthe oryzae (strain 70-15 / ATCC MYA-4617 / FGSC 8958) OX=242507 GN=RTT106 PE=3 SV=1	1	2	2	2	6.6	51.036	53467	59517	72798	39631	70927	111360	Quantified	GO:0005694(CC:chromosome);GO:0005634(CC:nucleus);GO:0003677(MF:DNA binding)				PF08512(Histone chaperone Rttp106-like)
A4R713	Glutamyl-tRNA(Gln) amidotransferase subunit B, mitochondrial	MGG_03390	FUNCTION: Allows the formation of correctly charged Gln-tRNA(Gln) through the transamidation of misacylated Glu-tRNA(Gln) in the mitochondria. The reaction takes place in the presence of glutamine and ATP through an activated gamma-phospho-Glu-tRNA(Gln). {ECO:0000255|HAMAP-Rule:MF_03147}.	sp|A4R713|GATB_MAGO7	sp|A4R713|GATB_MAGO7 Glutamyl-tRNA(Gln) amidotransferase subunit B, mitochondrial OS=Magnaporthe oryzae (strain 70-15 / ATCC MYA-4617 / FGSC 8958) OX=242507 GN=MGG_03390 PE=3 SV=1	1	4	4	4	9.2	72.312	309580	261650	223310	372600	399960	142110	Quantified	GO:0070681(BP:glutaminyl-tRNAGln biosynthesis via transamidation);GO:0032543(BP:mitochondrial translation);GO:0030956(CC:glutamyl-tRNA(Gln) amidotransferase complex);GO:0005739(CC:mitochondrion);GO:0005524(MF:ATP binding);GO:0050567(MF:glutaminyl-tRNA synthase (glutamine-hydrolyzing) activity)	K02434(NA)	ko00970(Aminoacyl-tRNA biosynthesis)		PF02934(GatB/GatE catalytic domain);PF02637(GatB domain)
A4R715	ATP-dependent RNA helicase DHH1	DHH1	FUNCTION: ATP-dependent RNA helicase involved in mRNA turnover, and more specifically in mRNA decapping by activating the decapping enzyme DCP1. Is involved in G1/S DNA-damage checkpoint recovery, probably through the regulation of the translational status of a subset of mRNAs. May also have a role in translation and mRNA nuclear export (By similarity). {ECO:0000250}.	sp|A4R715|DHH1_MAGO7	sp|A4R715|DHH1_MAGO7 ATP-dependent RNA helicase DHH1 OS=Magnaporthe oryzae (strain 70-15 / ATCC MYA-4617 / FGSC 8958) OX=242507 GN=DHH1 PE=3 SV=2	1	21	21	21	49.5	59.995	2718700	2391500	3815800	2992600	3459000	5927500	Quantified	GO:0006397(BP:mRNA processing);GO:0051028(BP:mRNA transport);GO:0006417(BP:regulation of translation);GO:0000932(CC:P-body);GO:0005524(MF:ATP binding);GO:0003723(MF:RNA binding);GO:0003724(MF:RNA helicase activity)	K12614(NA)	ko03018(RNA degradation)		PF00270(DEAD/DEAH box helicase);PF00271(Helicase conserved C-terminal domain)
A4R796	Eukaryotic translation initiation factor 3 subunit E	INT6	FUNCTION: Component of the eukaryotic translation initiation factor 3 (eIF-3) complex, which is involved in protein synthesis of a specialized repertoire of mRNAs and, together with other initiation factors, stimulates binding of mRNA and methionyl-tRNAi to the 40S ribosome. The eIF-3 complex specifically targets and initiates translation of a subset of mRNAs involved in cell proliferation. {ECO:…	sp|A4R796|EIF3E_MAGO7	sp|A4R796|EIF3E_MAGO7 Eukaryotic translation initiation factor 3 subunit E OS=Magnaporthe oryzae (strain 70-15 / ATCC MYA-4617 / FGSC 8958) OX=242507 GN=INT6 PE=3 SV=1	1	16	16	16	47.5	51.491	4161600	4680700	5036400	5647600	5393200	3233000	Quantified	GO:0001732(BP:formation of cytoplasmic translation initiation complex);GO:0016282(CC:eukaryotic 43S preinitiation complex);GO:0033290(CC:eukaryotic 48S preinitiation complex);GO:0071540(CC:eukaryotic translation initiation factor 3 complex, eIF3e);GO:0003743(MF:translation initiation factor activity)				PF09440(eIF3 subunit 6 N terminal domain);PF01399(PCI domain)
A4R7U3	Probable cytosolic iron-sulfur protein assembly protein 1	CIA1	FUNCTION: Essential component of the cytosolic iron-sulfur (Fe/S) protein assembly machinery. Required for the maturation of extramitochondrial Fe/S proteins. {ECO:0000255|HAMAP-Rule:MF_03037}.	sp|A4R7U3|CIAO1_MAGO7	sp|A4R7U3|CIAO1_MAGO7 Probable cytosolic iron-sulfur protein assembly protein 1 OS=Magnaporthe oryzae (strain 70-15 / ATCC MYA-4617 / FGSC 8958) OX=242507 GN=CIA1 PE=3 SV=2	1	9	9	9	30.3	49.03	423510	544580	1136100	577170	1054400	51108	Quantified	GO:0016226(BP:iron-sulfur cluster assembly);GO:0097361(CC:CIA complex)				PF00400(WD domain, G-beta repeat)
A4R8B5	ATP-dependent RNA helicase HAS1	HAS1	FUNCTION: ATP-dependent RNA helicase involved in 40S ribosomal subunit biogenesis. Required for the processing and cleavage of 35S pre-rRNA at sites A0, A1, and A2, leading to mature 18S rRNA.	sp|A4R8B5|HAS1_MAGO7	sp|A4R8B5|HAS1_MAGO7 ATP-dependent RNA helicase HAS1 OS=Magnaporthe oryzae (strain 70-15 / ATCC MYA-4617 / FGSC 8958) OX=242507 GN=HAS1 PE=3 SV=2	1	10	10	10	21.3	65.348	788610	862530	712370	1058100	984730	871140	Quantified	GO:0006364(BP:rRNA processing);GO:0005730(CC:nucleolus);GO:0005524(MF:ATP binding);GO:0003723(MF:RNA binding);GO:0003724(MF:RNA helicase activity)				PF00271(Helicase conserved C-terminal domain);PF00270(DEAD/DEAH box helicase);PF13959(Domain of unknown function (DUF4217))
A4R8D7	mRNA cap guanine-N7 methyltransferase	ABD1	FUNCTION: Responsible for methylating the 5'-cap structure of mRNAs. {ECO:0000250}.	sp|A4R8D7|MCES_MAGO7	sp|A4R8D7|MCES_MAGO7 mRNA cap guanine-N7 methyltransferase OS=Magnaporthe oryzae (strain 70-15 / ATCC MYA-4617 / FGSC 8958) OX=242507 GN=ABD1 PE=3 SV=1	1	4	4	4	10.7	54.648	272940	268870	282710	407150	402980		Quantified	GO:0042025(CC:host cell nucleus);GO:0005634(CC:nucleus);GO:0004482(MF:mRNA (guanine-N7-)-methyltransferase activity);GO:0003723(MF:RNA binding)	K00565(NA)	ko03015(mRNA surveillance pathway)		PF03291(mRNA capping enzyme)
A4R8F9	Putative transferase CAF17, mitochondrial	CAF17		sp|A4R8F9|CAF17_MAGO7	sp|A4R8F9|CAF17_MAGO7 Putative transferase CAF17, mitochondrial OS=Magnaporthe oryzae (strain 70-15 / ATCC MYA-4617 / FGSC 8958) OX=242507 GN=CAF17 PE=3 SV=1	1	7	7	7	27.5	42.604	794030	897800	797270	1417200	1150900	1132400	Quantified	GO:0005739(CC:mitochondrion);GO:0016740(MF:transferase activity)				PF01571(Aminomethyltransferase folate-binding domain)
A4R8N4	Actin cytoskeleton-regulatory complex protein PAN1	PAN1	FUNCTION: Component of the PAN1 actin cytoskeleton-regulatory complex required for the internalization of endosomes during actin-coupled endocytosis. The complex links the site of endocytosis to the cell membrane-associated actin cytoskeleton. Mediates uptake of external molecules and vacuolar degradation of plasma membrane proteins. Plays a role in the proper organization of the cell membrane-as…	sp|A4R8N4|PAN1_MAGO7	sp|A4R8N4|PAN1_MAGO7 Actin cytoskeleton-regulatory complex protein PAN1 OS=Magnaporthe oryzae (strain 70-15 / ATCC MYA-4617 / FGSC 8958) OX=242507 GN=PAN1 PE=3 SV=2	1	22	22	22	18.7	157.42	1968700	2341900	2110300	1744800	2351800	2799200	Quantified	GO:0006897(BP:endocytosis);GO:0030479(CC:actin cortical patch);GO:0010008(CC:endosome membrane);GO:0005886(CC:plasma membrane);GO:0003779(MF:actin binding);GO:0005509(MF:calcium ion binding)				PF12763(Cytoskeletal-regulatory complex EF hand)
A4R8V2	Patatin-like phospholipase domain-containing protein MGG_12849	MGG_12849	FUNCTION: Probable lipid hydrolase. {ECO:0000250}.	sp|A4R8V2|PLPL_MAGO7	sp|A4R8V2|PLPL_MAGO7 Patatin-like phospholipase domain-containing protein MGG_12849 OS=Magnaporthe oryzae (strain 70-15 / ATCC MYA-4617 / FGSC 8958) OX=242507 GN=MGG_12849 PE=3 SV=1	1	1	1	1	2.4	88.46	5435.9		2696.1		3405.1		Quantified	GO:1990748(BP:cellular detoxification);GO:0016042(BP:lipid catabolic process);GO:0006642(BP:triglyceride mobilization);GO:0016021(CC:integral component of membrane);GO:0005811(CC:lipid droplet);GO:0004806(MF:triglyceride lipase activity)				PF11815(Domain of unknown function (DUF3336));PF01734(Patatin-like phospholipase)
A4R935	NADH-cytochrome b5 reductase 1	CBR1	FUNCTION: Electron donor reductase for cytochrome b5. The cytochrome b5/NADH cytochrome b5 reductase electron transfer system supports the catalytic activity of several sterol biosynthetic enzymes (By similarity). {ECO:0000250}.	sp|A4R935|NCB5R_MAGO7	sp|A4R935|NCB5R_MAGO7 NADH-cytochrome b5 reductase 1 OS=Magnaporthe oryzae (strain 70-15 / ATCC MYA-4617 / FGSC 8958) OX=242507 GN=CBR1 PE=3 SV=1	1	13	13	13	49.5	33.63	1500200	1600500	1556900	927380	1772000	3659600	Quantified	GO:0005789(CC:endoplasmic reticulum membrane);GO:0016021(CC:integral component of membrane);GO:0005741(CC:mitochondrial outer membrane);GO:0004128(MF:cytochrome-b5 reductase activity, acting on NAD(P)H)	K00326(NA)	ko00520(Amino sugar and nucleotide sugar metabolism)		PF00175(Oxidoreductase NAD-binding domain);PF00970(Oxidoreductase FAD-binding domain)
A4R962	Clustered mitochondria protein homolog	CLU1	FUNCTION: mRNA-binding protein involved in proper cytoplasmic distribution of mitochondria. {ECO:0000255|HAMAP-Rule:MF_03013}.	sp|A4R962|CLU_MAGO7	sp|A4R962|CLU_MAGO7 Clustered mitochondria protein homolog OS=Magnaporthe oryzae (strain 70-15 / ATCC MYA-4617 / FGSC 8958) OX=242507 GN=CLU1 PE=3 SV=1	1	41	41	41	45.1	145.17	7162300	7120100	6870700	6543200	7627600	9136700	Quantified	GO:0048312(BP:intracellular distribution of mitochondria);GO:0005737(CC:cytoplasm)				PF12807(Translation initiation factor eIF3 subunit 135);PF13374(Tetratricopeptide repeat);PF15044(Mitochondrial function, CLU-N-term);PF13236(Clustered mitochondria);PF13424(Tetratricopeptide repeat)
A4R9U5	Nucleolar protein 16	NOP16	FUNCTION: Involved in the biogenesis of the 60S ribosomal subunit. {ECO:0000250}.	sp|A4R9U5|NOP16_MAGO7	sp|A4R9U5|NOP16_MAGO7 Nucleolar protein 16 OS=Magnaporthe oryzae (strain 70-15 / ATCC MYA-4617 / FGSC 8958) OX=242507 GN=NOP16 PE=3 SV=2	1	5	5	5	25.9	24.641	398680	467710	412280	342330	618460	1241700	Quantified	GO:0006364(BP:rRNA processing);GO:0005730(CC:nucleolus)				PF09420(Ribosome biogenesis protein Nop16)
A4RAE9	Probable Xaa-Pro aminopeptidase PEPP	PEPP	FUNCTION: Catalyzes the removal of a penultimate prolyl residue from the N-termini of peptides. {ECO:0000250}.	sp|A4RAE9|AMPP3_MAGO7	sp|A4RAE9|AMPP3_MAGO7 Probable Xaa-Pro aminopeptidase PEPP OS=Magnaporthe oryzae (strain 70-15 / ATCC MYA-4617 / FGSC 8958) OX=242507 GN=PEPP PE=3 SV=1	1	23	23	23	59.4	51.823	7598700	7877300	7791100	7052700	4970800	4703800	Quantified	GO:0004177(MF:aminopeptidase activity);GO:0030145(MF:manganese ion binding);GO:0008237(MF:metallopeptidase activity)				PF05195(Aminopeptidase P, N-terminal domain);PF00557(Metallopeptidase family M24)
A4RBS3	ATP-dependent RNA helicase SUB2	SUB2	FUNCTION: ATP-binding RNA helicase involved in transcription elongation and required for the export of mRNA out of the nucleus. SUB2 plays also a role in pre-mRNA splicing and spliceosome assembly. May be involved in rDNA and telomeric silencing, and maintenance of genome integrity (By similarity). {ECO:0000250}.	sp|A4RBS3|SUB2_MAGO7	sp|A4RBS3|SUB2_MAGO7 ATP-dependent RNA helicase SUB2 OS=Magnaporthe oryzae (strain 70-15 / ATCC MYA-4617 / FGSC 8958) OX=242507 GN=SUB2 PE=3 SV=1	1	25	25	25	64.7	49.163	17719000	15716000	17849000	19702000	17539000	9708500	Quantified	GO:0006397(BP:mRNA processing);GO:0051028(BP:mRNA transport);GO:0008380(BP:RNA splicing);GO:0005681(CC:spliceosomal complex);GO:0005524(MF:ATP binding);GO:0003723(MF:RNA binding);GO:0003724(MF:RNA helicase activity)	K12812(NA)	ko03013(Nucleocytoplasmic transport);ko03015(mRNA surveillance pathway);ko03040(Spliceosome)		PF00270(DEAD/DEAH box helicase);PF00271(Helicase conserved C-terminal domain)
A4RBZ3	Ubiquinone biosynthesis protein COQ4, mitochondrial	COQ4	FUNCTION: Component of the coenzyme Q biosynthetic pathway. May play a role in organizing a multi-subunit COQ enzyme complex required for coenzyme Q biosynthesis. Required for steady-state levels of other COQ polypeptides. {ECO:0000255|HAMAP-Rule:MF_03111}.	sp|A4RBZ3|COQ4_MAGO7	sp|A4RBZ3|COQ4_MAGO7 Ubiquinone biosynthesis protein COQ4, mitochondrial OS=Magnaporthe oryzae (strain 70-15 / ATCC MYA-4617 / FGSC 8958) OX=242507 GN=COQ4 PE=3 SV=1	1	3	3	3	14.9	34.165	289750	273000	179250	265070	516170	484880	Quantified	GO:0006744(BP:ubiquinone biosynthetic process);GO:0031314(CC:extrinsic component of mitochondrial inner membrane)				PF05019(Coenzyme Q (ubiquinone) biosynthesis protein Coq4)
A4RC22	Assembly factor CBP4	CBP4	FUNCTION: Essential for the assembly of ubiquinol-cytochrome c reductase. It has a direct effect on the correct occurrence of the Rieske protein, core 4, core 5 and apocytochrome b (By similarity). {ECO:0000250}.	sp|A4RC22|CBP4_MAGO7	sp|A4RC22|CBP4_MAGO7 Assembly factor CBP4 OS=Magnaporthe oryzae (strain 70-15 / ATCC MYA-4617 / FGSC 8958) OX=242507 GN=CBP4 PE=3 SV=1	1	2	2	2	20	14.916	132540	216880	388680	22902	11685	549580	Quantified	GO:0016021(CC:integral component of membrane);GO:0005743(CC:mitochondrial inner membrane)				PF07960(CBP4)
A4RC23	Nascent polypeptide-associated complex subunit beta	EGD1	FUNCTION: Component of the nascent polypeptide-associated complex (NAC), a dynamic component of the ribosomal exit tunnel, protecting the emerging polypeptides from interaction with other cytoplasmic proteins to ensure appropriate nascent protein targeting. The NAC complex also promotes mitochondrial protein import by enhancing productive ribosome interactions with the outer mitochondrial membran…	sp|A4RC23|NACB_MAGO7	sp|A4RC23|NACB_MAGO7 Nascent polypeptide-associated complex subunit beta OS=Magnaporthe oryzae (strain 70-15 / ATCC MYA-4617 / FGSC 8958) OX=242507 GN=EGD1 PE=3 SV=2	1	10	10	10	66.3	18.887	10409000	17493000	11134000	8620300	10374000	2062800	Quantified	GO:0051083(BP:'de novo' cotranslational protein folding);GO:0015031(BP:protein transport);GO:0005829(CC:cytosol);GO:0005854(CC:nascent polypeptide-associated complex);GO:0005634(CC:nucleus);GO:0051082(MF:unfolded protein binding)	K01527(NA)	ko04214(Apoptosis - fly)		PF01849(NAC domain)
A4RC89	Nascent polypeptide-associated complex subunit alpha	EGD2	FUNCTION: Component of the nascent polypeptide-associated complex (NAC), a dynamic component of the ribosomal exit tunnel, protecting the emerging polypeptides from interaction with other cytoplasmic proteins to ensure appropriate nascent protein targeting. The NAC complex also promotes mitochondrial protein import by enhancing productive ribosome interactions with the outer mitochondrial membran…	sp|A4RC89|NACA_MAGO7	sp|A4RC89|NACA_MAGO7 Nascent polypeptide-associated complex subunit alpha OS=Magnaporthe oryzae (strain 70-15 / ATCC MYA-4617 / FGSC 8958) OX=242507 GN=EGD2 PE=3 SV=1	1	7	4	4	45.3	21.82	6031600	7622300	5310300	5300900	7696500	7031600	Quantified	GO:0015031(BP:protein transport);GO:0005854(CC:nascent polypeptide-associated complex);GO:0005634(CC:nucleus)				PF01849(NAC domain)
A4RCX7	Histone H3	HHT1	FUNCTION: Core component of nucleosome. Nucleosomes wrap and compact DNA into chromatin, limiting DNA accessibility to the cellular machineries which require DNA as a template. Histones thereby play a central role in transcription regulation, DNA repair, DNA replication and chromosomal stability. DNA accessibility is regulated via a complex set of post-translational modifications of histones, als…	sp|A4RCX7|H3_MAGO7	sp|A4RCX7|H3_MAGO7 Histone H3 OS=Magnaporthe oryzae (strain 70-15 / ATCC MYA-4617 / FGSC 8958) OX=242507 GN=HHT1 PE=3 SV=1	1	6	6	6	30.9	15.392	1675700	1557400	2635900	4661000	3967200	1262100	Quantified	GO:0000786(CC:nucleosome);GO:0005634(CC:nucleus);GO:0003677(MF:DNA binding);GO:0046982(MF:protein heterodimerization activity)				PF00125(Core histone H2A/H2B/H3/H4)
A4RD09	Pentafunctional AROM polypeptide	MGG_01128	FUNCTION: The AROM polypeptide catalyzes 5 consecutive enzymatic reactions in prechorismate polyaromatic amino acid biosynthesis. {ECO:0000255|HAMAP-Rule:MF_03143}.	sp|A4RD09|ARO1_MAGO7	sp|A4RD09|ARO1_MAGO7 Pentafunctional AROM polypeptide OS=Magnaporthe oryzae (strain 70-15 / ATCC MYA-4617 / FGSC 8958) OX=242507 GN=MGG_01128 PE=3 SV=2	1	37	37	37	29.8	171.35	4616600	4610900	5876400	5631200	5182800	5896800	Quantified	GO:0009073(BP:aromatic amino acid family biosynthetic process);GO:0009423(BP:chorismate biosynthetic process);GO:0005737(CC:cytoplasm);GO:0003855(MF:3-dehydroquinate dehydratase activity);GO:0003856(MF:3-dehydroquinate synthase activity);GO:0003866(MF:3-phosphoshikimate 1-carboxyvinyltransferase activity);GO:0005524(MF:ATP binding);GO:0046872(MF:metal ion binding);GO:0004764(MF:shikimate 3-dehydr…	K13830(NA)	ko00400(Phenylalanine, tyrosine and tryptophan biosynthesis);ko00999(Biosynthesis of various plant secondary metabolites)		PF00275(EPSP synthase (3-phosphoshikimate 1-carboxyvinyltransferase));PF08501(Shikimate dehydrogenase substrate binding domain);PF01761(3-dehydroquinate synthase);PF01487(Type I 3-dehydroquinase);PF01202(Shikimate kinase)
A4RD35	Protein transport protein SEC31	SEC31	FUNCTION: Component of the coat protein complex II (COPII) which promotes the formation of transport vesicles from the endoplasmic reticulum (ER). The coat has two main functions, the physical deformation of the endoplasmic reticulum membrane into vesicles and the selection of cargo molecules (By similarity). {ECO:0000250}.	sp|A4RD35|SEC31_MAGO7	sp|A4RD35|SEC31_MAGO7 Protein transport protein SEC31 OS=Magnaporthe oryzae (strain 70-15 / ATCC MYA-4617 / FGSC 8958) OX=242507 GN=SEC31 PE=3 SV=1	1	45	45	45	47.2	135.25	7854200	8657400	9623900	8368300	9091500	8774200	Quantified	GO:0006888(BP:ER to Golgi vesicle-mediated transport);GO:0015031(BP:protein transport);GO:0005789(CC:endoplasmic reticulum membrane);GO:0012507(CC:ER to Golgi transport vesicle membrane)	K14005(NA)	ko04141(Protein processing in endoplasmic reticulum)		PF00400(WD domain, G-beta repeat);PF07304(Steroid receptor RNA activator (SRA1));PF12931(Sec23-binding domain of Sec16)
A4RD36	Type 1 phosphatases regulator YPI1	YPI1	FUNCTION: Regulator of type 1 phosphatases which maintains protein phosphatase activity under strict control. {ECO:0000250}.	sp|A4RD36|YPI1_MAGO7	sp|A4RD36|YPI1_MAGO7 Type 1 phosphatases regulator YPI1 OS=Magnaporthe oryzae (strain 70-15 / ATCC MYA-4617 / FGSC 8958) OX=242507 GN=YPI1 PE=3 SV=2	1	2	2	2	18.1	20.01	114380	58701	64988	74725	15731	313700	Quantified	GO:0005634(CC:nucleus);GO:0004865(MF:protein serine/threonine phosphatase inhibitor activity)				PF07491(Protein phosphatase inhibitor)
A4RD93	Adenylate kinase	ADK1	FUNCTION: Catalyzes the reversible transfer of the terminal phosphate group between ATP and AMP. Plays an important role in cellular energy homeostasis and in adenine nucleotide metabolism. Adenylate kinase activity is critical for regulation of the phosphate utilization and the AMP de novo biosynthesis pathways. {ECO:0000255|HAMAP-Rule:MF_03168}.	sp|A4RD93|KAD2_MAGO7	sp|A4RD93|KAD2_MAGO7 Adenylate kinase OS=Magnaporthe oryzae (strain 70-15 / ATCC MYA-4617 / FGSC 8958) OX=242507 GN=ADK1 PE=3 SV=1	1	21	21	21	77.2	29.768	22401000	23391000	20826000	21793000	22173000	23602000	Quantified	GO:0006172(BP:ADP biosynthetic process);GO:0046033(BP:AMP metabolic process);GO:0046034(BP:ATP metabolic process);GO:0005829(CC:cytosol);GO:0005758(CC:mitochondrial intermembrane space);GO:0004017(MF:adenylate kinase activity);GO:0005524(MF:ATP binding)	K00939(NA)	ko00230(Purine metabolism);ko00730(Thiamine metabolism);ko01232(Nucleotide metabolism);ko01240(Biosynthesis of cofactors)		PF00406(Adenylate kinase);PF05191(Adenylate kinase, active site lid)
A4RDD7	Eukaryotic translation initiation factor 3 subunit I	TIF34	FUNCTION: Component of the eukaryotic translation initiation factor 3 (eIF-3) complex, which is involved in protein synthesis of a specialized repertoire of mRNAs and, together with other initiation factors, stimulates binding of mRNA and methionyl-tRNAi to the 40S ribosome. The eIF-3 complex specifically targets and initiates translation of a subset of mRNAs involved in cell proliferation. {ECO:…	sp|A4RDD7|EIF3I_MAGO7	sp|A4RDD7|EIF3I_MAGO7 Eukaryotic translation initiation factor 3 subunit I OS=Magnaporthe oryzae (strain 70-15 / ATCC MYA-4617 / FGSC 8958) OX=242507 GN=TIF34 PE=3 SV=1	1	20	20	20	74.5	38.192	11383000	11462000	12969000	12673000	12219000	14054000	Quantified	GO:0001732(BP:formation of cytoplasmic translation initiation complex);GO:0016282(CC:eukaryotic 43S preinitiation complex);GO:0033290(CC:eukaryotic 48S preinitiation complex);GO:0005852(CC:eukaryotic translation initiation factor 3 complex);GO:0003743(MF:translation initiation factor activity)				PF00400(WD domain, G-beta repeat)
A4RDI6	Methionine aminopeptidase 2	MGG_00966	FUNCTION: Cotranslationally removes the N-terminal methionine from nascent proteins. The N-terminal methionine is often cleaved when the second residue in the primary sequence is small and uncharged (Met-Ala-, Cys, Gly, Pro, Ser, Thr, or Val). {ECO:0000255|HAMAP-Rule:MF_03175}.	sp|A4RDI6|MAP2_MAGO7	sp|A4RDI6|MAP2_MAGO7 Methionine aminopeptidase 2 OS=Magnaporthe oryzae (strain 70-15 / ATCC MYA-4617 / FGSC 8958) OX=242507 GN=MGG_00966 PE=3 SV=1	1	15	15	15	43.1	48.387	1193500	1510200	1602800	1513500	819850	756570	Quantified	GO:0070084(BP:protein initiator methionine removal);GO:0005737(CC:cytoplasm);GO:0046872(MF:metal ion binding);GO:0070006(MF:metalloaminopeptidase activity)				PF00557(Metallopeptidase family M24)
A4RE46	Fe-S cluster assembly protein DRE2	DRE2	FUNCTION: Component of the cytosolic iron-sulfur (Fe-S) protein assembly (CIA) machinery required for the maturation of extramitochondrial Fe-S proteins. Part of an electron transfer chain functioning in an early step of cytosolic Fe-S biogenesis, facilitating the de novo assembly of a [4Fe-4S] cluster on the scaffold complex CFD1-NBP35. Electrons are transferred to DRE2 from NADPH via the FAD- a…	sp|A4RE46|DRE2_MAGO7	sp|A4RE46|DRE2_MAGO7 Fe-S cluster assembly protein DRE2 OS=Magnaporthe oryzae (strain 70-15 / ATCC MYA-4617 / FGSC 8958) OX=242507 GN=DRE2 PE=3 SV=1	1	7	7	7	37.9	34.228	473300	691120	553040	330440	412920	353300	Quantified	GO:0016226(BP:iron-sulfur cluster assembly);GO:0005758(CC:mitochondrial intermembrane space);GO:0051537(MF:2 iron, 2 sulfur cluster binding);GO:0051539(MF:4 iron, 4 sulfur cluster binding);GO:0009055(MF:electron transfer activity);GO:0046872(MF:metal ion binding)				PF05093(Cytokine-induced anti-apoptosis inhibitor 1, Fe-S biogenesis);PF16803(Fe-S cluster assembly protein DRE2 N-terminus)
A4RE47	Pheromone-processing carboxypeptidase KEX1	KEX1	FUNCTION: Protease with a carboxypeptidase B-like function involved in the C-terminal processing of the lysine and arginine residues from protein precursors. Promotes cell fusion and is involved in the programmed cell death (By similarity). {ECO:0000250}.	sp|A4RE47|KEX1_MAGO7	sp|A4RE47|KEX1_MAGO7 Pheromone-processing carboxypeptidase KEX1 OS=Magnaporthe oryzae (strain 70-15 / ATCC MYA-4617 / FGSC 8958) OX=242507 GN=KEX1 PE=3 SV=2	1	6	6	6	12.9	70.578	279570	350620	229360	498020	412610	54490	Quantified	GO:0006915(BP:apoptotic process);GO:0005794(CC:Golgi apparatus);GO:0016021(CC:integral component of membrane);GO:0004185(MF:serine-type carboxypeptidase activity)				PF00450(Serine carboxypeptidase)
A4RE77	Myosin-1	MYO1	FUNCTION: Type-I myosin implicated in the organization of the actin cytoskeleton. Required for proper actin cytoskeleton polarization. At the cell cortex, assembles in patch-like structures together with proteins from the actin-polymerizing machinery and promotes actin assembly. Functions as actin nucleation-promoting factor (NPF) for the Arp2/3 complex (By similarity). {ECO:0000250}.	sp|A4RE77|MYO1_MAGO7	sp|A4RE77|MYO1_MAGO7 Myosin-1 OS=Magnaporthe oryzae (strain 70-15 / ATCC MYA-4617 / FGSC 8958) OX=242507 GN=MYO1 PE=3 SV=1	1	20	20	20	23.3	134.33	1503000	1696700	1667900	1666100	2345200	1841700	Quantified	GO:0030479(CC:actin cortical patch);GO:0016459(CC:myosin complex);GO:0003779(MF:actin binding);GO:0005524(MF:ATP binding);GO:0003774(MF:motor activity)				PF00063(Myosin head (motor domain));PF06017(Unconventional myosin tail, actin- and lipid-binding);PF00018(SH3 domain)
A4RE85	Probable lysosomal cobalamin transporter	MGG_00740	FUNCTION: Probable lysosomal cobalamin transporter. Required to export cobalamin from lysosomes allowing its conversion to cofactors (By similarity). {ECO:0000250}.	sp|A4RE85|LMBD1_MAGO7	sp|A4RE85|LMBD1_MAGO7 Probable lysosomal cobalamin transporter OS=Magnaporthe oryzae (strain 70-15 / ATCC MYA-4617 / FGSC 8958) OX=242507 GN=MGG_00740 PE=3 SV=1	1	2	2	2	5.3	64.886	147470	22448	16526	13413	174020	11024	Quantified	GO:0016021(CC:integral component of membrane);GO:0005765(CC:lysosomal membrane);GO:0031419(MF:cobalamin binding)				PF04791(LMBR1-like membrane protein)
A4REK3	Protein transport protein SEC13	SEC13	FUNCTION: Component of the coat protein complex II (COPII) which promotes the formation of transport vesicles from the endoplasmic reticulum (ER). The coat has two main functions, the physical deformation of the endoplasmic reticulum membrane into vesicles and the selection of cargo molecules. It also functions as a component of the nuclear pore complex (NPC). NPC components, collectively referre…	sp|A4REK3|SEC13_MAGO7	sp|A4REK3|SEC13_MAGO7 Protein transport protein SEC13 OS=Magnaporthe oryzae (strain 70-15 / ATCC MYA-4617 / FGSC 8958) OX=242507 GN=SEC13 PE=3 SV=3	1	12	12	12	57.4	31.915	2482200	2260600	2356500	2389200	1910000	3287100	Quantified	GO:0090114(BP:COPII-coated vesicle budding);GO:0051028(BP:mRNA transport);GO:1904263(BP:positive regulation of TORC1 signaling);GO:0015031(BP:protein transport);GO:0030127(CC:COPII vesicle coat);GO:0005789(CC:endoplasmic reticulum membrane);GO:0000139(CC:Golgi membrane);GO:0005643(CC:nuclear pore);GO:0005198(MF:structural molecule activity)	K14004(NA)	ko03013(Nucleocytoplasmic transport);ko04141(Protein processing in endoplasmic reticulum);ko04150(mTOR signaling pathway)		PF00400(WD domain, G-beta repeat)
A4REU9	ATP-dependent RNA helicase MAK5	MAK5	FUNCTION: ATP-binding RNA helicase involved in the biogenesis of 60S ribosomal subunits and is required for the normal formation of 25S and 5.8S rRNAs. {ECO:0000250}.	sp|A4REU9|MAK5_MAGO7	sp|A4REU9|MAK5_MAGO7 ATP-dependent RNA helicase MAK5 OS=Magnaporthe oryzae (strain 70-15 / ATCC MYA-4617 / FGSC 8958) OX=242507 GN=MAK5 PE=3 SV=2	1	6	6	6	9.1	82.751	339180	421900	578610	415060	698490	332760	Quantified	GO:0006364(BP:rRNA processing);GO:0005730(CC:nucleolus);GO:0005524(MF:ATP binding);GO:0003723(MF:RNA binding);GO:0003724(MF:RNA helicase activity)				PF00270(DEAD/DEAH box helicase);PF00271(Helicase conserved C-terminal domain)
A4REV8	3-hydroxyanthranilate 3,4-dioxygenase	BNA1	FUNCTION: Catalyzes the oxidative ring opening of 3-hydroxyanthranilate to 2-amino-3-carboxymuconate semialdehyde, which spontaneously cyclizes to quinolinate. {ECO:0000255|HAMAP-Rule:MF_03019}.	sp|A4REV8|3HAO_MAGO7	sp|A4REV8|3HAO_MAGO7 3-hydroxyanthranilate 3,4-dioxygenase OS=Magnaporthe oryzae (strain 70-15 / ATCC MYA-4617 / FGSC 8958) OX=242507 GN=BNA1 PE=3 SV=1	1	7	7	7	54.9	20.798	1237800	1209400	2094800	2222900	991840	571920	Quantified	GO:0034354(BP:'de novo' NAD biosynthetic process from tryptophan);GO:0043420(BP:anthranilate metabolic process);GO:0019805(BP:quinolinate biosynthetic process);GO:0006569(BP:tryptophan catabolic process);GO:0005737(CC:cytoplasm);GO:0000334(MF:3-hydroxyanthranilate 3,4-dioxygenase activity);GO:0008198(MF:ferrous iron binding)	K00452(NA)	ko00380(Tryptophan metabolism);ko01240(Biosynthesis of cofactors)		PF06052(3-hydroxyanthranilic acid dioxygenase)
A4RF05	Vacuolar protein sorting/targeting protein 10	VPS10	FUNCTION: Functions as a sorting receptor in the Golgi compartment required for the intracellular sorting and delivery of soluble vacuolar proteins, like carboxypeptidase Y (CPY) and proteinase A. Executes multiple rounds of sorting by cycling between the late Golgi and a prevacuolar endosome-like compartment (By similarity). {ECO:0000250}.	sp|A4RF05|VPS10_MAGO7	sp|A4RF05|VPS10_MAGO7 Vacuolar protein sorting/targeting protein 10 OS=Magnaporthe oryzae (strain 70-15 / ATCC MYA-4617 / FGSC 8958) OX=242507 GN=VPS10 PE=3 SV=2	1	13	13	13	11.1	169.65	805270	767160	554260	922290	813780	278950	Quantified	GO:0015031(BP:protein transport);GO:0005794(CC:Golgi apparatus);GO:0016021(CC:integral component of membrane);GO:0031902(CC:late endosome membrane)				PF15902(Sortilin, neurotensin receptor 3,);PF15901(Sortilin, neurotensin receptor 3, C-terminal)
A4RF25	Mitochondrial intermediate peptidase	OCT1	FUNCTION: Cleaves proteins, imported into the mitochondrion, to their mature size. While most mitochondrial precursor proteins are processed to the mature form in one step by mitochondrial processing peptidase (MPP), the sequential cleavage by MIP of an octapeptide after initial processing by MPP is a required step for a subgroup of nuclear-encoded precursor proteins destined for the matrix or th…	sp|A4RF25|PMIP_MAGO7	sp|A4RF25|PMIP_MAGO7 Mitochondrial intermediate peptidase OS=Magnaporthe oryzae (strain 70-15 / ATCC MYA-4617 / FGSC 8958) OX=242507 GN=OCT1 PE=3 SV=1	1	3	3	3	4.6	90.361	391810	133420	32950	311460	282900	152850	Quantified	GO:0006627(BP:protein processing involved in protein targeting to mitochondrion);GO:0005759(CC:mitochondrial matrix);GO:0046872(MF:metal ion binding);GO:0004222(MF:metalloendopeptidase activity)				PF01432(Peptidase family M3)
A4RF31	Mitochondrial inner membrane protease ATP23	ATP23	FUNCTION: Has a dual role in the assembly of mitochondrial ATPase. Acts as a protease that removes N-terminal residues of mitochondrial ATPase CF(0) subunit 6 at the intermembrane space side. Also involved in the correct assembly of the membrane-embedded ATPase CF(0) particle, probably mediating association of subunit 6 with the subunit 9 ring (By similarity). {ECO:0000250}.	sp|A4RF31|ATP23_MAGO7	sp|A4RF31|ATP23_MAGO7 Mitochondrial inner membrane protease ATP23 OS=Magnaporthe oryzae (strain 70-15 / ATCC MYA-4617 / FGSC 8958) OX=242507 GN=ATP23 PE=3 SV=1	1	6	6	6	33.7	31.659	246190	273170	230090	304320	245420	277440	Quantified	GO:0005743(CC:mitochondrial inner membrane);GO:0046872(MF:metal ion binding);GO:0004222(MF:metalloendopeptidase activity)				PF09768(Peptidase M76 family)
A4RF35	Probable Xaa-Pro aminopeptidase P	AMPP	FUNCTION: Catalyzes the removal of a penultimate prolyl residue from the N-termini of peptides. {ECO:0000250}.	sp|A4RF35|AMPP1_MAGO7	sp|A4RF35|AMPP1_MAGO7 Probable Xaa-Pro aminopeptidase P OS=Magnaporthe oryzae (strain 70-15 / ATCC MYA-4617 / FGSC 8958) OX=242507 GN=AMPP PE=3 SV=1	1	22	22	22	50.3	68.501	3762800	3772000	3633500	3776100	3107000	5273800	Quantified	GO:0046872(MF:metal ion binding);GO:0070006(MF:metalloaminopeptidase activity)				PF16189(Creatinase/Prolidase N-terminal domain);PF16188(C-terminal region of peptidase_M24);PF00557(Metallopeptidase family M24);PF01321(Creatinase/Prolidase N-terminal domain)
A4RF51	PAN2-PAN3 deadenylation complex catalytic subunit PAN2	PAN2	FUNCTION: Catalytic subunit of the poly(A)-nuclease (PAN) deadenylation complex, one of two cytoplasmic mRNA deadenylases involved in mRNA turnover. PAN specifically shortens poly(A) tails of RNA and the activity is stimulated by poly(A)-binding protein PAB1. PAN deadenylation is followed by rapid degradation of the shortened mRNA tails by the CCR4-NOT complex. Deadenylated mRNAs are then degrade…	sp|A4RF51|PAN2_MAGO7	sp|A4RF51|PAN2_MAGO7 PAN2-PAN3 deadenylation complex catalytic subunit PAN2 OS=Magnaporthe oryzae (strain 70-15 / ATCC MYA-4617 / FGSC 8958) OX=242507 GN=PAN2 PE=3 SV=3	1	4	4	4	6	128.53	35542	76700	75119	61126	40900	122910	Quantified	GO:0006397(BP:mRNA processing);GO:0000289(BP:nuclear-transcribed mRNA poly(A) tail shortening);GO:0031251(CC:PAN complex);GO:0046872(MF:metal ion binding);GO:0003676(MF:nucleic acid binding);GO:0004535(MF:poly(A)-specific ribonuclease activity)	K12571(NA)	ko03018(RNA degradation)		PF00929(Exonuclease);PF13423(Ubiquitin carboxyl-terminal hydrolase)
A4RF61	Class E vacuolar protein-sorting machinery protein HSE1	HSE1	FUNCTION: Component of the ESCRT-0 complex which is the sorting receptor for ubiquitinated cargo proteins at the multivesicular body (MVB). {ECO:0000250}.	sp|A4RF61|HSE1_MAGO7	sp|A4RF61|HSE1_MAGO7 Class E vacuolar protein-sorting machinery protein HSE1 OS=Magnaporthe oryzae (strain 70-15 / ATCC MYA-4617 / FGSC 8958) OX=242507 GN=HSE1 PE=3 SV=2	1	11	11	11	21.2	76.838	861840	965670	750830	464210	603280	713140	Quantified	GO:0006886(BP:intracellular protein transport);GO:0010008(CC:endosome membrane)	K04705(NA)	ko04144(Endocytosis);ko04630(JAK-STAT signaling pathway)		PF03127(GAT domain);PF00018(SH3 domain);PF00790(VHS domain)
A4RFH6	Eukaryotic translation initiation factor 3 subunit D	MGG_00341	FUNCTION: mRNA cap-binding component of the eukaryotic translation initiation factor 3 (eIF-3) complex, which is involved in protein synthesis of a specialized repertoire of mRNAs and, together with other initiation factors, stimulates binding of mRNA and methionyl-tRNAi to the 40S ribosome. The eIF-3 complex specifically targets and initiates translation of a subset of mRNAs involved in cell pro…	sp|A4RFH6|EIF3D_MAGO7	sp|A4RFH6|EIF3D_MAGO7 Eukaryotic translation initiation factor 3 subunit D OS=Magnaporthe oryzae (strain 70-15 / ATCC MYA-4617 / FGSC 8958) OX=242507 GN=MGG_00341 PE=3 SV=1	1	22	22	22	57.8	63.207	4912200	5530400	4994100	6382600	5930200	10695000	Quantified	GO:0002191(BP:cap-dependent translational initiation);GO:0001732(BP:formation of cytoplasmic translation initiation complex);GO:0016282(CC:eukaryotic 43S preinitiation complex);GO:0033290(CC:eukaryotic 48S preinitiation complex);GO:0005852(CC:eukaryotic translation initiation factor 3 complex);GO:0098808(MF:mRNA cap binding);GO:0003743(MF:translation initiation factor activity)				PF05091(Eukaryotic translation initiation factor 3 subunit 7 (eIF-3))
A4RGA1	Signal peptidase complex catalytic subunit SEC11	SEC11	FUNCTION: Catalytic component of the signal peptidase complex (SPC), which catalyzes the cleavage of N-terminal signal sequences of proteins targeted to the endoplasmic reticulum. Signal peptide cleavage occurs during the translocation (cotranslationally or post-translationally) through the translocon pore into the endoplasmic reticulum (By similarity). {ECO:0000250}.	sp|A4RGA1|SEC11_MAGO7	sp|A4RGA1|SEC11_MAGO7 Signal peptidase complex catalytic subunit SEC11 OS=Magnaporthe oryzae (strain 70-15 / ATCC MYA-4617 / FGSC 8958) OX=242507 GN=SEC11 PE=3 SV=1	1	2	2	2	13.4	19.043	104750	93980	52283	97728	332590	10332	Quantified	GO:0045047(BP:protein targeting to ER);GO:0006465(BP:signal peptide processing);GO:0016021(CC:integral component of membrane);GO:0005787(CC:signal peptidase complex);GO:0008236(MF:serine-type peptidase activity)	K13280(NA)	ko03060(Protein export)		PF00717(Peptidase S24-like)
A4RGD1	ATP-dependent rRNA helicase RRP3	RRP3	FUNCTION: ATP-dependent rRNA helicase required for pre-ribosomal RNA processing. Involved in the maturation of the 35S-pre-rRNA and to its cleavage to mature 18S rRNA. {ECO:0000250|UniProtKB:P38712}.	sp|A4RGD1|RRP3_MAGO7	sp|A4RGD1|RRP3_MAGO7 ATP-dependent rRNA helicase RRP3 OS=Magnaporthe oryzae (strain 70-15 / ATCC MYA-4617 / FGSC 8958) OX=242507 GN=RRP3 PE=3 SV=1	1	2	2	2	5	59.473	79823	52355	41634	47799	59227	88423	Quantified	GO:0006364(BP:rRNA processing);GO:0005634(CC:nucleus);GO:0005524(MF:ATP binding);GO:0003723(MF:RNA binding);GO:0003724(MF:RNA helicase activity)				PF00270(DEAD/DEAH box helicase);PF00271(Helicase conserved C-terminal domain)
A4RGE6	Protein SIP5	SIP5	FUNCTION: May negatively regulate the SNF1 kinase. {ECO:0000250}.	sp|A4RGE6|SIP5_MAGO7	sp|A4RGE6|SIP5_MAGO7 Protein SIP5 OS=Magnaporthe oryzae (strain 70-15 / ATCC MYA-4617 / FGSC 8958) OX=242507 GN=SIP5 PE=3 SV=1	1	3	3	3	4.8	86.83	67512	3509.9			8296.2	516620	Quantified	GO:0005737(CC:cytoplasm)
A4RGU2	ATP-dependent RNA helicase DBP4	DBP4	FUNCTION: ATP-dependent RNA helicase required for ribosome biogenesis. Involved in the release of U14 snoRNA in pre-ribosomal complexes. Required for pre-rRNA cleavage at site A2 (By similarity). {ECO:0000250}.	sp|A4RGU2|DBP4_MAGO7	sp|A4RGU2|DBP4_MAGO7 ATP-dependent RNA helicase DBP4 OS=Magnaporthe oryzae (strain 70-15 / ATCC MYA-4617 / FGSC 8958) OX=242507 GN=DBP4 PE=3 SV=1	1	7	7	7	9.6	89.656	310250	522790	309630	399100	374530	167160	Quantified	GO:0006364(BP:rRNA processing);GO:0005730(CC:nucleolus);GO:0005524(MF:ATP binding);GO:0003723(MF:RNA binding);GO:0003724(MF:RNA helicase activity)				PF00270(DEAD/DEAH box helicase);PF00271(Helicase conserved C-terminal domain);PF13959(Domain of unknown function (DUF4217))
A4RGU7	WD repeat-containing protein JIP5	JIP5		sp|A4RGU7|JIP5_MAGO7	sp|A4RGU7|JIP5_MAGO7 WD repeat-containing protein JIP5 OS=Magnaporthe oryzae (strain 70-15 / ATCC MYA-4617 / FGSC 8958) OX=242507 GN=JIP5 PE=3 SV=2	1	9	9	9	34.2	43.28	515180	296090	684560	342370	268950	487700	Quantified	GO:0005730(CC:nucleolus)
A4RHF1	ATP-dependent RNA helicase DED1	DED1	FUNCTION: ATP-binding RNA helicase involved in translation initiation. Remodels RNA in response to ADP and ATP concentrations by facilitating disruption, but also formation of RNA duplexes (By similarity). {ECO:0000250}.	sp|A4RHF1|DED1_MAGO7	sp|A4RHF1|DED1_MAGO7 ATP-dependent RNA helicase DED1 OS=Magnaporthe oryzae (strain 70-15 / ATCC MYA-4617 / FGSC 8958) OX=242507 GN=DED1 PE=3 SV=2	1	35	35	34	61.5	70.693	21929000	22776000	26257000	26263000	30634000	48097000	Quantified	GO:0005737(CC:cytoplasm);GO:0005524(MF:ATP binding);GO:0003724(MF:RNA helicase activity);GO:0003743(MF:translation initiation factor activity)				PF00271(Helicase conserved C-terminal domain);PF00270(DEAD/DEAH box helicase)
A4RHN3	Eukaryotic translation initiation factor 3 subunit G	TIF35	FUNCTION: RNA-binding component of the eukaryotic translation initiation factor 3 (eIF-3) complex, which is involved in protein synthesis of a specialized repertoire of mRNAs and, together with other initiation factors, stimulates binding of mRNA and methionyl-tRNAi to the 40S ribosome. The eIF-3 complex specifically targets and initiates translation of a subset of mRNAs involved in cell prolifer…	sp|A4RHN3|EIF3G_MAGO7	sp|A4RHN3|EIF3G_MAGO7 Eukaryotic translation initiation factor 3 subunit G OS=Magnaporthe oryzae (strain 70-15 / ATCC MYA-4617 / FGSC 8958) OX=242507 GN=TIF35 PE=3 SV=1	1	16	16	16	57.8	32.965	5930000	6449300	7243200	7059800	7694800	7523900	Quantified	GO:0001732(BP:formation of cytoplasmic translation initiation complex);GO:0016282(CC:eukaryotic 43S preinitiation complex);GO:0033290(CC:eukaryotic 48S preinitiation complex);GO:0005852(CC:eukaryotic translation initiation factor 3 complex);GO:0003743(MF:translation initiation factor activity)				PF00076(RNA recognition motif. (a.k.a. RRM, RBD, or RNP domain));PF12353(Eukaryotic translation initiation factor 3 subunit G)
A4RHN5	Phosphatidylethanolamine N-methyltransferase	CHO2	FUNCTION: Catalyzes the first step of the methylation pathway of phosphatidylcholine biosynthesis, the SAM-dependent methylation of phosphatidylethanolamine (PE) to phosphatidylmonomethylethanolamine (PMME). {ECO:0000255|HAMAP-Rule:MF_03217}.	sp|A4RHN5|CHO2_MAGO7	sp|A4RHN5|CHO2_MAGO7 Phosphatidylethanolamine N-methyltransferase OS=Magnaporthe oryzae (strain 70-15 / ATCC MYA-4617 / FGSC 8958) OX=242507 GN=CHO2 PE=3 SV=1	1	6	6	6	8.6	108.36	147870	94286	102490	221180	254130	387480	Quantified	GO:0032259(BP:methylation);GO:0006656(BP:phosphatidylcholine biosynthetic process);GO:0005789(CC:endoplasmic reticulum membrane);GO:0016021(CC:integral component of membrane);GO:0004608(MF:phosphatidylethanolamine N-methyltransferase activity)	K16369(NA)	ko00564(Glycerophospholipid metabolism)		PF04191(Phospholipid methyltransferase)
A4RHR8	54S ribosomal protein L4, mitochondrial	MRPL4		sp|A4RHR8|RM04_MAGO7	sp|A4RHR8|RM04_MAGO7 54S ribosomal protein L4, mitochondrial OS=Magnaporthe oryzae (strain 70-15 / ATCC MYA-4617 / FGSC 8958) OX=242507 GN=MRPL4 PE=3 SV=1	1	6	6	6	26.2	33.608	973300	1131400	745460	777430	987310	1492700	Quantified	GO:0006412(BP:translation);GO:0005761(CC:mitochondrial ribosome);GO:0003735(MF:structural constituent of ribosome)				PF06984(Mitochondrial 39-S ribosomal protein L47 (MRP-L47))
A4RI25	Respiratory supercomplex factor 1, mitochondrial	RCF1	FUNCTION: Cytochrome c oxidase subunit which plays a role in assembly of respiratory supercomplexes. {ECO:0000250}.	sp|A4RI25|RCF1_MAGO7	sp|A4RI25|RCF1_MAGO7 Respiratory supercomplex factor 1, mitochondrial OS=Magnaporthe oryzae (strain 70-15 / ATCC MYA-4617 / FGSC 8958) OX=242507 GN=RCF1 PE=3 SV=1	1	2	2	2	15.5	23.513	48631	56776	41312		48568	51472	Quantified	GO:0016021(CC:integral component of membrane);GO:0031966(CC:mitochondrial membrane)				PF04588(Hypoxia induced protein conserved region)
A4RIF1	ATP-dependent RNA helicase DBP5	DBP5	FUNCTION: ATP-dependent RNA helicase associated with the nuclear pore complex and essential for mRNA export from the nucleus. May participate in a terminal step of mRNA export through the removal of proteins that accompany mRNA through the nucleopore complex. May also be involved in early transcription (By similarity). {ECO:0000250}.	sp|A4RIF1|DBP5_MAGO7	sp|A4RIF1|DBP5_MAGO7 ATP-dependent RNA helicase DBP5 OS=Magnaporthe oryzae (strain 70-15 / ATCC MYA-4617 / FGSC 8958) OX=242507 GN=DBP5 PE=3 SV=2	1	15	15	15	39.6	51.558	3385000	2984200	4398200	3096600	3332000	2482900	Quantified	GO:0016973(BP:poly(A)+ mRNA export from nucleus);GO:0006415(BP:translational termination);GO:0006409(BP:tRNA export from nucleus);GO:0005934(CC:cellular bud tip);GO:0010494(CC:cytoplasmic stress granule);GO:0031965(CC:nuclear membrane);GO:0044614(CC:nuclear pore cytoplasmic filaments);GO:0005844(CC:polysome);GO:0005524(MF:ATP binding);GO:0000822(MF:inositol hexakisphosphate binding);GO:0003723(MF…	K18655(NA)	ko03013(Nucleocytoplasmic transport);ko03015(mRNA surveillance pathway)		PF00270(DEAD/DEAH box helicase);PF00271(Helicase conserved C-terminal domain)
A4RJA0	ASTRA-associated protein 1	asa1	FUNCTION: Component of the ASTRA complex involved in chromatin remodeling. {ECO:0000250}.	sp|A4RJA0|ASA1_MAGO7	sp|A4RJA0|ASA1_MAGO7 ASTRA-associated protein 1 OS=Magnaporthe oryzae (strain 70-15 / ATCC MYA-4617 / FGSC 8958) OX=242507 GN=asa1 PE=3 SV=1	1	1	1	1	3.2	50.839	3697.4	4016.8	1393	6476.8		60730	Quantified	GO:0006325(BP:chromatin organization);GO:0005634(CC:nucleus)				PF00400(WD domain, G-beta repeat)
A4RJH4	Pro-apoptotic serine protease NMA111	NMA111	FUNCTION: Nuclear serine protease which mediates apoptosis. {ECO:0000250}.	sp|A4RJH4|NM111_MAGO7	sp|A4RJH4|NM111_MAGO7 Pro-apoptotic serine protease NMA111 OS=Magnaporthe oryzae (strain 70-15 / ATCC MYA-4617 / FGSC 8958) OX=242507 GN=NMA111 PE=3 SV=1	1	20	20	20	23	113.49	1792000	1563900	1633500	1741900	1597600	1165400	Quantified	GO:0006915(BP:apoptotic process);GO:0005634(CC:nucleus);GO:0004252(MF:serine-type endopeptidase activity)				PF13365(Trypsin-like peptidase domain);PF12812(PDZ-like domain)
A4RJV3	Mitochondrial division protein 1	MDV1	FUNCTION: Involved in mitochondrial fission. Acts as an adapter protein required to form mitochondrial fission complexes. Formation of these complexes is required to promote constriction and fission of the mitochondrial compartment at a late step in mitochondrial division (By similarity). {ECO:0000250}.	sp|A4RJV3|MDV1_MAGO7	sp|A4RJV3|MDV1_MAGO7 Mitochondrial division protein 1 OS=Magnaporthe oryzae (strain 70-15 / ATCC MYA-4617 / FGSC 8958) OX=242507 GN=MDV1 PE=3 SV=3	1	10	10	10	24.1	73.099	531070	516840	461630	597780	606990	206230	Quantified	GO:0006354(BP:DNA-templated transcription, elongation);GO:0006352(BP:DNA-templated transcription, initiation);GO:0000266(BP:mitochondrial fission);GO:0000002(BP:mitochondrial genome maintenance);GO:0006402(BP:mRNA catabolic process);GO:0006355(BP:regulation of transcription, DNA-templated);GO:0030014(CC:CCR4-NOT complex);GO:0030015(CC:CCR4-NOT core complex);GO:0005741(CC:mitochondrial outer membr…				PF00400(WD domain, G-beta repeat)
A4RK52	Methylthioribulose-1-phosphate dehydratase	MDE1	FUNCTION: Catalyzes the dehydration of methylthioribulose-1-phosphate (MTRu-1-P) into 2,3-diketo-5-methylthiopentyl-1-phosphate (DK-MTP-1-P). {ECO:0000255|HAMAP-Rule:MF_03116}.	sp|A4RK52|MTNB_MAGO7	sp|A4RK52|MTNB_MAGO7 Methylthioribulose-1-phosphate dehydratase OS=Magnaporthe oryzae (strain 70-15 / ATCC MYA-4617 / FGSC 8958) OX=242507 GN=MDE1 PE=3 SV=2	1	6	6	6	29.4	28.374	510010	540750	840410	536010	554180	719300	Quantified	GO:0019509(BP:L-methionine salvage from methylthioadenosine);GO:0019284(BP:L-methionine salvage from S-adenosylmethionine);GO:0005737(CC:cytoplasm);GO:0046570(MF:methylthioribulose 1-phosphate dehydratase activity);GO:0008270(MF:zinc ion binding)	K08964(NA)	ko00270(Cysteine and methionine metabolism)		PF00596(Class II Aldolase and Adducin N-terminal domain)
A4RK68	Eukaryotic translation initiation factor 3 subunit M	MGG_01595	FUNCTION: Component of the eukaryotic translation initiation factor 3 (eIF-3) complex, which is involved in protein synthesis of a specialized repertoire of mRNAs and, together with other initiation factors, stimulates binding of mRNA and methionyl-tRNAi to the 40S ribosome. The eIF-3 complex specifically targets and initiates translation of a subset of mRNAs involved in cell proliferation. {ECO:…	sp|A4RK68|EIF3M_MAGO7	sp|A4RK68|EIF3M_MAGO7 Eukaryotic translation initiation factor 3 subunit M OS=Magnaporthe oryzae (strain 70-15 / ATCC MYA-4617 / FGSC 8958) OX=242507 GN=MGG_01595 PE=3 SV=1	1	14	14	14	30.8	49.619	2757700	2701700	3856000	4790000	5240900	3747600	Quantified	GO:0001732(BP:formation of cytoplasmic translation initiation complex);GO:0016282(CC:eukaryotic 43S preinitiation complex);GO:0033290(CC:eukaryotic 48S preinitiation complex);GO:0071541(CC:eukaryotic translation initiation factor 3 complex, eIF3m);GO:0003743(MF:translation initiation factor activity)				PF01399(PCI domain)
A4RK80	Pre-mRNA-splicing ATP-dependent RNA helicase PRP28	PRP28	FUNCTION: ATP-dependent RNA helicase involved in mRNA splicing. May destabilize the U1/5'-splice site duplex to permit an effective competition for the 5'-splice site by the U6 snRNA, resulting in the switch between U1 and U6 at the 5'-splice site. May also act to unwind the U4/U6 base-pairing interaction in the U4/U6/U5 snRNP, facilitating the first covalent step of splicing (By similarity). {EC…	sp|A4RK80|PRP28_MAGO7	sp|A4RK80|PRP28_MAGO7 Pre-mRNA-splicing ATP-dependent RNA helicase PRP28 OS=Magnaporthe oryzae (strain 70-15 / ATCC MYA-4617 / FGSC 8958) OX=242507 GN=PRP28 PE=3 SV=1	1	2	2	2	3.6	76.092	22481		1641.2	69684	85528		Quantified	GO:0006397(BP:mRNA processing);GO:0008380(BP:RNA splicing);GO:0005737(CC:cytoplasm);GO:0005634(CC:nucleus);GO:0005524(MF:ATP binding);GO:0003676(MF:nucleic acid binding);GO:0003724(MF:RNA helicase activity)	K12858(NA)	ko03040(Spliceosome)		PF00271(Helicase conserved C-terminal domain);PF00270(DEAD/DEAH box helicase)
A4RK96	Protein YAE1	YAE1	FUNCTION: The complex LTO1:YAE1 may function as a target specific adapter that probably recruits apo-RPLI1 to the cytosolic iron-sulfur protein assembly (CIA) complex machinery. May be required for biogenesis of the large ribosomal subunit and initiation of translation. {ECO:0000250|UniProtKB:Q9NRH1}.	sp|A4RK96|YAE1_MAGO7	sp|A4RK96|YAE1_MAGO7 Protein YAE1 OS=Magnaporthe oryzae (strain 70-15 / ATCC MYA-4617 / FGSC 8958) OX=242507 GN=YAE1 PE=3 SV=1	1	2	2	2	10	25.595	125520	140160	158150	94686	120180		Quantified	GO:0106035(BP:protein maturation by [4Fe-4S] cluster transfer);GO:0005737(CC:cytoplasm);GO:0005634(CC:nucleus)				PF09811(Essential protein Yae1, N terminal)
A4RKF7	Amino-acid acetyltransferase, mitochondrial	ARG2	FUNCTION: N-acetylglutamate synthase involved in arginine biosynthesis. {ECO:0000250}.	sp|A4RKF7|NAGS_MAGO7	sp|A4RKF7|NAGS_MAGO7 Amino-acid acetyltransferase, mitochondrial OS=Magnaporthe oryzae (strain 70-15 / ATCC MYA-4617 / FGSC 8958) OX=242507 GN=ARG2 PE=3 SV=2	1	3	3	3	5.9	76.536	46255	49051	61788	65803	61068	203690	Quantified	GO:0006526(BP:arginine biosynthetic process);GO:0005739(CC:mitochondrion);GO:0004042(MF:acetyl-CoA:L-glutamate N-acetyltransferase activity);GO:0103045(MF:methione N-acyltransferase activity)	K00618(NA)	ko00220(Arginine biosynthesis)		PF04768(NAT, N-acetyltransferase, of N-acetylglutamate synthase)
A4RLF4	tRNA-dihydrouridine(47) synthase [NAD(P)(+)]	DUS3	FUNCTION: Catalyzes the synthesis of dihydrouridine, a modified base found in the D-loop of most tRNAs. Specifically modifies U47 in cytoplasmic tRNAs (By similarity). {ECO:0000250}.	sp|A4RLF4|DUS3_MAGO7	sp|A4RLF4|DUS3_MAGO7 tRNA-dihydrouridine(47) synthase [NAD(P)(+)] OS=Magnaporthe oryzae (strain 70-15 / ATCC MYA-4617 / FGSC 8958) OX=242507 GN=DUS3 PE=3 SV=1	1	11	11	11	19.2	82.692	468070	576800	661550	682890	575350	547440	Quantified	GO:0005737(CC:cytoplasm);GO:0005634(CC:nucleus);GO:0050660(MF:flavin adenine dinucleotide binding);GO:0046872(MF:metal ion binding);GO:0102265(MF:tRNA-dihydrouridine47 synthase activity)				PF01207(Dihydrouridine synthase (Dus))
A4RLI4	Pescadillo homolog	NOP7	FUNCTION: Component of the NOP7 complex, which is required for maturation of the 25S and 5.8S ribosomal RNAs and formation of the 60S ribosome. {ECO:0000255|HAMAP-Rule:MF_03028}.	sp|A4RLI4|PESC_MAGO7	sp|A4RLI4|PESC_MAGO7 Pescadillo homolog OS=Magnaporthe oryzae (strain 70-15 / ATCC MYA-4617 / FGSC 8958) OX=242507 GN=NOP7 PE=3 SV=1	1	9	9	9	13.7	75.96	1002600	1027200	1115600	1084500	953090	326830	Quantified	GO:0000466(BP:maturation of 5.8S rRNA from tricistronic rRNA transcript (SSU-rRNA, 5.8S rRNA, LSU-rRNA));GO:0000463(BP:maturation of LSU-rRNA from tricistronic rRNA transcript (SSU-rRNA, 5.8S rRNA, LSU-rRNA));GO:0005730(CC:nucleolus);GO:0005654(CC:nucleoplasm);GO:0030687(CC:preribosome, large subunit precursor);GO:0043021(MF:ribonucleoprotein complex binding)				PF06732(Pescadillo N-terminus);PF00533(BRCA1 C Terminus (BRCT) domain)
A4RM13	GDP-mannose transporter	VRG4	FUNCTION: Involved in the import of GDP-mannose from the cytoplasm into the Golgi lumen. {ECO:0000250}.	sp|A4RM13|GMT_MAGO7	sp|A4RM13|GMT_MAGO7 GDP-mannose transporter OS=Magnaporthe oryzae (strain 70-15 / ATCC MYA-4617 / FGSC 8958) OX=242507 GN=VRG4 PE=3 SV=1	1	2	2	2	8.4	42.381	110850	94057	181620	64498	176900	306090	Quantified	GO:0008643(BP:carbohydrate transport);GO:0030659(CC:cytoplasmic vesicle membrane);GO:0005789(CC:endoplasmic reticulum membrane);GO:0000139(CC:Golgi membrane);GO:0016021(CC:integral component of membrane)
A4RM69	Eukaryotic translation initiation factor 3 subunit A	TIF32	FUNCTION: RNA-binding component of the eukaryotic translation initiation factor 3 (eIF-3) complex, which is involved in protein synthesis of a specialized repertoire of mRNAs and, together with other initiation factors, stimulates binding of mRNA and methionyl-tRNAi to the 40S ribosome. The eIF-3 complex specifically targets and initiates translation of a subset of mRNAs involved in cell prolifer…	sp|A4RM69|EIF3A_MAGO7	sp|A4RM69|EIF3A_MAGO7 Eukaryotic translation initiation factor 3 subunit A OS=Magnaporthe oryzae (strain 70-15 / ATCC MYA-4617 / FGSC 8958) OX=242507 GN=TIF32 PE=3 SV=1	1	44	44	44	44	122.14	9459800	10011000	11284000	10759000	11987000	14315000	Quantified	GO:0001732(BP:formation of cytoplasmic translation initiation complex);GO:0016282(CC:eukaryotic 43S preinitiation complex);GO:0033290(CC:eukaryotic 48S preinitiation complex);GO:0005852(CC:eukaryotic translation initiation factor 3 complex);GO:0003743(MF:translation initiation factor activity)				PF01399(PCI domain)
A4RM80	Enolase-phosphatase E1	UTR4	FUNCTION: Bifunctional enzyme that catalyzes the enolization of 2,3-diketo-5-methylthiopentyl-1-phosphate (DK-MTP-1-P) into the intermediate 2-hydroxy-3-keto-5-methylthiopentenyl-1-phosphate (HK-MTPenyl-1-P), which is then dephosphorylated to form the acireductone 1,2-dihydroxy-3-keto-5-methylthiopentene (DHK-MTPene). {ECO:0000255|HAMAP-Rule:MF_03117}.	sp|A4RM80|ENOPH_MAGO7	sp|A4RM80|ENOPH_MAGO7 Enolase-phosphatase E1 OS=Magnaporthe oryzae (strain 70-15 / ATCC MYA-4617 / FGSC 8958) OX=242507 GN=UTR4 PE=3 SV=3	1	4	4	4	16	25.403	330030	354690	325530	443270	396100	200830	Quantified	GO:0019509(BP:L-methionine salvage from methylthioadenosine);GO:0019284(BP:L-methionine salvage from S-adenosylmethionine);GO:0005737(CC:cytoplasm);GO:0005634(CC:nucleus);GO:0043715(MF:2,3-diketo-5-methylthiopentyl-1-phosphate enolase activity);GO:0043716(MF:2-hydroxy-3-keto-5-methylthiopentenyl-1-phosphate phosphatase activity);GO:0043874(MF:acireductone synthase activity);GO:0000287(MF:magnesiu…	K09880(NA)	ko00270(Cysteine and methionine metabolism)
A4RMB1	Exportin-T	LOS1	FUNCTION: tRNA nucleus export receptor which facilitates tRNA translocation across the nuclear pore complex. Involved in pre-tRNA splicing, probably by affecting the interaction of pre-tRNA with splicing endonuclease (By similarity). {ECO:0000250}.	sp|A4RMB1|XPOT_MAGO7	sp|A4RMB1|XPOT_MAGO7 Exportin-T OS=Magnaporthe oryzae (strain 70-15 / ATCC MYA-4617 / FGSC 8958) OX=242507 GN=LOS1 PE=3 SV=2	1	17	17	17	25.5	114.82	1147500	1030600	1300800	946680	1305800	746100	Quantified	GO:0008033(BP:tRNA processing);GO:0071528(BP:tRNA re-export from nucleus);GO:0005737(CC:cytoplasm);GO:0005634(CC:nucleus);GO:0008536(MF:Ran GTPase binding);GO:0000049(MF:tRNA binding)	K14288(NA)	ko03013(Nucleocytoplasmic transport)		PF08389(Exportin 1-like protein)
A4RMV8	ATP-dependent RNA helicase ROK1	ROK1	FUNCTION: ATP-dependent RNA helicase involved in 40S ribosomal subunit biogenesis. Required for the processing and cleavage of 35S pre-rRNA at sites A0, A1, and A2, leading to mature 18S rRNA.	sp|A4RMV8|ROK1_MAGO7	sp|A4RMV8|ROK1_MAGO7 ATP-dependent RNA helicase ROK1 OS=Magnaporthe oryzae (strain 70-15 / ATCC MYA-4617 / FGSC 8958) OX=242507 GN=ROK1 PE=3 SV=1	1	6	6	6	11.9	83.747	391430	506540	601650	767890	954160	827980	Quantified	GO:0006364(BP:rRNA processing);GO:0005730(CC:nucleolus);GO:0005524(MF:ATP binding);GO:0003723(MF:RNA binding);GO:0003724(MF:RNA helicase activity)				PF00271(Helicase conserved C-terminal domain);PF00270(DEAD/DEAH box helicase)
A4RN19	Nuclear protein localization protein 4	NPL4	FUNCTION: Involved in the import of nuclear-targeted proteins into the nucleus and the export of poly(A) RNA out of the nucleus. Has a role in the endoplasmic reticulum-associated degradation (ERAD) pathway (By similarity). {ECO:0000250}.	sp|A4RN19|NPL4_MAGO7	sp|A4RN19|NPL4_MAGO7 Nuclear protein localization protein 4 OS=Magnaporthe oryzae (strain 70-15 / ATCC MYA-4617 / FGSC 8958) OX=242507 GN=NPL4 PE=3 SV=2	1	10	10	10	24.8	74.006	628260	752570	990200	888700	812700	769550	Quantified	GO:0051028(BP:mRNA transport);GO:0015031(BP:protein transport);GO:0030433(BP:ubiquitin-dependent ERAD pathway);GO:0006511(BP:ubiquitin-dependent protein catabolic process);GO:0005829(CC:cytosol);GO:0005783(CC:endoplasmic reticulum);GO:0005789(CC:endoplasmic reticulum membrane);GO:0031965(CC:nuclear membrane);GO:0042175(CC:nuclear outer membrane-endoplasmic reticulum membrane network);GO:0005634(C…	K14015(NA)	ko04141(Protein processing in endoplasmic reticulum)		PF05021(NPL4 family);PF05020(NPL4 family, putative zinc binding region)
A4RN46	Pre-mRNA-processing ATP-dependent RNA helicase PRP5	PRP5	FUNCTION: ATP-dependent RNA helicase involved spliceosome assembly and in nuclear splicing. Catalyzes an ATP-dependent conformational change of U2 snRNP. Bridges U1 and U2 snRNPs and enables stable U2 snRNP association with intron RNA (By similarity). {ECO:0000250}.	sp|A4RN46|PRP5_MAGO7	sp|A4RN46|PRP5_MAGO7 Pre-mRNA-processing ATP-dependent RNA helicase PRP5 OS=Magnaporthe oryzae (strain 70-15 / ATCC MYA-4617 / FGSC 8958) OX=242507 GN=PRP5 PE=3 SV=1	1	9	9	9	12.5	108.57	156870	297430	305030	384860	232940	136720	Quantified	GO:1903241(BP:U2-type prespliceosome assembly);GO:0071004(CC:U2-type prespliceosome);GO:0005524(MF:ATP binding);GO:0003676(MF:nucleic acid binding);GO:0003724(MF:RNA helicase activity);GO:1990446(MF:U1 snRNP binding);GO:1990447(MF:U2 snRNP binding)	K12811(NA)	ko03040(Spliceosome)		PF00271(Helicase conserved C-terminal domain);PF00270(DEAD/DEAH box helicase)
A4RPM5	Adenylyltransferase and sulfurtransferase uba4	UBA4	FUNCTION: Plays a central role in 2-thiolation of mcm(5)S(2)U at tRNA wobble positions of cytosolic tRNA(Lys), tRNA(Glu) and tRNA(Gln). Also essential during biosynthesis of the molybdenum cofactor. Acts by mediating the C-terminal thiocarboxylation of sulfur carriers URM1 and MOCS2A. Its N-terminus first activates urm1 and MOCS2A as acyl-adenylates (-COAMP), then the persulfide sulfur on the cat…	sp|A4RPM5|UBA4_MAGO7	sp|A4RPM5|UBA4_MAGO7 Adenylyltransferase and sulfurtransferase uba4 OS=Magnaporthe oryzae (strain 70-15 / ATCC MYA-4617 / FGSC 8958) OX=242507 GN=UBA4 PE=3 SV=1	1	4	4	4	11.4	52.376	197760	229660	313790	241370	237070	143580	Quantified	GO:0018192(BP:enzyme active site formation via cysteine modification to L-cysteine persulfide);GO:0006777(BP:Mo-molybdopterin cofactor biosynthetic process);GO:0002143(BP:tRNA wobble position uridine thiolation);GO:0005829(CC:cytosol);GO:0005524(MF:ATP binding);GO:0046872(MF:metal ion binding);GO:0061605(MF:molybdopterin-synthase adenylyltransferase activity);GO:0061604(MF:molybdopterin-synthase …	K11996(NA)	ko04122(Sulfur relay system)		PF00899(ThiF family);PF00581(Rhodanese-like domain)
A4RPY8	Carboxypeptidase Y homolog A	CPYA	FUNCTION: Vacuolar carboxypeptidase involved in degradation of small peptides. Digests preferentially peptides containing an aliphatic or hydrophobic residue in P1' position, as well as methionine, leucine or phenylalanine in P1 position of ester substrate (By similarity). {ECO:0000250}.	sp|A4RPY8|CBPYA_MAGO7	sp|A4RPY8|CBPYA_MAGO7 Carboxypeptidase Y homolog A OS=Magnaporthe oryzae (strain 70-15 / ATCC MYA-4617 / FGSC 8958) OX=242507 GN=CPYA PE=3 SV=1	1	9	9	9	27.5	61.593	4580100	3991900	3638200	6546200	4532300	13364000	Quantified	GO:0005773(CC:vacuole);GO:0004185(MF:serine-type carboxypeptidase activity)	K13289(NA)	ko04142(Lysosome)		PF05388(Carboxypeptidase Y pro-peptide);PF00450(Serine carboxypeptidase)
A4RQ29	U6 snRNA-associated Sm-like protein LSm6	LSM6	FUNCTION: Component of LSm protein complexes, which are involved in RNA processing and may function in a chaperone-like manner, facilitating the efficient association of RNA processing factors with their substrates. Component of the cytoplasmic LSM1-LSM7 complex, which is thought to be involved in mRNA degradation by activating the decapping step in the 5'-to-3' mRNA decay pathway. Component of t…	sp|A4RQ29|LSM6_MAGO7	sp|A4RQ29|LSM6_MAGO7 U6 snRNA-associated Sm-like protein LSm6 OS=Magnaporthe oryzae (strain 70-15 / ATCC MYA-4617 / FGSC 8958) OX=242507 GN=LSM6 PE=3 SV=1	1	5	5	5	74.7	9.0071	892210	996170	508640	566120	552460	1039200	Quantified	GO:0030490(BP:maturation of SSU-rRNA);GO:0000398(BP:mRNA splicing, via spliceosome);GO:0008033(BP:tRNA processing);GO:1990726(CC:Lsm1-7-Pat1 complex);GO:0005730(CC:nucleolus);GO:0000932(CC:P-body);GO:0005732(CC:small nucleolar ribonucleoprotein complex);GO:0005681(CC:spliceosomal complex);GO:0046540(CC:U4/U6 x U5 tri-snRNP complex);GO:0005688(CC:U6 snRNP);GO:0003723(MF:RNA binding)	K12625(NA)	ko03018(RNA degradation);ko03040(Spliceosome)		PF01423(LSM domain)
A4UBV5	Kynureninase	BNA5	FUNCTION: Catalyzes the cleavage of L-kynurenine (L-Kyn) and L-3-hydroxykynurenine (L-3OHKyn) into anthranilic acid (AA) and 3-hydroxyanthranilic acid (3-OHAA), respectively. {ECO:0000255|HAMAP-Rule:MF_03017}.	sp|A4UBV5|KYNU_MAGO7	sp|A4UBV5|KYNU_MAGO7 Kynureninase OS=Magnaporthe oryzae (strain 70-15 / ATCC MYA-4617 / FGSC 8958) OX=242507 GN=BNA5 PE=3 SV=2	1	6	6	6	16.7	54.478	938290	668430	1366500	724700	630960	1609000	Quantified	GO:0034354(BP:'de novo' NAD biosynthetic process from tryptophan);GO:0043420(BP:anthranilate metabolic process);GO:0097053(BP:L-kynurenine catabolic process);GO:0019805(BP:quinolinate biosynthetic process);GO:0006569(BP:tryptophan catabolic process);GO:0005737(CC:cytoplasm);GO:0030429(MF:kynureninase activity);GO:0030170(MF:pyridoxal phosphate binding)	K01556(NA)	ko00380(Tryptophan metabolism);ko01240(Biosynthesis of cofactors)		PF00266(Aminotransferase class-V)
D4NXE7	40S ribosomal protein S1	RPS1		sp|D4NXE7|RS3A_MAGO7	sp|D4NXE7|RS3A_MAGO7 40S ribosomal protein S1 OS=Magnaporthe oryzae (strain 70-15 / ATCC MYA-4617 / FGSC 8958) OX=242507 GN=RPS1 PE=2 SV=2	1	19	19	19	59.8	29.275	24699000	22656000	21993000	17096000	22494000	37208000	Quantified	GO:0006412(BP:translation);GO:0022627(CC:cytosolic small ribosomal subunit);GO:0003735(MF:structural constituent of ribosome)	K02984(NA)	ko03010(Ribosome)		PF01015(Ribosomal S3Ae family)
G4MQX3	MST50-interacting protein 11	MIP11		sp|G4MQX3|MIP11_MAGO7	sp|G4MQX3|MIP11_MAGO7 MST50-interacting protein 11 OS=Magnaporthe oryzae (strain 70-15 / ATCC MYA-4617 / FGSC 8958) OX=242507 GN=MIP11 PE=1 SV=1	1	21	21	21	90.8	35	46911000	45450000	51826000	49753000	42481000	18154000	Quantified					PF00400(WD domain, G-beta repeat)
G4MT60	Rab GDP-dissociation inhibitor	GDI1		sp|G4MT60|GDI1_MAGO7	sp|G4MT60|GDI1_MAGO7 Rab GDP-dissociation inhibitor OS=Magnaporthe oryzae (strain 70-15 / ATCC MYA-4617 / FGSC 8958) OX=242507 GN=GDI1 PE=1 SV=1	1	29	29	29	75.4	50.927	19604000	20524000	20890000	20885000	15797000	13750000	Quantified	GO:0015031(BP:protein transport);GO:0007264(BP:small GTPase mediated signal transduction);GO:0016192(BP:vesicle-mediated transport);GO:0005093(MF:Rab GDP-dissociation inhibitor activity)				PF00996(GDP dissociation inhibitor)
G4MTF8	Endo-1,4-beta-xylanase 2	XYL2	FUNCTION: Endo-1,4-beta-xylanase involved in the hydrolysis of xylan, a major structural heterogeneous polysaccharide found in plant biomass representing the second most abundant polysaccharide in the biosphere, after cellulose. Accounts for approximately 70 percent of the endoxylanase activity in the culture filtrate (By similarity). {ECO:0000250}.	sp|G4MTF8|XYN2_MAGO7	sp|G4MTF8|XYN2_MAGO7 Endo-1,4-beta-xylanase 2 OS=Magnaporthe oryzae (strain 70-15 / ATCC MYA-4617 / FGSC 8958) OX=242507 GN=XYL2 PE=3 SV=1	1	2	2	2	9.7	35.681	55850	69411		31296	348110	245000	Quantified	GO:0045493(BP:xylan catabolic process);GO:0005576(CC:extracellular region);GO:0031176(MF:endo-1,4-beta-xylanase activity)				PF00331(Glycosyl hydrolase family 10)
G4MUB2	Velvet complex subunit B	VELB	FUNCTION: Component of the velvet transcription factor complex that controls sexual/asexual developmental ratio in response to light, promoting sexual development in the darkness while stimulating asexual sporulation under illumination (PubMed:24632440). The velvet complex acts as a global regulator for secondary metabolite gene expression (By similarity). Component of the VELB-VOSA heterodimeric…	sp|G4MUB2|VELB_MAGO7	sp|G4MUB2|VELB_MAGO7 Velvet complex subunit B OS=Magnaporthe oryzae (strain 70-15 / ATCC MYA-4617 / FGSC 8958) OX=242507 GN=VELB PE=3 SV=1	1	6	6	6	17.9	47.466	130190	154950	173200	193990	201970	494690	Quantified	GO:0030435(BP:sporulation resulting in formation of a cellular spore);GO:0005737(CC:cytoplasm);GO:0005634(CC:nucleus)				PF11754(Velvet factor)
G4MWA6	Pyrichalasin H cluster regulator BC2	BC2	FUNCTION: Transcription factor probably involved in regulation of gene cluster that mediates the biosynthesis of a tyrosine-derived cytochalasan acting as a fungal signal recognized by resistant rice plants and leads to avirulence in Pi33 resistant rice cultivars. {ECO:0000269|PubMed:18433432}.	sp|G4MWA6|BC2_MAGO7	sp|G4MWA6|BC2_MAGO7 Pyrichalasin H cluster regulator BC2 OS=Magnaporthe oryzae (strain 70-15 / ATCC MYA-4617 / FGSC 8958) OX=242507 GN=BC2 PE=2 SV=1	1	1	1	1	3.2	47.271	93786	44579	234350	251530	292820	126710	Quantified	GO:0005634(CC:nucleus);GO:0003677(MF:DNA binding);GO:0046872(MF:metal ion binding)
G4MWB3	Cytochrome P450 monooxygenase CYP4	CYP4	FUNCTION: Cytochrome P450 monooxygenase; part of the gene cluster that mediates the biosynthesis of a tyrosine-derived cytochalasan acting as a fungal signal recognized by resistant rice plants and leads to avirulence in Pi33 resistant rice cultivars (PubMed:18433432). The first step in the pathway is catalyzed by the hybrid PKS-NRPS ACE1, assisted by the enoyl reductase RAP1, that are responsibl…	sp|G4MWB3|CYP4B_MAGO7	sp|G4MWB3|CYP4B_MAGO7 Cytochrome P450 monooxygenase CYP4 OS=Magnaporthe oryzae (strain 70-15 / ATCC MYA-4617 / FGSC 8958) OX=242507 GN=CYP4 PE=2 SV=1	1	1	1	1	3.2	61.602	53349	48710	19487	57243	103810		Quantified	GO:0016021(CC:integral component of membrane);GO:0020037(MF:heme binding);GO:0005506(MF:iron ion binding);GO:0004497(MF:monooxygenase activity);GO:0016705(MF:oxidoreductase activity, acting on paired donors, with incorporation or reduction of molecular oxygen)				PF00067(Cytochrome P450)
G4MWZ7	MADS-box MEF2 type transcription factor MIG1	MIG1		sp|G4MWZ7|MIG1_MAGO7	sp|G4MWZ7|MIG1_MAGO7 MADS-box MEF2 type transcription factor MIG1 OS=Magnaporthe oryzae (strain 70-15 / ATCC MYA-4617 / FGSC 8958) OX=242507 GN=MIG1 PE=1 SV=1	1	1	1	1	2.3	76.286	4332.1	4495.2	6960.3				Quantified	GO:0045944(BP:positive regulation of transcription by RNA polymerase II);GO:0005634(CC:nucleus);GO:0046983(MF:protein dimerization activity);GO:0000977(MF:RNA polymerase II regulatory region sequence-specific DNA binding)	K09265(NA)	ko04011(MAPK signaling pathway - yeast)		PF00319(SRF-type transcription factor (DNA-binding and dimerisation domain))
G4MY67	Protein farnesyltransferase subunit beta	RAM1	FUNCTION: Catalyzes the transfer of a farnesyl moiety from farnesyl diphosphate to a cysteine at the fourth position from the C-terminus of several proteins having the C-terminal sequence Cys-aliphatic-aliphatic-X. The beta subunit is responsible for peptide-binding. {ECO:0000269|PubMed:31250536}.	sp|G4MY67|FNTB_MAGO7	sp|G4MY67|FNTB_MAGO7 Protein farnesyltransferase subunit beta OS=Magnaporthe oryzae (strain 70-15 / ATCC MYA-4617 / FGSC 8958) OX=242507 GN=RAM1 PE=1 SV=1	1	4	4	4	9.7	56.099	611020	491260	627160	670850	665350	704750	Quantified	GO:0018343(BP:protein farnesylation);GO:0005965(CC:protein farnesyltransferase complex);GO:0004660(MF:protein farnesyltransferase activity);GO:0008270(MF:zinc ion binding)	K05954(NA)	ko00900(Terpenoid backbone biosynthesis)		PF00432(Prenyltransferase and squalene oxidase repeat)
G4MYS1	Ypt/Rab-type GTPase ypt7	YPT7		sp|G4MYS1|YPT7_MAGO7	sp|G4MYS1|YPT7_MAGO7 Ypt/Rab-type GTPase ypt7 OS=Magnaporthe oryzae (strain 70-15 / ATCC MYA-4617 / FGSC 8958) OX=242507 GN=YPT7 PE=1 SV=1	1	12	12	12	72.7	22.949	2439500	2234000	2363000	2817600	2783400	2024500	Quantified	GO:0005525(MF:GTP binding);GO:0003924(MF:GTPase activity)	K07897(NA)	ko04137(Mitophagy - animal);ko04138(Autophagy - yeast);ko04140(Autophagy - animal);ko04144(Endocytosis);ko04145(Phagosome)		PF00071(Ras family)
G4MZI3	NAD(P)H-dependent pentose reductase	PRD1	FUNCTION: Pentose reductase with a broad substrate affinity involved in pentose catabolism. Has highest reductase activities with L-arabinose and D-xylose as substrates, and displays much lower activities with D-ribose, D-galactose and D-glucose. Has highest dehydrogenase activity with L-arabitol as substrate, followed by xylitol and D-sorbitol. May be responsible for the first step of the L-arab…	sp|G4MZI3|PRD1_MAGO7	sp|G4MZI3|PRD1_MAGO7 NAD(P)H-dependent pentose reductase OS=Magnaporthe oryzae (strain 70-15 / ATCC MYA-4617 / FGSC 8958) OX=242507 GN=PRD1 PE=1 SV=1	1	19	19	19	57	37.106	6349500	6988300	8443600	8068000	6806400	13742000	Quantified	GO:0005975(BP:carbohydrate metabolic process);GO:0016491(MF:oxidoreductase activity)	K17743(NA)	ko00040(Pentose and glucuronate interconversions)		PF00248(Aldo/keto reductase family)
G4MZY8	Ras-like protein 2	RAS2	FUNCTION: Modulates the activity of the adenylate cyclase catalytic subunit and therefore affects the biosynthesis of cyclic-AMP (By similarity). Plays a role in both surface attachment and surface recognition of appressoria, a highly specialized infection structure for plant penetration. Regulates appressorium formation by coordinated regulation of cAMP signaling and Pmk1 MAPK pathways (PubMed:2…	sp|G4MZY8|RAS2_MAGO7	sp|G4MZY8|RAS2_MAGO7 Ras-like protein 2 OS=Magnaporthe oryzae (strain 70-15 / ATCC MYA-4617 / FGSC 8958) OX=242507 GN=RAS2 PE=1 SV=1	1	7	7	7	43	24.098	784560	696250	906240	800790	899880	771080	Quantified	GO:0007165(BP:signal transduction);GO:0016020(CC:membrane);GO:0005525(MF:GTP binding);GO:0003924(MF:GTPase activity)	K07827(NA)	ko04010(MAPK signaling pathway);ko04012(ErbB signaling pathway);ko04013(MAPK signaling pathway - fly);ko04014(Ras signaling pathway);ko04015(Rap1 signaling pathway);ko04068(FoxO signaling pathway);ko04071(Sphingolipid signaling pathway);ko04072(Phospholipase D signaling pathway);ko04113(Meiosis - yeast);ko04137(Mitophagy - animal);ko04138(Autophagy - yeast);ko04140(Autophagy - animal);ko04150(mTO…		PF00071(Ras family)
G4N0Z0	Mitogen-activated protein kinase PMK11	PMK1		sp|G4N0Z0|PMK1_MAGO7	sp|G4N0Z0|PMK1_MAGO7 Mitogen-activated protein kinase PMK11 OS=Magnaporthe oryzae (strain 70-15 / ATCC MYA-4617 / FGSC 8958) OX=242507 GN=PMK1 PE=1 SV=1	1	11	11	11	42.7	41.303	2253600	2025600	2602000	2306200	2463200	2869100	Quantified	GO:0005524(MF:ATP binding);GO:0004707(MF:MAP kinase activity)	K04371(NA)	ko04010(MAPK signaling pathway);ko04011(MAPK signaling pathway - yeast);ko04012(ErbB signaling pathway);ko04013(MAPK signaling pathway - fly);ko04014(Ras signaling pathway);ko04015(Rap1 signaling pathway);ko04022(cGMP-PKG signaling pathway);ko04024(cAMP signaling pathway);ko04066(HIF-1 signaling pathway);ko04068(FoxO signaling pathway);ko04071(Sphingolipid signaling pathway);ko04072(Phospholipase…		PF00069(Protein kinase domain)
G4N134	Transcription factor TAS2	TAS2		sp|G4N134|TAS2_MAGO7	sp|G4N134|TAS2_MAGO7 Transcription factor TAS2 OS=Magnaporthe oryzae (strain 70-15 / ATCC MYA-4617 / FGSC 8958) OX=242507 GN=TAS2 PE=2 SV=1	1	1	1	1	1	83.82		548810	334220	506660	375050		Quantified	GO:0006351(BP:transcription, DNA-templated);GO:0005634(CC:nucleus);GO:0003677(MF:DNA binding);GO:0000981(MF:DNA-binding transcription factor activity, RNA polymerase II-specific);GO:0008270(MF:zinc ion binding)				PF04082(Fungal specific transcription factor domain);PF00172(Fungal Zn(2)-Cys(6) binuclear cluster domain)
G4N1S3	Ras-like protein 1	RAS1	FUNCTION: Modulates the activity of the adenylate cyclase catalytic subunit and therefore affects the biosynthesis of cyclic-AMP (By similarity). Plays a role in both surface attachment and surface recognition of appressoria, a highly specialized infection structure for plant penetration. Regulates appressorium formation by coordinated regulation of cAMP signaling and Pmk1 MAPK pathways (By simil…	sp|G4N1S3|RAS1_MAGO7	sp|G4N1S3|RAS1_MAGO7 Ras-like protein 1 OS=Magnaporthe oryzae (strain 70-15 / ATCC MYA-4617 / FGSC 8958) OX=242507 GN=RAS1 PE=1 SV=1	1	3	3	3	13.3	26.891	417830	317650	378680	454910	694630	1100300	Quantified	GO:0007165(BP:signal transduction);GO:0016020(CC:membrane);GO:0005525(MF:GTP binding);GO:0003924(MF:GTPase activity)	K07827(NA)	ko04010(MAPK signaling pathway);ko04012(ErbB signaling pathway);ko04013(MAPK signaling pathway - fly);ko04014(Ras signaling pathway);ko04015(Rap1 signaling pathway);ko04068(FoxO signaling pathway);ko04071(Sphingolipid signaling pathway);ko04072(Phospholipase D signaling pathway);ko04113(Meiosis - yeast);ko04137(Mitophagy - animal);ko04138(Autophagy - yeast);ko04140(Autophagy - animal);ko04150(mTO…		PF00071(Ras family)
G4N2A1	Pyriculol/pyriculariol biosynthesis cluster transcription factor 1	TRF1	FUNCTION: Transcriptional regulator; part of the gene cluster that mediates the biosynthesis of pyriculol and pyriculariol, two heptaketides that induce lesion formation upon application on rice leaves but are dispensable for pathogenicity (PubMed:27902426). With TRF2, negatively regulates the expression of the gene cluster and the subsequent pyriculol and pyriculariol production (PubMed:27902426…	sp|G4N2A1|TRF1_MAGO7	sp|G4N2A1|TRF1_MAGO7 Pyriculol/pyriculariol biosynthesis cluster transcription factor 1 OS=Magnaporthe oryzae (strain 70-15 / ATCC MYA-4617 / FGSC 8958) OX=242507 GN=TRF1 PE=3 SV=2	1	3	3	3	6.2	83.189	231170	195850	304250	286510	286630	384730	Quantified	GO:0006351(BP:transcription, DNA-templated);GO:0005634(CC:nucleus);GO:0003677(MF:DNA binding);GO:0000981(MF:DNA-binding transcription factor activity, RNA polymerase II-specific);GO:0008270(MF:zinc ion binding)				PF00172(Fungal Zn(2)-Cys(6) binuclear cluster domain);PF04082(Fungal specific transcription factor domain)
G4N2B2	Pyriculol/pyriculariol biosynthesis cluster transcription factor 1	TRF2	FUNCTION: Transcriptional regulator; part of the gene cluster that mediates the biosynthesis of pyriculol and pyriculariol, two heptaketides that induce lesion formation upon application on rice leaves but are dispensable for pathogenicity (PubMed:27902426). With TRF1, negatively regulates the expression of the gene cluster and the subsequent pyriculol and pyriculariol production (PubMed:27902426…	sp|G4N2B2|TRF2_MAGO7	sp|G4N2B2|TRF2_MAGO7 Pyriculol/pyriculariol biosynthesis cluster transcription factor 1 OS=Magnaporthe oryzae (strain 70-15 / ATCC MYA-4617 / FGSC 8958) OX=242507 GN=TRF2 PE=3 SV=1	1	4	4	4	8.2	67.91	130390	101220	115590	87595	75397	208160	Quantified	GO:0006355(BP:regulation of transcription, DNA-templated);GO:0005634(CC:nucleus);GO:0043565(MF:sequence-specific DNA binding)				PF00046(Homeobox domain)
G4N2B5	ABC transporter 7	ABC7	FUNCTION: ABC transporter; part of the gene cluster that mediates the biosynthesis of pyriculol and pyriculariol, two heptaketides that induce lesion formation upon application on rice leaves but are dispensable for pathogenicity (PubMed:27902426). With the MFS transporter MFS1, is most likely responsible for pyriculol and pyriculariol secretion and thereby may contribute to intrinsic resistance …	sp|G4N2B5|ABC7_MAGO7	sp|G4N2B5|ABC7_MAGO7 ABC transporter 7 OS=Magnaporthe oryzae (strain 70-15 / ATCC MYA-4617 / FGSC 8958) OX=242507 GN=ABC7 PE=3 SV=1	1	11	10	10	8.9	186.1	505410	565330	249800	590610	697030	484640	Quantified	GO:0010038(BP:response to metal ion);GO:1990961(BP:drug transmembrane export);GO:0000329(CC:fungal-type vacuole membrane);GO:0016021(CC:integral component of membrane);GO:0005524(MF:ATP binding);GO:0016887(MF:ATPase activity);GO:0042626(MF:ATPase activity, coupled to transmembrane movement of substances)				PF00005(ABC transporter);PF00664(ABC transporter transmembrane region)
G4N374	Mitogen-activated protein kinase MPS1	MPS1		sp|G4N374|MPS1_MAGO7	sp|G4N374|MPS1_MAGO7 Mitogen-activated protein kinase MPS1 OS=Magnaporthe oryzae (strain 70-15 / ATCC MYA-4617 / FGSC 8958) OX=242507 GN=MPS1 PE=1 SV=1	1	13	13	12	47	46.992	4457900	3775000	6539000	4814600	3474400	2070700	Quantified	GO:0000196(BP:cell wall integrity MAPK cascade);GO:1902413(BP:negative regulation of mitotic cytokinesis);GO:1905665(BP:positive regulation of calcium ion import across plasma membrane);GO:0050850(BP:positive regulation of calcium-mediated signaling);GO:0005623(CC:cell);GO:0005737(CC:cytoplasm);GO:0005634(CC:nucleus);GO:0005524(MF:ATP binding);GO:0004707(MF:MAP kinase activity)	K04464(NA)	ko04010(MAPK signaling pathway);ko04011(MAPK signaling pathway - yeast);ko04138(Autophagy - yeast);ko04139(Mitophagy - yeast);ko04540(Gap junction)		PF00069(Protein kinase domain)
G4N3L5	Transcription factor MST12	MST12		sp|G4N3L5|MST12_MAGO7	sp|G4N3L5|MST12_MAGO7 Transcription factor MST12 OS=Magnaporthe oryzae (strain 70-15 / ATCC MYA-4617 / FGSC 8958) OX=242507 GN=MST12 PE=3 SV=1	1	1	1	1	1.1	78.655	75982	74808	75768	61451	64801	69666	Quantified	GO:0005634(CC:nucleus);GO:0003700(MF:DNA-binding transcription factor activity);GO:0003676(MF:nucleic acid binding)	K11215(NA)	ko04011(MAPK signaling pathway - yeast)		PF02200(STE like transcription factor);PF00096(Zinc finger, C2H2 type)
G4N4W3	Cell surface sensor MSB2	MSB2		sp|G4N4W3|MSB2_MAGO7	sp|G4N4W3|MSB2_MAGO7 Cell surface sensor MSB2 OS=Magnaporthe oryzae (strain 70-15 / ATCC MYA-4617 / FGSC 8958) OX=242507 GN=MSB2 PE=2 SV=1	1	3	3	3	6.1	81.846	35495	38327	144760		19659	14687	Quantified	GO:0007232(BP:osmosensory signaling pathway via Sho1 osmosensor);GO:0005887(CC:integral component of plasma membrane);GO:0005034(MF:osmosensor activity)
G4N525	Mitogen-activated protein kinase adapter protein MST50	MTS50		sp|G4N525|MST50_MAGO7	sp|G4N525|MST50_MAGO7 Mitogen-activated protein kinase adapter protein MST50 OS=Magnaporthe oryzae (strain 70-15 / ATCC MYA-4617 / FGSC 8958) OX=242507 GN=MTS50 PE=1 SV=1	1	9	9	9	28.4	53.358	452180	436520	616150	477180	576910	1072000	Quantified	GO:0007165(BP:signal transduction);GO:0016301(MF:kinase activity)	K19841(NA)	ko04011(MAPK signaling pathway - yeast)		PF07647(SAM domain (Sterile alpha motif));PF00788(Ras association (RalGDS/AF-6) domain)
G4N5Q2	C2H2 finger domain transcription factor CON7	CON7	FUNCTION: Transcription factor that plays a central role in appressorium formation and pathogenicity (PubMed:17378924, PubMed:9487695). Required for the expression of a large set of genes including factors that might play a role in membrane metabolism and ergosterol biosynthesis, the chitin-binding protein CBP1,as well as CHS7 that is essential for normal pathogenic development (PubMed:17378924).…	sp|G4N5Q2|CON7_MAGO7	sp|G4N5Q2|CON7_MAGO7 C2H2 finger domain transcription factor CON7 OS=Magnaporthe oryzae (strain 70-15 / ATCC MYA-4617 / FGSC 8958) OX=242507 GN=CON7 PE=2 SV=2	1	2	2	2	13.4	43.527	35834	44577	69981	23879	49284	25559	Quantified	GO:0009405(BP:pathogenesis);GO:0006355(BP:regulation of transcription, DNA-templated);GO:0005634(CC:nucleus);GO:0046872(MF:metal ion binding);GO:0003676(MF:nucleic acid binding)
G4N6Z6	Mitogen-activated protein kinase kinae MKK2	MKK2		sp|G4N6Z6|MKK2_MAGO7	sp|G4N6Z6|MKK2_MAGO7 Mitogen-activated protein kinase kinae MKK2 OS=Magnaporthe oryzae (strain 70-15 / ATCC MYA-4617 / FGSC 8958) OX=242507 GN=MKK2 PE=1 SV=1	1	14	14	14	41.2	56.414	1732000	1568800	2077200	1742300	1871800	2934700	Quantified	GO:0005524(MF:ATP binding);GO:0004672(MF:protein kinase activity)	K08294(NA)	ko04011(MAPK signaling pathway - yeast);ko04139(Mitophagy - yeast)		PF00069(Protein kinase domain)
G4N708	NAD(P)H-dependent D-xylose reductase XYR1	XYR1	FUNCTION: Catalyzes the initial reaction in the xylose utilization pathway by reducing D-xylose into xylitol. Xylose is a major component of hemicelluloses such as xylan. Most fungi utilize D-xylose via three enzymatic reactions, xylose reductase (XR), xylitol dehydrogenase (XDH), and xylulokinase, to form xylulose 5-phosphate, which enters pentose phosphate pathway (By similarity). {ECO:0000250}.	sp|G4N708|XYL1_MAGO7	sp|G4N708|XYL1_MAGO7 NAD(P)H-dependent D-xylose reductase XYR1 OS=Magnaporthe oryzae (strain 70-15 / ATCC MYA-4617 / FGSC 8958) OX=242507 GN=XYR1 PE=2 SV=1	1	2	2	2	9.6	36.63	33558	38121	52313	46880	29562	133730	Quantified	GO:0042843(BP:D-xylose catabolic process);GO:0016491(MF:oxidoreductase activity)	K17743(NA)	ko00040(Pentose and glucuronate interconversions)		PF00248(Aldo/keto reductase family)
G4N7S6	Histone acetyltransferase type B catalytic subunit	HAT1	FUNCTION: Catalytic component of the histone acetylase B (HAT-B) complex. Has intrinsic substrate specificity that modifies lysine in recognition sequence GXGKXG (By similarity). Involved in DNA double-strand break repair (PubMed:30776962). Required for appressorium turgor pressure, autophagy and conidial nuclear degradation (PubMed:30776962). During the germination process and upon starvation co…	sp|G4N7S6|HAT1_MAGO7	sp|G4N7S6|HAT1_MAGO7 Histone acetyltransferase type B catalytic subunit OS=Magnaporthe oryzae (strain 70-15 / ATCC MYA-4617 / FGSC 8958) OX=242507 GN=HAT1 PE=1 SV=1	1	8	8	8	21.4	53.987	479680	317020	365340	599390	576370	441530	Quantified	GO:0006914(BP:autophagy);GO:0006348(BP:chromatin silencing at telomere);GO:0006281(BP:DNA repair);GO:0009405(BP:pathogenesis);GO:0000781(CC:chromosome, telomeric region);GO:0005634(CC:nucleus);GO:0000407(CC:phagophore assembly site);GO:0004402(MF:histone acetyltransferase activity)				PF10394(Histone acetyl transferase HAT1 N-terminus)
G4N7X0	Mitogen-activated protein kinase kinae kinase MST11	MST11		sp|G4N7X0|MST11_MAGO7	sp|G4N7X0|MST11_MAGO7 Mitogen-activated protein kinase kinae kinase MST11 OS=Magnaporthe oryzae (strain 70-15 / ATCC MYA-4617 / FGSC 8958) OX=242507 GN=MST11 PE=1 SV=1	1	6	6	6	8.7	101.02	275300	209930	327530	437880	378030	303530	Quantified	GO:0007165(BP:signal transduction);GO:0005524(MF:ATP binding);GO:0004672(MF:protein kinase activity)	K11228(NA)	ko04011(MAPK signaling pathway - yeast)		PF00069(Protein kinase domain);PF00536(SAM domain (Sterile alpha motif));PF14847(Ras-binding domain of Byr2)
G4N7Z0	Beta-glucosidase cel3A	cel3B	FUNCTION: Beta-glucosidases are one of a number of cellulolytic enzymes involved in the degradation of cellulosic biomass. Catalyzes the last step releasing glucose from the inhibitory cellobiose. Shows higher activities on cellobiose and cellotriose but lower activities on laminarioligosaccharides and polymers. {ECO:0000269|PubMed:21626020}.	sp|G4N7Z0|CEL3B_MAGO7	sp|G4N7Z0|CEL3B_MAGO7 Beta-glucosidase cel3A OS=Magnaporthe oryzae (strain 70-15 / ATCC MYA-4617 / FGSC 8958) OX=242507 GN=cel3B PE=1 SV=1	1	3	3	3	6	82.813	17037	17553	27706	144040	169690		Quantified	GO:0030245(BP:cellulose catabolic process);GO:0005576(CC:extracellular region);GO:0008422(MF:beta-glucosidase activity);GO:0102483(MF:scopolin beta-glucosidase activity)	K05349(NA)	ko00460(Cyanoamino acid metabolism);ko00500(Starch and sucrose metabolism);ko00946(Degradation of flavonoids);ko00999(Biosynthesis of various plant secondary metabolites)		PF00933(Glycosyl hydrolase family 3 N terminal domain);PF14310(Fibronectin type III-like domain);PF01915(Glycosyl hydrolase family 3 C-terminal domain)
G4NAY4	Heat shock protein SSB1	SSB1	FUNCTION: Chaperone that interacts with the histone acetyltransferase HAT1 and mediates its translocation from the nucleus to the cytoplasm during germination and starvation conditions. Within the cytoplasm, HAT1 regulates autophagy via acetylation of the autophagy-related proteins ATG3 and ATG9. {ECO:0000269|PubMed:30776962}.	sp|G4NAY4|SSB1_MAGO7	sp|G4NAY4|SSB1_MAGO7 Heat shock protein SSB1 OS=Magnaporthe oryzae (strain 70-15 / ATCC MYA-4617 / FGSC 8958) OX=242507 GN=SSB1 PE=1 SV=1	1	47	47	47	66.8	66.665	99400000	108340000	100680000	115260000	112530000	90736000	Quantified	GO:0051083(BP:'de novo' cotranslational protein folding);GO:0042149(BP:cellular response to glucose starvation);GO:0002181(BP:cytoplasmic translation);GO:0009405(BP:pathogenesis);GO:0006450(BP:regulation of translational fidelity);GO:0000054(BP:ribosomal subunit export from nucleus);GO:0006364(BP:rRNA processing);GO:0006452(BP:translational frameshifting);GO:0006415(BP:translational termination);…	K03283(NA)	ko03040(Spliceosome);ko04010(MAPK signaling pathway);ko04141(Protein processing in endoplasmic reticulum);ko04144(Endocytosis)		PF00012(Hsp70 protein)
G4NAZ1	Endoglucanase cel12A	cel12A	FUNCTION: Endoglucanase that functions in part to hydrolyze 1,3-1,4-beta-glucan during infection and spore formation. Shows preferential hydrolysis of barley beta-glucan and lichenan. {ECO:0000269|PubMed:20680265}.	sp|G4NAZ1|CE12A_MAGO7	sp|G4NAZ1|CE12A_MAGO7 Endoglucanase cel12A OS=Magnaporthe oryzae (strain 70-15 / ATCC MYA-4617 / FGSC 8958) OX=242507 GN=cel12A PE=1 SV=1	1	1	1	1	7.4	28.386		11662		10792	31781		Quantified	GO:0030245(BP:cellulose catabolic process);GO:0005576(CC:extracellular region);GO:0008810(MF:cellulase activity)				PF01670(Glycosyl hydrolase family 12)
G4NB64	Spore development regulator VOSA	VOSA	FUNCTION: Component of the VELB-VOSA heterodimeric complex that plays a dual role in activating genes associated with spore maturation and repressing certain development-associated genes (By similarity). The complex binds DNA through the DNA-binding domain of VOSA that recognizes an 11-nucleotide consensus sequence 5'-CTGGCCGCGGC-3' consisting of two motifs in the promoters of key developmental r…	sp|G4NB64|VOSA_MAGO7	sp|G4NB64|VOSA_MAGO7 Spore development regulator VOSA OS=Magnaporthe oryzae (strain 70-15 / ATCC MYA-4617 / FGSC 8958) OX=242507 GN=VOSA PE=3 SV=1	1	3	3	3	9.8	54.284	83251	70944	151820	64269	102990	62130	Quantified	GO:0030435(BP:sporulation resulting in formation of a cellular spore);GO:0005634(CC:nucleus)				PF11754(Velvet factor)
G4NDR3	Mitogen-activated protein kinase kinae kinase MCK1	MCK1		sp|G4NDR3|MCK1_MAGO7	sp|G4NDR3|MCK1_MAGO7 Mitogen-activated protein kinase kinae kinase MCK1 OS=Magnaporthe oryzae (strain 70-15 / ATCC MYA-4617 / FGSC 8958) OX=242507 GN=MCK1 PE=1 SV=1	1	5	5	5	5.9	166.01	378600	435220	731350	435930	621290	984040	Quantified	GO:0005524(MF:ATP binding);GO:0004672(MF:protein kinase activity)	K11229(NA)	ko04011(MAPK signaling pathway - yeast);ko04139(Mitophagy - yeast)		PF00069(Protein kinase domain)
G4NEA9	O-methyltransferase NEC2	NEC2	FUNCTION: O-methyltransferase; part of the gene cluster that mediates the biosynthesis of nectriapyrone and its analogs phomopyrone A, acropyrone and zaepyrone (PubMed:30443971). The nectriapyrone biosynthetic gene cluster consists of two genes, the highly reducing polyketide synthase NEC1 that produces a demethylated analog of nectriapyrone from one unit of acetyl-CoA and one unit of malonyl-CoA…	sp|G4NEA9|NEC2_MAGO7	sp|G4NEA9|NEC2_MAGO7 O-methyltransferase NEC2 OS=Magnaporthe oryzae (strain 70-15 / ATCC MYA-4617 / FGSC 8958) OX=242507 GN=NEC2 PE=1 SV=1	1	2	2	2	10.6	29.679	59961	8116	13208	42932	278750		Quantified	GO:0032259(BP:methylation);GO:0008168(MF:methyltransferase activity)
G4NEB1	Highly reducing polyketide synthase NEC1	NEC1	FUNCTION: Highly reducing polyketide synthase; part of the gene cluster that mediates the biosynthesis of nectriapyrone and its analogs phomopyrone A, acropyrone and zaepyrone (PubMed:30443971). The nectriapyrone biosynthetic gene cluster consists of two genes, the highly reducing polyketide synthase NEC1 that produces a demethylated analog of nectriapyrone from one unit of acetyl-CoA and one uni…	sp|G4NEB1|NEC1_MAGO7	sp|G4NEB1|NEC1_MAGO7 Highly reducing polyketide synthase NEC1 OS=Magnaporthe oryzae (strain 70-15 / ATCC MYA-4617 / FGSC 8958) OX=242507 GN=NEC1 PE=1 SV=1	1	9	9	9	5.4	298.81	119820	13108	1447600	479270	695000	2718300	Quantified	GO:0032259(BP:methylation);GO:0008168(MF:methyltransferase activity);GO:0016491(MF:oxidoreductase activity);GO:0031177(MF:phosphopantetheine binding);GO:0016746(MF:transferase activity, transferring acyl groups)				PF00698(Acyl transferase domain);PF08242(Methyltransferase domain);PF16197(Ketoacyl-synthetase C-terminal extension);PF00109(Beta-ketoacyl synthase, N-terminal domain);PF08659(KR domain);PF00550(Phosphopantetheine attachment site);PF14765(Polyketide synthase dehydratase);PF02801(Beta-ketoacyl synthase, C-terminal domain)
G4NEB8	Mitogen-activated protein kinase kinae MST7	MST7		sp|G4NEB8|MST7_MAGO7	sp|G4NEB8|MST7_MAGO7 Mitogen-activated protein kinase kinae MST7 OS=Magnaporthe oryzae (strain 70-15 / ATCC MYA-4617 / FGSC 8958) OX=242507 GN=MST7 PE=1 SV=1	1	7	7	7	28.9	46.17	524050	429660	866510	455860	717630	1202400	Quantified	GO:0005524(MF:ATP binding);GO:0004674(MF:protein serine/threonine kinase activity)	K11226(NA)	ko04011(MAPK signaling pathway - yeast)		PF00069(Protein kinase domain)
G4NF05	Cell pattern formation-associated protein STU1	STU1	FUNCTION: Transcription factor that regulates asexual reproduction (PubMed:19661696). Binds the StuA-response elements (StRE) with the consensus sequence 5'-(A/T)CGCG(T/A)N(A/C)-3' at the promoters of target genes (By similarity). Required for appressorium-mediated infection of rice leaves due to its involvement in the mobilization of lipids and glycogen (PubMed:19661696). {ECO:0000250|UniProtKB:…	sp|G4NF05|STUA_MAGO7	sp|G4NF05|STUA_MAGO7 Cell pattern formation-associated protein STU1 OS=Magnaporthe oryzae (strain 70-15 / ATCC MYA-4617 / FGSC 8958) OX=242507 GN=STU1 PE=3 SV=1	1	6	6	6	14.2	66.835	344120	236110	432940	370910	412840	482910	Quantified	GO:0048315(BP:conidium formation);GO:0009405(BP:pathogenesis);GO:0030435(BP:sporulation resulting in formation of a cellular spore);GO:0005634(CC:nucleus);GO:0003677(MF:DNA binding)	K12763(NA)	ko04113(Meiosis - yeast)
G4NFB7	Thioredoxin-2	TRX2		sp|G4NFB7|TRX2_MAGO7	sp|G4NFB7|TRX2_MAGO7 Thioredoxin-2 OS=Magnaporthe oryzae (strain 70-15 / ATCC MYA-4617 / FGSC 8958) OX=242507 GN=TRX2 PE=1 SV=1	1	7	7	7	42.1	18.751	5871300	6211600	4641500	5868900	3176100	19417000	Quantified	GO:0045454(BP:cell redox homeostasis);GO:0006662(BP:glycerol ether metabolic process);GO:0005623(CC:cell);GO:0015035(MF:protein disulfide oxidoreductase activity)				PF00085(Thioredoxin)
G4NH08	Glycogen synthase kinase 1	GSK1	FUNCTION: Protein kinase that acts as a highly conservative signal modulator that dictates growth, conidiation and pathogenicity (PubMed:28424497). Phosphorylates HAT1 at 'Ser-8' to block its translocation from the nucleus to the cytoplasm where HAT1 positively regulates appressorium development and pathogenicity (PubMed:30776962). {ECO:0000269|PubMed:28424497, ECO:0000269|PubMed:30776962}.	sp|G4NH08|GSK1_MAGO7	sp|G4NH08|GSK1_MAGO7 Glycogen synthase kinase 1 OS=Magnaporthe oryzae (strain 70-15 / ATCC MYA-4617 / FGSC 8958) OX=242507 GN=GSK1 PE=1 SV=1	1	19	19	19	54.1	45.355	2707700	2854700	3696900	3009400	3235600	2641900	Quantified	GO:0009405(BP:pathogenesis);GO:0051984(BP:positive regulation of chromosome segregation);GO:1905342(BP:positive regulation of protein localization to kinetochore);GO:0033047(BP:regulation of mitotic sister chromatid segregation);GO:0005737(CC:cytoplasm);GO:0005524(MF:ATP binding);GO:0004674(MF:protein serine/threonine kinase activity);GO:0004712(MF:protein serine/threonine/tyrosine kinase activit…	K03083(NA)	ko04012(ErbB signaling pathway);ko04110(Cell cycle);ko04150(mTOR signaling pathway);ko04151(PI3K-Akt signaling pathway);ko04310(Wnt signaling pathway);ko04340(Hedgehog signaling pathway);ko04341(Hedgehog signaling pathway - fly);ko04390(Hippo signaling pathway);ko04510(Focal adhesion);ko04550(Signaling pathways regulating pluripotency of stem cells);ko04936(Alcoholic liver disease)		PF00069(Protein kinase domain)
O13315	Guanine nucleotide-binding protein subunit alpha	MAGB	FUNCTION: Guanine nucleotide-binding proteins (G proteins) are involved as modulators or transducers in various transmembrane signaling systems. Plays a role in pathogenicity, specifically in appressorium formation in rice blast disease. Also involved in mating. {ECO:0000269|PubMed:9390422}.	sp|O13315|GPA1_MAGO7	sp|O13315|GPA1_MAGO7 Guanine nucleotide-binding protein subunit alpha OS=Magnaporthe oryzae (strain 70-15 / ATCC MYA-4617 / FGSC 8958) OX=242507 GN=MAGB PE=3 SV=4	1	9	9	8	29.2	41.071	849240	658060	767140	570110	647220	646320	Quantified	GO:0007186(BP:G protein-coupled receptor signaling pathway);GO:0005834(CC:heterotrimeric G-protein complex);GO:0001664(MF:G protein-coupled receptor binding);GO:0031683(MF:G-protein beta/gamma-subunit complex binding);GO:0005525(MF:GTP binding);GO:0003924(MF:GTPase activity);GO:0046872(MF:metal ion binding)	K04630(NA)	ko04015(Rap1 signaling pathway);ko04022(cGMP-PKG signaling pathway);ko04024(cAMP signaling pathway);ko04071(Sphingolipid signaling pathway);ko04113(Meiosis - yeast);ko04371(Apelin signaling pathway);ko04540(Gap junction)		PF00503(G-protein alpha subunit)
O14448	cAMP-dependent protein kinase regulatory subunit	SUM1		sp|O14448|KAPR_MAGO7	sp|O14448|KAPR_MAGO7 cAMP-dependent protein kinase regulatory subunit OS=Magnaporthe oryzae (strain 70-15 / ATCC MYA-4617 / FGSC 8958) OX=242507 GN=SUM1 PE=1 SV=1	1	14	14	14	48.7	42.27	1448000	1709200	1977100	1761700	1652300	1884400	Quantified	GO:0005952(CC:cAMP-dependent protein kinase complex);GO:0030552(MF:cAMP binding);GO:0008603(MF:cAMP-dependent protein kinase regulator activity)				PF00027(Cyclic nucleotide-binding domain)
O42621	Imidazoleglycerol-phosphate dehydratase	PTH3		sp|O42621|HIS7_MAGO7	sp|O42621|HIS7_MAGO7 Imidazoleglycerol-phosphate dehydratase OS=Magnaporthe oryzae (strain 70-15 / ATCC MYA-4617 / FGSC 8958) OX=242507 GN=PTH3 PE=3 SV=2	1	4	4	4	27.6	23.749	392880	401290	593660	499030	359470	466150	Quantified	GO:0000105(BP:histidine biosynthetic process);GO:0004424(MF:imidazoleglycerol-phosphate dehydratase activity)	K01693(NA)	ko00340(Histidine metabolism)		PF00475(Imidazoleglycerol-phosphate dehydratase)
O42622	Cytosolic neutral trehalase	NTH1	FUNCTION: Plays a role in pathogenicity, specifically in proliferation of invasive hyphae in rice blast disease. {ECO:0000269|PubMed:12514128}.	sp|O42622|TREB_MAGO7	sp|O42622|TREB_MAGO7 Cytosolic neutral trehalase OS=Magnaporthe oryzae (strain 70-15 / ATCC MYA-4617 / FGSC 8958) OX=242507 GN=NTH1 PE=2 SV=2	1	20	20	20	37.2	84.602	957580	935660	1212500	1196200	1007300	2245500	Quantified	GO:0030437(BP:ascospore formation);GO:0005993(BP:trehalose catabolic process);GO:0005737(CC:cytoplasm);GO:0004555(MF:alpha,alpha-trehalase activity);GO:0005509(MF:calcium ion binding)	K01194(NA)	ko00500(Starch and sucrose metabolism)		PF01204(Trehalase);PF07492(Neutral trehalase Ca2+ binding domain)
O93788	Alternative oxidase, mitochondrial	AOX1	FUNCTION: Catalyzes cyanide-resistant oxygen consumption. May increase respiration when the cytochrome respiratory pathway is restricted, or in response to low temperatures (By similarity). {ECO:0000250}.	sp|O93788|AOX_MAGO7	sp|O93788|AOX_MAGO7 Alternative oxidase, mitochondrial OS=Magnaporthe oryzae (strain 70-15 / ATCC MYA-4617 / FGSC 8958) OX=242507 GN=AOX1 PE=2 SV=1	1	5	5	5	15.9	42.744	341840	410330	560520	642490	545270	744450	Quantified	GO:0016021(CC:integral component of membrane);GO:0005743(CC:mitochondrial inner membrane);GO:0070469(CC:respiratory chain);GO:0009916(MF:alternative oxidase activity);GO:0046872(MF:metal ion binding)				PF01786(Alternative oxidase)
P0C146	Succinate dehydrogenase assembly factor 3, mitochondrial	MGG_17437	FUNCTION: Plays an essential role in the assembly of succinate dehydrogenase (SDH), an enzyme complex (also referred to as respiratory complex II) that is a component of both the tricarboxylic acid (TCA) cycle and the mitochondrial electron transport chain, and which couples the oxidation of succinate to fumarate with the reduction of ubiquinone (coenzyme Q) to ubiquinol. Promotes maturation of t…	sp|P0C146|SDHF3_MAGO7	sp|P0C146|SDHF3_MAGO7 Succinate dehydrogenase assembly factor 3, mitochondrial OS=Magnaporthe oryzae (strain 70-15 / ATCC MYA-4617 / FGSC 8958) OX=242507 GN=MGG_17437 PE=3 SV=2	1	3	3	3	28.7	15.38	604000	1007100	185460	686370	781660	22473	Quantified	GO:0006094(BP:gluconeogenesis);GO:0034553(BP:mitochondrial respiratory chain complex II assembly);GO:0005759(CC:mitochondrial matrix)				PF13233(Complex1_LYR-like)
P0C149	Vacuolar-sorting protein SNF7	SNF7	FUNCTION: Required for the sorting and concentration of proteins resulting in the entry of these proteins into the invaginating vesicles of the multivesicular body (MVB). Also required for the proteolytic cleavage of the transcription factor RIM101 in response to alkaline ambient pH (By similarity). {ECO:0000250}.	sp|P0C149|SNF7_MAGO7	sp|P0C149|SNF7_MAGO7 Vacuolar-sorting protein SNF7 OS=Magnaporthe oryzae (strain 70-15 / ATCC MYA-4617 / FGSC 8958) OX=242507 GN=SNF7 PE=3 SV=1	1	7	7	7	30.1	25.057	852840	933180	681700	485270	655860	1245100	Quantified	GO:0007034(BP:vacuolar transport);GO:0010008(CC:endosome membrane)	K12194(NA)	ko03250(Viral life cycle - HIV-1);ko04144(Endocytosis);ko04217(Necroptosis)		PF03357(Snf7)
P0CT06	Isocitrate lyase	ICL1	FUNCTION: Catalyzes the formation of succinate and glyoxylate from isocitrate, a key step of the glyoxylate cycle, which operates as an anaplerotic route for replenishing the tricarboxylic acid cycle. Required for growth on ethanol or acetate, but dispensable when fermentable carbon sources are available. Acts also on 2-methylisocitrate (By similarity). plays an important role in plant pathogenic…	sp|P0CT06|ACEA_MAGO7	sp|P0CT06|ACEA_MAGO7 Isocitrate lyase OS=Magnaporthe oryzae (strain 70-15 / ATCC MYA-4617 / FGSC 8958) OX=242507 GN=ICL1 PE=1 SV=1	1	2	2	2	4.6	61	9416.9	10856	50118	4862.4		104340	Quantified	GO:0006097(BP:glyoxylate cycle);GO:0006099(BP:tricarboxylic acid cycle);GO:0009514(CC:glyoxysome);GO:0004451(MF:isocitrate lyase activity);GO:0046872(MF:metal ion binding);GO:0046421(MF:methylisocitrate lyase activity)	K01637(NA)	ko00630(Glyoxylate and dicarboxylate metabolism)		PF00463(Isocitrate lyase family)
P0CT07	Eukaryotic translation initiation factor 3 subunit K	MGG_03855	FUNCTION: Component of the eukaryotic translation initiation factor 3 (eIF-3) complex, which is involved in protein synthesis of a specialized repertoire of mRNAs and, together with other initiation factors, stimulates binding of mRNA and methionyl-tRNAi to the 40S ribosome. The eIF-3 complex specifically targets and initiates translation of a subset of mRNAs involved in cell proliferation. {ECO:…	sp|P0CT07|EIF3K_MAGO7	sp|P0CT07|EIF3K_MAGO7 Eukaryotic translation initiation factor 3 subunit K OS=Magnaporthe oryzae (strain 70-15 / ATCC MYA-4617 / FGSC 8958) OX=242507 GN=MGG_03855 PE=3 SV=1	1	11	11	11	56.4	26.966	3042600	2750000	3678400	4596600	4328600	5891600	Quantified	GO:0001732(BP:formation of cytoplasmic translation initiation complex);GO:0006446(BP:regulation of translational initiation);GO:0016282(CC:eukaryotic 43S preinitiation complex);GO:0033290(CC:eukaryotic 48S preinitiation complex);GO:0005852(CC:eukaryotic translation initiation factor 3 complex);GO:0043022(MF:ribosome binding);GO:0003743(MF:translation initiation factor activity)				PF10075(CSN8/PSMD8/EIF3K family)
P0CT08	Eukaryotic translation initiation factor 3 subunit L	MGG_05266	FUNCTION: Component of the eukaryotic translation initiation factor 3 (eIF-3) complex, which is involved in protein synthesis of a specialized repertoire of mRNAs and, together with other initiation factors, stimulates binding of mRNA and methionyl-tRNAi to the 40S ribosome. The eIF-3 complex specifically targets and initiates translation of a subset of mRNAs involved in cell proliferation. {ECO:…	sp|P0CT08|EIF3L_MAGO7	sp|P0CT08|EIF3L_MAGO7 Eukaryotic translation initiation factor 3 subunit L OS=Magnaporthe oryzae (strain 70-15 / ATCC MYA-4617 / FGSC 8958) OX=242507 GN=MGG_05266 PE=3 SV=1	1	15	15	15	42.5	54.411	2967700	3399700	3799800	4179600	4219400	5173400	Quantified	GO:0001732(BP:formation of cytoplasmic translation initiation complex);GO:0016282(CC:eukaryotic 43S preinitiation complex);GO:0033290(CC:eukaryotic 48S preinitiation complex);GO:0005852(CC:eukaryotic translation initiation factor 3 complex);GO:0003743(MF:translation initiation factor activity)				PF10255(RNA polymerase I-associated factor PAF67)
P0CT09	Actin cytoskeleton-regulatory complex protein END3	END3	FUNCTION: Component of the PAN1 actin cytoskeleton-regulatory complex required for the internalization of endosomes during actin-coupled endocytosis. The complex links the site of endocytosis to the cell membrane-associated actin cytoskeleton. Mediates uptake of external molecules and vacuolar degradation of plasma membrane proteins. Plays a role in the proper organization of the cell membrane-as…	sp|P0CT09|END3_MAGO7	sp|P0CT09|END3_MAGO7 Actin cytoskeleton-regulatory complex protein END3 OS=Magnaporthe oryzae (strain 70-15 / ATCC MYA-4617 / FGSC 8958) OX=242507 GN=END3 PE=3 SV=1	1	11	11	11	33.1	44.919	486370	539420	625250	508460	542130	953240	Quantified	GO:0007015(BP:actin filament organization);GO:0006897(BP:endocytosis);GO:0030479(CC:actin cortical patch);GO:0010008(CC:endosome membrane);GO:0005886(CC:plasma membrane);GO:0003779(MF:actin binding);GO:0005509(MF:calcium ion binding)				PF12761(Actin cytoskeleton-regulatory complex protein END3);PF12763(Cytoskeletal-regulatory complex EF hand)
P0CT11	Glycerol-3-phosphate dehydrogenase [NAD(+)]	MGG_00067		sp|P0CT11|GPD_MAGO7	sp|P0CT11|GPD_MAGO7 Glycerol-3-phosphate dehydrogenase [NAD(+)] OS=Magnaporthe oryzae (strain 70-15 / ATCC MYA-4617 / FGSC 8958) OX=242507 GN=MGG_00067 PE=3 SV=1	1	14	14	14	34.2	46.756	2540400	2755000	2583700	2492100	2277300	1467700	Quantified	GO:0005975(BP:carbohydrate metabolic process);GO:0046168(BP:glycerol-3-phosphate catabolic process);GO:0009331(CC:glycerol-3-phosphate dehydrogenase complex);GO:0004367(MF:glycerol-3-phosphate dehydrogenase [NAD+] activity);GO:0051287(MF:NAD binding)	K00006(NA)	ko00564(Glycerophospholipid metabolism);ko04011(MAPK signaling pathway - yeast)		PF07479(NAD-dependent glycerol-3-phosphate dehydrogenase C-terminus);PF01210(NAD-dependent glycerol-3-phosphate dehydrogenase N-terminus)
P0CT12	Histone H2A	HTA1	FUNCTION: Core component of nucleosome which plays a central role in DNA double strand break (DSB) repair. Nucleosomes wrap and compact DNA into chromatin, limiting DNA accessibility to the cellular machineries which require DNA as a template. Histones thereby play a central role in transcription regulation, DNA repair, DNA replication and chromosomal stability. DNA accessibility is regulated via…	sp|P0CT12|H2A_MAGO7	sp|P0CT12|H2A_MAGO7 Histone H2A OS=Magnaporthe oryzae (strain 70-15 / ATCC MYA-4617 / FGSC 8958) OX=242507 GN=HTA1 PE=3 SV=1	1	7	7	6	57.4	14.3	9766100	13028000	8509600	9045000	11330000	5276300	Quantified	GO:0006281(BP:DNA repair);GO:0000786(CC:nucleosome);GO:0005634(CC:nucleus);GO:0003677(MF:DNA binding);GO:0046982(MF:protein heterodimerization activity)	K11251(NA)	ko04217(Necroptosis)		PF16211(C-terminus of histone H2A);PF00125(Core histone H2A/H2B/H3/H4)
P0CT13	Histone H2B	HTB1	FUNCTION: Core component of nucleosome. Nucleosomes wrap and compact DNA into chromatin, limiting DNA accessibility to the cellular machineries which require DNA as a template. Histones thereby play a central role in transcription regulation, DNA repair, DNA replication and chromosomal stability. DNA accessibility is regulated via a complex set of post-translational modifications of histones, als…	sp|P0CT13|H2B_MAGO7	sp|P0CT13|H2B_MAGO7 Histone H2B OS=Magnaporthe oryzae (strain 70-15 / ATCC MYA-4617 / FGSC 8958) OX=242507 GN=HTB1 PE=3 SV=1	1	9	9	9	55.5	14.845	17639000	17915000	16291000	32597000	22783000	32327000	Quantified	GO:0000786(CC:nucleosome);GO:0005634(CC:nucleus);GO:0003677(MF:DNA binding);GO:0046982(MF:protein heterodimerization activity)				PF00125(Core histone H2A/H2B/H3/H4)
P0CT14	Mannitol-1-phosphate 5-dehydrogenase	MGG_10503	FUNCTION: Catalyzes the NAD(H)-dependent interconversion of D-fructose 6-phosphate and D-mannitol 1-phosphate in the mannitol metabolic pathway. {ECO:0000250}.	sp|P0CT14|MTLD_MAGO7	sp|P0CT14|MTLD_MAGO7 Mannitol-1-phosphate 5-dehydrogenase OS=Magnaporthe oryzae (strain 70-15 / ATCC MYA-4617 / FGSC 8958) OX=242507 GN=MGG_10503 PE=3 SV=1	1	7	7	7	21.5	44.518	1279900	1180000	944820	883090	842920	150740	Quantified	GO:0019594(BP:mannitol metabolic process);GO:0050662(MF:coenzyme binding);GO:0008926(MF:mannitol-1-phosphate 5-dehydrogenase activity)	K00009(NA)	ko00051(Fructose and mannose metabolism)		PF08125(Mannitol dehydrogenase C-terminal domain);PF01232(Mannitol dehydrogenase Rossmann domain)
P0CT15	40S ribosomal protein S29	RPS29		sp|P0CT15|RS29_MAGO7	sp|P0CT15|RS29_MAGO7 40S ribosomal protein S29 OS=Magnaporthe oryzae (strain 70-15 / ATCC MYA-4617 / FGSC 8958) OX=242507 GN=RPS29 PE=3 SV=1	1	7	7	7	55.4	6.4955	2509300	3157500	5126700	4217800	3764600	19084000	Quantified	GO:0006412(BP:translation);GO:0005840(CC:ribosome);GO:0003735(MF:structural constituent of ribosome);GO:0008270(MF:zinc ion binding)	K02980(NA)	ko03010(Ribosome)		PF00253(Ribosomal protein S14p/S29e)
P0CT16	Small COPII coat GTPase SAR1	SAR1	FUNCTION: Small GTPase component of the coat protein complex II (COPII) which promotes the formation of transport vesicles from the endoplasmic reticulum (ER). The coat has two main functions, the physical deformation of the endoplasmic reticulum membrane into vesicles and the selection of cargo molecules. SAR1 controls the coat assembly in a stepwise manner. Activated SAR1-GTP binds to membranes…	sp|P0CT16|SAR1_MAGO7	sp|P0CT16|SAR1_MAGO7 Small COPII coat GTPase SAR1 OS=Magnaporthe oryzae (strain 70-15 / ATCC MYA-4617 / FGSC 8958) OX=242507 GN=SAR1 PE=3 SV=1	1	14	14	14	80.4	21.514	8025500	8387100	7146200	7993800	10206000	11870000	Quantified	GO:0006888(BP:ER to Golgi vesicle-mediated transport);GO:0006886(BP:intracellular protein transport);GO:0006998(BP:nuclear envelope organization);GO:0005789(CC:endoplasmic reticulum membrane);GO:0012507(CC:ER to Golgi transport vesicle membrane);GO:0000139(CC:Golgi membrane);GO:0005525(MF:GTP binding);GO:0016787(MF:hydrolase activity)	K07953(NA)	ko04141(Protein processing in endoplasmic reticulum)		PF00025(ADP-ribosylation factor family)
P33281	C-8 sterol isomerase	ERG2	FUNCTION: Catalyzes the reaction which results in unsaturation at C-7 in the B ring of sterols.	sp|P33281|ERG2_MAGO7	sp|P33281|ERG2_MAGO7 C-8 sterol isomerase OS=Magnaporthe oryzae (strain 70-15 / ATCC MYA-4617 / FGSC 8958) OX=242507 GN=ERG2 PE=3 SV=1	1	4	4	4	19.5	24.721	1126900	822990	744540	834940	1306100	614940	Quantified	GO:0016126(BP:sterol biosynthetic process);GO:0005789(CC:endoplasmic reticulum membrane);GO:0016021(CC:integral component of membrane);GO:0016853(MF:isomerase activity)	K09829(NA)	ko00100(Steroid biosynthesis)		PF04622(ERG2 and Sigma1 receptor like protein)
P56221	Scytalone dehydratase	SDH1	FUNCTION: Scytalone dehydratase; part of the gene cluster that mediates the biosynthesis of dihydroxynaphthalene melanin, a bluish-green pigment and a structural component of the conidial wall (PubMed:9571787). Within the pathway, catalyzes the dehydration of scytalone as well as of vermelone (PubMed:9571787, PubMed:9466791, PubMed:9466792, PubMed:9539706, PubMed:10320327, PubMed:10386945, PubMed…	sp|P56221|SCYD_MAGO7	sp|P56221|SCYD_MAGO7 Scytalone dehydratase OS=Magnaporthe oryzae (strain 70-15 / ATCC MYA-4617 / FGSC 8958) OX=242507 GN=SDH1 PE=1 SV=1	1	10	10	10	51.2	20.25	8504100	8865800	7505200	8503300	5411900	6123900	Quantified	GO:0042438(BP:melanin biosynthetic process);GO:0005768(CC:endosome);GO:0046872(MF:metal ion binding);GO:0030411(MF:scytalone dehydratase activity)				PF02982(Scytalone dehydratase)
P58371	Subtilisin-like proteinase Spm1	SPM1		sp|P58371|SPM1_MAGO7	sp|P58371|SPM1_MAGO7 Subtilisin-like proteinase Spm1 OS=Magnaporthe oryzae (strain 70-15 / ATCC MYA-4617 / FGSC 8958) OX=242507 GN=SPM1 PE=3 SV=1	1	13	13	13	34.1	57.169	4524900	6066600	3015800	7043000	3335700	3693000	Quantified	GO:0005773(CC:vacuole);GO:0004252(MF:serine-type endopeptidase activity)	K01336(NA)	ko04138(Autophagy - yeast)		PF00082(Subtilase family);PF05922(Peptidase inhibitor I9)
Q01168	Nitrogen regulatory protein NUT1	NUT1	FUNCTION: Major nitrogen regulatory protein; activates expression of nitrogen-regulated genes.	sp|Q01168|NUT1_MAGO7	sp|Q01168|NUT1_MAGO7 Nitrogen regulatory protein NUT1 OS=Magnaporthe oryzae (strain 70-15 / ATCC MYA-4617 / FGSC 8958) OX=242507 GN=NUT1 PE=4 SV=1	1	15	15	15	23.2	100.87	1398600	1639900	1592300	1243900	1708800	1552600	Quantified	GO:0042128(BP:nitrate assimilation);GO:0005634(CC:nucleus);GO:0003700(MF:DNA-binding transcription factor activity);GO:0043565(MF:sequence-specific DNA binding);GO:0008270(MF:zinc ion binding)				PF08550(Fungal protein of unknown function (DUF1752));PF00320(GATA zinc finger)
Q2KEW0	Cell surface sensor SHO1	SHO1	FUNCTION: Plasma membrane osmosensor that activates the high osmolarity glycerol (HOG) MAPK signaling pathway in response to high osmolarity. {ECO:0000250}.	sp|Q2KEW0|SHO1_MAGO7	sp|Q2KEW0|SHO1_MAGO7 Cell surface sensor SHO1 OS=Magnaporthe oryzae (strain 70-15 / ATCC MYA-4617 / FGSC 8958) OX=242507 GN=SHO1 PE=2 SV=2	1	4	4	4	23.6	33.884	743850	1113400	532880	608510	539890	404480	Quantified	GO:0016021(CC:integral component of membrane);GO:0005886(CC:plasma membrane);GO:0005034(MF:osmosensor activity)	K11246(NA)	ko04011(MAPK signaling pathway - yeast)		PF00018(SH3 domain)
Q2KF83	Molybdopterin synthase catalytic subunit	cnxH	FUNCTION: Catalytic subunit of the molybdopterin synthase complex, a complex that catalyzes the conversion of precursor Z into molybdopterin. Acts by mediating the incorporation of 2 sulfur atoms from thiocarboxylated MOCS2A into precursor Z to generate a dithiolene group. {ECO:0000255|HAMAP-Rule:MF_03052}.	sp|Q2KF83|MOC2B_MAGO7	sp|Q2KF83|MOC2B_MAGO7 Molybdopterin synthase catalytic subunit OS=Magnaporthe oryzae (strain 70-15 / ATCC MYA-4617 / FGSC 8958) OX=242507 GN=cnxH PE=3 SV=1	1	5	5	5	37.9	19.708	204520	222910	209950	173970	185380	299010	Quantified	GO:0006777(BP:Mo-molybdopterin cofactor biosynthetic process);GO:0005829(CC:cytosol);GO:0019008(CC:molybdopterin synthase complex);GO:0030366(MF:molybdopterin synthase activity)	K03635(NA)	ko00790(Folate biosynthesis);ko01240(Biosynthesis of cofactors);ko04122(Sulfur relay system)		PF02391(MoaE protein)
Q2KFH6	PAN2-PAN3 deadenylation complex subunit PAN3	PAN3	FUNCTION: Regulatory subunit of the poly(A)-nuclease (PAN) deadenylation complex, one of two cytoplasmic mRNA deadenylases involved in mRNA turnover. PAN specifically shortens poly(A) tails of RNA and the activity is stimulated by poly(A)-binding protein PAB1. PAN deadenylation is followed by rapid degradation of the shortened mRNA tails by the CCR4-NOT complex. Deadenylated mRNAs are then degrad…	sp|Q2KFH6|PAN3_MAGO7	sp|Q2KFH6|PAN3_MAGO7 PAN2-PAN3 deadenylation complex subunit PAN3 OS=Magnaporthe oryzae (strain 70-15 / ATCC MYA-4617 / FGSC 8958) OX=242507 GN=PAN3 PE=3 SV=1	1	5	5	5	12.1	75.266	279200	320430	493940	253580	151280	205540	Quantified	GO:0006397(BP:mRNA processing);GO:0000289(BP:nuclear-transcribed mRNA poly(A) tail shortening);GO:0031251(CC:PAN complex);GO:0005524(MF:ATP binding);GO:0046872(MF:metal ion binding);GO:0004672(MF:protein kinase activity);GO:0003723(MF:RNA binding)	K12572(NA)	ko03018(RNA degradation)
Q2KG01	Protein EFR3	EFR3		sp|Q2KG01|EFR3_MAGO7	sp|Q2KG01|EFR3_MAGO7 Protein EFR3 OS=Magnaporthe oryzae (strain 70-15 / ATCC MYA-4617 / FGSC 8958) OX=242507 GN=EFR3 PE=3 SV=2	1	3	3	3	4.6	130.02	79994	88608	139070	98243	121630	87534	Quantified	GO:0072659(BP:protein localization to plasma membrane)
Q51LA6	Pre-mRNA-splicing factor SLU7	SLU7	FUNCTION: Involved in pre-mRNA splicing. {ECO:0000250}.	sp|Q51LA6|SLU7_MAGO7	sp|Q51LA6|SLU7_MAGO7 Pre-mRNA-splicing factor SLU7 OS=Magnaporthe oryzae (strain 70-15 / ATCC MYA-4617 / FGSC 8958) OX=242507 GN=SLU7 PE=3 SV=1	1	4	4	4	12.7	53.682	75503	128450	91698	69308	88619	61833	Quantified	GO:0000398(BP:mRNA splicing, via spliceosome);GO:0005681(CC:spliceosomal complex);GO:0046872(MF:metal ion binding);GO:0030628(MF:pre-mRNA 3'-splice site binding);GO:0000386(MF:second spliceosomal transesterification activity)	K12819(NA)	ko03040(Spliceosome)		PF11708(Pre-mRNA splicing Prp18-interacting factor)
Q51LD2	Autophagy-related protein 3	ATG3	FUNCTION: E2 conjugating enzyme required for the cytoplasm to vacuole transport (Cvt) and autophagy. Required for selective autophagic degradation of the nucleus (nucleophagy) as well as for mitophagy which contributes to regulate mitochondrial quantity and quality by eliminating the mitochondria to a basal level to fulfill cellular energy requirements and preventing excess ROS production. Respon…	sp|Q51LD2|ATG3_MAGO7	sp|Q51LD2|ATG3_MAGO7 Autophagy-related protein 3 OS=Magnaporthe oryzae (strain 70-15 / ATCC MYA-4617 / FGSC 8958) OX=242507 GN=ATG3 PE=1 SV=1	1	6	6	6	22.6	38.938	500950	350170	337930	380030	420320	607480	Quantified	GO:0006914(BP:autophagy);GO:0009405(BP:pathogenesis);GO:0015031(BP:protein transport);GO:0000407(CC:phagophore assembly site)	K08343(NA)	ko04136(Autophagy - other);ko04138(Autophagy - yeast);ko04140(Autophagy - animal)		PF10381(Autophagocytosis associated protein C-terminal);PF03986(Autophagocytosis associated protein (Atg3), N-terminal domain);PF03987(Autophagocytosis associated protein, active-site domain)
Q51LS1	Pre-mRNA-splicing factor ISY1	ISY1	FUNCTION: Involved in pre-mRNA splicing. {ECO:0000250}.	sp|Q51LS1|ISY1_MAGO7	sp|Q51LS1|ISY1_MAGO7 Pre-mRNA-splicing factor ISY1 OS=Magnaporthe oryzae (strain 70-15 / ATCC MYA-4617 / FGSC 8958) OX=242507 GN=ISY1 PE=3 SV=1	1	5	5	5	25.2	28.041	1969200	2566800	2102400	1680900	2758100	3618700	Quantified	GO:0000350(BP:generation of catalytic spliceosome for second transesterification step);GO:0005737(CC:cytoplasm);GO:0005681(CC:spliceosomal complex)	K12870(NA)	ko03040(Spliceosome)		PF06246(Isy1-like splicing family)
Q51MW4	Autophagy-related protein 8	ATG8	FUNCTION: Ubiquitin-like modifier involved in autophagosomes formation. With ATG4, mediates the delivery of the autophagosomes to the vacuole via the microtubule cytoskeleton. Required for selective autophagic degradation of the nucleus (nucleophagy) as well as for mitophagy which contributes to regulate mitochondrial quantity and quality by eliminating the mitochondria to a basal level to fulfil…	sp|Q51MW4|ATG8_MAGO7	sp|Q51MW4|ATG8_MAGO7 Autophagy-related protein 8 OS=Magnaporthe oryzae (strain 70-15 / ATCC MYA-4617 / FGSC 8958) OX=242507 GN=ATG8 PE=1 SV=1	1	4	4	4	30.1	14.396	381390	418460	741990	993960	946950	487420	Quantified	GO:0048102(BP:autophagic cell death);GO:0006914(BP:autophagy);GO:0009405(BP:pathogenesis);GO:0016239(BP:positive regulation of macroautophagy);GO:0015031(BP:protein transport);GO:0000421(CC:autophagosome membrane);GO:0031410(CC:cytoplasmic vesicle)	K08341(NA)	ko04068(FoxO signaling pathway);ko04136(Autophagy - other);ko04137(Mitophagy - animal);ko04138(Autophagy - yeast);ko04139(Mitophagy - yeast);ko04140(Autophagy - animal)		PF02991(Autophagy protein Atg8 ubiquitin like)
Q51NJ3	pH-response regulator protein palA/RIM20	RIM20	FUNCTION: Required for the proteolytic cleavage of the transcription factor RIM101 in response to alkaline ambient pH. May act as a scaffold protein that recruits the calpain-like protease RIM13 via VPS32 to its substrate RIM101 (By similarity). {ECO:0000250}.	sp|Q51NJ3|PALA_MAGO7	sp|Q51NJ3|PALA_MAGO7 pH-response regulator protein palA/RIM20 OS=Magnaporthe oryzae (strain 70-15 / ATCC MYA-4617 / FGSC 8958) OX=242507 GN=RIM20 PE=3 SV=1	1	2	2	2	3.4	95.376	277770	111220	125690	188650	91740	168240	Quantified		K12200(NA)	ko03250(Viral life cycle - HIV-1);ko04144(Endocytosis)		PF13949(ALIX V-shaped domain binding to HIV);PF03097(BRO1-like domain)
Q51TF7	Pre-mRNA-splicing factor CWC2	CWC2	FUNCTION: Involved in the first step of pre-mRNA splicing. Required for cell growth and cell cycle control. Plays a role in the levels of the U1, U4, U5 and U6 snRNAs and the maintenance of the U4/U6 snRNA complex. May provide the link between the 'nineteen complex' NTC spliceosome protein complex and the spliceosome through the U6 snRNA. Associates predominantly with U6 snRNAs in assembled activ…	sp|Q51TF7|CWC2_MAGO7	sp|Q51TF7|CWC2_MAGO7 Pre-mRNA-splicing factor CWC2 OS=Magnaporthe oryzae (strain 70-15 / ATCC MYA-4617 / FGSC 8958) OX=242507 GN=CWC2 PE=3 SV=2	1	6	6	6	21.8	43.255	701640	709740	711900	893860	797900		Quantified	GO:0007049(BP:cell cycle);GO:0045292(BP:mRNA cis splicing, via spliceosome);GO:0045787(BP:positive regulation of cell cycle);GO:0033120(BP:positive regulation of RNA splicing);GO:0000387(BP:spliceosomal snRNP assembly);GO:0000974(CC:Prp19 complex);GO:0005681(CC:spliceosomal complex);GO:0046872(MF:metal ion binding);GO:0036002(MF:pre-mRNA binding);GO:0017070(MF:U6 snRNA binding)				PF00076(RNA recognition motif. (a.k.a. RRM, RBD, or RNP domain));PF16131(Torus domain)
Q51UJ9	Autophagy-related protein 11	ATG11	FUNCTION: Involved in cytoplasm to vacuole transport (Cvt), pexophagy, mitophagy and nucleophagy. Recruits mitochondria for their selective degradation via autophagy (mitophagy) during starvation. Works as scaffold proteins that recruit ATG proteins to the pre-autophagosome (PAS), the site of vesicle/autophagosome formation. Required for the Cvt vesicles completion (By similarity). {ECO:0000250}.	sp|Q51UJ9|ATG11_MAGO7	sp|Q51UJ9|ATG11_MAGO7 Autophagy-related protein 11 OS=Magnaporthe oryzae (strain 70-15 / ATCC MYA-4617 / FGSC 8958) OX=242507 GN=ATG11 PE=3 SV=3	1	5	5	5	4.9	156.36	1283300	1486200	1603600	2267700	771480	1394000	Quantified	GO:0000045(BP:autophagosome assembly);GO:0000422(BP:autophagy of mitochondrion);GO:0015031(BP:protein transport);GO:0034045(CC:phagophore assembly site membrane);GO:0005774(CC:vacuolar membrane)	K08330(NA)	ko04136(Autophagy - other);ko04138(Autophagy - yeast);ko04139(Mitophagy - yeast)		PF10377(Autophagy-related protein 11)
Q51VY4	Protein YOP1	YOP1	FUNCTION: Involved in membrane/vesicle trafficking. {ECO:0000250}.	sp|Q51VY4|YOP1_MAGO7	sp|Q51VY4|YOP1_MAGO7 Protein YOP1 OS=Magnaporthe oryzae (strain 70-15 / ATCC MYA-4617 / FGSC 8958) OX=242507 GN=YOP1 PE=3 SV=2	1	4	4	4	20.6	19.327	1721500	1037900	1309700	805580	1961500	1778300	Quantified	GO:0048309(BP:endoplasmic reticulum inheritance);GO:1990809(BP:endoplasmic reticulum tubular network membrane organization);GO:0032581(BP:ER-dependent peroxisome organization);GO:0051292(BP:nuclear pore complex assembly);GO:0034976(BP:response to endoplasmic reticulum stress);GO:0016192(BP:vesicle-mediated transport);GO:0032153(CC:cell division site);GO:0032541(CC:cortical endoplasmic reticulum);…				PF03134(TB2/DP1, HVA22 family)
Q51ZN8	Autophagy-related protein 2	ATG2	FUNCTION: Required for cytoplasm to vacuole transport (Cvt) vesicles and autophagosomes completion and peroxisome degradation. {ECO:0000250}.	sp|Q51ZN8|ATG2_MAGO7	sp|Q51ZN8|ATG2_MAGO7 Autophagy-related protein 2 OS=Magnaporthe oryzae (strain 70-15 / ATCC MYA-4617 / FGSC 8958) OX=242507 GN=ATG2 PE=3 SV=2	1	1	1	1	0.7	228.48		44430	31766	71313	59820	80893	Quantified	GO:0030242(BP:autophagy of peroxisome);GO:0015031(BP:protein transport);GO:0005770(CC:late endosome)	K17906(NA)	ko04136(Autophagy - other);ko04138(Autophagy - yeast);ko04140(Autophagy - animal)		PF09333(Autophagy-related protein C terminal domain);PF13329(Autophagy-related protein 2 CAD motif)
Q520U5	Autophagy protein 16	ATG16	FUNCTION: Stabilizes the ATG5-ATG12 conjugate which is necessary for autophagy. The ATG5-ATG12/ATG16 complex is required for efficient promotion of ATG8-conjugation to phosphatidylethanolamine and ATG8 localization to the pre-autophagosomal structure (PAS). Recruits also ATG3 to the PAS. Involved in endoplasmic reticulum-specific autophagic process and is essential for the survival of cells subje…	sp|Q520U5|ATG16_MAGO7	sp|Q520U5|ATG16_MAGO7 Autophagy protein 16 OS=Magnaporthe oryzae (strain 70-15 / ATCC MYA-4617 / FGSC 8958) OX=242507 GN=ATG16 PE=3 SV=1	1	4	4	4	31.9	22.465	170370	155400	134070	123870	122920	73042	Quantified	GO:0006914(BP:autophagy);GO:0015031(BP:protein transport);GO:0034045(CC:phagophore assembly site membrane)				PF08614(Autophagy protein 16 (ATG16))
Q521C0	Pre-mRNA-splicing factor SYF2	SYF2	FUNCTION: Involved in pre-mRNA splicing. {ECO:0000250}.	sp|Q521C0|SYF2_MAGO7	sp|Q521C0|SYF2_MAGO7 Pre-mRNA-splicing factor SYF2 OS=Magnaporthe oryzae (strain 70-15 / ATCC MYA-4617 / FGSC 8958) OX=242507 GN=SYF2 PE=3 SV=2	1	3	3	3	15.5	32.647	94292	85834	89385	9982.7	120570	25344	Quantified	GO:0006397(BP:mRNA processing);GO:0008380(BP:RNA splicing);GO:0005681(CC:spliceosomal complex)	K12868(NA)	ko03040(Spliceosome)		PF08231(SYF2 splicing factor)
Q522W5	Sorting nexin-4	SNX4	FUNCTION: Sorting nexin, involved in the separation or division of vacuoles throughout the entire life cycle of the cells. Involved in retrieval of late-Golgi SNAREs from post-Golgi endosomes to the trans-Golgi network, for cytoplasm to vacuole transport (Cvt), mitophagy, and pexophagy (By similarity). {ECO:0000250}.	sp|Q522W5|SNX4_MAGO7	sp|Q522W5|SNX4_MAGO7 Sorting nexin-4 OS=Magnaporthe oryzae (strain 70-15 / ATCC MYA-4617 / FGSC 8958) OX=242507 GN=SNX4 PE=3 SV=1	1	7	7	7	18	55.155	486670	589330	670930	552600	636660	284180	Quantified	GO:0006914(BP:autophagy);GO:0015031(BP:protein transport);GO:0010008(CC:endosome membrane);GO:0035091(MF:phosphatidylinositol binding)	K17919(NA)	ko04144(Endocytosis)		PF00787(PX domain)
Q523C3	Cysteine protease ATG4	ATG4	FUNCTION: Cysteine protease required for the cytoplasm to vacuole transport (Cvt) and autophagy. Required for selective autophagic degradation of the nucleus (nucleophagy) as well as for mitophagy which contributes to regulate mitochondrial quantity and quality by eliminating the mitochondria to a basal level to fulfill cellular energy requirements and preventing excess ROS production. Cleaves th…	sp|Q523C3|ATG4_MAGO7	sp|Q523C3|ATG4_MAGO7 Cysteine protease ATG4 OS=Magnaporthe oryzae (strain 70-15 / ATCC MYA-4617 / FGSC 8958) OX=242507 GN=ATG4 PE=1 SV=2	1	5	5	5	14.7	53.933	158590	163570	262080	134540	126940	62126	Quantified	GO:0006914(BP:autophagy);GO:0015031(BP:protein transport);GO:0005737(CC:cytoplasm);GO:0008234(MF:cysteine-type peptidase activity)	K08342(NA)	ko04136(Autophagy - other);ko04138(Autophagy - yeast);ko04140(Autophagy - animal)		PF03416(Peptidase family C54)
Q524W4	Autophagy-related protein 18	ATG18	FUNCTION: The PI(3,5)P2 regulatory complex regulates both the synthesis and turnover of phosphatidylinositol 3,5-bisphosphate (PtdIns(3,5)P2). Necessary for proper vacuole morphology. Plays an important role in osmotically-induced vacuole fragmentation. Required for cytoplasm to vacuole transport (Cvt) vesicle formation, pexophagy and starvation-induced autophagy. Involved in correct ATG9 traffic…	sp|Q524W4|ATG18_MAGO7	sp|Q524W4|ATG18_MAGO7 Autophagy-related protein 18 OS=Magnaporthe oryzae (strain 70-15 / ATCC MYA-4617 / FGSC 8958) OX=242507 GN=ATG18 PE=3 SV=1	1	4	4	4	17.3	50.45	462020	522800	531460	556880	573020	188050	Quantified	GO:0006914(BP:autophagy);GO:0015031(BP:protein transport);GO:0010008(CC:endosome membrane);GO:0034045(CC:phagophore assembly site membrane);GO:0005774(CC:vacuolar membrane)	K17908(NA)	ko04136(Autophagy - other);ko04138(Autophagy - yeast);ko04140(Autophagy - animal)
Q525S7	Protein SEY1	SEY1	FUNCTION: Cooperates with the reticulon proteins and tubule-shaping DP1 family proteins to generate and maintain the structure of the tubular endoplasmic reticulum network. Has GTPase activity, which is required for its function in ER organization. {ECO:0000255|HAMAP-Rule:MF_03109}.	sp|Q525S7|SEY1_MAGO7	sp|Q525S7|SEY1_MAGO7 Protein SEY1 OS=Magnaporthe oryzae (strain 70-15 / ATCC MYA-4617 / FGSC 8958) OX=242507 GN=SEY1 PE=3 SV=1	1	10	10	10	16	95.44	526410	489880	507620	738020	698160	810020	Quantified	GO:0007029(BP:endoplasmic reticulum organization);GO:0005789(CC:endoplasmic reticulum membrane);GO:0016021(CC:integral component of membrane);GO:0005525(MF:GTP binding);GO:0003924(MF:GTPase activity)				PF05879(Root hair defective 3 GTP-binding protein (RHD3))
Q527H0	Pre-mRNA-splicing factor CLF1	CLF1	FUNCTION: Involved in pre-mRNA splicing and cell cycle progression. Required for the spliceosome assembly and initiation of the DNA replication (By similarity). {ECO:0000250}.	sp|Q527H0|CLF1_MAGO7	sp|Q527H0|CLF1_MAGO7 Pre-mRNA-splicing factor CLF1 OS=Magnaporthe oryzae (strain 70-15 / ATCC MYA-4617 / FGSC 8958) OX=242507 GN=CLF1 PE=3 SV=1	1	3	3	3	4.1	82.324	139500	35944	81927	40208	55798	34912	Quantified	GO:0000354(BP:cis assembly of pre-catalytic spliceosome);GO:0006270(BP:DNA replication initiation);GO:0000785(CC:chromatin);GO:0000974(CC:Prp19 complex);GO:0071006(CC:U2-type catalytic step 1 spliceosome);GO:0071007(CC:U2-type catalytic step 2 spliceosome);GO:0071008(CC:U2-type post-mRNA release spliceosomal complex);GO:0071004(CC:U2-type prespliceosome);GO:0003682(MF:chromatin binding);GO:000368…	K12869(NA)	ko03040(Spliceosome)		PF02184(HAT (Half-A-TPR) repeat);PF13181(Tetratricopeptide repeat)
Q52B63	Pre-mRNA-splicing factor CWC22	CWC22	FUNCTION: Involved in pre-mRNA splicing. {ECO:0000250}.	sp|Q52B63|CWC22_MAGO7	sp|Q52B63|CWC22_MAGO7 Pre-mRNA-splicing factor CWC22 OS=Magnaporthe oryzae (strain 70-15 / ATCC MYA-4617 / FGSC 8958) OX=242507 GN=CWC22 PE=3 SV=1	1	3	3	3	4.9	102.1	613140	229960	501100	496380	583020	402240	Quantified	GO:0006397(BP:mRNA processing);GO:0008380(BP:RNA splicing);GO:0005737(CC:cytoplasm);GO:0005681(CC:spliceosomal complex);GO:0003723(MF:RNA binding)				PF02847(MA3 domain);PF02854(MIF4G domain)
Q52B93	pH-response transcription factor pacC/RIM101	RIM101	FUNCTION: Transcription factor that mediates regulation of both acid- and alkaline-expressed genes in response to ambient pH. At alkaline ambient pH, activates transcription of alkaline-expressed genes (including RIM101 itself) and represses transcription of acid-expressed genes (By similarity). {ECO:0000250}.	sp|Q52B93|PACC_MAGO7	sp|Q52B93|PACC_MAGO7 pH-response transcription factor pacC/RIM101 OS=Magnaporthe oryzae (strain 70-15 / ATCC MYA-4617 / FGSC 8958) OX=242507 GN=RIM101 PE=3 SV=2	1	10	10	10	26.7	60.105	865340	914460	1445600	1323300	1394600	2134900	Quantified	GO:0005737(CC:cytoplasm);GO:0005634(CC:nucleus);GO:0003677(MF:DNA binding);GO:0046872(MF:metal ion binding)				PF00096(Zinc finger, C2H2 type)
Q52BY4	Multiprotein-bridging factor 1	MBF1	FUNCTION: Transcriptional coactivator that stimulates transcriptional activity by bridging regulatory proteins and TBP, thereby recruiting TBP to promoters occupied by DNA-binding regulators. {ECO:0000250}.	sp|Q52BY4|MBF1_MAGO7	sp|Q52BY4|MBF1_MAGO7 Multiprotein-bridging factor 1 OS=Magnaporthe oryzae (strain 70-15 / ATCC MYA-4617 / FGSC 8958) OX=242507 GN=MBF1 PE=3 SV=1	1	5	5	5	29.2	17.594	1105100	1866700	1443700	477220	1629200	1429100	Quantified	GO:0003677(MF:DNA binding)				PF08523(Multiprotein bridging factor 1)
Q52C47	AdoMet-dependent rRNA methyltransferase SPB1	SPB1	FUNCTION: Required for proper assembly of pre-ribosomal particles during the biogenesis of the 60S ribosomal subunit. {ECO:0000255|HAMAP-Rule:MF_03163}.	sp|Q52C47|SPB1_MAGO7	sp|Q52C47|SPB1_MAGO7 AdoMet-dependent rRNA methyltransferase SPB1 OS=Magnaporthe oryzae (strain 70-15 / ATCC MYA-4617 / FGSC 8958) OX=242507 GN=SPB1 PE=3 SV=2	1	8	8	8	14.8	97.5	704030	429350	866640	530000	833590	3070300	Quantified	GO:0000453(BP:enzyme-directed rRNA 2'-O-methylation);GO:0005730(CC:nucleolus);GO:0030687(CC:preribosome, large subunit precursor);GO:0070039(MF:rRNA (guanosine-2'-O-)-methyltransferase activity);GO:0008650(MF:rRNA (uridine-2'-O-)-methyltransferase activity)				PF07780(Spb1 C-terminal domain);PF01728(FtsJ-like methyltransferase);PF11861(Domain of unknown function (DUF3381))
Q52CS0	Ubiquitin-like modifier-activating enzyme ATG7	ATG7	FUNCTION: E1-like activating enzyme involved in the 2 ubiquitin-like systems required for cytoplasm to vacuole transport (Cvt) and autophagy. Activates ATG12 for its conjugation with ATG5 and ATG8 for its conjugation with phosphatidylethanolamine. Both systems are needed for the ATG8 association to Cvt vesicles and autophagosomes membranes. Autophagy is essential for maintenance of amino acid lev…	sp|Q52CS0|ATG7_MAGO7	sp|Q52CS0|ATG7_MAGO7 Ubiquitin-like modifier-activating enzyme ATG7 OS=Magnaporthe oryzae (strain 70-15 / ATCC MYA-4617 / FGSC 8958) OX=242507 GN=ATG7 PE=3 SV=2	1	6	6	6	8.5	79.178	70769	193050	182400	199830	175040	865240	Quantified	GO:0006914(BP:autophagy);GO:0015031(BP:protein transport);GO:0000407(CC:phagophore assembly site);GO:0008641(MF:ubiquitin-like modifier activating enzyme activity)	K08337(NA)	ko04136(Autophagy - other);ko04138(Autophagy - yeast);ko04140(Autophagy - animal);ko04216(Ferroptosis)		PF00899(ThiF family);PF16420(Ubiquitin-like modifier-activating enzyme ATG7 N-terminus)
Q52DF3	Pre-mRNA-splicing factor SYF1	SYF1	FUNCTION: Involved in pre-mRNA splicing and cell cycle progression. {ECO:0000250}.	sp|Q52DF3|SYF1_MAGO7	sp|Q52DF3|SYF1_MAGO7 Pre-mRNA-splicing factor SYF1 OS=Magnaporthe oryzae (strain 70-15 / ATCC MYA-4617 / FGSC 8958) OX=242507 GN=SYF1 PE=3 SV=2	1	2	2	2	3.4	96.279	84384	61441	72609	96928	87720	101840	Quantified	GO:0006397(BP:mRNA processing);GO:0008380(BP:RNA splicing);GO:0005681(CC:spliceosomal complex)	K12867(NA)	ko03040(Spliceosome)
Q52DM9	Defective in cullin neddylation protein 1	DCN1	FUNCTION: May contribute to neddylation of cullin components of SCF-type E3 ubiquitin ligase complexes. Neddylation of cullins play an essential role in the regulation of SCF-type complexes activity (By similarity). {ECO:0000250}.	sp|Q52DM9|DCN1_MAGO7	sp|Q52DM9|DCN1_MAGO7 Defective in cullin neddylation protein 1 OS=Magnaporthe oryzae (strain 70-15 / ATCC MYA-4617 / FGSC 8958) OX=242507 GN=DCN1 PE=3 SV=1	1	10	10	10	36.3	31.208	1214800	1289400	1129100	1429900	1341400	1895300	Quantified					PF14555(UBA-like domain);PF03556(Cullin binding)
Q52E49	Pre-mRNA-splicing factor RSE1	RSE1	FUNCTION: Involved in pre-mRNA splicing and cell cycle control. {ECO:0000250}.	sp|Q52E49|RSE1_MAGO7	sp|Q52E49|RSE1_MAGO7 Pre-mRNA-splicing factor RSE1 OS=Magnaporthe oryzae (strain 70-15 / ATCC MYA-4617 / FGSC 8958) OX=242507 GN=RSE1 PE=3 SV=2	1	20	20	20	22	134.47	1522400	1189100	1447300	1828400	1640000	1939200	Quantified	GO:0006397(BP:mRNA processing);GO:0008380(BP:RNA splicing);GO:0005681(CC:spliceosomal complex);GO:0003676(MF:nucleic acid binding)	K12830(NA)	ko03040(Spliceosome)		PF03178(CPSF A subunit region);PF10433(Mono-functional DNA-alkylating methyl methanesulfonate N-term)
Q52EB3	Serine/threonine-protein kinase ATG1	ATG1	FUNCTION: Serine/threonine protein kinase involved in the cytoplasm to vacuole transport (Cvt) and found to be essential in autophagy, where it is required for the formation of autophagosomes. Involved in the clearance of protein aggregates which cannot be efficiently cleared by the proteasome. Required for selective autophagic degradation of the nucleus (nucleophagy) as well as for mitophagy whi…	sp|Q52EB3|ATG1_MAGO7	sp|Q52EB3|ATG1_MAGO7 Serine/threonine-protein kinase ATG1 OS=Magnaporthe oryzae (strain 70-15 / ATCC MYA-4617 / FGSC 8958) OX=242507 GN=ATG1 PE=1 SV=1	1	1	1	1	2	107.44	47733	53835	76176	61433	70795	47875	Quantified	GO:0048102(BP:autophagic cell death);GO:0006914(BP:autophagy);GO:0044409(BP:entry into host);GO:0009405(BP:pathogenesis);GO:0015031(BP:protein transport);GO:0009847(BP:spore germination);GO:0034045(CC:phagophore assembly site membrane);GO:0005524(MF:ATP binding);GO:0004674(MF:protein serine/threonine kinase activity)	K08269(NA)	ko04136(Autophagy - other);ko04138(Autophagy - yeast);ko04139(Mitophagy - yeast);ko04140(Autophagy - animal);ko04150(mTOR signaling pathway)		PF00069(Protein kinase domain);PF12063(Domain of unknown function (DUF3543))
Q52FS9	Phosphatidylglycerol/phosphatidylinositol transfer protein	NPC2	FUNCTION: Catalyzes the intermembrane transfer of phosphatidylglycerol and phosphatidylinositol. {ECO:0000250}.	sp|Q52FS9|NPC2_MAGO7	sp|Q52FS9|NPC2_MAGO7 Phosphatidylglycerol/phosphatidylinositol transfer protein OS=Magnaporthe oryzae (strain 70-15 / ATCC MYA-4617 / FGSC 8958) OX=242507 GN=NPC2 PE=3 SV=2	1	11	11	11	59	19.555	11736000	12528000	7315500	10811000	7331200	5004200	Quantified	GO:0032366(BP:intracellular sterol transport)				PF02221(ML domain)
Q52G60	Pre-mRNA-splicing factor CEF1	CEF1	FUNCTION: Involved in pre-mRNA splicing and cell cycle control. {ECO:0000250}.	sp|Q52G60|CEF1_MAGO7	sp|Q52G60|CEF1_MAGO7 Pre-mRNA-splicing factor CEF1 OS=Magnaporthe oryzae (strain 70-15 / ATCC MYA-4617 / FGSC 8958) OX=242507 GN=CEF1 PE=1 SV=1	1	11	11	11	19.9	86.095	764500	432080	1162400	618200	808260	397480	Quantified	GO:0006397(BP:mRNA processing);GO:0008380(BP:RNA splicing);GO:0005737(CC:cytoplasm);GO:0005681(CC:spliceosomal complex);GO:0003677(MF:DNA binding)	K12860(NA)	ko03040(Spliceosome)		PF13921(Myb-like DNA-binding domain);PF11831(pre-mRNA splicing factor component)
Q7Z8E9	Serine/threonine-protein kinase MST20	MST20	FUNCTION: MAP4K component of the MAPK pathway required for the mating pheromone response and the regulation of cell polarity and cell cycle. Phosphorylates histone H2B to form H2BS10ph (By similarity). Is involved in conidiation, aerial hyphal growth and infection-related morphogenesis. {ECO:0000250, ECO:0000269|PubMed:15141959}.	sp|Q7Z8E9|STE20_MAGO7	sp|Q7Z8E9|STE20_MAGO7 Serine/threonine-protein kinase MST20 OS=Magnaporthe oryzae (strain 70-15 / ATCC MYA-4617 / FGSC 8958) OX=242507 GN=MST20 PE=3 SV=3	1	3	3	3	4.5	100.25	72927	103810	135820	127660	129660	74493	Quantified	GO:0019236(BP:response to pheromone);GO:0005737(CC:cytoplasm);GO:0005634(CC:nucleus);GO:0005524(MF:ATP binding);GO:0004674(MF:protein serine/threonine kinase activity)	K04409(NA)	ko04010(MAPK signaling pathway);ko04011(MAPK signaling pathway - yeast);ko04012(ErbB signaling pathway);ko04014(Ras signaling pathway);ko04024(cAMP signaling pathway);ko04392(Hippo signaling pathway - multiple species);ko04510(Focal adhesion);ko04810(Regulation of actin cytoskeleton)		PF00786(P21-Rho-binding domain);PF00069(Protein kinase domain)
Q8TG90	3,4-dihydroxy-2-butanone 4-phosphate synthase	RIB3	FUNCTION: Catalyzes the conversion of D-ribulose 5-phosphate to formate and 3,4-dihydroxy-2-butanone 4-phosphate. {ECO:0000250}.	sp|Q8TG90|RIB3_MAGO7	sp|Q8TG90|RIB3_MAGO7 3,4-dihydroxy-2-butanone 4-phosphate synthase OS=Magnaporthe oryzae (strain 70-15 / ATCC MYA-4617 / FGSC 8958) OX=242507 GN=RIB3 PE=1 SV=1	1	12	12	12	65.2	25.003	2044000	1978800	2408300	2725600	2361600	2457300	Quantified	GO:0009231(BP:riboflavin biosynthetic process);GO:0008686(MF:3,4-dihydroxy-2-butanone-4-phosphate synthase activity);GO:0046872(MF:metal ion binding)	K02858(NA)	ko00740(Riboflavin metabolism);ko01240(Biosynthesis of cofactors)		PF00926(3,4-dihydroxy-2-butanone 4-phosphate synthase)
Q96X22	4-hydroxyphenylpyruvate dioxygenase	HPD4		sp|Q96X22|HPPD_MAGO7	sp|Q96X22|HPPD_MAGO7 4-hydroxyphenylpyruvate dioxygenase OS=Magnaporthe oryzae (strain 70-15 / ATCC MYA-4617 / FGSC 8958) OX=242507 GN=HPD4 PE=3 SV=1	1	22	22	22	69.9	47.576	10156000	9125400	14393000	6562600	5874600	20094000	Quantified	GO:0006559(BP:L-phenylalanine catabolic process);GO:0006572(BP:tyrosine catabolic process);GO:0003868(MF:4-hydroxyphenylpyruvate dioxygenase activity);GO:0046872(MF:metal ion binding)	K00457(NA)	ko00130(Ubiquinone and other terpenoid-quinone biosynthesis);ko00350(Tyrosine metabolism);ko00360(Phenylalanine metabolism);ko01240(Biosynthesis of cofactors)		PF00903(Glyoxalase/Bleomycin resistance protein/Dioxygenase superfamily)
Q9P4R4	Saccharopine dehydrogenase [NADP(+), L-glutamate-forming]	LYS3		sp|Q9P4R4|LYS9_MAGO7	sp|Q9P4R4|LYS9_MAGO7 Saccharopine dehydrogenase [NADP(+), L-glutamate-forming] OS=Magnaporthe oryzae (strain 70-15 / ATCC MYA-4617 / FGSC 8958) OX=242507 GN=LYS3 PE=1 SV=2	1	20	20	20	64	49.097	9507600	9944200	7898600	9263900	8091100	14002000	Quantified	GO:0019878(BP:lysine biosynthetic process via aminoadipic acid);GO:0004755(MF:saccharopine dehydrogenase (NADP+, L-glutamate-forming) activity)	K00293(NA)	ko00300(Lysine biosynthesis);ko00310(Lysine degradation)		PF03435(Saccharopine dehydrogenase NADP binding domain);PF16653(Saccharopine dehydrogenase C-terminal domain)
Q9UV51	Mitogen-activated protein kinase HOG1	HOG1	FUNCTION: Mitogen-activated protein kinase involved in a signal transduction pathway that is activated by changes in the osmolarity of the extracellular environment. Controls osmotic regulation of transcription of target genes (By similarity). {ECO:0000250, ECO:0000269|PubMed:10521531}.	sp|Q9UV51|HOG1_MAGO7	sp|Q9UV51|HOG1_MAGO7 Mitogen-activated protein kinase HOG1 OS=Magnaporthe oryzae (strain 70-15 / ATCC MYA-4617 / FGSC 8958) OX=242507 GN=HOG1 PE=3 SV=1	1	12	11	11	42	41.145	1811100	1660100	1987400	2026800	1772800	3652400	Quantified	GO:0051403(BP:stress-activated MAPK cascade);GO:0005737(CC:cytoplasm);GO:0005634(CC:nucleus);GO:0005524(MF:ATP binding);GO:0004707(MF:MAP kinase activity)	K04441(NA)	ko04010(MAPK signaling pathway);ko04011(MAPK signaling pathway - yeast);ko04013(MAPK signaling pathway - fly);ko04015(Rap1 signaling pathway);ko04068(FoxO signaling pathway);ko04071(Sphingolipid signaling pathway);ko04114(Oocyte meiosis);ko04139(Mitophagy - yeast);ko04218(Cellular senescence);ko04370(VEGF signaling pathway);ko04550(Signaling pathways regulating pluripotency of stem cells);ko04668…		PF00069(Protein kinase domain)
Q9UVR2	Ubiquitin-conjugating enzyme E2-16 kDa	UBC1	FUNCTION: Catalyzes the covalent attachment of ubiquitin to other proteins. {ECO:0000255|PROSITE-ProRule:PRU00388}.	sp|Q9UVR2|UBC1_MAGO7	sp|Q9UVR2|UBC1_MAGO7 Ubiquitin-conjugating enzyme E2-16 kDa OS=Magnaporthe oryzae (strain 70-15 / ATCC MYA-4617 / FGSC 8958) OX=242507 GN=UBC1 PE=3 SV=2	1	6	6	6	50.3	16.438	929310	824870	427770	381230	875180	7324500	Quantified	GO:0005524(MF:ATP binding);GO:0061631(MF:ubiquitin conjugating enzyme activity)	K06689(NA)	ko04013(MAPK signaling pathway - fly);ko04120(Ubiquitin mediated proteolysis);ko04141(Protein processing in endoplasmic reticulum)		PF00179(Ubiquitin-conjugating enzyme)
Q9UVT8	6,7-dimethyl-8-ribityllumazine synthase	MGG_04626	FUNCTION: Catalyzes the formation of 6,7-dimethyl-8-ribityllumazine by condensation of 5-amino-6-(D-ribitylamino)uracil with 3,4-dihydroxy-2-butanone 4-phosphate. This is the penultimate step in the biosynthesis of riboflavin.	sp|Q9UVT8|RIB4_MAGO7	sp|Q9UVT8|RIB4_MAGO7 6,7-dimethyl-8-ribityllumazine synthase OS=Magnaporthe oryzae (strain 70-15 / ATCC MYA-4617 / FGSC 8958) OX=242507 GN=MGG_04626 PE=1 SV=1	1	7	7	7	60.5	21.072	2396900	2218800	1634900	2774900	2046300	2455800	Quantified	GO:0009231(BP:riboflavin biosynthetic process);GO:0009349(CC:riboflavin synthase complex);GO:0000906(MF:6,7-dimethyl-8-ribityllumazine synthase activity)	K00794(NA)	ko00740(Riboflavin metabolism);ko01240(Biosynthesis of cofactors)		PF00885(6,7-dimethyl-8-ribityllumazine synthase)
Q9UWF0	Calmodulin	CMD1	FUNCTION: Calmodulin mediates the control of a large number of enzymes, ion channels and other proteins by Ca(2+). Among the enzymes to be stimulated by the calmodulin-Ca(2+) complex are a number of protein kinases and phosphatases (By similarity). {ECO:0000250}.	sp|Q9UWF0|CALM_MAGO7	sp|Q9UWF0|CALM_MAGO7 Calmodulin OS=Magnaporthe oryzae (strain 70-15 / ATCC MYA-4617 / FGSC 8958) OX=242507 GN=CMD1 PE=3 SV=4	1	14	14	13	69.1	16.997	22115000	23781000	18412000	21291000	19908000	7047000	Quantified	GO:0019722(BP:calcium-mediated signaling);GO:0005509(MF:calcium ion binding)	K02183(NA)	ko04014(Ras signaling pathway);ko04015(Rap1 signaling pathway);ko04016(MAPK signaling pathway - plant);ko04020(Calcium signaling pathway);ko04022(cGMP-PKG signaling pathway);ko04024(cAMP signaling pathway);ko04070(Phosphatidylinositol signaling system);ko04114(Oocyte meiosis);ko04218(Cellular senescence);ko04371(Apelin signaling pathway)		PF13499(EF-hand domain pair)
A0A151V4E7	beta-glucosidase	MGG_09160		tr|A0A151V4E7|A0A151V4E7_MAGO7;tr|Q2KES6|Q2KES6_MAGO7	tr|A0A151V4E7|A0A151V4E7_MAGO7 beta-glucosidase OS=Magnaporthe oryzae (strain 70-15 / ATCC MYA-4617 / FGSC 8958) OX=242507 GN=MGG_09160 PE=3 SV=1;tr|Q2KES6|Q2KES6_MAGO7 beta-glucosidase OS=Magnaporthe oryzae (strain 70-15 / ATCC MYA-4617 / FGSC 8958) OX=24	2	7	7	7	9.4	106.83	588370	743520	249110	216710	395640	183890	Quantified	GO:0030245(BP:cellulose catabolic process);GO:0016021(CC:integral component of membrane);GO:0008422(MF:beta-glucosidase activity);GO:0102483(MF:scopolin beta-glucosidase activity)	K05349(NA)	ko00460(Cyanoamino acid metabolism);ko00500(Starch and sucrose metabolism);ko00946(Degradation of flavonoids);ko00999(Biosynthesis of various plant secondary metabolites)		PF14310(Fibronectin type III-like domain);PF00933(Glycosyl hydrolase family 3 N terminal domain);PF01915(Glycosyl hydrolase family 3 C-terminal domain)
A0A151V4G7	DASH complex subunit SPC19	MGG_09127		tr|A0A151V4G7|A0A151V4G7_MAGO7;tr|Q2KEV7|Q2KEV7_MAGO7	tr|A0A151V4G7|A0A151V4G7_MAGO7 DASH complex subunit SPC19 OS=Magnaporthe oryzae (strain 70-15 / ATCC MYA-4617 / FGSC 8958) OX=242507 GN=MGG_09127 PE=3 SV=1;tr|Q2KEV7|Q2KEV7_MAGO7 DASH complex subunit SPC19 OS=Magnaporthe oryzae (strain 70-15 / ATCC MYA-461	2	4	4	4	37	20.016	183960	270370	315800	213140	437740	316320	Quantified	GO:0008608(BP:attachment of spindle microtubules to kinetochore);GO:0042729(CC:DASH complex);GO:0005876(CC:spindle microtubule)				PF08287(Spc19)
A0A151V4I0	Uncharacterized protein	MGG_10931		tr|A0A151V4I0|A0A151V4I0_MAGO7	tr|A0A151V4I0|A0A151V4I0_MAGO7 Uncharacterized protein OS=Magnaporthe oryzae (strain 70-15 / ATCC MYA-4617 / FGSC 8958) OX=242507 GN=MGG_10931 PE=4 SV=1	1	7	7	1	31.7	29.567	2057000	1928000	1071600	1279300	1238500	554790	Quantified
Q2KH26	Antiviral helicase SKI2	MGCH7_ch7g159		tr|Q2KH26|Q2KH26_MAGO7;tr|A0A151V4I4|A0A151V4I4_MAGO7	tr|Q2KH26|Q2KH26_MAGO7 Antiviral helicase SKI2 OS=Magnaporthe oryzae (strain 70-15 / ATCC MYA-4617 / FGSC 8958) OX=242507 GN=MGCH7_ch7g159 PE=3 SV=1;tr|A0A151V4I4|A0A151V4I4_MAGO7 Antiviral helicase SKI2 OS=Magnaporthe oryzae (strain 70-15 / ATCC MYA-4617	2	9	9	9	10.6	143.51	198930	90897	335300	290740	227730	133320	Quantified	GO:0006401(BP:RNA catabolic process);GO:0005524(MF:ATP binding);GO:0003723(MF:RNA binding);GO:0003724(MF:RNA helicase activity)	K12599(NA)	ko03018(RNA degradation)		PF08148(DSHCT (NUC185) domain);PF00270(DEAD/DEAH box helicase);PF00271(Helicase conserved C-terminal domain);PF13234(rRNA-processing arch domain)
Q2KH25	Uncharacterized protein	MGCH7_ch7g160		tr|Q2KH25|Q2KH25_MAGO7;tr|A0A151V4I5|A0A151V4I5_MAGO7	tr|Q2KH25|Q2KH25_MAGO7 Uncharacterized protein OS=Magnaporthe oryzae (strain 70-15 / ATCC MYA-4617 / FGSC 8958) OX=242507 GN=MGCH7_ch7g160 PE=4 SV=1;tr|A0A151V4I5|A0A151V4I5_MAGO7 Uncharacterized protein OS=Magnaporthe oryzae (strain 70-15 / ATCC MYA-4617	2	3	3	3	25.3	21.344	675420	547860	494890	588160	698200	124280	Quantified		K12197(NA)	ko04144(Endocytosis);ko04217(Necroptosis)
A0A151V4I6	polynucleotide adenylyltransferase	MGG_09124		tr|A0A151V4I6|A0A151V4I6_MAGO7;tr|Q2KEW4|Q2KEW4_MAGO7	tr|A0A151V4I6|A0A151V4I6_MAGO7 polynucleotide adenylyltransferase OS=Magnaporthe oryzae (strain 70-15 / ATCC MYA-4617 / FGSC 8958) OX=242507 GN=MGG_09124 PE=3 SV=1;tr|Q2KEW4|Q2KEW4_MAGO7 polynucleotide adenylyltransferase OS=Magnaporthe oryzae (strain 70-1	2	2	2	2	2.1	145.49		216620		15641		51799	Quantified	GO:0016779(MF:nucleotidyltransferase activity)				PF01909(Nucleotidyltransferase domain);PF03828(Cid1 family poly A polymerase)
A0A151V4L3	NAP family protein	MGG_10265		tr|A0A151V4L3|A0A151V4L3_MAGO7;tr|Q2KEK5|Q2KEK5_MAGO7	tr|A0A151V4L3|A0A151V4L3_MAGO7 NAP family protein OS=Magnaporthe oryzae (strain 70-15 / ATCC MYA-4617 / FGSC 8958) OX=242507 GN=MGG_10265 PE=3 SV=1;tr|Q2KEK5|Q2KEK5_MAGO7 Nucleosome assembly protein OS=Magnaporthe oryzae (strain 70-15 / ATCC MYA-4617 / FGS	2	19	19	19	55.6	36.811	20881000	18555000	12532000	23073000	21472000	21071000	Quantified	GO:0006334(BP:nucleosome assembly);GO:0005634(CC:nucleus)				PF00956(Nucleosome assembly protein (NAP))
A0A151V4R5	Uncharacterized protein	MGG_18135		tr|A0A151V4R5|A0A151V4R5_MAGO7	tr|A0A151V4R5|A0A151V4R5_MAGO7 Uncharacterized protein OS=Magnaporthe oryzae (strain 70-15 / ATCC MYA-4617 / FGSC 8958) OX=242507 GN=MGG_18135 PE=3 SV=1	1	6	6	6	16.4	55.374	95298	162330	14172	75491	31682	280350	Quantified	GO:0005739(CC:mitochondrion);GO:0005524(MF:ATP binding);GO:0016887(MF:ATPase activity)				PF03969(AFG1-like ATPase)
A0A151V4R7	PLD phosphodiesterase domain-containing protein	MGG_18134		tr|A0A151V4R7|A0A151V4R7_MAGO7	tr|A0A151V4R7|A0A151V4R7_MAGO7 PLD phosphodiesterase domain-containing protein OS=Magnaporthe oryzae (strain 70-15 / ATCC MYA-4617 / FGSC 8958) OX=242507 GN=MGG_18134 PE=4 SV=1	1	1	1	1	2.6	75.473		33032	72556			32022	Quantified	GO:0003824(MF:catalytic activity)				PF13091(PLD-like domain)
A0A151V4S4	ADP-ribose 1-phosphate phosphatase	MGG_10088		tr|A0A151V4S4|A0A151V4S4_MAGO7	tr|A0A151V4S4|A0A151V4S4_MAGO7 ADP-ribose 1-phosphate phosphatase OS=Magnaporthe oryzae (strain 70-15 / ATCC MYA-4617 / FGSC 8958) OX=242507 GN=MGG_10088 PE=3 SV=1	1	6	6	6	45.7	21.43	334520	342120	417070	511990	168010	572370	Quantified					PF01661(Macro domain)
A0A151V4S6	Glucose-methanol-choline oxidoreductase N-terminal domain-containing protein	MGG_14976		tr|A0A151V4S6|A0A151V4S6_MAGO7	tr|A0A151V4S6|A0A151V4S6_MAGO7 Glucose-methanol-choline oxidoreductase N-terminal domain-containing protein OS=Magnaporthe oryzae (strain 70-15 / ATCC MYA-4617 / FGSC 8958) OX=242507 GN=MGG_14976 PE=3 SV=1	1	31	31	31	74.8	60.867	12049000	10961000	13059000	22808000	21412000	38545000	Quantified	GO:0050660(MF:flavin adenine dinucleotide binding);GO:0016614(MF:oxidoreductase activity, acting on CH-OH group of donors)				PF05199(GMC oxidoreductase);PF00732(GMC oxidoreductase)
A0A151V4S7	FAD/NAD(P)-binding domain-containing protein	MGG_10087		tr|A0A151V4S7|A0A151V4S7_MAGO7	tr|A0A151V4S7|A0A151V4S7_MAGO7 FAD/NAD(P)-binding domain-containing protein OS=Magnaporthe oryzae (strain 70-15 / ATCC MYA-4617 / FGSC 8958) OX=242507 GN=MGG_10087 PE=4 SV=1	1	19	19	19	58.7	48.377	3184300	3784500	2513600	3248100	2837500	9549500	Quantified	GO:0016491(MF:oxidoreductase activity)	K17218(NA)	ko00920(Sulfur metabolism)		PF07992(Pyridine nucleotide-disulphide oxidoreductase)
A0A151V4T6	Uncharacterized protein	MGG_18138		tr|A0A151V4T6|A0A151V4T6_MAGO7	tr|A0A151V4T6|A0A151V4T6_MAGO7 Uncharacterized protein OS=Magnaporthe oryzae (strain 70-15 / ATCC MYA-4617 / FGSC 8958) OX=242507 GN=MGG_18138 PE=4 SV=1	1	2	2	2	27	17.073	344630	527790	258340	309090	238840	911770	Quantified
A4R2Z0	Peroxin 22-like protein	MGG_02391		tr|A4R2Z0|A4R2Z0_MAGO7	tr|A4R2Z0|A4R2Z0_MAGO7 Peroxin 22-like protein OS=Magnaporthe oryzae (strain 70-15 / ATCC MYA-4617 / FGSC 8958) OX=242507 GN=MGG_02391 PE=4 SV=1	1	6	6	6	30	44.401	357890	392180	414230	302300	579160	70117	Quantified	GO:0016021(CC:integral component of membrane)
A4R6R9	60S ribosomal protein L13	MGG_13645		tr|A4R6R9|A4R6R9_MAGO7	tr|A4R6R9|A4R6R9_MAGO7 60S ribosomal protein L13 OS=Magnaporthe oryzae (strain 70-15 / ATCC MYA-4617 / FGSC 8958) OX=242507 GN=MGG_13645 PE=3 SV=1	1	13	13	13	45	23.073	14251000	13318000	15050000	13029000	17046000	11958000	Quantified	GO:0006412(BP:translation);GO:0005840(CC:ribosome);GO:0003735(MF:structural constituent of ribosome)	K02873(NA)	ko03010(Ribosome)		PF01294(Ribosomal protein L13e)
A4R6S0	Uncharacterized protein	MGG_13646		tr|A4R6S0|A4R6S0_MAGO7	tr|A4R6S0|A4R6S0_MAGO7 Uncharacterized protein OS=Magnaporthe oryzae (strain 70-15 / ATCC MYA-4617 / FGSC 8958) OX=242507 GN=MGG_13646 PE=4 SV=1	1	8	8	8	37	35.943	1299400	1444200	953650	430750	1122200	1610500	Quantified	GO:0016021(CC:integral component of membrane)				PF14880(Cytochrome oxidase c assembly)
A4RC73	DUF1687 domain-containing protein	MGG_02671		tr|A4RC73|A4RC73_MAGO7;tr|Q2KGD1|Q2KGD1_MAGO7	tr|A4RC73|A4RC73_MAGO7 DUF1687 domain-containing protein OS=Magnaporthe oryzae (strain 70-15 / ATCC MYA-4617 / FGSC 8958) OX=242507 GN=MGG_02671 PE=3 SV=1;tr|Q2KGD1|Q2KGD1_MAGO7 Glucose-methanol-choline oxidoreductase N-terminal domain-containing protein O	2	7	7	7	52.4	15.973	5930700	7415100	4127000	6443300	5959900	3425200	Quantified	GO:0005739(CC:mitochondrion);GO:0016491(MF:oxidoreductase activity)				PF07955(Protein of unknown function (DUF1687))
A4RLA0	ATP synthase H chain	MGG_14772		tr|A4RLA0|A4RLA0_MAGO7	tr|A4RLA0|A4RLA0_MAGO7 ATP synthase H chain OS=Magnaporthe oryzae (strain 70-15 / ATCC MYA-4617 / FGSC 8958) OX=242507 GN=MGG_14772 PE=4 SV=1	1	3	3	3	31.5	13.926	7981300	10268000	7713400	8466700	9457900	1903600	Quantified	GO:0015986(BP:ATP synthesis coupled proton transport);GO:0000276(CC:mitochondrial proton-transporting ATP synthase complex, coupling factor F(o))	K02141(NA)	ko00190(Oxidative phosphorylation)		PF10775(ATP synthase complex subunit h)
A4RLA1	C2H2-type domain-containing protein	MGG_11252		tr|A4RLA1|A4RLA1_MAGO7	tr|A4RLA1|A4RLA1_MAGO7 C2H2-type domain-containing protein OS=Magnaporthe oryzae (strain 70-15 / ATCC MYA-4617 / FGSC 8958) OX=242507 GN=MGG_11252 PE=4 SV=1	1	4	4	4	14.5	42.068	212610	393920	227300	258690	227860	189560	Quantified	GO:0003676(MF:nucleic acid binding)				PF00096(Zinc finger, C2H2 type)
G4MK82	SCY1 protein kinase	MGG_11895		tr|G4MK82|G4MK82_MAGO7	tr|G4MK82|G4MK82_MAGO7 SCY1 protein kinase OS=Magnaporthe oryzae (strain 70-15 / ATCC MYA-4617 / FGSC 8958) OX=242507 GN=MGG_11895 PE=4 SV=1	1	5	5	5	6.7	106.22	121260	113670	88499	147210	134530	480690	Quantified	GO:0005524(MF:ATP binding);GO:0004672(MF:protein kinase activity)				PF00069(Protein kinase domain)
G4MK83	Branched-chain-amino-acid aminotransferase	MGG_02489		tr|G4MK83|G4MK83_MAGO7	tr|G4MK83|G4MK83_MAGO7 Branched-chain-amino-acid aminotransferase OS=Magnaporthe oryzae (strain 70-15 / ATCC MYA-4617 / FGSC 8958) OX=242507 GN=MGG_02489 PE=3 SV=1	1	13	13	13	42.6	45.044	6385400	6843200	7159800	7624600	5127700	9570500	Quantified	GO:0009082(BP:branched-chain amino acid biosynthetic process);GO:0052656(MF:L-isoleucine transaminase activity);GO:0052654(MF:L-leucine transaminase activity);GO:0052655(MF:L-valine transaminase activity)	K00826(NA)	ko00270(Cysteine and methionine metabolism);ko00280(Valine, leucine and isoleucine degradation);ko00290(Valine, leucine and isoleucine biosynthesis);ko00770(Pantothenate and CoA biosynthesis);ko00966(Glucosinolate biosynthesis);ko01240(Biosynthesis of cofactors)		PF01063(Amino-transferase class IV)
G4MK84	NADH dehydrogenase [ubiquinone] 1 beta subcomplex subunit 11, mitochondrial	MGG_02490		tr|G4MK84|G4MK84_MAGO7	tr|G4MK84|G4MK84_MAGO7 NADH dehydrogenase [ubiquinone] 1 beta subcomplex subunit 11, mitochondrial OS=Magnaporthe oryzae (strain 70-15 / ATCC MYA-4617 / FGSC 8958) OX=242507 GN=MGG_02490 PE=3 SV=1	1	2	2	2	13.5	12.69	89130	101560	121640	42977	57669	455200	Quantified					PF10183(ESSS subunit of NADH:ubiquinone oxidoreductase (complex I))
G4MK86	Uncharacterized protein	MGG_02492		tr|G4MK86|G4MK86_MAGO7	tr|G4MK86|G4MK86_MAGO7 Uncharacterized protein OS=Magnaporthe oryzae (strain 70-15 / ATCC MYA-4617 / FGSC 8958) OX=242507 GN=MGG_02492 PE=4 SV=1	1	2	2	2	5.4	43.713	458100	548020	115740	263850	221180		Quantified
G4MK87	ARID domain-containing protein	MGG_02493		tr|G4MK87|G4MK87_MAGO7	tr|G4MK87|G4MK87_MAGO7 ARID domain-containing protein OS=Magnaporthe oryzae (strain 70-15 / ATCC MYA-4617 / FGSC 8958) OX=242507 GN=MGG_02493 PE=4 SV=1	1	12	12	12	15.4	111.75	349450	338600	466560	433290	509660	367140	Quantified	GO:0006355(BP:regulation of transcription, DNA-templated);GO:0005634(CC:nucleus);GO:0003677(MF:DNA binding)				PF01388(ARID/BRIGHT DNA binding domain)
G4MK90	Peptide-methionine (R)-S-oxide reductase	MGG_02496		tr|G4MK90|G4MK90_MAGO7	tr|G4MK90|G4MK90_MAGO7 Peptide-methionine (R)-S-oxide reductase OS=Magnaporthe oryzae (strain 70-15 / ATCC MYA-4617 / FGSC 8958) OX=242507 GN=MGG_02496 PE=3 SV=1	1	8	8	8	38.9	23.533	2704200	2984800	1453300	1794700	1964800	713820	Quantified	GO:0030091(BP:protein repair);GO:0006979(BP:response to oxidative stress);GO:0046872(MF:metal ion binding);GO:0033743(MF:peptide-methionine (R)-S-oxide reductase activity)				PF01641(SelR domain)
G4MKA1	CHY-type domain-containing protein	MGG_02501		tr|G4MKA1|G4MKA1_MAGO7	tr|G4MKA1|G4MKA1_MAGO7 CHY-type domain-containing protein OS=Magnaporthe oryzae (strain 70-15 / ATCC MYA-4617 / FGSC 8958) OX=242507 GN=MGG_02501 PE=4 SV=1	1	6	6	6	13.8	77.057	86962	93320	193970	314700	256440	730580	Quantified	GO:0008270(MF:zinc ion binding)				PF05495(CHY zinc finger)
G4MKA5	Endoplasmic reticulum chaperone BiP	MGG_02503		tr|G4MKA5|G4MKA5_MAGO7	tr|G4MKA5|G4MKA5_MAGO7 Endoplasmic reticulum chaperone BiP OS=Magnaporthe oryzae (strain 70-15 / ATCC MYA-4617 / FGSC 8958) OX=242507 GN=MGG_02503 PE=3 SV=1	1	46	44	44	61	72.366	64497000	71604000	45636000	62334000	55902000	39426000	Quantified	GO:0001300(BP:chronological cell aging);GO:0070880(BP:fungal-type cell wall beta-glucan biosynthetic process);GO:0000742(BP:karyogamy involved in conjugation with cellular fusion);GO:0031204(BP:posttranslational protein targeting to membrane, translocation);GO:0006986(BP:response to unfolded protein);GO:0006616(BP:SRP-dependent cotranslational protein targeting to membrane, translocation);GO:0030…	K09490(NA)	ko03060(Protein export);ko04141(Protein processing in endoplasmic reticulum)		PF00012(Hsp70 protein)
G4MKA6	Elongation factor Tu GTP binding domain-containing protein	MGG_02504		tr|G4MKA6|G4MKA6_MAGO7	tr|G4MKA6|G4MKA6_MAGO7 Elongation factor Tu GTP binding domain-containing protein OS=Magnaporthe oryzae (strain 70-15 / ATCC MYA-4617 / FGSC 8958) OX=242507 GN=MGG_02504 PE=4 SV=1	1	6	6	6	17.4	61.325	532220	387520	563930	291010	294780	826540	Quantified	GO:0005525(MF:GTP binding);GO:0003924(MF:GTPase activity);GO:0003746(MF:translation elongation factor activity)	K14416(NA)	ko03015(mRNA surveillance pathway)		PF03143(Elongation factor Tu C-terminal domain);PF08938(HBS1 N-terminus);PF00009(Elongation factor Tu GTP binding domain)
G4MKA7	T-complex protein 1 subunit epsilon	MGG_11889		tr|G4MKA7|G4MKA7_MAGO7	tr|G4MKA7|G4MKA7_MAGO7 T-complex protein 1 subunit epsilon OS=Magnaporthe oryzae (strain 70-15 / ATCC MYA-4617 / FGSC 8958) OX=242507 GN=MGG_11889 PE=3 SV=1	1	26	26	25	61.6	59.779	5814200	6873800	8200200	7590200	7767600	5962600	Quantified	GO:0006457(BP:protein folding);GO:0005832(CC:chaperonin-containing T-complex);GO:0005524(MF:ATP binding);GO:0051082(MF:unfolded protein binding)				PF00118(TCP-1/cpn60 chaperonin family)
G4MKA8	Pre-60S factor REI1	MGG_02505		tr|G4MKA8|G4MKA8_MAGO7	tr|G4MKA8|G4MKA8_MAGO7 Pre-60S factor REI1 OS=Magnaporthe oryzae (strain 70-15 / ATCC MYA-4617 / FGSC 8958) OX=242507 GN=MGG_02505 PE=3 SV=1	1	13	13	13	28.1	64.074	1220800	1515100	1793800	1292800	1584100	2628200	Quantified	GO:0003676(MF:nucleic acid binding);GO:0008270(MF:zinc ion binding)				PF12874(Zinc-finger of C2H2 type);PF12756(C2H2 type zinc-finger (2 copies))
G4MKB0	SH3 domain-containing protein	MGG_02506		tr|G4MKB0|G4MKB0_MAGO7	tr|G4MKB0|G4MKB0_MAGO7 SH3 domain-containing protein OS=Magnaporthe oryzae (strain 70-15 / ATCC MYA-4617 / FGSC 8958) OX=242507 GN=MGG_02506 PE=3 SV=1	1	4	4	4	13.8	42.027	224530	228620	208510	104760	153150	109740	Quantified					PF00018(SH3 domain);PF04366(Las17-binding protein actin regulator)
G4MKB5	Coiled-coil domain-containing protein 25	MGG_02510		tr|G4MKB5|G4MKB5_MAGO7	tr|G4MKB5|G4MKB5_MAGO7 Coiled-coil domain-containing protein 25 OS=Magnaporthe oryzae (strain 70-15 / ATCC MYA-4617 / FGSC 8958) OX=242507 GN=MGG_02510 PE=3 SV=1	1	1	1	1	6.6	24.852	50468	93837	24681	20367			Quantified					PF05670(Domain of unknown function (DUF814))
G4MKB6	50S ribosomal protein L3	MGG_02511		tr|G4MKB6|G4MKB6_MAGO7	tr|G4MKB6|G4MKB6_MAGO7 50S ribosomal protein L3 OS=Magnaporthe oryzae (strain 70-15 / ATCC MYA-4617 / FGSC 8958) OX=242507 GN=MGG_02511 PE=3 SV=1	1	11	11	11	42.3	42.098	2135600	2467000	1510400	1911600	2391900	1512100	Quantified	GO:0006412(BP:translation);GO:0005840(CC:ribosome);GO:0003735(MF:structural constituent of ribosome)	K02906(NA)	ko03010(Ribosome)		PF00297(Ribosomal protein L3)
G4MKB7	Cytochrome oxidase assembly	MGG_02512		tr|G4MKB7|G4MKB7_MAGO7	tr|G4MKB7|G4MKB7_MAGO7 Cytochrome oxidase assembly OS=Magnaporthe oryzae (strain 70-15 / ATCC MYA-4617 / FGSC 8958) OX=242507 GN=MGG_02512 PE=4 SV=1	1	2	2	2	13.9	23.89	43206	28078	25047	23785	35896	467570	Quantified	GO:0033617(BP:mitochondrial respiratory chain complex IV assembly);GO:0016021(CC:integral component of membrane);GO:0005739(CC:mitochondrion)				PF08695(Cytochrome oxidase complex assembly protein 1)
G4MKB9	Ankyrin repeat protein nuc-2	MGG_02514		tr|G4MKB9|G4MKB9_MAGO7	tr|G4MKB9|G4MKB9_MAGO7 Ankyrin repeat protein nuc-2 OS=Magnaporthe oryzae (strain 70-15 / ATCC MYA-4617 / FGSC 8958) OX=242507 GN=MGG_02514 PE=4 SV=1	1	3	3	3	3.9	114.02	60527	69524	103580	114140	95691	72027	Quantified	GO:0006629(BP:lipid metabolic process);GO:0006796(BP:phosphate-containing compound metabolic process);GO:0005634(CC:nucleus);GO:0004861(MF:cyclin-dependent protein serine/threonine kinase inhibitor activity);GO:0008081(MF:phosphoric diester hydrolase activity)	K06653(NA)	ko04111(Cell cycle - yeast)		PF03009(Glycerophosphoryl diester phosphodiesterase family);PF12796(Ankyrin repeats (3 copies));PF03105(SPX domain)
G4MKC1	CUE domain-containing protein	MGG_02516		tr|G4MKC1|G4MKC1_MAGO7	tr|G4MKC1|G4MKC1_MAGO7 CUE domain-containing protein OS=Magnaporthe oryzae (strain 70-15 / ATCC MYA-4617 / FGSC 8958) OX=242507 GN=MGG_02516 PE=4 SV=1	1	14	14	14	45	50.061	596720	729730	804400	212980	792670	1489800	Quantified	GO:0006511(BP:ubiquitin-dependent protein catabolic process);GO:0005737(CC:cytoplasm);GO:0043130(MF:ubiquitin binding)				PF02845(CUE domain)
G4MKC5	Uncharacterized protein	MGG_02520		tr|G4MKC5|G4MKC5_MAGO7	tr|G4MKC5|G4MKC5_MAGO7 Uncharacterized protein OS=Magnaporthe oryzae (strain 70-15 / ATCC MYA-4617 / FGSC 8958) OX=242507 GN=MGG_02520 PE=4 SV=1	1	3	3	3	13.3	40.873	73678	4237.2	86503	3246.4		2125.7	Quantified	GO:0016021(CC:integral component of membrane)
G4MKC6	Carboxylic ester hydrolase	MGG_02521		tr|G4MKC6|G4MKC6_MAGO7	tr|G4MKC6|G4MKC6_MAGO7 Carboxylic ester hydrolase OS=Magnaporthe oryzae (strain 70-15 / ATCC MYA-4617 / FGSC 8958) OX=242507 GN=MGG_02521 PE=3 SV=1	1	7	7	7	17.3	64.235	401080	426560	539950	455620	317050	796210	Quantified	GO:0016787(MF:hydrolase activity)	K01046(NA)	ko00561(Glycerolipid metabolism)		PF00135(Carboxylesterase family)
G4MKC9	DASH complex subunit DAD2	MGG_02522		tr|G4MKC9|G4MKC9_MAGO7	tr|G4MKC9|G4MKC9_MAGO7 DASH complex subunit DAD2 OS=Magnaporthe oryzae (strain 70-15 / ATCC MYA-4617 / FGSC 8958) OX=242507 GN=MGG_02522 PE=3 SV=1	1	1	1	1	13.1	15.442	54868	70796	70515	54508	62232		Quantified	GO:0000278(BP:mitotic cell cycle);GO:0042729(CC:DASH complex);GO:0072686(CC:mitotic spindle)				PF08654(DASH complex subunit Dad2)
G4MKD1	Vacuolar protein sorting-associated protein 29	MGG_02524		tr|G4MKD1|G4MKD1_MAGO7	tr|G4MKD1|G4MKD1_MAGO7 Vacuolar protein sorting-associated protein 29 OS=Magnaporthe oryzae (strain 70-15 / ATCC MYA-4617 / FGSC 8958) OX=242507 GN=MGG_02524 PE=3 SV=1	1	2	2	2	14.4	22.215	89081	84056	42441	34063	35621		Quantified	GO:0042147(BP:retrograde transport, endosome to Golgi);GO:0005829(CC:cytosol);GO:0030904(CC:retromer complex)	K18467(NA)	ko04144(Endocytosis)		PF12850(Calcineurin-like phosphoesterase superfamily domain)
G4MKD2	alanine--glyoxylate transaminase	MGG_02525		tr|G4MKD2|G4MKD2_MAGO7	tr|G4MKD2|G4MKD2_MAGO7 alanine--glyoxylate transaminase OS=Magnaporthe oryzae (strain 70-15 / ATCC MYA-4617 / FGSC 8958) OX=242507 GN=MGG_02525 PE=4 SV=1	1	14	14	14	37.1	46.76	4805700	7772100	5349800	6280800	5208700	6929100	Quantified	GO:0008483(MF:transaminase activity)	K00830(NA)	ko00250(Alanine, aspartate and glutamate metabolism);ko00260(Glycine, serine and threonine metabolism);ko00630(Glyoxylate and dicarboxylate metabolism);ko00680(Methane metabolism);ko04146(Peroxisome)		PF00266(Aminotransferase class-V)
G4MKD3	Exportin-1	MGG_02526		tr|G4MKD3|G4MKD3_MAGO7	tr|G4MKD3|G4MKD3_MAGO7 Exportin-1 OS=Magnaporthe oryzae (strain 70-15 / ATCC MYA-4617 / FGSC 8958) OX=242507 GN=MGG_02526 PE=3 SV=1	1	32	32	32	38.2	124.32	2931500	2922500	3509500	3041000	3836300	2535900	Quantified	GO:0006406(BP:mRNA export from nucleus);GO:0034501(BP:protein localization to kinetochore);GO:0000055(BP:ribosomal large subunit export from nucleus);GO:0000776(CC:kinetochore);GO:0034399(CC:nuclear periphery);GO:0005816(CC:spindle pole body);GO:0005049(MF:nuclear export signal receptor activity);GO:0061608(MF:nuclear import signal receptor activity);GO:0008536(MF:Ran GTPase binding);GO:0030619(M…	K14290(NA)	ko03008(Ribosome biogenesis in eukaryotes);ko03013(Nucleocytoplasmic transport);ko03250(Viral life cycle - HIV-1);ko04013(MAPK signaling pathway - fly)		PF08767(CRM1 C terminal);PF08389(Exportin 1-like protein);PF03810(Importin-beta N-terminal domain)
G4MKD4	Uncharacterized protein	MGG_10524		tr|G4MKD4|G4MKD4_MAGO7	tr|G4MKD4|G4MKD4_MAGO7 Uncharacterized protein OS=Magnaporthe oryzae (strain 70-15 / ATCC MYA-4617 / FGSC 8958) OX=242507 GN=MGG_10524 PE=4 SV=1	1	2	2	2	37.6	11.911	157270	172420	191530	212410	256480	205290	Quantified
G4MKD6	E3 ubiquitin-protein ligase listerin	MGG_10526		tr|G4MKD6|G4MKD6_MAGO7	tr|G4MKD6|G4MKD6_MAGO7 E3 ubiquitin-protein ligase listerin OS=Magnaporthe oryzae (strain 70-15 / ATCC MYA-4617 / FGSC 8958) OX=242507 GN=MGG_10526 PE=3 SV=1	1	10	10	10	9.2	180.08	259350	271410	397330	303150	409490	266460	Quantified	GO:1990116(BP:ribosome-associated ubiquitin-dependent protein catabolic process);GO:1990112(CC:RQC complex);GO:0061630(MF:ubiquitin protein ligase activity);GO:0008270(MF:zinc ion binding)				PF13639(Ring finger domain)
G4MKD8	Uncharacterized protein	MGG_15146		tr|G4MKD8|G4MKD8_MAGO7	tr|G4MKD8|G4MKD8_MAGO7 Uncharacterized protein OS=Magnaporthe oryzae (strain 70-15 / ATCC MYA-4617 / FGSC 8958) OX=242507 GN=MGG_15146 PE=4 SV=1	1	3	3	3	15.2	41.637	79967	65309	96716	71548	57008		Quantified
G4MKE0	GATA-type domain-containing protein	MGG_10538		tr|G4MKE0|G4MKE0_MAGO7	tr|G4MKE0|G4MKE0_MAGO7 GATA-type domain-containing protein OS=Magnaporthe oryzae (strain 70-15 / ATCC MYA-4617 / FGSC 8958) OX=242507 GN=MGG_10538 PE=3 SV=1	1	9	9	9	24.6	64.621	435420	502140	618830	615360	598990	581340	Quantified	GO:0006338(BP:chromatin remodeling);GO:0006355(BP:regulation of transcription, DNA-templated);GO:0000228(CC:nuclear chromosome);GO:0043565(MF:sequence-specific DNA binding);GO:0008270(MF:zinc ion binding)				PF04855(SNF5 / SMARCB1 / INI1);PF00320(GATA zinc finger)
G4MKE1	Histidine kinase group protein	MGG_16319		tr|G4MKE1|G4MKE1_MAGO7	tr|G4MKE1|G4MKE1_MAGO7 Histidine kinase group protein OS=Magnaporthe oryzae (strain 70-15 / ATCC MYA-4617 / FGSC 8958) OX=242507 GN=MGG_16319 PE=4 SV=1	1	2	2	2	4.9	78			15783	13542	19059		Quantified
G4MKE4	Fungal specific transcription factor domain-containing protein	MGG_10529		tr|G4MKE4|G4MKE4_MAGO7	tr|G4MKE4|G4MKE4_MAGO7 Fungal specific transcription factor domain-containing protein OS=Magnaporthe oryzae (strain 70-15 / ATCC MYA-4617 / FGSC 8958) OX=242507 GN=MGG_10529 PE=4 SV=1	1	2	2	2	4.4	88.794	93544	82161	93894	113090	116310	81292	Quantified	GO:0006351(BP:transcription, DNA-templated);GO:0005634(CC:nucleus);GO:0003677(MF:DNA binding);GO:0000981(MF:DNA-binding transcription factor activity, RNA polymerase II-specific);GO:0008270(MF:zinc ion binding)				PF00172(Fungal Zn(2)-Cys(6) binuclear cluster domain);PF04082(Fungal specific transcription factor domain)
G4MKE9	Agmatinase 1	MGG_10533		tr|G4MKE9|G4MKE9_MAGO7	tr|G4MKE9|G4MKE9_MAGO7 Agmatinase 1 OS=Magnaporthe oryzae (strain 70-15 / ATCC MYA-4617 / FGSC 8958) OX=242507 GN=MGG_10533 PE=3 SV=1	1	8	8	8	26.7	45.249	378500	387680	588500	768350	424140	6404200	Quantified	GO:0016813(MF:hydrolase activity, acting on carbon-nitrogen (but not peptide) bonds, in linear amidines);GO:0046872(MF:metal ion binding)	K01480(NA)	ko00330(Arginine and proline metabolism)		PF00491(Arginase family)
G4MKH5	Thioesterase domain-containing protein	MGG_13017		tr|G4MKH5|G4MKH5_MAGO7	tr|G4MKH5|G4MKH5_MAGO7 Thioesterase domain-containing protein OS=Magnaporthe oryzae (strain 70-15 / ATCC MYA-4617 / FGSC 8958) OX=242507 GN=MGG_13017 PE=4 SV=1	1	2	2	2	10.9	30.434	44399	38188	60411	36120	52939	100140	Quantified	GO:0009058(BP:biosynthetic process);GO:0016788(MF:hydrolase activity, acting on ester bonds)				PF00975(Thioesterase domain)
G4MKH7	FHF complex subunit HOOK interacting protein C-terminal domain-containing protein	MGG_05341		tr|G4MKH7|G4MKH7_MAGO7	tr|G4MKH7|G4MKH7_MAGO7 FHF complex subunit HOOK interacting protein C-terminal domain-containing protein OS=Magnaporthe oryzae (strain 70-15 / ATCC MYA-4617 / FGSC 8958) OX=242507 GN=MGG_05341 PE=3 SV=1	1	3	3	3	4.8	112.49	7018.9	14058	53203	23783	269530	5651.1	Quantified					PF10257(Retinoic acid induced 16-like protein)
G4MKH8	ribonuclease T2	MGG_05342		tr|G4MKH8|G4MKH8_MAGO7	tr|G4MKH8|G4MKH8_MAGO7 ribonuclease T2 OS=Magnaporthe oryzae (strain 70-15 / ATCC MYA-4617 / FGSC 8958) OX=242507 GN=MGG_05342 PE=3 SV=1	1	3	3	3	11.6	34.759	360160	769570	534760	785600	536010	1310900	Quantified	GO:0033897(MF:ribonuclease T2 activity);GO:0003723(MF:RNA binding)				PF00445(Ribonuclease T2 family)
G4MKI0	SnodProt1	MGG_05344		tr|G4MKI0|G4MKI0_MAGO7	tr|G4MKI0|G4MKI0_MAGO7 SnodProt1 OS=Magnaporthe oryzae (strain 70-15 / ATCC MYA-4617 / FGSC 8958) OX=242507 GN=MGG_05344 PE=3 SV=1	1	4	4	4	54.7	14.205	5961100	7514600	10495000	10245000	5399100	18964000	Quantified					PF07249(Cerato-platanin)
G4MKI2	dihydroxy-acid dehydratase	MGG_05345		tr|G4MKI2|G4MKI2_MAGO7	tr|G4MKI2|G4MKI2_MAGO7 dihydroxy-acid dehydratase OS=Magnaporthe oryzae (strain 70-15 / ATCC MYA-4617 / FGSC 8958) OX=242507 GN=MGG_05345 PE=3 SV=1	1	26	26	26	50.6	63.572	7813400	8082900	6757000	9171700	8400900	8476300	Quantified	GO:0009082(BP:branched-chain amino acid biosynthetic process);GO:0004160(MF:dihydroxy-acid dehydratase activity)	K01687(NA)	ko00290(Valine, leucine and isoleucine biosynthesis);ko00770(Pantothenate and CoA biosynthesis)		PF00920(Dehydratase family)
G4MKI3	Oxidoreductase domain-containing protein	MGG_05346		tr|G4MKI3|G4MKI3_MAGO7	tr|G4MKI3|G4MKI3_MAGO7 Oxidoreductase domain-containing protein OS=Magnaporthe oryzae (strain 70-15 / ATCC MYA-4617 / FGSC 8958) OX=242507 GN=MGG_05346 PE=4 SV=1	1	12	12	12	36.8	40.637	2015100	1805700	2734300	2443200	2218000	6488100	Quantified	GO:0016491(MF:oxidoreductase activity)				PF01408(Oxidoreductase family, NAD-binding Rossmann fold);PF02894(Oxidoreductase family, C-terminal alpha/beta domain)
G4MKI5	Fimbrin	MGG_04478		tr|G4MKI5|G4MKI5_MAGO7	tr|G4MKI5|G4MKI5_MAGO7 Fimbrin OS=Magnaporthe oryzae (strain 70-15 / ATCC MYA-4617 / FGSC 8958) OX=242507 GN=MGG_04478 PE=4 SV=1	1	24	24	24	52.3	72.69	3152800	3669600	4039200	4221300	2848400	4069500	Quantified	GO:0070649(BP:formin-nucleated actin cable assembly);GO:0030479(CC:actin cortical patch);GO:0032432(CC:actin filament bundle);GO:0051015(MF:actin filament binding);GO:0030674(MF:protein binding, bridging)				PF00307(Calponin homology (CH) domain)
G4MKI6	Uncharacterized protein	MGG_13816		tr|G4MKI6|G4MKI6_MAGO7	tr|G4MKI6|G4MKI6_MAGO7 Uncharacterized protein OS=Magnaporthe oryzae (strain 70-15 / ATCC MYA-4617 / FGSC 8958) OX=242507 GN=MGG_13816 PE=4 SV=1	1	2	2	2	8.9	28.284	334530	364750	547550	585400	518310	322000	Quantified
G4MKI7	DDHD domain-containing protein	MGG_13817		tr|G4MKI7|G4MKI7_MAGO7	tr|G4MKI7|G4MKI7_MAGO7 DDHD domain-containing protein OS=Magnaporthe oryzae (strain 70-15 / ATCC MYA-4617 / FGSC 8958) OX=242507 GN=MGG_13817 PE=4 SV=1	1	2	2	2	2.3	122.37	43398	67714	59277	76996	66491		Quantified	GO:0046872(MF:metal ion binding)				PF02862(DDHD domain)
G4MKI8	DNA-directed RNA polymerase subunit	MGG_04477	FUNCTION: DNA-dependent RNA polymerase catalyzes the transcription of DNA into RNA using the four ribonucleoside triphosphates as substrates. {ECO:0000256|RuleBase:RU004279}.	tr|G4MKI8|G4MKI8_MAGO7	tr|G4MKI8|G4MKI8_MAGO7 DNA-directed RNA polymerase subunit OS=Magnaporthe oryzae (strain 70-15 / ATCC MYA-4617 / FGSC 8958) OX=242507 GN=MGG_04477 PE=3 SV=1	1	6	6	6	5	162.5	106760	110750	102250	133430	171150	54643	Quantified	GO:0006351(BP:transcription, DNA-templated);GO:0003677(MF:DNA binding);GO:0003899(MF:DNA-directed 5'-3' RNA polymerase activity)	K03018(NA)	ko03020(RNA polymerase)		PF00623(RNA polymerase Rpb1, domain 2);PF04998(RNA polymerase Rpb1, domain 5);PF04997(RNA polymerase Rpb1, domain 1);PF05000(RNA polymerase Rpb1, domain 4);PF04983(RNA polymerase Rpb1, domain 3)
G4MKI9	FK506-binding protein	MGG_04476		tr|G4MKI9|G4MKI9_MAGO7	tr|G4MKI9|G4MKI9_MAGO7 FK506-binding protein OS=Magnaporthe oryzae (strain 70-15 / ATCC MYA-4617 / FGSC 8958) OX=242507 GN=MGG_04476 PE=3 SV=1	1	17	17	17	43.3	52.267	10707000	12498000	10537000	12773000	12639000	19607000	Quantified	GO:0003755(MF:peptidyl-prolyl cis-trans isomerase activity)				PF00254(FKBP-type peptidyl-prolyl cis-trans isomerase)
G4MKJ2	WD repeat containing protein 5	MGG_04473		tr|G4MKJ2|G4MKJ2_MAGO7	tr|G4MKJ2|G4MKJ2_MAGO7 WD repeat containing protein 5 OS=Magnaporthe oryzae (strain 70-15 / ATCC MYA-4617 / FGSC 8958) OX=242507 GN=MGG_04473 PE=4 SV=1	1	1	1	1	4.2	64.934	582690	390850	789610	982700	891330	3627500	Quantified					PF00400(WD domain, G-beta repeat)
G4MKJ3	CAP-Gly domain-containing protein	MGG_04472		tr|G4MKJ3|G4MKJ3_MAGO7	tr|G4MKJ3|G4MKJ3_MAGO7 CAP-Gly domain-containing protein OS=Magnaporthe oryzae (strain 70-15 / ATCC MYA-4617 / FGSC 8958) OX=242507 GN=MGG_04472 PE=4 SV=1	1	8	8	8	13.5	96.271	374380	432120	315300	305550	321010	264070	Quantified					PF01302(CAP-Gly domain);PF16641(CLIP1 zinc knuckle)
G4MKJ6	Nucleolar complex protein 14	MGG_04470		tr|G4MKJ6|G4MKJ6_MAGO7	tr|G4MKJ6|G4MKJ6_MAGO7 Nucleolar complex protein 14 OS=Magnaporthe oryzae (strain 70-15 / ATCC MYA-4617 / FGSC 8958) OX=242507 GN=MGG_04470 PE=3 SV=1	1	6	6	6	8.9	101.48	214180	144160	183150	225250	251930	333880	Quantified	GO:0032040(CC:small-subunit processome)				PF04147(Nop14-like family)
G4MKJ8	tRNA (guanine-N(7)-)-methyltransferase non-catalytic subunit TRM82	TRM82	FUNCTION: Required for the formation of N(7)-methylguanine at position 46 (m7G46) in tRNA. In the complex, it is required to stabilize and induce conformational changes of the catalytic subunit. {ECO:0000256|HAMAP-Rule:MF_03056}.	tr|G4MKJ8|G4MKJ8_MAGO7	tr|G4MKJ8|G4MKJ8_MAGO7 tRNA (guanine-N(7)-)-methyltransferase non-catalytic subunit TRM82 OS=Magnaporthe oryzae (strain 70-15 / ATCC MYA-4617 / FGSC 8958) OX=242507 GN=TRM82 PE=3 SV=1	1	6	6	6	20.3	59.34	278320	299200	347980	363320	277340	259070	Quantified	GO:0036265(BP:RNA (guanine-N7)-methylation);GO:0030488(BP:tRNA methylation);GO:0005634(CC:nucleus)
G4MKJ9	60S acidic ribosomal protein P0	MGG_04467	FUNCTION: Ribosomal protein P0 is the functional equivalent of E.coli protein L10. {ECO:0000256|PIRNR:PIRNR039087}.	tr|G4MKJ9|G4MKJ9_MAGO7	tr|G4MKJ9|G4MKJ9_MAGO7 60S acidic ribosomal protein P0 OS=Magnaporthe oryzae (strain 70-15 / ATCC MYA-4617 / FGSC 8958) OX=242507 GN=MGG_04467 PE=3 SV=1	1	11	11	11	46.6	33.613	25760000	22936000	29066000	23668000	27161000	42140000	Quantified	GO:0002181(BP:cytoplasmic translation);GO:0000027(BP:ribosomal large subunit assembly);GO:0022625(CC:cytosolic large ribosomal subunit);GO:0070180(MF:large ribosomal subunit rRNA binding);GO:0003735(MF:structural constituent of ribosome)	K02941(NA)	ko03010(Ribosome)		PF00466(Ribosomal protein L10);PF00428(60s Acidic ribosomal protein)
G4MKK0	MutS protein homolog 3	MGG_04466		tr|G4MKK0|G4MKK0_MAGO7	tr|G4MKK0|G4MKK0_MAGO7 MutS protein homolog 3 OS=Magnaporthe oryzae (strain 70-15 / ATCC MYA-4617 / FGSC 8958) OX=242507 GN=MGG_04466 PE=3 SV=1	1	1	1	1	2.5	90.909	8235.1	35817	1561.4	7135.3	3085.3		Quantified	GO:0006298(BP:mismatch repair);GO:0005524(MF:ATP binding);GO:0030983(MF:mismatched DNA binding)				PF05188(MutS domain II);PF00488(MutS domain V);PF05192(MutS domain III)
G4MKK1	Uncharacterized protein	MGG_04465		tr|G4MKK1|G4MKK1_MAGO7	tr|G4MKK1|G4MKK1_MAGO7 Uncharacterized protein OS=Magnaporthe oryzae (strain 70-15 / ATCC MYA-4617 / FGSC 8958) OX=242507 GN=MGG_04465 PE=4 SV=1	1	2	2	2	7	37.871	182240	43911	220400	114090	142130	61494	Quantified
G4MKK2	alpha-mannosidase	MGG_04464		tr|G4MKK2|G4MKK2_MAGO7;tr|G4N9I1|G4N9I1_MAGO7	tr|G4MKK2|G4MKK2_MAGO7 alpha-mannosidase OS=Magnaporthe oryzae (strain 70-15 / ATCC MYA-4617 / FGSC 8958) OX=242507 GN=MGG_04464 PE=3 SV=1	2	28	28	28	32.6	121.92	3185100	3138500	3223400	5353300	3099900	4565900	Quantified	GO:0006013(BP:mannose metabolic process);GO:0004559(MF:alpha-mannosidase activity);GO:0030246(MF:carbohydrate binding)	K01191(NA)	ko00511(Other glycan degradation)		PF01074(Glycosyl hydrolases family 38 N-terminal domain);PF09261(Alpha mannosidase middle domain);PF07748(Glycosyl hydrolases family 38 C-terminal domain)
G4MKK3	NAK protein kinase	MGG_04463		tr|G4MKK3|G4MKK3_MAGO7	tr|G4MKK3|G4MKK3_MAGO7 NAK protein kinase OS=Magnaporthe oryzae (strain 70-15 / ATCC MYA-4617 / FGSC 8958) OX=242507 GN=MGG_04463 PE=3 SV=1	1	8	8	8	31.7	47.356	1197700	994350	1035400	1560800	1425200	673270	Quantified	GO:0005524(MF:ATP binding);GO:0004674(MF:protein serine/threonine kinase activity)				PF00069(Protein kinase domain)
G4MKK4	Chaperone dnaJ 2	MGG_04462		tr|G4MKK4|G4MKK4_MAGO7	tr|G4MKK4|G4MKK4_MAGO7 Chaperone dnaJ 2 OS=Magnaporthe oryzae (strain 70-15 / ATCC MYA-4617 / FGSC 8958) OX=242507 GN=MGG_04462 PE=3 SV=1	1	19	19	19	54	45.291	12026000	12499000	10967000	12679000	12796000	12326000	Quantified	GO:0006457(BP:protein folding);GO:0009408(BP:response to heat);GO:0005524(MF:ATP binding);GO:0031072(MF:heat shock protein binding);GO:0046872(MF:metal ion binding);GO:0051082(MF:unfolded protein binding)	K09503(NA)	ko04141(Protein processing in endoplasmic reticulum)		PF01556(DnaJ C terminal domain);PF00684(DnaJ central domain);PF00226(DnaJ domain)
G4MKK5	BAH domain-containing protein	MGG_04421		tr|G4MKK5|G4MKK5_MAGO7	tr|G4MKK5|G4MKK5_MAGO7 BAH domain-containing protein OS=Magnaporthe oryzae (strain 70-15 / ATCC MYA-4617 / FGSC 8958) OX=242507 GN=MGG_04421 PE=4 SV=1	1	9	9	9	7.7	196.2	172420	208430	173520	218400	182970	169370	Quantified	GO:0003682(MF:chromatin binding);GO:0046872(MF:metal ion binding)				PF13832(PHD-zinc-finger like domain);PF01426(BAH domain);PF13831(PHD-finger)
G4MKL3	Proline iminopeptidase	MGG_15294		tr|G4MKL3|G4MKL3_MAGO7	tr|G4MKL3|G4MKL3_MAGO7 Proline iminopeptidase OS=Magnaporthe oryzae (strain 70-15 / ATCC MYA-4617 / FGSC 8958) OX=242507 GN=MGG_15294 PE=3 SV=1	1	12	12	12	26.6	52.223	1098400	1093500	944700	924550	748470	2034000	Quantified	GO:0008233(MF:peptidase activity)				PF00561(alpha/beta hydrolase fold)
G4MKL7	ANK_REP_REGION domain-containing protein	MGG_04406		tr|G4MKL7|G4MKL7_MAGO7	tr|G4MKL7|G4MKL7_MAGO7 ANK_REP_REGION domain-containing protein OS=Magnaporthe oryzae (strain 70-15 / ATCC MYA-4617 / FGSC 8958) OX=242507 GN=MGG_04406 PE=4 SV=1	1	4	4	4	2.1	288.77	155620	619220	1482900	902610	729110	484030	Quantified					PF12796(Ankyrin repeats (3 copies))
G4MKL9	tRNA wybutosine-synthesizing protein 4	MGG_04401		tr|G4MKL9|G4MKL9_MAGO7	tr|G4MKL9|G4MKL9_MAGO7 tRNA wybutosine-synthesizing protein 4 OS=Magnaporthe oryzae (strain 70-15 / ATCC MYA-4617 / FGSC 8958) OX=242507 GN=MGG_04401 PE=4 SV=1	1	2	2	2	3.6	56.793	29231	14207	19265	28140	47299	316350	Quantified					PF13621(Cupin-like domain)
G4MKM1	RRM domain-containing protein	MGG_04399		tr|G4MKM1|G4MKM1_MAGO7	tr|G4MKM1|G4MKM1_MAGO7 RRM domain-containing protein OS=Magnaporthe oryzae (strain 70-15 / ATCC MYA-4617 / FGSC 8958) OX=242507 GN=MGG_04399 PE=4 SV=1	1	13	13	13	44.6	36.251	1901400	1583000	1607800	2298100	1898700	1111800	Quantified	GO:0003723(MF:RNA binding)	K12881(NA)	ko03013(Nucleocytoplasmic transport);ko03015(mRNA surveillance pathway);ko03040(Spliceosome)		PF13865(C-terminal duplication domain of Friend of PRMT1);PF00076(RNA recognition motif. (a.k.a. RRM, RBD, or RNP domain))
G4MKM2	6-phosphogluconate dehydrogenase	MGG_04398		tr|G4MKM2|G4MKM2_MAGO7	tr|G4MKM2|G4MKM2_MAGO7 6-phosphogluconate dehydrogenase OS=Magnaporthe oryzae (strain 70-15 / ATCC MYA-4617 / FGSC 8958) OX=242507 GN=MGG_04398 PE=4 SV=1	1	4	4	4	17.1	34.744	390890	516260	587340	521450	476360	845410	Quantified	GO:0055114(BP:oxidation-reduction process)				PF09130(Domain of unknown function (DUF1932));PF03807(NADP oxidoreductase coenzyme F420-dependent)
G4MKM4	Uncharacterized protein	MGG_16531		tr|G4MKM4|G4MKM4_MAGO7	tr|G4MKM4|G4MKM4_MAGO7 Uncharacterized protein OS=Magnaporthe oryzae (strain 70-15 / ATCC MYA-4617 / FGSC 8958) OX=242507 GN=MGG_16531 PE=4 SV=1	1	5	5	5	10.4	55.053	1081500	743190	623840	1026200	898260	327940	Quantified
G4MKM5	valine--tRNA ligase	MGG_04396		tr|G4MKM5|G4MKM5_MAGO7	tr|G4MKM5|G4MKM5_MAGO7 valine--tRNA ligase OS=Magnaporthe oryzae (strain 70-15 / ATCC MYA-4617 / FGSC 8958) OX=242507 GN=MGG_04396 PE=3 SV=1	1	38	38	38	48.3	123.31	11373000	9657100	12008000	10007000	10043000	14397000	Quantified	GO:0006438(BP:valyl-tRNA aminoacylation);GO:0005737(CC:cytoplasm);GO:0002161(MF:aminoacyl-tRNA editing activity);GO:0005524(MF:ATP binding);GO:0004832(MF:valine-tRNA ligase activity)	K01873(NA)	ko00970(Aminoacyl-tRNA biosynthesis)		PF08264(Anticodon-binding domain of tRNA);PF00133(tRNA synthetases class I (I, L, M and V));PF10458(Valyl tRNA synthetase tRNA binding arm)
G4MKM6	F-box domain-containing protein	MGG_04395		tr|G4MKM6|G4MKM6_MAGO7	tr|G4MKM6|G4MKM6_MAGO7 F-box domain-containing protein OS=Magnaporthe oryzae (strain 70-15 / ATCC MYA-4617 / FGSC 8958) OX=242507 GN=MGG_04395 PE=4 SV=1	1	4	4	4	4	136.43	839250	881590	806070	988950	1184500	210950	Quantified
G4MKM8	Uncharacterized protein	MGG_04393		tr|G4MKM8|G4MKM8_MAGO7	tr|G4MKM8|G4MKM8_MAGO7 Uncharacterized protein OS=Magnaporthe oryzae (strain 70-15 / ATCC MYA-4617 / FGSC 8958) OX=242507 GN=MGG_04393 PE=4 SV=1	1	3	3	3	26.3	12.959	453000	595780	552510	414970	550910	879780	Quantified
G4MN75	Uncharacterized protein	MGG_16019		tr|G4MN75|G4MN75_MAGO7;tr|G4N097|G4N097_MAGO7;tr|G4MQI4|G4MQI4_MAGO7;tr|G4MW39|G4MW39_MAGO7;tr|G4MWR0|G4MWR0_MAGO7;tr|G4MX28|G4MX28_MAGO7;tr|G4MXD6|G4MXD6_MAGO7;tr|G4MXU5|G4MXU5_MAGO7;tr|G4MXX9|G4MXX9_MAGO7;tr|G4MMN1|G4MMN1_MAGO7;tr|G4MY31|G4MY31_MAGO7;tr|G4NBK0|G4NBK0_MAGO7;tr|G4MLJ5|G4MLJ5_MAGO7;tr|G4MPN3|G4MPN3_MAGO7;tr|G4MR17|G4MR17_MAGO7;tr|G4N0V6|G4N0V6_MAGO7;tr|G4MWR1|G4MWR1_MAGO7;tr|G4MKM…	tr|G4MN75|G4MN75_MAGO7 Uncharacterized protein OS=Magnaporthe oryzae (strain 70-15 / ATCC MYA-4617 / FGSC 8958) OX=242507 GN=MGG_16019 PE=4 SV=1;tr|G4N097|G4N097_MAGO7 Uncharacterized protein OS=Magnaporthe oryzae (strain 70-15 / ATCC MYA-4617 / FGSC 8958)	23	1	1	1	6.7	28.912	20220	20006	31790	17949	25336	21621	Quantified
G4MKN5	Class II Aldolase	MGG_06636		tr|G4MKN5|G4MKN5_MAGO7	tr|G4MKN5|G4MKN5_MAGO7 Class II Aldolase OS=Magnaporthe oryzae (strain 70-15 / ATCC MYA-4617 / FGSC 8958) OX=242507 GN=MGG_06636 PE=4 SV=1	1	7	7	7	31.2	34.286	1107600	644330	578870	652230	328350	1230700	Quantified					PF00596(Class II Aldolase and Adducin N-terminal domain)
G4MKN6	Acetyltransferase	MGG_06637		tr|G4MKN6|G4MKN6_MAGO7	tr|G4MKN6|G4MKN6_MAGO7 Acetyltransferase OS=Magnaporthe oryzae (strain 70-15 / ATCC MYA-4617 / FGSC 8958) OX=242507 GN=MGG_06637 PE=4 SV=1	1	5	5	5	33.2	19.755	236320	150460	141990	194910	159580	38766	Quantified	GO:0008080(MF:N-acetyltransferase activity)				PF00583(Acetyltransferase (GNAT) family)
G4MKN9	T-complex protein 1 subunit gamma	MGG_06639		tr|G4MKN9|G4MKN9_MAGO7	tr|G4MKN9|G4MKN9_MAGO7 T-complex protein 1 subunit gamma OS=Magnaporthe oryzae (strain 70-15 / ATCC MYA-4617 / FGSC 8958) OX=242507 GN=MGG_06639 PE=3 SV=1	1	33	33	33	69.3	59.436	6086600	6781700	6890400	5723400	6419000	13329000	Quantified	GO:0006457(BP:protein folding);GO:0005832(CC:chaperonin-containing T-complex);GO:0005524(MF:ATP binding);GO:0051082(MF:unfolded protein binding)				PF00118(TCP-1/cpn60 chaperonin family)
G4MKP2	Phosphoglycerate mutase family domain-containing protein	MGG_06642		tr|G4MKP2|G4MKP2_MAGO7	tr|G4MKP2|G4MKP2_MAGO7 Phosphoglycerate mutase family domain-containing protein OS=Magnaporthe oryzae (strain 70-15 / ATCC MYA-4617 / FGSC 8958) OX=242507 GN=MGG_06642 PE=4 SV=1	1	22	22	22	57.2	70.241	1460800	1530800	2177500	1835000	1952700	4924300	Quantified					PF00300(Histidine phosphatase superfamily (branch 1))
G4MKP3	Endothelin-converting enzyme 2	MGG_06643		tr|G4MKP3|G4MKP3_MAGO7	tr|G4MKP3|G4MKP3_MAGO7 Endothelin-converting enzyme 2 OS=Magnaporthe oryzae (strain 70-15 / ATCC MYA-4617 / FGSC 8958) OX=242507 GN=MGG_06643 PE=4 SV=1	1	34	34	34	48.3	85.844	17325000	21295000	18546000	25101000	12987000	13207000	Quantified	GO:0016021(CC:integral component of membrane);GO:0004222(MF:metalloendopeptidase activity)				PF01431(Peptidase family M13);PF05649(Peptidase family M13)
G4MKP6	Sensor protein zRas	MGG_11882		tr|G4MKP6|G4MKP6_MAGO7	tr|G4MKP6|G4MKP6_MAGO7 Sensor protein zRas OS=Magnaporthe oryzae (strain 70-15 / ATCC MYA-4617 / FGSC 8958) OX=242507 GN=MGG_11882 PE=4 SV=1	1	9	9	9	6.9	216.53	375020	326390	254700	218430	251810	242790	Quantified	GO:0000155(MF:phosphorelay sensor kinase activity)				PF08447(PAS fold);PF00512(His Kinase A (phospho-acceptor) domain);PF13426(PAS domain);PF00072(Response regulator receiver domain);PF02518(Histidine kinase-, DNA gyrase B-, and HSP90-like ATPase)
G4MKQ0	Uncharacterized protein	MGG_06646		tr|G4MKQ0|G4MKQ0_MAGO7	tr|G4MKQ0|G4MKQ0_MAGO7 Uncharacterized protein OS=Magnaporthe oryzae (strain 70-15 / ATCC MYA-4617 / FGSC 8958) OX=242507 GN=MGG_06646 PE=4 SV=1	1	5	5	5	38.8	20.646	381580	441200	305230	233440	263140	156220	Quantified
G4MKQ2	Uncharacterized protein	MGG_06648		tr|G4MKQ2|G4MKQ2_MAGO7	tr|G4MKQ2|G4MKQ2_MAGO7 Uncharacterized protein OS=Magnaporthe oryzae (strain 70-15 / ATCC MYA-4617 / FGSC 8958) OX=242507 GN=MGG_06648 PE=4 SV=1	1	43	43	43	50	109.7	12239000	13730000	8847800	13938000	12207000	11534000	Quantified		K09486(NA)	ko04141(Protein processing in endoplasmic reticulum)		PF00012(Hsp70 protein)
G4MKQ3	EF hand domain-containing protein	MGG_06649		tr|G4MKQ3|G4MKQ3_MAGO7	tr|G4MKQ3|G4MKQ3_MAGO7 EF hand domain-containing protein OS=Magnaporthe oryzae (strain 70-15 / ATCC MYA-4617 / FGSC 8958) OX=242507 GN=MGG_06649 PE=4 SV=1	1	34	34	34	41.2	135.37	3403100	4136200	4061700	3079400	3471300	3600500	Quantified	GO:0005509(MF:calcium ion binding)	K12472(NA)	ko04144(Endocytosis)		PF00627(UBA/TS-N domain);PF12763(Cytoskeletal-regulatory complex EF hand)
G4MKQ4	Tubulin alpha chain	MGG_06650	FUNCTION: Tubulin is the major constituent of microtubules. It binds two moles of GTP, one at an exchangeable site on the beta chain and one at a non-exchangeable site on the alpha chain. {ECO:0000256|RuleBase:RU000352}.	tr|G4MKQ4|G4MKQ4_MAGO7	tr|G4MKQ4|G4MKQ4_MAGO7 Tubulin alpha chain OS=Magnaporthe oryzae (strain 70-15 / ATCC MYA-4617 / FGSC 8958) OX=242507 GN=MGG_06650 PE=3 SV=1	1	21	19	19	61.1	50.068	12898000	12330000	18553000	13255000	14206000	15267000	Quantified	GO:0007017(BP:microtubule-based process);GO:0005874(CC:microtubule);GO:0005525(MF:GTP binding);GO:0003924(MF:GTPase activity);GO:0005200(MF:structural constituent of cytoskeleton)	K07374(NA)	ko04145(Phagosome);ko04210(Apoptosis);ko04530(Tight junction);ko04540(Gap junction)		PF00091(Tubulin/FtsZ family, GTPase domain);PF03953(Tubulin C-terminal domain)
G4MKQ8	Cytochrome b5 heme-binding domain-containing protein	MGG_06654		tr|G4MKQ8|G4MKQ8_MAGO7	tr|G4MKQ8|G4MKQ8_MAGO7 Cytochrome b5 heme-binding domain-containing protein OS=Magnaporthe oryzae (strain 70-15 / ATCC MYA-4617 / FGSC 8958) OX=242507 GN=MGG_06654 PE=4 SV=1	1	4	4	4	19.5	30.776	371280	347380	313680	478290	502790	300600	Quantified					PF00173(Cytochrome b5-like Heme/Steroid binding domain)
G4MKR0	ADP/ATP translocase	MGG_16149		tr|G4MKR0|G4MKR0_MAGO7	tr|G4MKR0|G4MKR0_MAGO7 ADP/ATP translocase OS=Magnaporthe oryzae (strain 70-15 / ATCC MYA-4617 / FGSC 8958) OX=242507 GN=MGG_16149 PE=3 SV=1	1	22	22	22	67	34.089	36651000	32333000	31255000	31185000	49819000	66483000	Quantified	GO:0140021(BP:mitochondrial ADP transmembrane transport);GO:1990544(BP:mitochondrial ATP transmembrane transport);GO:0016021(CC:integral component of membrane);GO:0005743(CC:mitochondrial inner membrane);GO:0005471(MF:ATP:ADP antiporter activity)	K05863(NA)	ko04020(Calcium signaling pathway);ko04022(cGMP-PKG signaling pathway);ko04217(Necroptosis);ko04218(Cellular senescence)		PF00153(Mitochondrial carrier protein)
G4MKR2	40S ribosomal protein S25	MGG_06657		tr|G4MKR2|G4MKR2_MAGO7	tr|G4MKR2|G4MKR2_MAGO7 40S ribosomal protein S25 OS=Magnaporthe oryzae (strain 70-15 / ATCC MYA-4617 / FGSC 8958) OX=242507 GN=MGG_06657 PE=3 SV=1	1	6	6	6	53.2	10.324	11417000	12728000	11311000	10873000	11382000	42113000	Quantified	GO:0005840(CC:ribosome)	K02975(NA)	ko03010(Ribosome)		PF03297(S25 ribosomal protein)
G4MKR3	40S ribosomal protein S5	MGG_06658		tr|G4MKR3|G4MKR3_MAGO7	tr|G4MKR3|G4MKR3_MAGO7 40S ribosomal protein S5 OS=Magnaporthe oryzae (strain 70-15 / ATCC MYA-4617 / FGSC 8958) OX=242507 GN=MGG_06658 PE=3 SV=1	1	13	13	12	62.1	23.81	16616000	14688000	16704000	11739000	14571000	29040000	Quantified	GO:0006407(BP:rRNA export from nucleus);GO:0006412(BP:translation);GO:0022627(CC:cytosolic small ribosomal subunit);GO:0003723(MF:RNA binding);GO:0003735(MF:structural constituent of ribosome)	K02989(NA)	ko03010(Ribosome)		PF00177(Ribosomal protein S7p/S5e)
G4MKR4	N-acetyltransferase domain-containing protein	MGG_06659		tr|G4MKR4|G4MKR4_MAGO7	tr|G4MKR4|G4MKR4_MAGO7 N-acetyltransferase domain-containing protein OS=Magnaporthe oryzae (strain 70-15 / ATCC MYA-4617 / FGSC 8958) OX=242507 GN=MGG_06659 PE=4 SV=1	1	3	3	3	17.9	33.377	775400	508160	894530	449310	606880	1261200	Quantified	GO:0006048(BP:UDP-N-acetylglucosamine biosynthetic process);GO:0004343(MF:glucosamine 6-phosphate N-acetyltransferase activity)
G4MKR5	3-oxoacyl-[acyl-carrier-protein] reductase	MGG_06660		tr|G4MKR5|G4MKR5_MAGO7	tr|G4MKR5|G4MKR5_MAGO7 3-oxoacyl-[acyl-carrier-protein] reductase OS=Magnaporthe oryzae (strain 70-15 / ATCC MYA-4617 / FGSC 8958) OX=242507 GN=MGG_06660 PE=3 SV=1	1	9	9	9	42.6	27.57	574050	912970	530280	475070	1343200	2246500	Quantified	GO:0016491(MF:oxidoreductase activity)	K00059(NA)	ko00061(Fatty acid biosynthesis);ko00333(Prodigiosin biosynthesis);ko00780(Biotin metabolism);ko01240(Biosynthesis of cofactors)		PF13561(Enoyl-(Acyl carrier protein) reductase)
G4MKR9	Ubiquitin-like modifier HUB1	MGG_06666		tr|G4MKR9|G4MKR9_MAGO7	tr|G4MKR9|G4MKR9_MAGO7 Ubiquitin-like modifier HUB1 OS=Magnaporthe oryzae (strain 70-15 / ATCC MYA-4617 / FGSC 8958) OX=242507 GN=MGG_06666 PE=4 SV=1	1	2	2	2	5	27.486	75722	81107	66284	120320	129430		Quantified	GO:0006464(BP:cellular protein modification process)
G4MKS1	RRM domain-containing protein	MGG_06668		tr|G4MKS1|G4MKS1_MAGO7	tr|G4MKS1|G4MKS1_MAGO7 RRM domain-containing protein OS=Magnaporthe oryzae (strain 70-15 / ATCC MYA-4617 / FGSC 8958) OX=242507 GN=MGG_06668 PE=4 SV=1	1	11	11	11	44.2	26.114	5976200	7060700	5652900	4839000	4930000	6962000	Quantified	GO:0003723(MF:RNA binding)	K12881(NA)	ko03013(Nucleocytoplasmic transport);ko03015(mRNA surveillance pathway);ko03040(Spliceosome)		PF00076(RNA recognition motif. (a.k.a. RRM, RBD, or RNP domain))
G4MKS2	CS domain-containing protein	MGG_06669		tr|G4MKS2|G4MKS2_MAGO7	tr|G4MKS2|G4MKS2_MAGO7 CS domain-containing protein OS=Magnaporthe oryzae (strain 70-15 / ATCC MYA-4617 / FGSC 8958) OX=242507 GN=MGG_06669 PE=3 SV=1	1	8	8	8	40.2	22.986	13439000	18320000	9829700	11272000	12792000	9336200	Quantified	GO:0007346(BP:regulation of mitotic cell cycle);GO:0005829(CC:cytosol);GO:0005634(CC:nucleus)				PF04969(CS domain)
G4MKS3	Charged multivesicular body protein 3	MGG_06670		tr|G4MKS3|G4MKS3_MAGO7	tr|G4MKS3|G4MKS3_MAGO7 Charged multivesicular body protein 3 OS=Magnaporthe oryzae (strain 70-15 / ATCC MYA-4617 / FGSC 8958) OX=242507 GN=MGG_06670 PE=4 SV=1	1	3	3	3	18.8	26.107	345010	222970	9173.1	634970	8609	24896	Quantified	GO:0007034(BP:vacuolar transport)	K12193(NA)	ko04144(Endocytosis);ko04217(Necroptosis)		PF03357(Snf7)
G4MKS9	tRNA-pseudouridine synthase	MGG_16154		tr|G4MKS9|G4MKS9_MAGO7	tr|G4MKS9|G4MKS9_MAGO7 tRNA-pseudouridine synthase OS=Magnaporthe oryzae (strain 70-15 / ATCC MYA-4617 / FGSC 8958) OX=242507 GN=MGG_16154 PE=3 SV=1	1	5	5	5	7.9	77.135	201510	335850	179810	20775	196770	61463	Quantified	GO:0001522(BP:pseudouridine synthesis);GO:0009982(MF:pseudouridine synthase activity);GO:0003723(MF:RNA binding)				PF01416(tRNA pseudouridine synthase)
G4MKT0	Uncharacterized protein	MGG_06676		tr|G4MKT0|G4MKT0_MAGO7	tr|G4MKT0|G4MKT0_MAGO7 Uncharacterized protein OS=Magnaporthe oryzae (strain 70-15 / ATCC MYA-4617 / FGSC 8958) OX=242507 GN=MGG_06676 PE=4 SV=1	1	2	2	2	14.7	21.7	26365	40777	54875	38799	69675	213360	Quantified	GO:0005525(MF:GTP binding);GO:0003924(MF:GTPase activity)				PF00071(Ras family)
G4MKT1	DNA-directed RNA polymerase III subunit RPC9	MGG_06677		tr|G4MKT1|G4MKT1_MAGO7	tr|G4MKT1|G4MKT1_MAGO7 DNA-directed RNA polymerase III subunit RPC9 OS=Magnaporthe oryzae (strain 70-15 / ATCC MYA-4617 / FGSC 8958) OX=242507 GN=MGG_06677 PE=3 SV=1	1	2	2	2	20.9	17.791	62482	53107	56944	38719	29852	18820	Quantified	GO:0006384(BP:transcription initiation from RNA polymerase III promoter);GO:0005666(CC:RNA polymerase III complex);GO:0003824(MF:catalytic activity);GO:0000166(MF:nucleotide binding)				PF03874(RNA polymerase Rpb4)
G4MKT2	Ribose-phosphate pyrophosphokinase 5	MGG_06678		tr|G4MKT2|G4MKT2_MAGO7	tr|G4MKT2|G4MKT2_MAGO7 Ribose-phosphate pyrophosphokinase 5 OS=Magnaporthe oryzae (strain 70-15 / ATCC MYA-4617 / FGSC 8958) OX=242507 GN=MGG_06678 PE=3 SV=1	1	16	16	16	52.3	47.819	1602500	1497900	2389400	993350	1449100	719300	Quantified	GO:0009116(BP:nucleoside metabolic process);GO:0009165(BP:nucleotide biosynthetic process);GO:0016301(MF:kinase activity);GO:0000287(MF:magnesium ion binding);GO:0004749(MF:ribose phosphate diphosphokinase activity)	K00948(NA)	ko00030(Pentose phosphate pathway);ko00230(Purine metabolism)		PF13793(N-terminal domain of ribose phosphate pyrophosphokinase);PF14572(Phosphoribosyl synthetase-associated domain)
G4MKT4	Uncharacterized protein	MGG_11879		tr|G4MKT4|G4MKT4_MAGO7	tr|G4MKT4|G4MKT4_MAGO7 Uncharacterized protein OS=Magnaporthe oryzae (strain 70-15 / ATCC MYA-4617 / FGSC 8958) OX=242507 GN=MGG_11879 PE=4 SV=1	1	10	10	10	36.5	42.935	529400	578710	428570	368290	404220	210800	Quantified
G4MKT5	Nudix/MutT family protein	MGG_06680		tr|G4MKT5|G4MKT5_MAGO7	tr|G4MKT5|G4MKT5_MAGO7 Nudix/MutT family protein OS=Magnaporthe oryzae (strain 70-15 / ATCC MYA-4617 / FGSC 8958) OX=242507 GN=MGG_06680 PE=4 SV=1	1	1	1	1	8.9	19.291	29222	16231	14767	16182	15905		Quantified	GO:0016787(MF:hydrolase activity)				PF00293(NUDIX domain)
G4MKT6	arginyltransferase	MGG_06681		tr|G4MKT6|G4MKT6_MAGO7	tr|G4MKT6|G4MKT6_MAGO7 arginyltransferase OS=Magnaporthe oryzae (strain 70-15 / ATCC MYA-4617 / FGSC 8958) OX=242507 GN=MGG_06681 PE=3 SV=1	1	1	1	1	3.9	52.642	32729	24427	47527	68113	40451		Quantified	GO:0004057(MF:arginyltransferase activity)				PF04377(Arginine-tRNA-protein transferase, C terminus);PF04376(Arginine-tRNA-protein transferase, N terminus)
G4MKT8	Exoribonuclease phosphorolytic domain-containing protein	MGG_06683		tr|G4MKT8|G4MKT8_MAGO7	tr|G4MKT8|G4MKT8_MAGO7 Exoribonuclease phosphorolytic domain-containing protein OS=Magnaporthe oryzae (strain 70-15 / ATCC MYA-4617 / FGSC 8958) OX=242507 GN=MGG_06683 PE=3 SV=1	1	6	6	6	18.8	49.888	577830	593340	544050	606320	640350	585620	Quantified		K12589(NA)	ko03018(RNA degradation)		PF01138(3' exoribonuclease family, domain 1)
G4MKU0	Phospholipid/glycerol acyltransferase domain-containing protein	MGG_05349		tr|G4MKU0|G4MKU0_MAGO7	tr|G4MKU0|G4MKU0_MAGO7 Phospholipid/glycerol acyltransferase domain-containing protein OS=Magnaporthe oryzae (strain 70-15 / ATCC MYA-4617 / FGSC 8958) OX=242507 GN=MGG_05349 PE=4 SV=1	1	2	2	2	7.1	35.659	49561	12818	22003	31876	58481	53046	Quantified	GO:0016021(CC:integral component of membrane);GO:0016746(MF:transferase activity, transferring acyl groups)				PF01553(Acyltransferase)
G4MKU9	Ubiquitination network signaling protein acrB	MGG_16334		tr|G4MKU9|G4MKU9_MAGO7	tr|G4MKU9|G4MKU9_MAGO7 Ubiquitination network signaling protein acrB OS=Magnaporthe oryzae (strain 70-15 / ATCC MYA-4617 / FGSC 8958) OX=242507 GN=MGG_16334 PE=4 SV=1	1	1	1	1	1.4	118.23			10048	6212.1	12555	15559	Quantified	GO:0016021(CC:integral component of membrane)
G4MKV3	SAM binding domain-containing protein containing protein	MGG_05359		tr|G4MKV3|G4MKV3_MAGO7	tr|G4MKV3|G4MKV3_MAGO7 SAM binding domain-containing protein containing protein OS=Magnaporthe oryzae (strain 70-15 / ATCC MYA-4617 / FGSC 8958) OX=242507 GN=MGG_05359 PE=4 SV=1	1	6	6	6	11.2	87.785	45143	66083	58315	62983	75399	235570	Quantified					PF13649(Methyltransferase domain)
G4MKV6	CCR4-Not complex 3-5-exoribonuclease subunit Ccr4	MGG_13020		tr|G4MKV6|G4MKV6_MAGO7	tr|G4MKV6|G4MKV6_MAGO7 CCR4-Not complex 3-5-exoribonuclease subunit Ccr4 OS=Magnaporthe oryzae (strain 70-15 / ATCC MYA-4617 / FGSC 8958) OX=242507 GN=MGG_13020 PE=3 SV=1	1	13	13	13	22	85.259	634210	641530	969230	737760	973680	1122300	Quantified		K12603(NA)	ko03018(RNA degradation)		PF03372(Endonuclease/Exonuclease/phosphatase family)
G4MKW1	Endoglucanase-4	MGG_05364		tr|G4MKW1|G4MKW1_MAGO7	tr|G4MKW1|G4MKW1_MAGO7 Endoglucanase-4 OS=Magnaporthe oryzae (strain 70-15 / ATCC MYA-4617 / FGSC 8958) OX=242507 GN=MGG_05364 PE=3 SV=1	1	4	4	4	14.7	38.43	157980	595360	186550	55202	13353	41020	Quantified					PF03443(Glycosyl hydrolase family 61)
G4MKW4	Replication factor C subunit 3	MGG_13023		tr|G4MKW4|G4MKW4_MAGO7	tr|G4MKW4|G4MKW4_MAGO7 Replication factor C subunit 3 OS=Magnaporthe oryzae (strain 70-15 / ATCC MYA-4617 / FGSC 8958) OX=242507 GN=MGG_13023 PE=3 SV=1	1	10	10	10	38.6	43.576	464740	372890	490600	491590	327710	267990	Quantified	GO:0006260(BP:DNA replication);GO:0005524(MF:ATP binding);GO:0003677(MF:DNA binding)	K10756(NA)	ko03030(DNA replication);ko03420(Nucleotide excision repair);ko03430(Mismatch repair)		PF08542(Replication factor C C-terminal domain);PF00004(ATPase family associated with various cellular activities (AAA))
G4MKW5	Glutathione transferase omega-1	MGG_05367		tr|G4MKW5|G4MKW5_MAGO7	tr|G4MKW5|G4MKW5_MAGO7 Glutathione transferase omega-1 OS=Magnaporthe oryzae (strain 70-15 / ATCC MYA-4617 / FGSC 8958) OX=242507 GN=MGG_05367 PE=3 SV=1	1	4	4	4	21.1	31.923	1375700	785430	1027600	689780	404480	100650	Quantified	GO:0005737(CC:cytoplasm);GO:0004364(MF:glutathione transferase activity)	K00799(NA)	ko00480(Glutathione metabolism);ko00980(Metabolism of xenobiotics by cytochrome P450);ko00982(Drug metabolism - cytochrome P450);ko00983(Drug metabolism - other enzymes)		PF13410(Glutathione S-transferase, C-terminal domain);PF13409(Glutathione S-transferase, N-terminal domain)
G4MKW9	Transcription initiation factor IIB	MGG_05370		tr|G4MKW9|G4MKW9_MAGO7	tr|G4MKW9|G4MKW9_MAGO7 Transcription initiation factor IIB OS=Magnaporthe oryzae (strain 70-15 / ATCC MYA-4617 / FGSC 8958) OX=242507 GN=MGG_05370 PE=3 SV=1	1	2	2	2	8.1	39.842	71579	93827	127620	97560	86207		Quantified	GO:0006355(BP:regulation of transcription, DNA-templated);GO:0070897(BP:transcription preinitiation complex assembly);GO:0046872(MF:metal ion binding);GO:0017025(MF:TBP-class protein binding);GO:0003743(MF:translation initiation factor activity)	K03124(NA)	ko03022(Basal transcription factors)		PF08271(TFIIB zinc-binding);PF00382(Transcription factor TFIIB repeat)
G4MKX0	Glutamine amidotransferase type-2 domain-containing protein	MGG_05371		tr|G4MKX0|G4MKX0_MAGO7	tr|G4MKX0|G4MKX0_MAGO7 Glutamine amidotransferase type-2 domain-containing protein OS=Magnaporthe oryzae (strain 70-15 / ATCC MYA-4617 / FGSC 8958) OX=242507 GN=MGG_05371 PE=4 SV=1	1	11	11	11	28.6	63.223	292980	251090	482510	558420	487130	337970	Quantified	GO:0006529(BP:asparagine biosynthetic process);GO:0004066(MF:asparagine synthase (glutamine-hydrolyzing) activity)				PF00733(Asparagine synthase)
G4MKX4	Splicing factor 3a subunit 2	MGG_05375		tr|G4MKX4|G4MKX4_MAGO7	tr|G4MKX4|G4MKX4_MAGO7 Splicing factor 3a subunit 2 OS=Magnaporthe oryzae (strain 70-15 / ATCC MYA-4617 / FGSC 8958) OX=242507 GN=MGG_05375 PE=4 SV=1	1	6	6	6	32.4	27.772	143870	212650	175800	148860	169790	716170	Quantified	GO:0005634(CC:nucleus);GO:0003676(MF:nucleic acid binding);GO:0008270(MF:zinc ion binding)	K12826(NA)	ko03040(Spliceosome)		PF16835(Pre-mRNA-splicing factor SF3a complex subunit 2 (Prp11));PF12874(Zinc-finger of C2H2 type)
G4MKX6	AGC/NDR protein kinase	MGG_05376		tr|G4MKX6|G4MKX6_MAGO7;tr|G4N1E5|G4N1E5_MAGO7	tr|G4MKX6|G4MKX6_MAGO7 AGC/NDR protein kinase OS=Magnaporthe oryzae (strain 70-15 / ATCC MYA-4617 / FGSC 8958) OX=242507 GN=MGG_05376 PE=4 SV=1	2	11	11	11	25.3	73.867	918970	1017600	1508100	712990	1412200	3035400	Quantified	GO:0005524(MF:ATP binding);GO:0004674(MF:protein serine/threonine kinase activity)				PF00069(Protein kinase domain)
G4MKX7	Mitochondrial import inner membrane translocase subunit TIM54	MGG_13028		tr|G4MKX7|G4MKX7_MAGO7	tr|G4MKX7|G4MKX7_MAGO7 Mitochondrial import inner membrane translocase subunit TIM54 OS=Magnaporthe oryzae (strain 70-15 / ATCC MYA-4617 / FGSC 8958) OX=242507 GN=MGG_13028 PE=3 SV=1	1	5	5	5	14.8	48.336	209270	181370	93333	319240	160170	118990	Quantified					PF11711(Inner membrane protein import complex subunit Tim54)
G4MKY0	Chromatin structure-remodeling complex protein RSC7	MGG_05378		tr|G4MKY0|G4MKY0_MAGO7	tr|G4MKY0|G4MKY0_MAGO7 Chromatin structure-remodeling complex protein RSC7 OS=Magnaporthe oryzae (strain 70-15 / ATCC MYA-4617 / FGSC 8958) OX=242507 GN=MGG_05378 PE=4 SV=1	1	9	9	9	23.3	62.862	484430	511460	703220	696630	724170	456190	Quantified					PF08624(Chromatin remodelling complex Rsc7/Swp82 subunit)
G4MKY1	Vacuolar protein sorting-associated protein 9	MGG_05379		tr|G4MKY1|G4MKY1_MAGO7	tr|G4MKY1|G4MKY1_MAGO7 Vacuolar protein sorting-associated protein 9 OS=Magnaporthe oryzae (strain 70-15 / ATCC MYA-4617 / FGSC 8958) OX=242507 GN=MGG_05379 PE=4 SV=1	1	3	3	3	6.4	82.274	114840	112120	80468	80688	56136	323340	Quantified					PF02845(CUE domain);PF02204(Vacuolar sorting protein 9 (VPS9) domain)
G4MKY5	Formyl-coenzyme A transferase	MGG_13032		tr|G4MKY5|G4MKY5_MAGO7	tr|G4MKY5|G4MKY5_MAGO7 Formyl-coenzyme A transferase OS=Magnaporthe oryzae (strain 70-15 / ATCC MYA-4617 / FGSC 8958) OX=242507 GN=MGG_13032 PE=3 SV=1	1	9	9	9	32.6	48.601	1478100	1195000	1327200	1249200	957840	980710	Quantified	GO:0008410(MF:CoA-transferase activity)				PF02515(CoA-transferase family III)
G4MKY7	HHE domain-containing protein	MGG_05383		tr|G4MKY7|G4MKY7_MAGO7	tr|G4MKY7|G4MKY7_MAGO7 HHE domain-containing protein OS=Magnaporthe oryzae (strain 70-15 / ATCC MYA-4617 / FGSC 8958) OX=242507 GN=MGG_05383 PE=4 SV=1	1	6	6	6	37.7	27.191	1134900	1184100	2597100	795490	510250	44256	Quantified	GO:0005739(CC:mitochondrion);GO:0043169(MF:cation binding)				PF01814(Hemerythrin HHE cation binding domain)
G4MKY9	Uncharacterized protein	MGG_13035		tr|G4MKY9|G4MKY9_MAGO7	tr|G4MKY9|G4MKY9_MAGO7 Uncharacterized protein OS=Magnaporthe oryzae (strain 70-15 / ATCC MYA-4617 / FGSC 8958) OX=242507 GN=MGG_13035 PE=4 SV=1	1	3	3	3	18.4	24.486	182710	241320	255920	281220	339800	2439500	Quantified
G4ML01	Poly [ADP-ribose] polymerase	MGG_08613		tr|G4ML01|G4ML01_MAGO7	tr|G4ML01|G4ML01_MAGO7 Poly [ADP-ribose] polymerase OS=Magnaporthe oryzae (strain 70-15 / ATCC MYA-4617 / FGSC 8958) OX=242507 GN=MGG_08613 PE=3 SV=1	1	19	19	19	31.7	80.92	2910000	3042900	4124500	5528500	2668400	2769000	Quantified	GO:0006471(BP:protein ADP-ribosylation);GO:0003950(MF:NAD+ ADP-ribosyltransferase activity)	K10798(NA)	ko03410(Base excision repair);ko04210(Apoptosis)		PF05406(WGR domain);PF00644(Poly(ADP-ribose) polymerase catalytic domain);PF02877(Poly(ADP-ribose) polymerase, regulatory domain);PF00533(BRCA1 C Terminus (BRCT) domain)
G4ML05	Glycosyl hydrolase	MGG_08616		tr|G4ML05|G4ML05_MAGO7	tr|G4ML05|G4ML05_MAGO7 Glycosyl hydrolase OS=Magnaporthe oryzae (strain 70-15 / ATCC MYA-4617 / FGSC 8958) OX=242507 GN=MGG_08616 PE=4 SV=1	1	5	5	5	18.4	44.294	116850	158830	189320	165540	181460	657360	Quantified	GO:0016787(MF:hydrolase activity)				PF13088(BNR repeat-like domain)
G4ML08	Aryl-alcohol dehydrogenase	MGG_08619		tr|G4ML08|G4ML08_MAGO7	tr|G4ML08|G4ML08_MAGO7 Aryl-alcohol dehydrogenase OS=Magnaporthe oryzae (strain 70-15 / ATCC MYA-4617 / FGSC 8958) OX=242507 GN=MGG_08619 PE=4 SV=1	1	1	1	1	3.6	40.472	29317	23230	24949	53376	43579		Quantified					PF00248(Aldo/keto reductase family)
G4ML11	Nucleoside diphosphate kinase	MGG_08622		tr|G4ML11|G4ML11_MAGO7	tr|G4ML11|G4ML11_MAGO7 Nucleoside diphosphate kinase OS=Magnaporthe oryzae (strain 70-15 / ATCC MYA-4617 / FGSC 8958) OX=242507 GN=MGG_08622 PE=3 SV=1	1	11	11	11	46.8	25.89	66679000	77624000	73420000	78092000	63115000	94532000	Quantified	GO:0006241(BP:CTP biosynthetic process);GO:0006183(BP:GTP biosynthetic process);GO:0006228(BP:UTP biosynthetic process);GO:0016021(CC:integral component of membrane);GO:0005524(MF:ATP binding);GO:0004550(MF:nucleoside diphosphate kinase activity)	K00940(NA)	ko00230(Purine metabolism);ko00240(Pyrimidine metabolism);ko00983(Drug metabolism - other enzymes);ko01232(Nucleotide metabolism);ko01240(Biosynthesis of cofactors);ko04016(MAPK signaling pathway - plant)		PF00334(Nucleoside diphosphate kinase)
G4ML12	Probable alpha/beta-glucosidase agdC	MGG_08623		tr|G4ML12|G4ML12_MAGO7	tr|G4ML12|G4ML12_MAGO7 Probable alpha/beta-glucosidase agdC OS=Magnaporthe oryzae (strain 70-15 / ATCC MYA-4617 / FGSC 8958) OX=242507 GN=MGG_08623 PE=3 SV=1	1	23	23	23	24.5	110.69	2261400	2534600	2779300	3317000	2233400	2649200	Quantified	GO:0005975(BP:carbohydrate metabolic process);GO:0030246(MF:carbohydrate binding);GO:0004553(MF:hydrolase activity, hydrolyzing O-glycosyl compounds)	K05546(NA)	ko00510(N-Glycan biosynthesis);ko04141(Protein processing in endoplasmic reticulum)		PF13802(Galactose mutarotase-like);PF01055(Glycosyl hydrolases family 31)
G4ML16	tRNA pseudouridine(55) synthase	MGG_08626		tr|G4ML16|G4ML16_MAGO7;tr|G4ML15|G4ML15_MAGO7	tr|G4ML16|G4ML16_MAGO7 tRNA pseudouridine(55) synthase OS=Magnaporthe oryzae (strain 70-15 / ATCC MYA-4617 / FGSC 8958) OX=242507 GN=MGG_08626 PE=3 SV=1;tr|G4ML15|G4ML15_MAGO7 tRNA pseudouridine(55) synthase OS=Magnaporthe oryzae (strain 70-15 / ATCC MYA-4	2	13	13	13	32.4	54.951	899980	984310	892940	944410	862420	1564000	Quantified	GO:0001522(BP:pseudouridine synthesis);GO:0006396(BP:RNA processing);GO:0009982(MF:pseudouridine synthase activity);GO:0003723(MF:RNA binding)				PF01509(TruB family pseudouridylate synthase (N terminal domain))
G4ML19	3-5 exoribonuclease CSL4	MGG_08628		tr|G4ML19|G4ML19_MAGO7	tr|G4ML19|G4ML19_MAGO7 3-5 exoribonuclease CSL4 OS=Magnaporthe oryzae (strain 70-15 / ATCC MYA-4617 / FGSC 8958) OX=242507 GN=MGG_08628 PE=4 SV=1	1	3	3	3	26.8	22.768	146460	218560	184720	92358	47777	280000	Quantified	GO:0006396(BP:RNA processing);GO:0000178(CC:exosome (RNase complex));GO:0003723(MF:RNA binding)	K07573(NA)	ko03018(RNA degradation)		PF10447(Exosome component EXOSC1/CSL4);PF14382(Exosome complex exonuclease RRP4 N-terminal region)
G4ML22	Methionine adenosyltransferase 2 subunit beta	MGG_08631		tr|G4ML22|G4ML22_MAGO7	tr|G4ML22|G4ML22_MAGO7 Methionine adenosyltransferase 2 subunit beta OS=Magnaporthe oryzae (strain 70-15 / ATCC MYA-4617 / FGSC 8958) OX=242507 GN=MGG_08631 PE=4 SV=1	1	10	10	10	44.1	34.478	1391800	1613700	1643500	1855400	1566200	1636900	Quantified	GO:0016740(MF:transferase activity)				PF04321(RmlD substrate binding domain)
G4ML23	Ubiquitin interaction domain-containing protein	MGG_08632		tr|G4ML23|G4ML23_MAGO7	tr|G4ML23|G4ML23_MAGO7 Ubiquitin interaction domain-containing protein OS=Magnaporthe oryzae (strain 70-15 / ATCC MYA-4617 / FGSC 8958) OX=242507 GN=MGG_08632 PE=4 SV=1	1	4	4	4	8.3	90.762	195160	198590	222540	282500	177840	143180	Quantified
G4ML25	Ubiquitin-conjugating enzyme	MGG_14266		tr|G4ML25|G4ML25_MAGO7	tr|G4ML25|G4ML25_MAGO7 Ubiquitin-conjugating enzyme OS=Magnaporthe oryzae (strain 70-15 / ATCC MYA-4617 / FGSC 8958) OX=242507 GN=MGG_14266 PE=4 SV=1	1	4	4	4	26.5	29.283	107670	131480	147300	133630	185720	67029	Quantified	GO:0000086(BP:G2/M transition of mitotic cell cycle);GO:0051865(BP:protein autoubiquitination);GO:0000209(BP:protein polyubiquitination);GO:0031146(BP:SCF-dependent proteasomal ubiquitin-dependent protein catabolic process);GO:0005737(CC:cytoplasm);GO:0005634(CC:nucleus);GO:0019005(CC:SCF ubiquitin ligase complex);GO:0061630(MF:ubiquitin protein ligase activity)	K02207(NA)	ko04120(Ubiquitin mediated proteolysis)		PF00179(Ubiquitin-conjugating enzyme)
G4ML27	6-phosphofructo-2-kinase/fructose-2, 6-bisphosphatase	MGG_08636		tr|G4ML27|G4ML27_MAGO7	tr|G4ML27|G4ML27_MAGO7 6-phosphofructo-2-kinase/fructose-2, 6-bisphosphatase OS=Magnaporthe oryzae (strain 70-15 / ATCC MYA-4617 / FGSC 8958) OX=242507 GN=MGG_08636 PE=4 SV=1	1	7	7	7	16.3	64.613	1052600	709580	777200	972850	773080	1453500	Quantified	GO:0006003(BP:fructose 2,6-bisphosphate metabolic process);GO:0006000(BP:fructose metabolic process);GO:0003873(MF:6-phosphofructo-2-kinase activity);GO:0005524(MF:ATP binding)	K19030(NA)	ko00051(Fructose and mannose metabolism);ko04152(AMPK signaling pathway)		PF01591(6-phosphofructo-2-kinase);PF00300(Histidine phosphatase superfamily (branch 1))
G4ML28	Mitochondrial import receptor subunit tom-40	MGG_08637		tr|G4ML28|G4ML28_MAGO7	tr|G4ML28|G4ML28_MAGO7 Mitochondrial import receptor subunit tom-40 OS=Magnaporthe oryzae (strain 70-15 / ATCC MYA-4617 / FGSC 8958) OX=242507 GN=MGG_08637 PE=3 SV=1	1	14	14	14	62	38.354	8444800	7851900	6493200	8306100	7061000	11247000	Quantified	GO:0030150(BP:protein import into mitochondrial matrix);GO:0005742(CC:mitochondrial outer membrane translocase complex);GO:0008320(MF:protein transmembrane transporter activity)				PF01459(Eukaryotic porin)
G4ML31	GTP-binding protein 1	MGG_08640		tr|G4ML31|G4ML31_MAGO7	tr|G4ML31|G4ML31_MAGO7 GTP-binding protein 1 OS=Magnaporthe oryzae (strain 70-15 / ATCC MYA-4617 / FGSC 8958) OX=242507 GN=MGG_08640 PE=4 SV=1	1	7	7	7	27	41.135	697990	611900	641690	704850	670940	1161300	Quantified	GO:0005525(MF:GTP binding)				PF16897(C-terminal region of MMR_HSR1 domain);PF02824(TGS domain);PF01926(50S ribosome-binding GTPase)
G4ML34	Spindle pole body-associated protein cut12 domain-containing protein	MGG_08642		tr|G4ML34|G4ML34_MAGO7	tr|G4ML34|G4ML34_MAGO7 Spindle pole body-associated protein cut12 domain-containing protein OS=Magnaporthe oryzae (strain 70-15 / ATCC MYA-4617 / FGSC 8958) OX=242507 GN=MGG_08642 PE=4 SV=1	1	2	2	2	2.9	96.29	72470	66322	59857	104760	112380	140530	Quantified					PF11500(Spindle pole body formation-associated protein)
G4ML37	Vacuolar protein sorting-associated protein 54 C-terminal domain-containing protein	MGG_08645		tr|G4ML37|G4ML37_MAGO7	tr|G4ML37|G4ML37_MAGO7 Vacuolar protein sorting-associated protein 54 C-terminal domain-containing protein OS=Magnaporthe oryzae (strain 70-15 / ATCC MYA-4617 / FGSC 8958) OX=242507 GN=MGG_08645 PE=3 SV=1	1	8	8	8	11.5	124.42	2947900	2093400	1877200	2167900	2038000	1483200	Quantified	GO:0042147(BP:retrograde transport, endosome to Golgi);GO:0005829(CC:cytosol);GO:0000938(CC:GARP complex)				PF07928(Vps54-like protein)
G4ML38	DNA replication licensing factor MCM5	MGG_08646		tr|G4ML38|G4ML38_MAGO7	tr|G4ML38|G4ML38_MAGO7 DNA replication licensing factor MCM5 OS=Magnaporthe oryzae (strain 70-15 / ATCC MYA-4617 / FGSC 8958) OX=242507 GN=MGG_08646 PE=3 SV=1	1	13	13	13	26.7	80.479	862230	508960	845790	673100	783380	1002800	Quantified	GO:0006270(BP:DNA replication initiation);GO:0042555(CC:MCM complex);GO:0005634(CC:nucleus);GO:0005524(MF:ATP binding);GO:0003678(MF:DNA helicase activity);GO:0003688(MF:DNA replication origin binding)	K02209(NA)	ko03030(DNA replication);ko04110(Cell cycle);ko04111(Cell cycle - yeast);ko04113(Meiosis - yeast)		PF00493(MCM2/3/5 family);PF14551(MCM N-terminal domain);PF17207(MCM OB domain)
G4ML42	Anaphase-promoting complex subunit 8	MGG_08648		tr|G4ML42|G4ML42_MAGO7	tr|G4ML42|G4ML42_MAGO7 Anaphase-promoting complex subunit 8 OS=Magnaporthe oryzae (strain 70-15 / ATCC MYA-4617 / FGSC 8958) OX=242507 GN=MGG_08648 PE=4 SV=1	1	2	2	2	5.3	77.435		10671	5545		9322.9	52439	Quantified	GO:0030071(BP:regulation of mitotic metaphase/anaphase transition);GO:0005680(CC:anaphase-promoting complex)	K03355(NA)	ko04110(Cell cycle);ko04111(Cell cycle - yeast);ko04113(Meiosis - yeast);ko04114(Oocyte meiosis);ko04120(Ubiquitin mediated proteolysis)		PF04049(Anaphase promoting complex subunit 8 / Cdc23);PF13181(Tetratricopeptide repeat);PF13414(TPR repeat)
G4ML44	Cytochrome c	MGG_06685	FUNCTION: Electron carrier protein. The oxidized form of the cytochrome c heme group can accept an electron from the heme group of the cytochrome c1 subunit of cytochrome reductase. Cytochrome c then transfers this electron to the cytochrome oxidase complex, the final protein carrier in the mitochondrial electron-transport chain. {ECO:0000256|RuleBase:RU004427}.	tr|G4ML44|G4ML44_MAGO7	tr|G4ML44|G4ML44_MAGO7 Cytochrome c OS=Magnaporthe oryzae (strain 70-15 / ATCC MYA-4617 / FGSC 8958) OX=242507 GN=MGG_06685 PE=3 SV=1	1	11	11	11	72.2	11.922	15794000	20886000	7540300	21439000	15686000	16822000	Quantified	GO:0005739(CC:mitochondrion);GO:0070469(CC:respiratory chain);GO:0009055(MF:electron transfer activity);GO:0020037(MF:heme binding);GO:0046872(MF:metal ion binding)	K08738(NA)	ko00190(Oxidative phosphorylation);ko02020(Two-component system);ko04115(p53 signaling pathway);ko04210(Apoptosis);ko04214(Apoptosis - fly);ko04215(Apoptosis - multiple species)		PF00034(Cytochrome c)
G4ML45	AAA+ ATPase domain-containing protein	MGG_06686		tr|G4ML45|G4ML45_MAGO7	tr|G4ML45|G4ML45_MAGO7 AAA+ ATPase domain-containing protein OS=Magnaporthe oryzae (strain 70-15 / ATCC MYA-4617 / FGSC 8958) OX=242507 GN=MGG_06686 PE=4 SV=1	1	11	11	11	24.3	84.164	546610	545980	654410	815990	685820	337820	Quantified	GO:0005524(MF:ATP binding)	K14571(NA)	ko03008(Ribosome biogenesis in eukaryotes)		PF00004(ATPase family associated with various cellular activities (AAA))
G4ML52	Tetratricopeptide repeat protein 36	MGG_06692		tr|G4ML52|G4ML52_MAGO7	tr|G4ML52|G4ML52_MAGO7 Tetratricopeptide repeat protein 36 OS=Magnaporthe oryzae (strain 70-15 / ATCC MYA-4617 / FGSC 8958) OX=242507 GN=MGG_06692 PE=3 SV=1	1	12	12	12	58.6	29.13	3887100	3703200	4071600	1897000	2028700	2149200	Quantified
G4ML53	Uncharacterized protein	MGG_14582		tr|G4ML53|G4ML53_MAGO7	tr|G4ML53|G4ML53_MAGO7 Uncharacterized protein OS=Magnaporthe oryzae (strain 70-15 / ATCC MYA-4617 / FGSC 8958) OX=242507 GN=MGG_14582 PE=4 SV=1	1	2	2	2	18.3	6.7618	27717	21852			85287	313190	Quantified	GO:0009306(BP:protein secretion)				PF11654(Non-classical export protein 1)
G4ML54	60S ribosomal protein L27-A	MGG_06693		tr|G4ML54|G4ML54_MAGO7	tr|G4ML54|G4ML54_MAGO7 60S ribosomal protein L27-A OS=Magnaporthe oryzae (strain 70-15 / ATCC MYA-4617 / FGSC 8958) OX=242507 GN=MGG_06693 PE=3 SV=1	1	8	8	8	45.2	15.735	5065500	5983500	7021800	6146800	6249100	22160000	Quantified	GO:0006412(BP:translation);GO:0005840(CC:ribosome);GO:0003735(MF:structural constituent of ribosome)	K02901(NA)	ko03010(Ribosome)		PF01777(Ribosomal L27e protein family)
G4ML56	UDP-galactopyranose mutase	MGG_06695		tr|G4ML56|G4ML56_MAGO7	tr|G4ML56|G4ML56_MAGO7 UDP-galactopyranose mutase OS=Magnaporthe oryzae (strain 70-15 / ATCC MYA-4617 / FGSC 8958) OX=242507 GN=MGG_06695 PE=4 SV=1	1	23	23	23	47.6	57.451	9661300	9996500	9069900	7309500	8962500	8438200	Quantified	GO:0016491(MF:oxidoreductase activity)				PF01593(Flavin containing amine oxidoreductase)
G4ML57	Ethylene receptor	MGG_06696		tr|G4ML57|G4ML57_MAGO7	tr|G4ML57|G4ML57_MAGO7 Ethylene receptor OS=Magnaporthe oryzae (strain 70-15 / ATCC MYA-4617 / FGSC 8958) OX=242507 GN=MGG_06696 PE=4 SV=1	1	3	3	3	2	285.13	56554	42572	86541	57201	75572		Quantified	GO:0005524(MF:ATP binding);GO:0000155(MF:phosphorelay sensor kinase activity)				PF00072(Response regulator receiver domain);PF00069(Protein kinase domain);PF00512(His Kinase A (phospho-acceptor) domain);PF13185(GAF domain);PF02518(Histidine kinase-, DNA gyrase B-, and HSP90-like ATPase)
G4ML64	DIL and Ankyrin domain-containing protein	MGG_14583		tr|G4ML64|G4ML64_MAGO7	tr|G4ML64|G4ML64_MAGO7 DIL and Ankyrin domain-containing protein OS=Magnaporthe oryzae (strain 70-15 / ATCC MYA-4617 / FGSC 8958) OX=242507 GN=MGG_14583 PE=4 SV=1	1	1	1	1	1.8	91.987				29392	53786	106350	Quantified					PF12796(Ankyrin repeats (3 copies));PF01843(DIL domain)
G4ML65	Allantoicase	MGG_11871		tr|G4ML65|G4ML65_MAGO7	tr|G4ML65|G4ML65_MAGO7 Allantoicase OS=Magnaporthe oryzae (strain 70-15 / ATCC MYA-4617 / FGSC 8958) OX=242507 GN=MGG_11871 PE=3 SV=1	1	13	13	13	48.2	39.214	1162000	1404200	1526000	1550400	1221200	3124000	Quantified	GO:0000256(BP:allantoin catabolic process);GO:0004037(MF:allantoicase activity)	K01477(NA)	ko00230(Purine metabolism)		PF03561(Allantoicase repeat)
G4ML67	Glycerophosphodiesterase GDE1	MGG_06704		tr|G4ML67|G4ML67_MAGO7	tr|G4ML67|G4ML67_MAGO7 Glycerophosphodiesterase GDE1 OS=Magnaporthe oryzae (strain 70-15 / ATCC MYA-4617 / FGSC 8958) OX=242507 GN=MGG_06704 PE=4 SV=1	1	4	4	4	5.5	130.27	127450	17367	194140	63555	154950		Quantified	GO:0046475(BP:glycerophospholipid catabolic process);GO:0047389(MF:glycerophosphocholine phosphodiesterase activity)	K18696(NA)	ko00564(Glycerophospholipid metabolism)		PF03009(Glycerophosphoryl diester phosphodiesterase family);PF03105(SPX domain);PF13637(Ankyrin repeats (many copies));PF12796(Ankyrin repeats (3 copies))
G4ML68	DUF866 domain-containing protein	MGG_06705		tr|G4ML68|G4ML68_MAGO7	tr|G4ML68|G4ML68_MAGO7 DUF866 domain-containing protein OS=Magnaporthe oryzae (strain 70-15 / ATCC MYA-4617 / FGSC 8958) OX=242507 GN=MGG_06705 PE=4 SV=1	1	6	6	6	45	18.031	2922100	2443800	1759100	1976100	2424700	1901100	Quantified					PF05907(Eukaryotic protein of unknown function (DUF866))
G4ML71	WW domain-containing protein	MGG_06709		tr|G4ML71|G4ML71_MAGO7	tr|G4ML71|G4ML71_MAGO7 WW domain-containing protein OS=Magnaporthe oryzae (strain 70-15 / ATCC MYA-4617 / FGSC 8958) OX=242507 GN=MGG_06709 PE=4 SV=1	1	3	3	3	15.9	34.541	229680	348380	300460	369820	355220		Quantified					PF00397(WW domain)
G4ML73	Uncharacterized protein	MGG_11870		tr|G4ML73|G4ML73_MAGO7	tr|G4ML73|G4ML73_MAGO7 Uncharacterized protein OS=Magnaporthe oryzae (strain 70-15 / ATCC MYA-4617 / FGSC 8958) OX=242507 GN=MGG_11870 PE=4 SV=1	1	1	1	1	2.8	58.657	229280	317290	256490	200860	96334		Quantified
G4ML75	5-methyltetrahydropteroyltriglutamate--homocysteine S-methyltransferase	MGG_06712		tr|G4ML75|G4ML75_MAGO7	tr|G4ML75|G4ML75_MAGO7 5-methyltetrahydropteroyltriglutamate--homocysteine S-methyltransferase OS=Magnaporthe oryzae (strain 70-15 / ATCC MYA-4617 / FGSC 8958) OX=242507 GN=MGG_06712 PE=3 SV=1	1	48	48	48	68.5	85.911	35553000	48012000	36622000	53570000	41884000	69485000	Quantified	GO:0009086(BP:methionine biosynthetic process);GO:0032259(BP:methylation);GO:0003871(MF:5-methyltetrahydropteroyltriglutamate-homocysteine S-methyltransferase activity);GO:0008270(MF:zinc ion binding)	K00549(NA)	ko00270(Cysteine and methionine metabolism);ko00450(Selenocompound metabolism)		PF01717(Cobalamin-independent synthase, Catalytic domain);PF08267(Cobalamin-independent synthase, N-terminal domain)
G4ML77	Uncharacterized protein	MGG_06714		tr|G4ML77|G4ML77_MAGO7	tr|G4ML77|G4ML77_MAGO7 Uncharacterized protein OS=Magnaporthe oryzae (strain 70-15 / ATCC MYA-4617 / FGSC 8958) OX=242507 GN=MGG_06714 PE=4 SV=1	1	4	4	4	23	29.798	573900	567740	554670	390700	670870	236010	Quantified	GO:0016021(CC:integral component of membrane)
G4ML79	Chromatin modification-related protein EAF3	MGG_06716		tr|G4ML79|G4ML79_MAGO7	tr|G4ML79|G4ML79_MAGO7 Chromatin modification-related protein EAF3 OS=Magnaporthe oryzae (strain 70-15 / ATCC MYA-4617 / FGSC 8958) OX=242507 GN=MGG_06716 PE=3 SV=1	1	1	1	1	7	22.721						108570	Identified	GO:0006325(BP:chromatin organization);GO:0006355(BP:regulation of transcription, DNA-templated);GO:0005634(CC:nucleus)				PF11717(RNA binding activity-knot of a chromodomain)
G4ML80	MRG domain-containing protein	MGG_06717		tr|G4ML80|G4ML80_MAGO7	tr|G4ML80|G4ML80_MAGO7 MRG domain-containing protein OS=Magnaporthe oryzae (strain 70-15 / ATCC MYA-4617 / FGSC 8958) OX=242507 GN=MGG_06717 PE=4 SV=1	1	2	2	2	8.4	37.244	117190	10426	41594	23938	115510		Quantified	GO:0006325(BP:chromatin organization);GO:0006355(BP:regulation of transcription, DNA-templated);GO:0005634(CC:nucleus)				PF05712(MRG)
G4ML81	Ribosomal protein L30 ferredoxin-like fold domain-containing protein	MGG_06718		tr|G4ML81|G4ML81_MAGO7	tr|G4ML81|G4ML81_MAGO7 Ribosomal protein L30 ferredoxin-like fold domain-containing protein OS=Magnaporthe oryzae (strain 70-15 / ATCC MYA-4617 / FGSC 8958) OX=242507 GN=MGG_06718 PE=3 SV=1	1	2	2	2	19.8	9.7454	218540	261680	112140	228570	172530		Quantified	GO:0006412(BP:translation);GO:0015934(CC:large ribosomal subunit);GO:0003735(MF:structural constituent of ribosome)				PF00327(Ribosomal protein L30p/L7e)
G4ML82	ATP citrate synthase	MGG_06719		tr|G4ML82|G4ML82_MAGO7	tr|G4ML82|G4ML82_MAGO7 ATP citrate synthase OS=Magnaporthe oryzae (strain 70-15 / ATCC MYA-4617 / FGSC 8958) OX=242507 GN=MGG_06719 PE=4 SV=1	1	41	41	41	76.4	72.44	30995000	32001000	36185000	28425000	28422000	28336000	Quantified	GO:0048037(MF:cofactor binding);GO:0046912(MF:transferase activity, transferring acyl groups, acyl groups converted into alkyl on transfer)	K01648(NA)	ko00020(Citrate cycle (TCA cycle));ko00720(Carbon fixation pathways in prokaryotes)		PF00285(Citrate synthase, C-terminal domain);PF00549(CoA-ligase);PF02629(CoA binding domain)
G4ML83	ATP citrate synthase	MGG_06720		tr|G4ML83|G4ML83_MAGO7	tr|G4ML83|G4ML83_MAGO7 ATP citrate synthase OS=Magnaporthe oryzae (strain 70-15 / ATCC MYA-4617 / FGSC 8958) OX=242507 GN=MGG_06720 PE=4 SV=1	1	29	29	29	65.2	52.605	21576000	20132000	24726000	21619000	20459000	32363000	Quantified		K01648(NA)	ko00020(Citrate cycle (TCA cycle));ko00720(Carbon fixation pathways in prokaryotes)		PF16114(ATP citrate lyase citrate-binding);PF08442(ATP-grasp domain)
G4ML84	60S ribosomal protein L28	MGG_06721		tr|G4ML84|G4ML84_MAGO7	tr|G4ML84|G4ML84_MAGO7 60S ribosomal protein L28 OS=Magnaporthe oryzae (strain 70-15 / ATCC MYA-4617 / FGSC 8958) OX=242507 GN=MGG_06721 PE=3 SV=1	1	8	8	8	42	16.824	23851000	26173000	21389000	16950000	17079000	9754600	Quantified	GO:0006412(BP:translation);GO:0015934(CC:large ribosomal subunit);GO:0003735(MF:structural constituent of ribosome)	K02900(NA)	ko03010(Ribosome)		PF00828(Ribosomal proteins 50S-L15, 50S-L18e, 60S-L27A)
G4ML85	1,3-beta-glucanosyltransferase	MGG_06722	FUNCTION: Splits internally a 1,3-beta-glucan molecule and transfers the newly generated reducing end (the donor) to the non-reducing end of another 1,3-beta-glucan molecule (the acceptor) forming a 1,3-beta linkage, resulting in the elongation of 1,3-beta-glucan chains in the cell wall. {ECO:0000256|RuleBase:RU361209}.	tr|G4ML85|G4ML85_MAGO7	tr|G4ML85|G4ML85_MAGO7 1,3-beta-glucanosyltransferase OS=Magnaporthe oryzae (strain 70-15 / ATCC MYA-4617 / FGSC 8958) OX=242507 GN=MGG_06722 PE=3 SV=1	1	14	14	14	42.9	51.22	2212100	3103900	1545500	2604500	2152900	1059600	Quantified	GO:0031225(CC:anchored component of membrane);GO:0005886(CC:plasma membrane);GO:0016740(MF:transferase activity)				PF03198(Glucanosyltransferase)
G4ML86	DUF2470 domain-containing protein	MGG_06723		tr|G4ML86|G4ML86_MAGO7	tr|G4ML86|G4ML86_MAGO7 DUF2470 domain-containing protein OS=Magnaporthe oryzae (strain 70-15 / ATCC MYA-4617 / FGSC 8958) OX=242507 GN=MGG_06723 PE=4 SV=1	1	2	2	2	15.4	26.977	386970	278620	255860	317410	486820	98322	Quantified	GO:0016021(CC:integral component of membrane)				PF10615(Protein of unknown function (DUF2470))
G4ML89	Septin like spn2	MGG_06726		tr|G4ML89|G4ML89_MAGO7	tr|G4ML89|G4ML89_MAGO7 Septin like spn2 OS=Magnaporthe oryzae (strain 70-15 / ATCC MYA-4617 / FGSC 8958) OX=242507 GN=MGG_06726 PE=3 SV=1	1	16	16	16	57.9	38.665	8140600	6411300	5949900	8092300	8648100	8187000	Quantified	GO:0005525(MF:GTP binding)				PF00735(Septin)
G4ML90	WD domain-containing protein	MGG_06727		tr|G4ML90|G4ML90_MAGO7	tr|G4ML90|G4ML90_MAGO7 WD domain-containing protein OS=Magnaporthe oryzae (strain 70-15 / ATCC MYA-4617 / FGSC 8958) OX=242507 GN=MGG_06727 PE=3 SV=1	1	2	2	2	9.5	15.185	136060	138040	69655	166200	152600		Quantified	GO:0006412(BP:translation);GO:0015934(CC:large ribosomal subunit);GO:0003735(MF:structural constituent of ribosome)	K02911(NA)	ko03010(Ribosome)		PF01783(Ribosomal L32p protein family)
G4ML91	Meiotic recombination protein rec14	MGG_06728		tr|G4ML91|G4ML91_MAGO7	tr|G4ML91|G4ML91_MAGO7 Meiotic recombination protein rec14 OS=Magnaporthe oryzae (strain 70-15 / ATCC MYA-4617 / FGSC 8958) OX=242507 GN=MGG_06728 PE=4 SV=1	1	9	9	9	41.1	34.47	753720	792460	991950	1018800	897060	855350	Quantified		K12601(NA)	ko03018(RNA degradation)		PF00400(WD domain, G-beta repeat)
G4ML92	Caprin-1_dimer domain-containing protein	MGG_06729		tr|G4ML92|G4ML92_MAGO7	tr|G4ML92|G4ML92_MAGO7 Caprin-1_dimer domain-containing protein OS=Magnaporthe oryzae (strain 70-15 / ATCC MYA-4617 / FGSC 8958) OX=242507 GN=MGG_06729 PE=4 SV=1	1	10	10	10	32.7	48.414	3677700	3650600	3815900	2682600	3639500	5036400	Quantified
G4ML94	Prefoldin subunit 4	MGG_06730	FUNCTION: Binds specifically to cytosolic chaperonin (c-CPN) and transfers target proteins to it. Binds to nascent polypeptide chain and promotes folding in an environment in which there are many competing pathways for nonnative proteins. {ECO:0000256|PIRNR:PIRNR016477}.	tr|G4ML94|G4ML94_MAGO7	tr|G4ML94|G4ML94_MAGO7 Prefoldin subunit 4 OS=Magnaporthe oryzae (strain 70-15 / ATCC MYA-4617 / FGSC 8958) OX=242507 GN=MGG_06730 PE=3 SV=1	1	4	4	4	37	15.784	3577000	4661600	2721000	2828800	3191900	321740	Quantified	GO:0006457(BP:protein folding);GO:0016272(CC:prefoldin complex);GO:0051082(MF:unfolded protein binding)				PF01920(Prefoldin subunit)
G4MLB6	Bifunctional cytochrome P450/NADPH--P450 reductase	MGG_05401		tr|G4MLB6|G4MLB6_MAGO7	tr|G4MLB6|G4MLB6_MAGO7 Bifunctional cytochrome P450/NADPH--P450 reductase OS=Magnaporthe oryzae (strain 70-15 / ATCC MYA-4617 / FGSC 8958) OX=242507 GN=MGG_05401 PE=3 SV=1	1	3	3	3	3.6	123.62		49997	86560	79322	53103	67992	Quantified	GO:0070330(MF:aromatase activity);GO:0010181(MF:FMN binding);GO:0020037(MF:heme binding);GO:0005506(MF:iron ion binding);GO:0003958(MF:NADPH-hemoprotein reductase activity)	K14338(NA)	ko00071(Fatty acid degradation);ko00380(Tryptophan metabolism);ko00627(Aminobenzoate degradation)		PF00667(FAD binding domain);PF00067(Cytochrome P450);PF00175(Oxidoreductase NAD-binding domain);PF00258(Flavodoxin)
G4MLE5	Microtubule-associated protein RP/EB family member 1	MGG_05427		tr|G4MLE5|G4MLE5_MAGO7	tr|G4MLE5|G4MLE5_MAGO7 Microtubule-associated protein RP/EB family member 1 OS=Magnaporthe oryzae (strain 70-15 / ATCC MYA-4617 / FGSC 8958) OX=242507 GN=MGG_05427 PE=3 SV=1	1	14	14	14	74.1	27.019	7837200	8861400	8628700	7471000	8041600	9239200	Quantified	GO:0005874(CC:microtubule);GO:0008017(MF:microtubule binding)				PF00307(Calponin homology (CH) domain);PF03271(EB1-like C-terminal motif)
G4MLE6	V-SNARE	MGG_05428		tr|G4MLE6|G4MLE6_MAGO7	tr|G4MLE6|G4MLE6_MAGO7 V-SNARE OS=Magnaporthe oryzae (strain 70-15 / ATCC MYA-4617 / FGSC 8958) OX=242507 GN=MGG_05428 PE=4 SV=1	1	7	7	7	22.7	40.414	456710	501600	459830	519760	593430	1333000	Quantified	GO:0035091(MF:phosphatidylinositol binding)	K08502(NA)	ko04130(SNARE interactions in vesicular transport);ko04138(Autophagy - yeast)		PF00787(PX domain)
G4MLE9	Farnesyl pyrophosphate synthase	MGG_08649		tr|G4MLE9|G4MLE9_MAGO7	tr|G4MLE9|G4MLE9_MAGO7 Farnesyl pyrophosphate synthase OS=Magnaporthe oryzae (strain 70-15 / ATCC MYA-4617 / FGSC 8958) OX=242507 GN=MGG_08649 PE=3 SV=1	1	16	16	16	48.6	40.091	4510000	5914700	4985600	5995100	5051500	6773800	Quantified	GO:0008299(BP:isoprenoid biosynthetic process);GO:0016765(MF:transferase activity, transferring alkyl or aryl (other than methyl) groups)	K00787(NA)	ko00900(Terpenoid backbone biosynthesis)		PF00348(Polyprenyl synthetase)
G4MLG1	Acyl-CoA dehydrogenase family member 11	MGG_08661		tr|G4MLG1|G4MLG1_MAGO7	tr|G4MLG1|G4MLG1_MAGO7 Acyl-CoA dehydrogenase family member 11 OS=Magnaporthe oryzae (strain 70-15 / ATCC MYA-4617 / FGSC 8958) OX=242507 GN=MGG_08661 PE=3 SV=1	1	20	20	20	57.3	50.36	5323800	4904800	5794700	5762400	5520300	10165000	Quantified	GO:0050660(MF:flavin adenine dinucleotide binding);GO:0016627(MF:oxidoreductase activity, acting on the CH-CH group of donors)	K00249(NA)	ko00071(Fatty acid degradation);ko00280(Valine, leucine and isoleucine degradation);ko04936(Alcoholic liver disease)		PF00441(Acyl-CoA dehydrogenase, C-terminal domain);PF02771(Acyl-CoA dehydrogenase, N-terminal domain);PF02770(Acyl-CoA dehydrogenase, middle domain)
G4MLG2	Uncharacterized protein	MGG_14270		tr|G4MLG2|G4MLG2_MAGO7	tr|G4MLG2|G4MLG2_MAGO7 Uncharacterized protein OS=Magnaporthe oryzae (strain 70-15 / ATCC MYA-4617 / FGSC 8958) OX=242507 GN=MGG_14270 PE=4 SV=1	1	2	2	2	7.4	37.337	18752	36494		10220	16453		Quantified	GO:0016021(CC:integral component of membrane)
G4MLJ9	Zn(2)-C6 fungal-type domain-containing protein	MGG_16161		tr|G4MLJ9|G4MLJ9_MAGO7	tr|G4MLJ9|G4MLJ9_MAGO7 Zn(2)-C6 fungal-type domain-containing protein OS=Magnaporthe oryzae (strain 70-15 / ATCC MYA-4617 / FGSC 8958) OX=242507 GN=MGG_16161 PE=4 SV=1	1	1	1	1	1.7	98.271	19507	12228	23958	35387	28535		Quantified	GO:0006351(BP:transcription, DNA-templated);GO:0005634(CC:nucleus);GO:0003677(MF:DNA binding);GO:0000981(MF:DNA-binding transcription factor activity, RNA polymerase II-specific);GO:0008270(MF:zinc ion binding)				PF04082(Fungal specific transcription factor domain);PF00172(Fungal Zn(2)-Cys(6) binuclear cluster domain)
G4MLK0	DNA polymerase delta subunit 4	MGG_06731		tr|G4MLK0|G4MLK0_MAGO7	tr|G4MLK0|G4MLK0_MAGO7 DNA polymerase delta subunit 4 OS=Magnaporthe oryzae (strain 70-15 / ATCC MYA-4617 / FGSC 8958) OX=242507 GN=MGG_06731 PE=4 SV=1	1	2	2	2	22.4	21.358	29417	12247	27826	33222	30037	128530	Quantified	GO:0006260(BP:DNA replication);GO:0042025(CC:host cell nucleus)	K03505(NA)	ko03030(DNA replication);ko03410(Base excision repair);ko03420(Nucleotide excision repair);ko03430(Mismatch repair);ko03440(Homologous recombination)		PF04081(DNA polymerase delta, subunit 4)
G4MLK1	Queuosine salvage protein	MGG_06732	FUNCTION: Involved in salvaging queuosine. {ECO:0000256|RuleBase:RU365002}.	tr|G4MLK1|G4MLK1_MAGO7	tr|G4MLK1|G4MLK1_MAGO7 Queuosine salvage protein OS=Magnaporthe oryzae (strain 70-15 / ATCC MYA-4617 / FGSC 8958) OX=242507 GN=MGG_06732 PE=3 SV=1	1	2	2	2	6.8	42.131	49596	33964	42628	31254	73470	47618	Quantified	GO:0005829(CC:cytosol)				PF10343(Potential Queuosine, Q, salvage protein family)
G4MLK2	Ubiquitin-activating enzyme E1-like	MGG_06733		tr|G4MLK2|G4MLK2_MAGO7	tr|G4MLK2|G4MLK2_MAGO7 Ubiquitin-activating enzyme E1-like OS=Magnaporthe oryzae (strain 70-15 / ATCC MYA-4617 / FGSC 8958) OX=242507 GN=MGG_06733 PE=3 SV=1	1	6	6	6	15.2	75.24	256500	189340	227500	253580	250810	336740	Quantified	GO:0016925(BP:protein sumoylation);GO:0031510(CC:SUMO activating enzyme complex);GO:0005524(MF:ATP binding);GO:0046872(MF:metal ion binding);GO:0019948(MF:SUMO activating enzyme activity)	K10685(NA)	ko04120(Ubiquitin mediated proteolysis)		PF14732(Ubiquitin/SUMO-activating enzyme ubiquitin-like domain);PF00899(ThiF family);PF10585(Ubiquitin-activating enzyme active site)
G4MLK3	3-oxoacyl-[acyl-carrier-protein] reductase	MGG_06734		tr|G4MLK3|G4MLK3_MAGO7	tr|G4MLK3|G4MLK3_MAGO7 3-oxoacyl-[acyl-carrier-protein] reductase OS=Magnaporthe oryzae (strain 70-15 / ATCC MYA-4617 / FGSC 8958) OX=242507 GN=MGG_06734 PE=3 SV=1	1	4	4	4	24.8	28.873	214640	217850	423480	164020	261650	585420	Quantified	GO:0016491(MF:oxidoreductase activity)				PF13561(Enoyl-(Acyl carrier protein) reductase);PF00106(short chain dehydrogenase)
G4MLK4	Protein CASP	MGG_06735		tr|G4MLK4|G4MLK4_MAGO7	tr|G4MLK4|G4MLK4_MAGO7 Protein CASP OS=Magnaporthe oryzae (strain 70-15 / ATCC MYA-4617 / FGSC 8958) OX=242507 GN=MGG_06735 PE=3 SV=1	1	9	9	9	16.7	83.617	354440	452320	298520	385090	418070	551050	Quantified	GO:0048193(BP:Golgi vesicle transport);GO:0006891(BP:intra-Golgi vesicle-mediated transport);GO:0000139(CC:Golgi membrane);GO:0030173(CC:integral component of Golgi membrane)				PF08172(CASP C terminal)
G4MLK5	CNH domain-containing protein	MGG_06736		tr|G4MLK5|G4MLK5_MAGO7	tr|G4MLK5|G4MLK5_MAGO7 CNH domain-containing protein OS=Magnaporthe oryzae (strain 70-15 / ATCC MYA-4617 / FGSC 8958) OX=242507 GN=MGG_06736 PE=4 SV=1	1	2	2	2	2.1	138.67	275130	107700	257610	263140	268050		Quantified	GO:0016192(BP:vesicle-mediated transport)	K20177(NA)	ko04138(Autophagy - yeast)		PF10367(Vacuolar sorting protein 39 domain 2)
G4MLL0	Mediator of RNA polymerase II transcription subunit 11	MED11	FUNCTION: Component of the Mediator complex, a coactivator involved in the regulated transcription of nearly all RNA polymerase II-dependent genes. Mediator functions as a bridge to convey information from gene-specific regulatory proteins to the basal RNA polymerase II transcription machinery. Mediator is recruited to promoters by direct interactions with regulatory proteins and serves as a scaf…	tr|G4MLL0|G4MLL0_MAGO7	tr|G4MLL0|G4MLL0_MAGO7 Mediator of RNA polymerase II transcription subunit 11 OS=Magnaporthe oryzae (strain 70-15 / ATCC MYA-4617 / FGSC 8958) OX=242507 GN=MED11 PE=3 SV=1	1	2	2	2	23.4	20.738	125210	90381	98094	104050	193350	115680	Quantified	GO:0006357(BP:regulation of transcription by RNA polymerase II);GO:0016592(CC:mediator complex);GO:0003712(MF:transcription coregulator activity)				PF10280(Mediator complex protein)
G4MLL1	LisH domain-containing protein	MGG_06742		tr|G4MLL1|G4MLL1_MAGO7	tr|G4MLL1|G4MLL1_MAGO7 LisH domain-containing protein OS=Magnaporthe oryzae (strain 70-15 / ATCC MYA-4617 / FGSC 8958) OX=242507 GN=MGG_06742 PE=3 SV=1	1	12	12	12	27.2	84.458	403110	384030	574350	453070	493010	673130	Quantified	GO:0016573(BP:histone acetylation);GO:0006366(BP:transcription by RNA polymerase II);GO:0000124(CC:SAGA complex);GO:0046695(CC:SLIK (SAGA-like) complex);GO:0005669(CC:transcription factor TFIID complex);GO:0003682(MF:chromatin binding);GO:0042802(MF:identical protein binding);GO:0060090(MF:molecular adaptor activity);GO:0043130(MF:ubiquitin binding)	K03130(NA)	ko03022(Basal transcription factors)		PF00400(WD domain, G-beta repeat);PF04494(WD40 associated region in TFIID subunit, NTD2 domain);PF08513(LisH)
G4MLL2	Vacuolar protein sorting-associated protein vps5	MGG_06743		tr|G4MLL2|G4MLL2_MAGO7	tr|G4MLL2|G4MLL2_MAGO7 Vacuolar protein sorting-associated protein vps5 OS=Magnaporthe oryzae (strain 70-15 / ATCC MYA-4617 / FGSC 8958) OX=242507 GN=MGG_06743 PE=4 SV=1	1	13	13	13	26	66.342	1664800	2025300	2176900	1602400	2118500	1872500	Quantified	GO:0035091(MF:phosphatidylinositol binding)	K17917(NA)	ko04144(Endocytosis)		PF00787(PX domain);PF09325(Vps5 C terminal like)
G4MLL3	Uncharacterized protein	MGG_06744		tr|G4MLL3|G4MLL3_MAGO7	tr|G4MLL3|G4MLL3_MAGO7 Uncharacterized protein OS=Magnaporthe oryzae (strain 70-15 / ATCC MYA-4617 / FGSC 8958) OX=242507 GN=MGG_06744 PE=4 SV=1	1	2	2	2	10.4	21.294	282360	287230	176440	173110	215800	498470	Quantified	GO:0032543(BP:mitochondrial translation);GO:0005762(CC:mitochondrial large ribosomal subunit);GO:0003735(MF:structural constituent of ribosome)
G4MLL6	Glutathione S-transferase	MGG_06747		tr|G4MLL6|G4MLL6_MAGO7	tr|G4MLL6|G4MLL6_MAGO7 Glutathione S-transferase OS=Magnaporthe oryzae (strain 70-15 / ATCC MYA-4617 / FGSC 8958) OX=242507 GN=MGG_06747 PE=3 SV=1	1	3	3	3	11.9	36.074	173100	134420	141830	166970	170440	430340	Quantified	GO:0016740(MF:transferase activity)	K00799(NA)	ko00480(Glutathione metabolism);ko00980(Metabolism of xenobiotics by cytochrome P450);ko00982(Drug metabolism - cytochrome P450);ko00983(Drug metabolism - other enzymes)		PF02798(Glutathione S-transferase, N-terminal domain);PF14497(Glutathione S-transferase, C-terminal domain)
G4MLL7	Branchpoint-bridging protein	MGG_06748		tr|G4MLL7|G4MLL7_MAGO7	tr|G4MLL7|G4MLL7_MAGO7 Branchpoint-bridging protein OS=Magnaporthe oryzae (strain 70-15 / ATCC MYA-4617 / FGSC 8958) OX=242507 GN=MGG_06748 PE=3 SV=1	1	10	10	10	24.8	68.306	484780	580420	575170	269520	747070	146240	Quantified	GO:0000398(BP:mRNA splicing, via spliceosome);GO:0045131(MF:pre-mRNA branch point binding);GO:0008270(MF:zinc ion binding)				PF00098(Zinc knuckle);PF00013(KH domain);PF16275(Splicing factor 1 helix-hairpin domain)
G4MLM6	ATP-dependent Clp protease proteolytic subunit	MGG_06757		tr|G4MLM6|G4MLM6_MAGO7	tr|G4MLM6|G4MLM6_MAGO7 ATP-dependent Clp protease proteolytic subunit OS=Magnaporthe oryzae (strain 70-15 / ATCC MYA-4617 / FGSC 8958) OX=242507 GN=MGG_06757 PE=3 SV=1	1	3	3	3	12.8	29.604	304890	258170	489150	683380	538210	981170	Quantified	GO:0004252(MF:serine-type endopeptidase activity)	K01358(NA)	ko04112(Cell cycle - Caulobacter)		PF00574(Clp protease)
G4MLM7	Uncharacterized protein	MGG_06758		tr|G4MLM7|G4MLM7_MAGO7	tr|G4MLM7|G4MLM7_MAGO7 Uncharacterized protein OS=Magnaporthe oryzae (strain 70-15 / ATCC MYA-4617 / FGSC 8958) OX=242507 GN=MGG_06758 PE=4 SV=1	1	3	3	3	8.8	52.758	113330	65931	58454	116030	157540	684890	Quantified
G4MLM8	Heat shock protein 90	MGG_06759		tr|G4MLM8|G4MLM8_MAGO7	tr|G4MLM8|G4MLM8_MAGO7 Heat shock protein 90 OS=Magnaporthe oryzae (strain 70-15 / ATCC MYA-4617 / FGSC 8958) OX=242507 GN=MGG_06759 PE=3 SV=1	1	64	64	64	80.2	79.576	72866000	71730000	61915000	76717000	78208000	73005000	Quantified	GO:0006457(BP:protein folding);GO:0005524(MF:ATP binding);GO:0051082(MF:unfolded protein binding)	K04079(NA)	ko04141(Protein processing in endoplasmic reticulum);ko04151(PI3K-Akt signaling pathway);ko04217(Necroptosis)		PF00183(Hsp90 protein);PF02518(Histidine kinase-, DNA gyrase B-, and HSP90-like ATPase)
G4MLM9	CAMK protein kinase	MGG_06760		tr|G4MLM9|G4MLM9_MAGO7	tr|G4MLM9|G4MLM9_MAGO7 CAMK protein kinase OS=Magnaporthe oryzae (strain 70-15 / ATCC MYA-4617 / FGSC 8958) OX=242507 GN=MGG_06760 PE=4 SV=1	1	1	1	1	2.4	82.013	23390	829.81	103070		101930		Quantified	GO:0005524(MF:ATP binding);GO:0004672(MF:protein kinase activity)				PF00069(Protein kinase domain)
G4MLN3	DNA primase large subunit	MGG_06763	FUNCTION: DNA primase is the polymerase that synthesizes small RNA primers for the Okazaki fragments made during discontinuous DNA replication. {ECO:0000256|PIRNR:PIRNR009449}.	tr|G4MLN3|G4MLN3_MAGO7	tr|G4MLN3|G4MLN3_MAGO7 DNA primase large subunit OS=Magnaporthe oryzae (strain 70-15 / ATCC MYA-4617 / FGSC 8958) OX=242507 GN=MGG_06763 PE=3 SV=1	1	2	2	2	6.1	58.24	22818	25676	38326	28089	30908		Quantified	GO:0051539(MF:4 iron, 4 sulfur cluster binding);GO:0003677(MF:DNA binding);GO:0003896(MF:DNA primase activity);GO:0046872(MF:metal ion binding)	K02685(NA)	ko03030(DNA replication)		PF04104(Eukaryotic and archaeal DNA primase, large subunit)
G4MLN4	guanylate kinase	MGG_06764		tr|G4MLN4|G4MLN4_MAGO7	tr|G4MLN4|G4MLN4_MAGO7 guanylate kinase OS=Magnaporthe oryzae (strain 70-15 / ATCC MYA-4617 / FGSC 8958) OX=242507 GN=MGG_06764 PE=3 SV=1	1	15	15	15	59.9	27.223	9097100	9261900	8357700	7890200	7146500	6925800	Quantified	GO:0004385(MF:guanylate kinase activity)	K00942(NA)	ko00230(Purine metabolism);ko01232(Nucleotide metabolism)		PF00625(Guanylate kinase)
G4MLP1	Deacetylase sirtuin-type domain-containing protein	MGG_06770		tr|G4MLP1|G4MLP1_MAGO7	tr|G4MLP1|G4MLP1_MAGO7 Deacetylase sirtuin-type domain-containing protein OS=Magnaporthe oryzae (strain 70-15 / ATCC MYA-4617 / FGSC 8958) OX=242507 GN=MGG_06770 PE=3 SV=1	1	4	4	4	17.5	33.541	128370	102770	155030	95962	213430	158090	Quantified	GO:0070403(MF:NAD+ binding)				PF02146(Sir2 family)
G4MLP7	ABC transporter ATP-binding protein ARB1	MGG_11862		tr|G4MLP7|G4MLP7_MAGO7	tr|G4MLP7|G4MLP7_MAGO7 ABC transporter ATP-binding protein ARB1 OS=Magnaporthe oryzae (strain 70-15 / ATCC MYA-4617 / FGSC 8958) OX=242507 GN=MGG_11862 PE=4 SV=1	1	21	21	21	45.1	70.483	7397800	6691600	7995600	7273600	6914700	3654400	Quantified	GO:0000056(BP:ribosomal small subunit export from nucleus);GO:0005634(CC:nucleus);GO:0005524(MF:ATP binding);GO:0016887(MF:ATPase activity)				PF00005(ABC transporter);PF12848(ABC transporter)
G4MLP9	1,3-beta-glucanosyltransferase	MGG_11861	FUNCTION: Splits internally a 1,3-beta-glucan molecule and transfers the newly generated reducing end (the donor) to the non-reducing end of another 1,3-beta-glucan molecule (the acceptor) forming a 1,3-beta linkage, resulting in the elongation of 1,3-beta-glucan chains in the cell wall. {ECO:0000256|RuleBase:RU361209}.	tr|G4MLP9|G4MLP9_MAGO7	tr|G4MLP9|G4MLP9_MAGO7 1,3-beta-glucanosyltransferase OS=Magnaporthe oryzae (strain 70-15 / ATCC MYA-4617 / FGSC 8958) OX=242507 GN=MGG_11861 PE=3 SV=1	1	19	19	19	48.9	56.562	7507800	11984000	6438100	13861000	7326100	4303200	Quantified	GO:0031225(CC:anchored component of membrane);GO:0016021(CC:integral component of membrane);GO:0005886(CC:plasma membrane);GO:0016740(MF:transferase activity)				PF03198(Glucanosyltransferase);PF07983(X8 domain)
G4MLQ1	Uncharacterized protein	MGG_13058		tr|G4MLQ1|G4MLQ1_MAGO7	tr|G4MLQ1|G4MLQ1_MAGO7 Uncharacterized protein OS=Magnaporthe oryzae (strain 70-15 / ATCC MYA-4617 / FGSC 8958) OX=242507 GN=MGG_13058 PE=4 SV=1	1	2	2	2	3.6	91.795	29001	16058	27547	13470	44828		Quantified	GO:0016021(CC:integral component of membrane)
G4MLQ6	Translation machinery-associated protein 20	MGG_05436	FUNCTION: Involved in translation. {ECO:0000256|PIRNR:PIRNR005067}.	tr|G4MLQ6|G4MLQ6_MAGO7	tr|G4MLQ6|G4MLQ6_MAGO7 Translation machinery-associated protein 20 OS=Magnaporthe oryzae (strain 70-15 / ATCC MYA-4617 / FGSC 8958) OX=242507 GN=MGG_05436 PE=3 SV=1	1	8	8	8	51.2	21.977	2513800	3509300	3444000	3036900	2562600	4419300	Quantified	GO:0005737(CC:cytoplasm);GO:0003723(MF:RNA binding)				PF01472(PUA domain)
G4MLQ7	Uncharacterized protein	MGG_05437		tr|G4MLQ7|G4MLQ7_MAGO7	tr|G4MLQ7|G4MLQ7_MAGO7 Uncharacterized protein OS=Magnaporthe oryzae (strain 70-15 / ATCC MYA-4617 / FGSC 8958) OX=242507 GN=MGG_05437 PE=4 SV=1	1	3	3	3	64.9	8.5576	31697	121230	345720	18433	56132	58447	Quantified					PF11720(Peptidase inhibitor I78 family)
G4MLQ8	Hsc70 cochaperone	MGG_05438		tr|G4MLQ8|G4MLQ8_MAGO7	tr|G4MLQ8|G4MLQ8_MAGO7 Hsc70 cochaperone OS=Magnaporthe oryzae (strain 70-15 / ATCC MYA-4617 / FGSC 8958) OX=242507 GN=MGG_05438 PE=3 SV=1	1	18	18	18	52.1	35.973	7488200	9266800	7510900	5529700	8039900	6873800	Quantified	GO:0006620(BP:posttranslational protein targeting to endoplasmic reticulum membrane);GO:0009408(BP:response to heat);GO:0072380(CC:TRC complex);GO:0060090(MF:molecular adaptor activity)				PF13432(Tetratricopeptide repeat);PF16546(Homodimerisation domain of SGTA);PF13181(Tetratricopeptide repeat)
G4MLR0	Galactokinase	MGG_05440		tr|G4MLR0|G4MLR0_MAGO7	tr|G4MLR0|G4MLR0_MAGO7 Galactokinase OS=Magnaporthe oryzae (strain 70-15 / ATCC MYA-4617 / FGSC 8958) OX=242507 GN=MGG_05440 PE=3 SV=1	1	17	17	17	44.5	56.077	2848500	2712600	3804700	3969800	3520200	4164800	Quantified	GO:0006012(BP:galactose metabolic process);GO:0005737(CC:cytoplasm);GO:0005524(MF:ATP binding);GO:0004335(MF:galactokinase activity);GO:0005534(MF:galactose binding)	K00849(NA)	ko00052(Galactose metabolism);ko00520(Amino sugar and nucleotide sugar metabolism);ko01250(Biosynthesis of nucleotide sugars)		PF00288(GHMP kinases N terminal domain);PF10509(Galactokinase galactose-binding signature);PF08544(GHMP kinases C terminal)
G4MLR2	Uncharacterized protein	MGG_13063		tr|G4MLR2|G4MLR2_MAGO7	tr|G4MLR2|G4MLR2_MAGO7 Uncharacterized protein OS=Magnaporthe oryzae (strain 70-15 / ATCC MYA-4617 / FGSC 8958) OX=242507 GN=MGG_13063 PE=4 SV=1	1	1	1	1	6.8	33.038	73186	88181		178520	539070	27585	Quantified
G4MLR7	Chalcone isomerase domain-containing protein	MGG_05446		tr|G4MLR7|G4MLR7_MAGO7	tr|G4MLR7|G4MLR7_MAGO7 Chalcone isomerase domain-containing protein OS=Magnaporthe oryzae (strain 70-15 / ATCC MYA-4617 / FGSC 8958) OX=242507 GN=MGG_05446 PE=4 SV=1	1	9	9	9	23.9	43.458	622830	480870	570950	420940	808680	1516500	Quantified	GO:0016021(CC:integral component of membrane);GO:0016872(MF:intramolecular lyase activity)				PF16035(Chalcone isomerase like)
G4MLR8	Glutaredoxin-C2	MGG_05447		tr|G4MLR8|G4MLR8_MAGO7	tr|G4MLR8|G4MLR8_MAGO7 Glutaredoxin-C2 OS=Magnaporthe oryzae (strain 70-15 / ATCC MYA-4617 / FGSC 8958) OX=242507 GN=MGG_05447 PE=4 SV=1	1	5	5	5	65.8	12.771	1547200	1908200	524660	435510	599920	601320	Quantified	GO:0045454(BP:cell redox homeostasis);GO:0005623(CC:cell);GO:0009055(MF:electron transfer activity);GO:0015035(MF:protein disulfide oxidoreductase activity)				PF00462(Glutaredoxin)
G4MLR9	BAG domain-containing protein	MGG_05448		tr|G4MLR9|G4MLR9_MAGO7	tr|G4MLR9|G4MLR9_MAGO7 BAG domain-containing protein OS=Magnaporthe oryzae (strain 70-15 / ATCC MYA-4617 / FGSC 8958) OX=242507 GN=MGG_05448 PE=4 SV=1	1	4	4	4	17.4	39.69	501880	787870	637310	861680	776160	472670	Quantified	GO:0051087(MF:chaperone binding)				PF02179(BAG domain)
G4MLS0	60S ribosomal protein L16	MGG_05449		tr|G4MLS0|G4MLS0_MAGO7	tr|G4MLS0|G4MLS0_MAGO7 60S ribosomal protein L16 OS=Magnaporthe oryzae (strain 70-15 / ATCC MYA-4617 / FGSC 8958) OX=242507 GN=MGG_05449 PE=3 SV=1	1	7	7	7	29.7	23.042	6020400	4733200	5147900	4560100	5326900	10488000	Quantified	GO:0006412(BP:translation);GO:0015934(CC:large ribosomal subunit);GO:0003735(MF:structural constituent of ribosome)	K02872(NA)	ko03010(Ribosome)		PF00572(Ribosomal protein L13)
G4MLS1	NADH kinase POS5	MGG_05450		tr|G4MLS1|G4MLS1_MAGO7	tr|G4MLS1|G4MLS1_MAGO7 NADH kinase POS5 OS=Magnaporthe oryzae (strain 70-15 / ATCC MYA-4617 / FGSC 8958) OX=242507 GN=MGG_05450 PE=3 SV=1	1	4	4	4	20.6	48.33	294490	41171	57937	386470	25078	177530	Quantified	GO:0019674(BP:NAD metabolic process);GO:0006741(BP:NADP biosynthetic process);GO:0003951(MF:NAD+ kinase activity)				PF01513(ATP-NAD kinase)
G4MLS9	Sugar phosphate phosphatase	MGG_13068	FUNCTION: Metal-dependent phosphatase that shows phosphatase activity against several substrates, including fructose-1-phosphate and fructose-6-phosphate. Its preference for fructose-1-phosphate, a strong glycating agent that causes DNA damage rather than a canonical yeast metabolite, suggests a damage-control function in hexose phosphate metabolism. {ECO:0000256|RuleBase:RU367030}.	tr|G4MLS9|G4MLS9_MAGO7	tr|G4MLS9|G4MLS9_MAGO7 Sugar phosphate phosphatase OS=Magnaporthe oryzae (strain 70-15 / ATCC MYA-4617 / FGSC 8958) OX=242507 GN=MGG_13068 PE=3 SV=1	1	18	18	18	43.8	53.35	2708900	2684600	2506500	4401800	2757200	2083700	Quantified	GO:0051998(MF:protein carboxyl O-methyltransferase activity)				PF01937(Protein of unknown function DUF89)
G4MLT1	Extracellular membrane protein CFEM domain-containing protein	MGG_05456		tr|G4MLT1|G4MLT1_MAGO7	tr|G4MLT1|G4MLT1_MAGO7 Extracellular membrane protein CFEM domain-containing protein OS=Magnaporthe oryzae (strain 70-15 / ATCC MYA-4617 / FGSC 8958) OX=242507 GN=MGG_05456 PE=3 SV=1	1	3	3	3	21.1	17.961	768020	1231500	816700	3503700	1417000	404570	Quantified					PF05730(CFEM domain)
G4MLT8	Tetratricopeptide repeat domain-containing protein	MGG_05462		tr|G4MLT8|G4MLT8_MAGO7	tr|G4MLT8|G4MLT8_MAGO7 Tetratricopeptide repeat domain-containing protein OS=Magnaporthe oryzae (strain 70-15 / ATCC MYA-4617 / FGSC 8958) OX=242507 GN=MGG_05462 PE=4 SV=1	1	7	7	7	46	22.021	1082100	1283800	640640	496280	835790	707740	Quantified					PF13181(Tetratricopeptide repeat)
G4MLT9	PPPDE domain-containing protein	MGG_05463		tr|G4MLT9|G4MLT9_MAGO7	tr|G4MLT9|G4MLT9_MAGO7 PPPDE domain-containing protein OS=Magnaporthe oryzae (strain 70-15 / ATCC MYA-4617 / FGSC 8958) OX=242507 GN=MGG_05463 PE=3 SV=1	1	3	3	3	15.6	36.665	141250	165100	167550	99756	78283	213510	Quantified					PF05903(PPPDE putative peptidase domain)
G4MLU9	Uncharacterized protein	MGG_16371		tr|G4MLU9|G4MLU9_MAGO7;tr|G4MLV0|G4MLV0_MAGO7;tr|G4MM88|G4MM88_MAGO7;tr|G4MX37|G4MX37_MAGO7;tr|G4MW37|G4MW37_MAGO7	tr|G4MLU9|G4MLU9_MAGO7 Uncharacterized protein OS=Magnaporthe oryzae (strain 70-15 / ATCC MYA-4617 / FGSC 8958) OX=242507 GN=MGG_16371 PE=4 SV=1;tr|G4MLV0|G4MLV0_MAGO7 Uncharacterized protein OS=Magnaporthe oryzae (strain 70-15 / ATCC MYA-4617 / FGSC 8958)	5	5	2	1	34.5	22.542	210390	179560	215450	182740	239110	301100	Quantified
G4MLV2	26S protease regulatory subunit 4	MGG_05477		tr|G4MLV2|G4MLV2_MAGO7	tr|G4MLV2|G4MLV2_MAGO7 26S protease regulatory subunit 4 OS=Magnaporthe oryzae (strain 70-15 / ATCC MYA-4617 / FGSC 8958) OX=242507 GN=MGG_05477 PE=3 SV=1	1	20	20	20	54.9	50.924	4335200	4498300	4069500	4508800	4517800	7300400	Quantified	GO:0030163(BP:protein catabolic process);GO:0005737(CC:cytoplasm);GO:0005524(MF:ATP binding);GO:0008233(MF:peptidase activity);GO:0036402(MF:proteasome-activating ATPase activity)	K03062(NA)	ko03050(Proteasome)		PF00004(ATPase family associated with various cellular activities (AAA))
G4MLX5	Clock-controlled pheromone ccg-4	MGG_10897		tr|G4MLX5|G4MLX5_MAGO7	tr|G4MLX5|G4MLX5_MAGO7 Clock-controlled pheromone ccg-4 OS=Magnaporthe oryzae (strain 70-15 / ATCC MYA-4617 / FGSC 8958) OX=242507 GN=MGG_10897 PE=4 SV=1	1	1	1	1	3.3	69.793	5548.6	156080	223220	6634500	5123.5	5426.3	Quantified
G4MLZ4	UDP-glucuronosyl/UDP-glucosyltransferase	MGG_01961		tr|G4MLZ4|G4MLZ4_MAGO7	tr|G4MLZ4|G4MLZ4_MAGO7 UDP-glucuronosyl/UDP-glucosyltransferase OS=Magnaporthe oryzae (strain 70-15 / ATCC MYA-4617 / FGSC 8958) OX=242507 GN=MGG_01961 PE=4 SV=1	1	3	3	3	6.7	49.978	175770	182620	44760	188040	179200	108990	Quantified	GO:0016758(MF:transferase activity, transferring hexosyl groups)				PF00201(UDP-glucoronosyl and UDP-glucosyl transferase)
G4MM07	Exosome complex exonuclease RRP41	MGG_06785		tr|G4MM07|G4MM07_MAGO7	tr|G4MM07|G4MM07_MAGO7 Exosome complex exonuclease RRP41 OS=Magnaporthe oryzae (strain 70-15 / ATCC MYA-4617 / FGSC 8958) OX=242507 GN=MGG_06785 PE=3 SV=1	1	3	3	3	18.6	29.676	362260	358320	402420	481760	218460	111180	Quantified	GO:0004527(MF:exonuclease activity)	K11600(NA)	ko03018(RNA degradation)		PF01138(3' exoribonuclease family, domain 1)
G4MM08	Disulfide-isomerase A6 precurso	MGG_06786		tr|G4MM08|G4MM08_MAGO7	tr|G4MM08|G4MM08_MAGO7 Disulfide-isomerase A6 precurso OS=Magnaporthe oryzae (strain 70-15 / ATCC MYA-4617 / FGSC 8958) OX=242507 GN=MGG_06786 PE=4 SV=1	1	20	20	20	50.1	50.549	6498100	6686300	3840700	6316800	5195000	4704200	Quantified	GO:0045454(BP:cell redox homeostasis);GO:0005623(CC:cell);GO:0016853(MF:isomerase activity)	K09584(NA)	ko04141(Protein processing in endoplasmic reticulum)		PF00085(Thioredoxin)
G4MM09	Vacuolar protein sorting-associated protein vts1	MGG_06787		tr|G4MM09|G4MM09_MAGO7	tr|G4MM09|G4MM09_MAGO7 Vacuolar protein sorting-associated protein vts1 OS=Magnaporthe oryzae (strain 70-15 / ATCC MYA-4617 / FGSC 8958) OX=242507 GN=MGG_06787 PE=3 SV=1	1	3	3	3	11.4	44.702	320620	351160	300600	344740	359500	211550	Quantified		K12199(NA)	ko04144(Endocytosis)		PF04652(Vta1 like)
G4MM15	FAR1 domain-containing protein	MGG_06795		tr|G4MM15|G4MM15_MAGO7	tr|G4MM15|G4MM15_MAGO7 FAR1 domain-containing protein OS=Magnaporthe oryzae (strain 70-15 / ATCC MYA-4617 / FGSC 8958) OX=242507 GN=MGG_06795 PE=4 SV=1	1	1	1	1	5.1	44.848	27576		22651	30562	33584	103590	Quantified
G4MM18	Uncharacterized protein	MGG_06799		tr|G4MM18|G4MM18_MAGO7	tr|G4MM18|G4MM18_MAGO7 Uncharacterized protein OS=Magnaporthe oryzae (strain 70-15 / ATCC MYA-4617 / FGSC 8958) OX=242507 GN=MGG_06799 PE=4 SV=1	1	19	19	19	35.2	88.989	1021600	1360100	685460	1235600	1270400	1307800	Quantified					PF11443(Domain of unknown function (DUF2828))
G4MM26	PD-(D/E)XK nuclease-like domain-containing protein	MGG_06807		tr|G4MM26|G4MM26_MAGO7	tr|G4MM26|G4MM26_MAGO7 PD-(D/E)XK nuclease-like domain-containing protein OS=Magnaporthe oryzae (strain 70-15 / ATCC MYA-4617 / FGSC 8958) OX=242507 GN=MGG_06807 PE=4 SV=1	1	2	2	2	4.2	53.032	68776	48290	72868	57773	59986	450950	Quantified
G4MM50	E2 ubiquitin-conjugating enzyme	MGG_05478		tr|G4MM50|G4MM50_MAGO7	tr|G4MM50|G4MM50_MAGO7 E2 ubiquitin-conjugating enzyme OS=Magnaporthe oryzae (strain 70-15 / ATCC MYA-4617 / FGSC 8958) OX=242507 GN=MGG_05478 PE=3 SV=1	1	5	5	5	22.6	26.799	171870	142620	159430	152870	175340	383490	Quantified	GO:0005524(MF:ATP binding);GO:0016740(MF:transferase activity)	K04649(NA)	ko04120(Ubiquitin mediated proteolysis)		PF00179(Ubiquitin-conjugating enzyme);PF09288(Fungal ubiquitin-associated domain)
G4MM52	Succinate--CoA ligase [ADP-forming] subunit alpha, mitochondrial	MGG_05480	FUNCTION: Succinyl-CoA synthetase functions in the citric acid cycle (TCA), coupling the hydrolysis of succinyl-CoA to the synthesis of ATP and thus represents the only step of substrate-level phosphorylation in the TCA. The alpha subunit of the enzyme binds the substrates coenzyme A and phosphate, while succinate binding and nucleotide specificity is provided by the beta subunit. {ECO:0000256|HA…	tr|G4MM52|G4MM52_MAGO7	tr|G4MM52|G4MM52_MAGO7 Succinate--CoA ligase [ADP-forming] subunit alpha, mitochondrial OS=Magnaporthe oryzae (strain 70-15 / ATCC MYA-4617 / FGSC 8958) OX=242507 GN=MGG_05480 PE=3 SV=1	1	12	12	12	48.6	34.467	24139000	30181000	19442000	26934000	20095000	30189000	Quantified	GO:0006099(BP:tricarboxylic acid cycle);GO:0005739(CC:mitochondrion);GO:0048037(MF:cofactor binding);GO:0000166(MF:nucleotide binding);GO:0004775(MF:succinate-CoA ligase (ADP-forming) activity)	K01899(NA)	ko00020(Citrate cycle (TCA cycle));ko00640(Propanoate metabolism)		PF02629(CoA binding domain);PF00549(CoA-ligase)
G4MM53	Elongator complex protein 3	MGG_05481	FUNCTION: Catalytic tRNA acetyltransferase subunit of the RNA polymerase II elongator complex, which is a component of the RNA polymerase II (Pol II) holoenzyme and is involved in transcriptional elongation. {ECO:0000256|PIRNR:PIRNR005669}.	tr|G4MM53|G4MM53_MAGO7	tr|G4MM53|G4MM53_MAGO7 Elongator complex protein 3 OS=Magnaporthe oryzae (strain 70-15 / ATCC MYA-4617 / FGSC 8958) OX=242507 GN=MGG_05481 PE=3 SV=1	1	4	4	4	10	64.242	64193	68286	134080	46578	149100	65304	Quantified	GO:0006357(BP:regulation of transcription by RNA polymerase II);GO:0002098(BP:tRNA wobble uridine modification);GO:0005737(CC:cytoplasm);GO:0033588(CC:Elongator holoenzyme complex);GO:0005634(CC:nucleus);GO:0004402(MF:histone acetyltransferase activity);GO:0051536(MF:iron-sulfur cluster binding);GO:0046872(MF:metal ion binding)				PF00583(Acetyltransferase (GNAT) family);PF16199(Radical_SAM C-terminal domain);PF04055(Radical SAM superfamily)
G4MM57	AP-2 complex subunit mu-1	MGG_05484		tr|G4MM57|G4MM57_MAGO7	tr|G4MM57|G4MM57_MAGO7 AP-2 complex subunit mu-1 OS=Magnaporthe oryzae (strain 70-15 / ATCC MYA-4617 / FGSC 8958) OX=242507 GN=MGG_05484 PE=3 SV=1	1	4	4	4	15.1	49.193	130110	119870	160020	97007	98311	178860	Quantified	GO:0006886(BP:intracellular protein transport);GO:0016192(BP:vesicle-mediated transport);GO:0030131(CC:clathrin adaptor complex)	K11826(NA)	ko04144(Endocytosis)		PF01217(Clathrin adaptor complex small chain);PF00928(Adaptor complexes medium subunit family)
G4MM58	Amine oxidase domain-containing protein	MGG_16373		tr|G4MM58|G4MM58_MAGO7	tr|G4MM58|G4MM58_MAGO7 Amine oxidase domain-containing protein OS=Magnaporthe oryzae (strain 70-15 / ATCC MYA-4617 / FGSC 8958) OX=242507 GN=MGG_16373 PE=4 SV=1	1	2	2	2	3.3	75.036	21117	146420	357120	66628	62595		Quantified	GO:0016491(MF:oxidoreductase activity)				PF01593(Flavin containing amine oxidoreductase)
G4MM59	NAD(P)-binding domain-containing protein	MGG_16374		tr|G4MM59|G4MM59_MAGO7	tr|G4MM59|G4MM59_MAGO7 NAD(P)-binding domain-containing protein OS=Magnaporthe oryzae (strain 70-15 / ATCC MYA-4617 / FGSC 8958) OX=242507 GN=MGG_16374 PE=4 SV=1	1	13	13	13	47.4	38.524	2834400	2692400	3600400	2727900	2875600	3592000	Quantified					PF13460(NAD(P)H-binding)
G4MM60	Aldehyde reductase	MGG_16375		tr|G4MM60|G4MM60_MAGO7	tr|G4MM60|G4MM60_MAGO7 Aldehyde reductase OS=Magnaporthe oryzae (strain 70-15 / ATCC MYA-4617 / FGSC 8958) OX=242507 GN=MGG_16375 PE=4 SV=1	1	11	11	11	44.4	35.137	1461700	1896500	2015600	1406100	2066200	1719600	Quantified	GO:0016491(MF:oxidoreductase activity)	K15303(NA)	ko00980(Metabolism of xenobiotics by cytochrome P450)		PF00248(Aldo/keto reductase family)
G4MM79	Glyoxylate reductase	MGG_05506		tr|G4MM79|G4MM79_MAGO7	tr|G4MM79|G4MM79_MAGO7 Glyoxylate reductase OS=Magnaporthe oryzae (strain 70-15 / ATCC MYA-4617 / FGSC 8958) OX=242507 GN=MGG_05506 PE=4 SV=1	1	11	11	11	42.7	41.348	639370	739190	626730	741850	653750	2156800	Quantified	GO:0055114(BP:oxidation-reduction process);GO:0051287(MF:NAD binding)				PF02826(D-isomer specific 2-hydroxyacid dehydrogenase, NAD binding domain)
G4MQM1	Uncharacterized protein (Fragment)	MGG_16103		tr|G4MQM1|G4MQM1_MAGO7;tr|G4MM82|G4MM82_MAGO7	tr|G4MQM1|G4MQM1_MAGO7 Uncharacterized protein (Fragment) OS=Magnaporthe oryzae (strain 70-15 / ATCC MYA-4617 / FGSC 8958) OX=242507 GN=MGG_16103 PE=4 SV=1;tr|G4MM82|G4MM82_MAGO7 Uncharacterized protein OS=Magnaporthe oryzae (strain 70-15 / ATCC MYA-4617 /	2	1	1	1	7.5	21.075	124660	163850	145250	92091	112370	28684	Quantified
G4MM96	Dcp1-like decapping family protein	MGG_05522		tr|G4MM96|G4MM96_MAGO7	tr|G4MM96|G4MM96_MAGO7 Dcp1-like decapping family protein OS=Magnaporthe oryzae (strain 70-15 / ATCC MYA-4617 / FGSC 8958) OX=242507 GN=MGG_05522 PE=3 SV=1	1	6	6	6	34.1	26.832	366080	329460	442600	329090	317660	385370	Quantified	GO:0000290(BP:deadenylation-dependent decapping of nuclear-transcribed mRNA);GO:0008047(MF:enzyme activator activity)				PF06058(Dcp1-like decapping family)
G4MM97	Inositol polyphosphate-related phosphatase domain-containing protein	MGG_16389		tr|G4MM97|G4MM97_MAGO7	tr|G4MM97|G4MM97_MAGO7 Inositol polyphosphate-related phosphatase domain-containing protein OS=Magnaporthe oryzae (strain 70-15 / ATCC MYA-4617 / FGSC 8958) OX=242507 GN=MGG_16389 PE=4 SV=1	1	5	5	5	5.9	117.43	201660	848330	198710	268710	457150	139150	Quantified	GO:0046856(BP:phosphatidylinositol dephosphorylation)	K01099(NA)	ko00562(Inositol phosphate metabolism);ko04070(Phosphatidylinositol signaling system)
G4MM99	UPF0187 domain membrane protein	MGG_05525		tr|G4MM99|G4MM99_MAGO7	tr|G4MM99|G4MM99_MAGO7 UPF0187 domain membrane protein OS=Magnaporthe oryzae (strain 70-15 / ATCC MYA-4617 / FGSC 8958) OX=242507 GN=MGG_05525 PE=3 SV=1	1	2	2	2	7.8	56.564	48323		47640		66923	61838	Quantified	GO:0016021(CC:integral component of membrane)				PF01062(Bestrophin, RFP-TM, chloride channel)
G4MMA4	Zn(2)-C6 fungal-type domain-containing protein	MGG_15986		tr|G4MMA4|G4MMA4_MAGO7	tr|G4MMA4|G4MMA4_MAGO7 Zn(2)-C6 fungal-type domain-containing protein OS=Magnaporthe oryzae (strain 70-15 / ATCC MYA-4617 / FGSC 8958) OX=242507 GN=MGG_15986 PE=4 SV=1	1	5	1	0	37.4	22.74		1239.8	97468	24204	67615	165030	Quantified
G4MMA7	TRAPP II complex TRAPPC10 C-terminal domain-containing protein	MGG_01969		tr|G4MMA7|G4MMA7_MAGO7	tr|G4MMA7|G4MMA7_MAGO7 TRAPP II complex TRAPPC10 C-terminal domain-containing protein OS=Magnaporthe oryzae (strain 70-15 / ATCC MYA-4617 / FGSC 8958) OX=242507 GN=MGG_01969 PE=4 SV=1	1	3	3	3	2.8	173.73	80071	306120	2312400	465870	758200	764890	Quantified					PF12584(Trafficking protein particle complex subunit 10, TRAPPC10)
G4MMA8	Methylthioribose-1-phosphate isomerase	MRI1	FUNCTION: Catalyzes the interconversion of methylthioribose-1-phosphate (MTR-1-P) into methylthioribulose-1-phosphate (MTRu-1-P). {ECO:0000256|HAMAP-Rule:MF_03119}.	tr|G4MMA8|G4MMA8_MAGO7	tr|G4MMA8|G4MMA8_MAGO7 Methylthioribose-1-phosphate isomerase OS=Magnaporthe oryzae (strain 70-15 / ATCC MYA-4617 / FGSC 8958) OX=242507 GN=MRI1 PE=3 SV=1	1	14	14	14	51.1	42.357	799430	1215900	875030	1453500	1152900	2308100	Quantified	GO:0019509(BP:L-methionine salvage from methylthioadenosine);GO:0019284(BP:L-methionine salvage from S-adenosylmethionine);GO:0005737(CC:cytoplasm);GO:0005634(CC:nucleus);GO:0046523(MF:S-methyl-5-thioribose-1-phosphate isomerase activity)	K08963(NA)	ko00270(Cysteine and methionine metabolism)		PF01008(Initiation factor 2 subunit family)
G4MMA9	Acetylornithine deacetylase	MGG_01970		tr|G4MMA9|G4MMA9_MAGO7	tr|G4MMA9|G4MMA9_MAGO7 Acetylornithine deacetylase OS=Magnaporthe oryzae (strain 70-15 / ATCC MYA-4617 / FGSC 8958) OX=242507 GN=MGG_01970 PE=3 SV=1	1	11	11	11	36	47.331	1654600	1809400	1332300	2135800	1348700	440370	Quantified	GO:0008237(MF:metallopeptidase activity)	K01438(NA)	ko00220(Arginine biosynthesis)		PF07687(Peptidase dimerisation domain);PF01546(Peptidase family M20/M25/M40)
G4MMB1	Type-1 protein geranylgeranyltransferase subunit beta	MGG_01971		tr|G4MMB1|G4MMB1_MAGO7	tr|G4MMB1|G4MMB1_MAGO7 Type-1 protein geranylgeranyltransferase subunit beta OS=Magnaporthe oryzae (strain 70-15 / ATCC MYA-4617 / FGSC 8958) OX=242507 GN=MGG_01971 PE=3 SV=1	1	2	2	2	7.2	41.274	43516	83088	95449	19942	17783	20418	Quantified	GO:0016740(MF:transferase activity)				PF00432(Prenyltransferase and squalene oxidase repeat)
G4MMB3	N-acetyltransferase B complex non catalytic subunit	MGG_01973		tr|G4MMB3|G4MMB3_MAGO7	tr|G4MMB3|G4MMB3_MAGO7 N-acetyltransferase B complex non catalytic subunit OS=Magnaporthe oryzae (strain 70-15 / ATCC MYA-4617 / FGSC 8958) OX=242507 GN=MGG_01973 PE=3 SV=1	1	1	1	1	1.3	112.55	55795	34161	60254	53030	76044		Quantified					PF09797(N-acetyltransferase B complex (NatB) non catalytic subunit)
G4MMB6	TBC1 domain family member 14	MGG_01976		tr|G4MMB6|G4MMB6_MAGO7	tr|G4MMB6|G4MMB6_MAGO7 TBC1 domain family member 14 OS=Magnaporthe oryzae (strain 70-15 / ATCC MYA-4617 / FGSC 8958) OX=242507 GN=MGG_01976 PE=4 SV=1	1	1	1	1	2	84.776		124500	148180	174080	136640	277210	Quantified					PF00566(Rab-GTPase-TBC domain)
G4MMB9	CCT-beta	MGG_01979		tr|G4MMB9|G4MMB9_MAGO7	tr|G4MMB9|G4MMB9_MAGO7 CCT-beta OS=Magnaporthe oryzae (strain 70-15 / ATCC MYA-4617 / FGSC 8958) OX=242507 GN=MGG_01979 PE=3 SV=1	1	28	28	28	68.1	57.054	8225700	8699800	8704200	9504400	8342700	10246000	Quantified	GO:0006457(BP:protein folding);GO:0005832(CC:chaperonin-containing T-complex);GO:0005524(MF:ATP binding);GO:0051082(MF:unfolded protein binding)				PF00118(TCP-1/cpn60 chaperonin family)
G4MMC1	Cytochrome c oxidase-assembly factor COX23, mitochondrial	MGG_01981		tr|G4MMC1|G4MMC1_MAGO7	tr|G4MMC1|G4MMC1_MAGO7 Cytochrome c oxidase-assembly factor COX23, mitochondrial OS=Magnaporthe oryzae (strain 70-15 / ATCC MYA-4617 / FGSC 8958) OX=242507 GN=MGG_01981 PE=4 SV=1	1	4	4	4	28.2	14.348	220480	213140	170040	187770	163990	193760	Quantified
G4MMC5	Delta(12) fatty acid desaturase	MGG_01985		tr|G4MMC5|G4MMC5_MAGO7	tr|G4MMC5|G4MMC5_MAGO7 Delta(12) fatty acid desaturase OS=Magnaporthe oryzae (strain 70-15 / ATCC MYA-4617 / FGSC 8958) OX=242507 GN=MGG_01985 PE=4 SV=1	1	6	6	6	15.6	54.232	202360	182210	185790	188590	327310	232080	Quantified	GO:0006629(BP:lipid metabolic process);GO:0016717(MF:oxidoreductase activity, acting on paired donors, with oxidation of a pair of donors resulting in the reduction of molecular oxygen to two molecules of water)	K10256(NA)	ko01040(Biosynthesis of unsaturated fatty acids)		PF11960(Domain of unknown function (DUF3474));PF00487(Fatty acid desaturase)
G4MMC9	RING-type E3 ubiquitin transferase	MGG_01987		tr|G4MMC9|G4MMC9_MAGO7	tr|G4MMC9|G4MMC9_MAGO7 RING-type E3 ubiquitin transferase OS=Magnaporthe oryzae (strain 70-15 / ATCC MYA-4617 / FGSC 8958) OX=242507 GN=MGG_01987 PE=4 SV=1	1	20	20	20	32.6	90.023	1352600	1284900	1825000	2113700	2009700	2084000	Quantified	GO:0003676(MF:nucleic acid binding)				PF13920(Zinc finger, C3HC4 type (RING finger))
G4MMD0	DM2 domain-containing protein	MGG_01988		tr|G4MMD0|G4MMD0_MAGO7	tr|G4MMD0|G4MMD0_MAGO7 DM2 domain-containing protein OS=Magnaporthe oryzae (strain 70-15 / ATCC MYA-4617 / FGSC 8958) OX=242507 GN=MGG_01988 PE=4 SV=1	1	4	4	4	23.9	31.63	220220	236070	193250	115640	194400	672310	Quantified					PF08766(DEK C terminal domain);PF02201(SWIB/MDM2 domain)
G4MMD4	Betaine aldehyde dehydrogenase	MGG_01991		tr|G4MMD4|G4MMD4_MAGO7	tr|G4MMD4|G4MMD4_MAGO7 Betaine aldehyde dehydrogenase OS=Magnaporthe oryzae (strain 70-15 / ATCC MYA-4617 / FGSC 8958) OX=242507 GN=MGG_01991 PE=3 SV=1	1	7	7	7	19.5	56.643	130050	146820	270990	268890	109630	324530	Quantified	GO:0016620(MF:oxidoreductase activity, acting on the aldehyde or oxo group of donors, NAD or NADP as acceptor)				PF00171(Aldehyde dehydrogenase family)
G4MMD8	isocitrate dehydrogenase (NAD(+))	MGG_01995		tr|G4MMD8|G4MMD8_MAGO7	tr|G4MMD8|G4MMD8_MAGO7 isocitrate dehydrogenase (NAD(+)) OS=Magnaporthe oryzae (strain 70-15 / ATCC MYA-4617 / FGSC 8958) OX=242507 GN=MGG_01995 PE=3 SV=1	1	21	21	21	59.6	42.044	18494000	16087000	20359000	22279000	20089000	33400000	Quantified	GO:0006102(BP:isocitrate metabolic process);GO:0006099(BP:tricarboxylic acid cycle);GO:0005962(CC:mitochondrial isocitrate dehydrogenase complex (NAD+));GO:0042645(CC:mitochondrial nucleoid);GO:0004449(MF:isocitrate dehydrogenase (NAD+) activity);GO:0000287(MF:magnesium ion binding);GO:0051287(MF:NAD binding)	K00030(NA)	ko00020(Citrate cycle (TCA cycle))		PF00180(Isocitrate/isopropylmalate dehydrogenase)
G4MME5	Transferase family protein	MGG_02000		tr|G4MME5|G4MME5_MAGO7	tr|G4MME5|G4MME5_MAGO7 Transferase family protein OS=Magnaporthe oryzae (strain 70-15 / ATCC MYA-4617 / FGSC 8958) OX=242507 GN=MGG_02000 PE=4 SV=1	1	14	14	14	39.5	52.363	706760	289010	2191900	2979900	1624300	491430	Quantified	GO:0016747(MF:transferase activity, transferring acyl groups other than amino-acyl groups)				PF02458(Transferase family)
G4MMF8	Aldo-keto reductase	MGG_11818		tr|G4MMF8|G4MMF8_MAGO7	tr|G4MMF8|G4MMF8_MAGO7 Aldo-keto reductase OS=Magnaporthe oryzae (strain 70-15 / ATCC MYA-4617 / FGSC 8958) OX=242507 GN=MGG_11818 PE=4 SV=1	1	7	7	7	35	32.708	204350	255940	225050	277470	203780	676270	Quantified	GO:0016491(MF:oxidoreductase activity)				PF00248(Aldo/keto reductase family)
G4MMG3	40S ribosomal protein S21	MGG_06837	FUNCTION: Required for the processing of the 20S rRNA-precursor to mature 18S rRNA in a late step of the maturation of 40S ribosomal subunits. Has a physiological role leading to 18S rRNA stability. {ECO:0000256|PIRNR:PIRNR002148}.	tr|G4MMG3|G4MMG3_MAGO7	tr|G4MMG3|G4MMG3_MAGO7 40S ribosomal protein S21 OS=Magnaporthe oryzae (strain 70-15 / ATCC MYA-4617 / FGSC 8958) OX=242507 GN=MGG_06837 PE=3 SV=1	1	7	7	7	78.2	9.5877	28884000	29875000	23811000	25039000	25004000	98555000	Quantified	GO:0006364(BP:rRNA processing);GO:0006412(BP:translation);GO:0005737(CC:cytoplasm);GO:0005840(CC:ribosome);GO:0003735(MF:structural constituent of ribosome)	K02971(NA)	ko03010(Ribosome)		PF01249(Ribosomal protein S21e)
G4MMG6	Kinesin	MGG_06839		tr|G4MMG6|G4MMG6_MAGO7	tr|G4MMG6|G4MMG6_MAGO7 Kinesin OS=Magnaporthe oryzae (strain 70-15 / ATCC MYA-4617 / FGSC 8958) OX=242507 GN=MGG_06839 PE=3 SV=1	1	2	2	2	2.3	116.87	558480	279350	350540	682020	440460	1221300	Quantified	GO:0007018(BP:microtubule-based movement);GO:0005524(MF:ATP binding);GO:0008017(MF:microtubule binding);GO:0003777(MF:microtubule motor activity)				PF00225(Kinesin motor domain)
G4MMG8	NADPH-dependent 1-acyldihydroxyacetone phosphate reductase	MGG_16186		tr|G4MMG8|G4MMG8_MAGO7	tr|G4MMG8|G4MMG8_MAGO7 NADPH-dependent 1-acyldihydroxyacetone phosphate reductase OS=Magnaporthe oryzae (strain 70-15 / ATCC MYA-4617 / FGSC 8958) OX=242507 GN=MGG_16186 PE=3 SV=1	1	3	3	3	14.9	33.681	280530	279560	242620	327580	374390	287770	Quantified	GO:0016491(MF:oxidoreductase activity)	K06123(NA)	ko00564(Glycerophospholipid metabolism);ko00565(Ether lipid metabolism)		PF00106(short chain dehydrogenase)
G4MMG9	Uncharacterized protein	MGG_16187		tr|G4MMG9|G4MMG9_MAGO7	tr|G4MMG9|G4MMG9_MAGO7 Uncharacterized protein OS=Magnaporthe oryzae (strain 70-15 / ATCC MYA-4617 / FGSC 8958) OX=242507 GN=MGG_16187 PE=4 SV=1	1	7	7	7	30.3	16.252	16229000	19111000	14058000	14914000	7959500	13448000	Quantified
G4MMH7	Annexin A7	MGG_06847		tr|G4MMH7|G4MMH7_MAGO7	tr|G4MMH7|G4MMH7_MAGO7 Annexin A7 OS=Magnaporthe oryzae (strain 70-15 / ATCC MYA-4617 / FGSC 8958) OX=242507 GN=MGG_06847 PE=4 SV=1	1	5	5	5	12.4	48.911	389750	470390	510040	500660	498340	314730	Quantified	GO:0005509(MF:calcium ion binding);GO:0005544(MF:calcium-dependent phospholipid binding)				PF00191(Annexin)
G4MMH8	C2H2-type domain-containing protein	MGG_06848		tr|G4MMH8|G4MMH8_MAGO7	tr|G4MMH8|G4MMH8_MAGO7 C2H2-type domain-containing protein OS=Magnaporthe oryzae (strain 70-15 / ATCC MYA-4617 / FGSC 8958) OX=242507 GN=MGG_06848 PE=4 SV=1	1	4	4	4	8.4	80.59	95313	111500	215430	116740	135650	164810	Quantified	GO:0003676(MF:nucleic acid binding)				PF00096(Zinc finger, C2H2 type)
G4MMI0	Uncharacterized protein	MGG_06850		tr|G4MMI0|G4MMI0_MAGO7	tr|G4MMI0|G4MMI0_MAGO7 Uncharacterized protein OS=Magnaporthe oryzae (strain 70-15 / ATCC MYA-4617 / FGSC 8958) OX=242507 GN=MGG_06850 PE=4 SV=1	1	1	1	1	0.9	81.374	366000	550180	374840	725060	275070		Quantified
G4MMI3	Histone-lysine N-methyltransferase	MGG_06852		tr|G4MMI3|G4MMI3_MAGO7	tr|G4MMI3|G4MMI3_MAGO7 Histone-lysine N-methyltransferase OS=Magnaporthe oryzae (strain 70-15 / ATCC MYA-4617 / FGSC 8958) OX=242507 GN=MGG_06852 PE=4 SV=1	1	1	1	1	5.7	37.447	21779		24757	54754	26772	12210	Quantified	GO:0005694(CC:chromosome);GO:0005634(CC:nucleus);GO:0018024(MF:histone-lysine N-methyltransferase activity);GO:0008270(MF:zinc ion binding)	K11419(NA)	ko00310(Lysine degradation)		PF00856(SET domain);PF05033(Pre-SET motif)
G4MMI4	DC-UbP/UBTD2 N-terminal domain-containing protein	MGG_06853		tr|G4MMI4|G4MMI4_MAGO7	tr|G4MMI4|G4MMI4_MAGO7 DC-UbP/UBTD2 N-terminal domain-containing protein OS=Magnaporthe oryzae (strain 70-15 / ATCC MYA-4617 / FGSC 8958) OX=242507 GN=MGG_06853 PE=4 SV=1	1	2	2	2	11.9	36.076	5566.5		57770	12059	16840	134260	Quantified					PF16455(Ubiquitin-binding domain)
G4MMJ1	Mago nashi like 2	MGG_06859		tr|G4MMJ1|G4MMJ1_MAGO7	tr|G4MMJ1|G4MMJ1_MAGO7 Mago nashi like 2 OS=Magnaporthe oryzae (strain 70-15 / ATCC MYA-4617 / FGSC 8958) OX=242507 GN=MGG_06859 PE=3 SV=1	1	5	5	5	42	17.895	464990	326630	280790	259320	348980	994980	Quantified	GO:0008380(BP:RNA splicing);GO:0035145(CC:exon-exon junction complex);GO:0005524(MF:ATP binding)	K12877(NA)	ko03013(Nucleocytoplasmic transport);ko03015(mRNA surveillance pathway);ko03040(Spliceosome)		PF02792(Mago nashi protein)
G4MMJ2	Coatomer subunit beta	MGG_06860	FUNCTION: The coatomer is a cytosolic protein complex that binds to dilysine motifs and reversibly associates with Golgi non-clathrin-coated vesicles, which further mediate biosynthetic protein transport from the ER, via the Golgi up to the trans Golgi network. Coatomer complex is required for budding from Golgi membranes, and is essential for the retrograde Golgi-to-ER transport of dilysine-tagg…	tr|G4MMJ2|G4MMJ2_MAGO7	tr|G4MMJ2|G4MMJ2_MAGO7 Coatomer subunit beta OS=Magnaporthe oryzae (strain 70-15 / ATCC MYA-4617 / FGSC 8958) OX=242507 GN=MGG_06860 PE=4 SV=1	1	25	25	25	36.1	106.21	2036800	1835000	2471600	2068000	2085100	3392600	Quantified	GO:0006886(BP:intracellular protein transport);GO:0016192(BP:vesicle-mediated transport);GO:0030126(CC:COPI vesicle coat);GO:0000139(CC:Golgi membrane);GO:0005198(MF:structural molecule activity)				PF14806(Coatomer beta subunit appendage platform);PF07718(Coatomer beta C-terminal region);PF01602(Adaptin N terminal region)
G4MMJ4	Late embryogenesis abundant protein, variant	MGG_06862		tr|G4MMJ4|G4MMJ4_MAGO7;tr|G4MMJ5|G4MMJ5_MAGO7	tr|G4MMJ4|G4MMJ4_MAGO7 Late embryogenesis abundant protein, variant OS=Magnaporthe oryzae (strain 70-15 / ATCC MYA-4617 / FGSC 8958) OX=242507 GN=MGG_06862 PE=4 SV=1;tr|G4MMJ5|G4MMJ5_MAGO7 Late embryogenesis abundant protein OS=Magnaporthe oryzae (strain 7	2	4	4	4	10.4	92.903	55399	217880	151230	7787	10271	28797	Quantified					PF12396(Protein of unknown function (DUF3659))
G4MMJ6	Uncharacterized protein	MGG_06863		tr|G4MMJ6|G4MMJ6_MAGO7	tr|G4MMJ6|G4MMJ6_MAGO7 Uncharacterized protein OS=Magnaporthe oryzae (strain 70-15 / ATCC MYA-4617 / FGSC 8958) OX=242507 GN=MGG_06863 PE=4 SV=1	1	2	2	2	5.8	41.036	49579	75214	66425	14736	22174		Quantified					PF12396(Protein of unknown function (DUF3659))
G4MMK2	Acetolactate synthase	MGG_06868		tr|G4MMK2|G4MMK2_MAGO7	tr|G4MMK2|G4MMK2_MAGO7 Acetolactate synthase OS=Magnaporthe oryzae (strain 70-15 / ATCC MYA-4617 / FGSC 8958) OX=242507 GN=MGG_06868 PE=3 SV=1	1	19	19	19	38	74.017	6368000	6965200	5671200	6438700	6819100	6002400	Quantified	GO:0009097(BP:isoleucine biosynthetic process);GO:0009099(BP:valine biosynthetic process);GO:0003984(MF:acetolactate synthase activity);GO:0050660(MF:flavin adenine dinucleotide binding);GO:0000287(MF:magnesium ion binding);GO:0030976(MF:thiamine pyrophosphate binding)	K01652(NA)	ko00290(Valine, leucine and isoleucine biosynthesis);ko00650(Butanoate metabolism);ko00660(C5-Branched dibasic acid metabolism);ko00770(Pantothenate and CoA biosynthesis)		PF02776(Thiamine pyrophosphate enzyme, N-terminal TPP binding domain);PF00205(Thiamine pyrophosphate enzyme, central domain);PF02775(Thiamine pyrophosphate enzyme, C-terminal TPP binding domain)
G4MMK3	Uncharacterized protein	MGG_16195		tr|G4MMK3|G4MMK3_MAGO7	tr|G4MMK3|G4MMK3_MAGO7 Uncharacterized protein OS=Magnaporthe oryzae (strain 70-15 / ATCC MYA-4617 / FGSC 8958) OX=242507 GN=MGG_16195 PE=4 SV=1	1	4	4	4	12.4	50.374	168690	209590	241180	186650	192210	443930	Quantified
G4MMK7	Uncharacterized protein	MGG_06871		tr|G4MMK7|G4MMK7_MAGO7	tr|G4MMK7|G4MMK7_MAGO7 Uncharacterized protein OS=Magnaporthe oryzae (strain 70-15 / ATCC MYA-4617 / FGSC 8958) OX=242507 GN=MGG_06871 PE=4 SV=1	1	3	3	3	13.1	37.562	232690	145180	129940	86988	325310	125850	Quantified	GO:0016021(CC:integral component of membrane)
G4MML1	Peptidyl-tRNA hydrolase	MGG_16393		tr|G4MML1|G4MML1_MAGO7	tr|G4MML1|G4MML1_MAGO7 Peptidyl-tRNA hydrolase OS=Magnaporthe oryzae (strain 70-15 / ATCC MYA-4617 / FGSC 8958) OX=242507 GN=MGG_16393 PE=4 SV=1	1	5	5	5	36.7	24.265	150200	168920	148370	157090	133150	421890	Quantified	GO:0004045(MF:aminoacyl-tRNA hydrolase activity)				PF01195(Peptidyl-tRNA hydrolase)
G4MML2	Hob3	MGG_05528		tr|G4MML2|G4MML2_MAGO7	tr|G4MML2|G4MML2_MAGO7 Hob3 OS=Magnaporthe oryzae (strain 70-15 / ATCC MYA-4617 / FGSC 8958) OX=242507 GN=MGG_05528 PE=4 SV=1	1	10	10	10	42.1	30.057	1248900	1120800	1411200	1106900	1432800	1522400	Quantified	GO:0007015(BP:actin filament organization);GO:1903475(BP:mitotic actomyosin contractile ring assembly);GO:0007264(BP:small GTPase mediated signal transduction);GO:0051285(CC:cell cortex of cell tip);GO:0031097(CC:medial cortex)				PF03114(BAR domain)
G4MMM0	Phosphatidate phosphatase APP1 catalytic domain-containing protein	MGG_15175		tr|G4MMM0|G4MMM0_MAGO7	tr|G4MMM0|G4MMM0_MAGO7 Phosphatidate phosphatase APP1 catalytic domain-containing protein OS=Magnaporthe oryzae (strain 70-15 / ATCC MYA-4617 / FGSC 8958) OX=242507 GN=MGG_15175 PE=4 SV=1	1	6	6	6	17.9	47.065	52551	115390	167020	132950	198240	259240	Quantified					PF09949(Uncharacterized conserved protein (DUF2183))
G4MMM3	ATP-dependent Zn protease	MGG_16395		tr|G4MMM3|G4MMM3_MAGO7	tr|G4MMM3|G4MMM3_MAGO7 ATP-dependent Zn protease OS=Magnaporthe oryzae (strain 70-15 / ATCC MYA-4617 / FGSC 8958) OX=242507 GN=MGG_16395 PE=4 SV=1	1	12	12	12	29.4	53.533	1277500	1146500	1547200	2214800	1241100	764660	Quantified	GO:0005524(MF:ATP binding);GO:0008233(MF:peptidase activity)				PF00004(ATPase family associated with various cellular activities (AAA))
G4MMM6	Carboxypeptidase 2	MGG_05539		tr|G4MMM6|G4MMM6_MAGO7	tr|G4MMM6|G4MMM6_MAGO7 Carboxypeptidase 2 OS=Magnaporthe oryzae (strain 70-15 / ATCC MYA-4617 / FGSC 8958) OX=242507 GN=MGG_05539 PE=3 SV=1	1	5	5	5	15.1	59.977	124540	268950	88914	167280	82060	17149	Quantified	GO:0004181(MF:metallocarboxypeptidase activity);GO:0008270(MF:zinc ion binding)				PF00246(Zinc carboxypeptidase)
G4MMN9	Uncharacterized protein	MGG_05552		tr|G4MMN9|G4MMN9_MAGO7	tr|G4MMN9|G4MMN9_MAGO7 Uncharacterized protein OS=Magnaporthe oryzae (strain 70-15 / ATCC MYA-4617 / FGSC 8958) OX=242507 GN=MGG_05552 PE=4 SV=1	1	6	6	6	50.2	22.673	1179600	1000600	1607800	1436700	1336400	1850200	Quantified
G4MMQ3	GST C-terminal domain-containing protein	MGG_05565		tr|G4MMQ3|G4MMQ3_MAGO7	tr|G4MMQ3|G4MMQ3_MAGO7 GST C-terminal domain-containing protein OS=Magnaporthe oryzae (strain 70-15 / ATCC MYA-4617 / FGSC 8958) OX=242507 GN=MGG_05565 PE=3 SV=1	1	2	2	2	13.5	26.161	16269	20865	18554	14097	13680	25161	Quantified		K00799(NA)	ko00480(Glutathione metabolism);ko00980(Metabolism of xenobiotics by cytochrome P450);ko00982(Drug metabolism - cytochrome P450);ko00983(Drug metabolism - other enzymes)
G4MMQ8	Thioesterase domain-containing protein	MGG_05567		tr|G4MMQ8|G4MMQ8_MAGO7	tr|G4MMQ8|G4MMQ8_MAGO7 Thioesterase domain-containing protein OS=Magnaporthe oryzae (strain 70-15 / ATCC MYA-4617 / FGSC 8958) OX=242507 GN=MGG_05567 PE=4 SV=1	1	2	2	2	10.2	27.76	35205	55780	48982	99592	51372		Quantified					PF03061(Thioesterase superfamily)
G4MMQ9	Presequence translocated-associated motor subunit PAM17	MGG_05568		tr|G4MMQ9|G4MMQ9_MAGO7	tr|G4MMQ9|G4MMQ9_MAGO7 Presequence translocated-associated motor subunit PAM17 OS=Magnaporthe oryzae (strain 70-15 / ATCC MYA-4617 / FGSC 8958) OX=242507 GN=MGG_05568 PE=3 SV=1	1	3	3	3	18.5	25.937	662890	720300	568070	267620	660480	799130	Quantified	GO:0016021(CC:integral component of membrane);GO:0001405(CC:PAM complex, Tim23 associated import motor)				PF08566(Mitochondrial import protein Pam17)
G4MMR1	Ribosome biogenesis protein SLX9	MGG_05570		tr|G4MMR1|G4MMR1_MAGO7	tr|G4MMR1|G4MMR1_MAGO7 Ribosome biogenesis protein SLX9 OS=Magnaporthe oryzae (strain 70-15 / ATCC MYA-4617 / FGSC 8958) OX=242507 GN=MGG_05570 PE=3 SV=1	1	3	3	3	23.1	22.035	65890	79469	95214	67589	100390	165530	Quantified	GO:0000462(BP:maturation of SSU-rRNA from tricistronic rRNA transcript (SSU-rRNA, 5.8S rRNA, LSU-rRNA));GO:0030686(CC:90S preribosome);GO:0005730(CC:nucleolus);GO:0030688(CC:preribosome, small subunit precursor)				PF15341(Ribosome biogenesis protein SLX9)
G4MMW7	TBC1 domain family member 22A	MGG_06874		tr|G4MMW7|G4MMW7_MAGO7	tr|G4MMW7|G4MMW7_MAGO7 TBC1 domain family member 22A OS=Magnaporthe oryzae (strain 70-15 / ATCC MYA-4617 / FGSC 8958) OX=242507 GN=MGG_06874 PE=4 SV=1	1	3	3	3	7.9	65.488	33723	38640	50687	25633	30786	51853	Quantified					PF00566(Rab-GTPase-TBC domain)
G4MMW8	Uncharacterized protein	MGG_06875		tr|G4MMW8|G4MMW8_MAGO7	tr|G4MMW8|G4MMW8_MAGO7 Uncharacterized protein OS=Magnaporthe oryzae (strain 70-15 / ATCC MYA-4617 / FGSC 8958) OX=242507 GN=MGG_06875 PE=4 SV=1	1	2	2	2	17.1	12.311	83047	88424	109870	88004	118850	2598500	Quantified	GO:0016021(CC:integral component of membrane)				PF02238(Cytochrome c oxidase subunit VII)
G4MMW9	Clathrin light chain	MGG_06876	FUNCTION: Clathrin is the major protein of the polyhedral coat of coated pits and vesicles. {ECO:0000256|RuleBase:RU363137}.	tr|G4MMW9|G4MMW9_MAGO7	tr|G4MMW9|G4MMW9_MAGO7 Clathrin light chain OS=Magnaporthe oryzae (strain 70-15 / ATCC MYA-4617 / FGSC 8958) OX=242507 GN=MGG_06876 PE=3 SV=1	1	8	8	8	23.9	25.516	2372500	2588500	2269200	2622400	2685500	545420	Quantified	GO:0006886(BP:intracellular protein transport);GO:0016192(BP:vesicle-mediated transport);GO:0030132(CC:clathrin coat of coated pit);GO:0030130(CC:clathrin coat of trans-Golgi network vesicle);GO:0005198(MF:structural molecule activity)				PF01086(Clathrin light chain)
G4MMX0	CID domain-containing protein	MGG_06877		tr|G4MMX0|G4MMX0_MAGO7	tr|G4MMX0|G4MMX0_MAGO7 CID domain-containing protein OS=Magnaporthe oryzae (strain 70-15 / ATCC MYA-4617 / FGSC 8958) OX=242507 GN=MGG_06877 PE=4 SV=1	1	4	4	4	13.5	43.717	790850	842820	705780	714700	584310	603400	Quantified					PF04818(RNA polymerase II-binding domain.)
G4MMX1	ATP-dependent permease MDL2	MGG_06878		tr|G4MMX1|G4MMX1_MAGO7	tr|G4MMX1|G4MMX1_MAGO7 ATP-dependent permease MDL2 OS=Magnaporthe oryzae (strain 70-15 / ATCC MYA-4617 / FGSC 8958) OX=242507 GN=MGG_06878 PE=4 SV=1	1	4	4	4	7.9	88.322	711970	459520	338190	376580	694480	1111200	Quantified	GO:0016021(CC:integral component of membrane);GO:0005739(CC:mitochondrion);GO:0005524(MF:ATP binding);GO:0016887(MF:ATPase activity);GO:0042626(MF:ATPase activity, coupled to transmembrane movement of substances)				PF00005(ABC transporter);PF00664(ABC transporter transmembrane region)
G4MMX3	Aspartokinase	MGG_11805		tr|G4MMX3|G4MMX3_MAGO7	tr|G4MMX3|G4MMX3_MAGO7 Aspartokinase OS=Magnaporthe oryzae (strain 70-15 / ATCC MYA-4617 / FGSC 8958) OX=242507 GN=MGG_11805 PE=3 SV=1	1	15	15	15	35.9	55.747	1068500	924110	1397900	1104800	1173900	639530	Quantified	GO:0009089(BP:lysine biosynthetic process via diaminopimelate);GO:0004072(MF:aspartate kinase activity)	K00928(NA)	ko00260(Glycine, serine and threonine metabolism);ko00261(Monobactam biosynthesis);ko00270(Cysteine and methionine metabolism);ko00300(Lysine biosynthesis)		PF13840(ACT domain);PF00696(Amino acid kinase family)
G4MMX5	Phytanoyl-CoA dioxygenase	MGG_06880		tr|G4MMX5|G4MMX5_MAGO7	tr|G4MMX5|G4MMX5_MAGO7 Phytanoyl-CoA dioxygenase OS=Magnaporthe oryzae (strain 70-15 / ATCC MYA-4617 / FGSC 8958) OX=242507 GN=MGG_06880 PE=3 SV=1	1	7	7	7	33.7	34.92	893590	909730	789950	637200	819930	1253600	Quantified	GO:0051213(MF:dioxygenase activity)				PF05721(Phytanoyl-CoA dioxygenase (PhyH))
G4MMX6	RRM domain-containing protein	MGG_06881		tr|G4MMX6|G4MMX6_MAGO7	tr|G4MMX6|G4MMX6_MAGO7 RRM domain-containing protein OS=Magnaporthe oryzae (strain 70-15 / ATCC MYA-4617 / FGSC 8958) OX=242507 GN=MGG_06881 PE=4 SV=1	1	9	9	9	21.3	62.502	1013000	1021900	1129400	1329900	1143700	824310	Quantified	GO:0003729(MF:mRNA binding)	K14411(NA)	ko03015(mRNA surveillance pathway)		PF00076(RNA recognition motif. (a.k.a. RRM, RBD, or RNP domain))
G4MMX8	t-SNARE	MGG_06883		tr|G4MMX8|G4MMX8_MAGO7	tr|G4MMX8|G4MMX8_MAGO7 t-SNARE OS=Magnaporthe oryzae (strain 70-15 / ATCC MYA-4617 / FGSC 8958) OX=242507 GN=MGG_06883 PE=3 SV=1	1	1	1	1	4.5	39.472		8772.7	2731.7		9469.2	251320	Quantified	GO:0006886(BP:intracellular protein transport);GO:0016192(BP:vesicle-mediated transport);GO:0016021(CC:integral component of membrane);GO:0031201(CC:SNARE complex);GO:0005484(MF:SNAP receptor activity)	K08489(NA)	ko04130(SNARE interactions in vesicular transport)		PF05739(SNARE domain)
G4MMY1	AP-1 complex subunit gamma	MGG_11801		tr|G4MMY1|G4MMY1_MAGO7	tr|G4MMY1|G4MMY1_MAGO7 AP-1 complex subunit gamma OS=Magnaporthe oryzae (strain 70-15 / ATCC MYA-4617 / FGSC 8958) OX=242507 GN=MGG_11801 PE=3 SV=1	1	12	12	12	20	92.36	1116500	1294500	1361800	926630	1392600	795680	Quantified	GO:0006886(BP:intracellular protein transport);GO:0016192(BP:vesicle-mediated transport);GO:0030121(CC:AP-1 adaptor complex)	K12391(NA)	ko04142(Lysosome)		PF01602(Adaptin N terminal region);PF02883(Adaptin C-terminal domain)
G4MMY8	Structural maintenance of chromosomes protein	MGG_16203		tr|G4MMY8|G4MMY8_MAGO7	tr|G4MMY8|G4MMY8_MAGO7 Structural maintenance of chromosomes protein OS=Magnaporthe oryzae (strain 70-15 / ATCC MYA-4617 / FGSC 8958) OX=242507 GN=MGG_16203 PE=3 SV=1	1	19	19	19	18	144.35	772650	803900	746720	955910	832190	1089400	Quantified	GO:0007064(BP:mitotic sister chromatid cohesion);GO:0008278(CC:cohesin complex);GO:0005634(CC:nucleus);GO:0005524(MF:ATP binding);GO:0003682(MF:chromatin binding);GO:0046982(MF:protein heterodimerization activity)	K06636(NA)	ko04110(Cell cycle);ko04111(Cell cycle - yeast);ko04113(Meiosis - yeast);ko04114(Oocyte meiosis)		PF06470(SMC proteins Flexible Hinge Domain);PF02463(RecF/RecN/SMC N terminal domain)
G4MMY9	60S ribosomal protein L12	MGG_16204		tr|G4MMY9|G4MMY9_MAGO7	tr|G4MMY9|G4MMY9_MAGO7 60S ribosomal protein L12 OS=Magnaporthe oryzae (strain 70-15 / ATCC MYA-4617 / FGSC 8958) OX=242507 GN=MGG_16204 PE=3 SV=1	1	7	7	7	58.8	17.717	14112000	17345000	19735000	16404000	17936000	33550000	Quantified	GO:0006412(BP:translation);GO:0005840(CC:ribosome);GO:0003735(MF:structural constituent of ribosome)	K02870(NA)	ko03010(Ribosome)		PF03946(Ribosomal protein L11, N-terminal domain);PF00298(Ribosomal protein L11, RNA binding domain)
G4MN00	Uncharacterized protein	MGG_06901		tr|G4MN00|G4MN00_MAGO7	tr|G4MN00|G4MN00_MAGO7 Uncharacterized protein OS=Magnaporthe oryzae (strain 70-15 / ATCC MYA-4617 / FGSC 8958) OX=242507 GN=MGG_06901 PE=4 SV=1	1	4	4	4	13.4	48.862	537160	614140	542830	470490	587850	595790	Quantified	GO:0003729(MF:mRNA binding);GO:0000340(MF:RNA 7-methylguanosine cap binding)				PF10309(Nuclear cap-binding protein subunit 3)
G4MN04	Signal recognition particle subunit SRP72	MGG_06904	FUNCTION: Signal-recognition-particle assembly has a crucial role in targeting secretory proteins to the rough endoplasmic reticulum membrane. {ECO:0000256|PIRNR:PIRNR038922}.	tr|G4MN04|G4MN04_MAGO7	tr|G4MN04|G4MN04_MAGO7 Signal recognition particle subunit SRP72 OS=Magnaporthe oryzae (strain 70-15 / ATCC MYA-4617 / FGSC 8958) OX=242507 GN=MGG_06904 PE=3 SV=1	1	18	18	18	40.8	72.732	1065000	937000	1036600	951740	1209600	1902200	Quantified	GO:0006614(BP:SRP-dependent cotranslational protein targeting to membrane);GO:0005786(CC:signal recognition particle, endoplasmic reticulum targeting);GO:0008312(MF:7S RNA binding)	K03108(NA)	ko03060(Protein export)		PF08492(SRP72 RNA-binding domain);PF17004(Putative TPR-like repeat)
G4MN05	Protein transporter sec73	MGG_06905		tr|G4MN05|G4MN05_MAGO7	tr|G4MN05|G4MN05_MAGO7 Protein transporter sec73 OS=Magnaporthe oryzae (strain 70-15 / ATCC MYA-4617 / FGSC 8958) OX=242507 GN=MGG_06905 PE=4 SV=1	1	3	3	3	2.8	168.05	321110	236100	346620	371490	336880	358700	Quantified	GO:0032012(BP:regulation of ARF protein signal transduction);GO:0005086(MF:ARF guanyl-nucleotide exchange factor activity)				PF00169(PH domain);PF01369(Sec7 domain)
G4MN06	Peptidase M14 carboxypeptidase A domain-containing protein	MGG_06906		tr|G4MN06|G4MN06_MAGO7	tr|G4MN06|G4MN06_MAGO7 Peptidase M14 carboxypeptidase A domain-containing protein OS=Magnaporthe oryzae (strain 70-15 / ATCC MYA-4617 / FGSC 8958) OX=242507 GN=MGG_06906 PE=3 SV=1	1	1	1	1	3.4	64.503	49399	17564	5156.7	88638			Quantified	GO:0004181(MF:metallocarboxypeptidase activity);GO:0008270(MF:zinc ion binding)				PF00246(Zinc carboxypeptidase)
G4MN07	Microsomal glutathione S-transferase 3	MGG_06907		tr|G4MN07|G4MN07_MAGO7	tr|G4MN07|G4MN07_MAGO7 Microsomal glutathione S-transferase 3 OS=Magnaporthe oryzae (strain 70-15 / ATCC MYA-4617 / FGSC 8958) OX=242507 GN=MGG_06907 PE=4 SV=1	1	3	3	3	27.8	16.071	550510	473910	312450	331820	505920	512440	Quantified	GO:0016021(CC:integral component of membrane)	K00799(NA)	ko00480(Glutathione metabolism);ko00980(Metabolism of xenobiotics by cytochrome P450);ko00982(Drug metabolism - cytochrome P450);ko00983(Drug metabolism - other enzymes)		PF01124(MAPEG family)
G4MN09	HTH TFE/IIEalpha-type domain-containing protein	MGG_06909		tr|G4MN09|G4MN09_MAGO7	tr|G4MN09|G4MN09_MAGO7 HTH TFE/IIEalpha-type domain-containing protein OS=Magnaporthe oryzae (strain 70-15 / ATCC MYA-4617 / FGSC 8958) OX=242507 GN=MGG_06909 PE=4 SV=1	1	2	2	2	4.3	45.978	38918	47368	63684	42014	60146	42400	Quantified	GO:0006355(BP:regulation of transcription, DNA-templated);GO:0006367(BP:transcription initiation from RNA polymerase II promoter)	K03136(NA)	ko03022(Basal transcription factors)		PF02002(TFIIE alpha subunit)
G4MN13	serine--tRNA ligase	MGG_06913		tr|G4MN13|G4MN13_MAGO7	tr|G4MN13|G4MN13_MAGO7 serine--tRNA ligase OS=Magnaporthe oryzae (strain 70-15 / ATCC MYA-4617 / FGSC 8958) OX=242507 GN=MGG_06913 PE=4 SV=1	1	25	25	25	53.5	55.902	7634700	7644300	8690300	8297500	8178900	5443200	Quantified	GO:0006434(BP:seryl-tRNA aminoacylation);GO:0010494(CC:cytoplasmic stress granule);GO:0005524(MF:ATP binding);GO:0004828(MF:serine-tRNA ligase activity)	K01875(NA)	ko00970(Aminoacyl-tRNA biosynthesis)		PF02403(Seryl-tRNA synthetase N-terminal domain);PF00587(tRNA synthetase class II core domain (G, H, P, S and T))
G4MN14	GTP-binding protein rhb1	MGG_06914		tr|G4MN14|G4MN14_MAGO7	tr|G4MN14|G4MN14_MAGO7 GTP-binding protein rhb1 OS=Magnaporthe oryzae (strain 70-15 / ATCC MYA-4617 / FGSC 8958) OX=242507 GN=MGG_06914 PE=4 SV=1	1	5	5	5	39.4	20.607	642740	484550	604200	652340	672320	91520	Quantified	GO:0071851(BP:mitotic G1 cell cycle arrest in response to nitrogen starvation);GO:1905589(BP:positive regulation of L-arginine import across plasma membrane);GO:0007264(BP:small GTPase mediated signal transduction);GO:0016020(CC:membrane);GO:0019003(MF:GDP binding);GO:0005525(MF:GTP binding);GO:0003924(MF:GTPase activity)	K07208(NA)	ko04072(Phospholipase D signaling pathway);ko04140(Autophagy - animal);ko04150(mTOR signaling pathway);ko04151(PI3K-Akt signaling pathway);ko04152(AMPK signaling pathway);ko04218(Cellular senescence)		PF00071(Ras family)
G4MN16	Uracil phosphoribosyltransferase	MGG_06915		tr|G4MN16|G4MN16_MAGO7	tr|G4MN16|G4MN16_MAGO7 Uracil phosphoribosyltransferase OS=Magnaporthe oryzae (strain 70-15 / ATCC MYA-4617 / FGSC 8958) OX=242507 GN=MGG_06915 PE=4 SV=1	1	12	12	12	61.3	26.893	3737700	2996500	3559600	3095100	3334800	2909200	Quantified	GO:0009116(BP:nucleoside metabolic process);GO:0016757(MF:transferase activity, transferring glycosyl groups)	K00761(NA)	ko00240(Pyrimidine metabolism);ko01232(Nucleotide metabolism)		PF14681(Uracil phosphoribosyltransferase)
G4MN17	Transcription elongation factor 1 homolog	MGG_06916	FUNCTION: Transcription elongation factor implicated in the maintenance of proper chromatin structure in actively transcribed regions. {ECO:0000256|RuleBase:RU364033}.	tr|G4MN17|G4MN17_MAGO7	tr|G4MN17|G4MN17_MAGO7 Transcription elongation factor 1 homolog OS=Magnaporthe oryzae (strain 70-15 / ATCC MYA-4617 / FGSC 8958) OX=242507 GN=MGG_06916 PE=3 SV=1	1	3	3	3	21.1	13.426	220630	262320	206330	115510	93733	12926	Quantified	GO:0006325(BP:chromatin organization);GO:0006355(BP:regulation of transcription, DNA-templated);GO:0006368(BP:transcription elongation from RNA polymerase II promoter);GO:0005634(CC:nucleus);GO:0003746(MF:translation elongation factor activity);GO:0008270(MF:zinc ion binding)				PF05129(Transcription elongation factor Elf1 like)
G4MN18	GTP cyclohydrolase II	MGG_06917		tr|G4MN18|G4MN18_MAGO7	tr|G4MN18|G4MN18_MAGO7 GTP cyclohydrolase II OS=Magnaporthe oryzae (strain 70-15 / ATCC MYA-4617 / FGSC 8958) OX=242507 GN=MGG_06917 PE=3 SV=1	1	10	10	10	32.4	55.926	802010	772620	1251700	988420	793070	1919600	Quantified	GO:0009231(BP:riboflavin biosynthetic process);GO:0003935(MF:GTP cyclohydrolase II activity)				PF12471(GTP cyclohydrolase N terminal);PF00925(GTP cyclohydrolase II)
G4MN34	Ubiquitin-protein ligase E3A N-terminal zinc-binding domain-containing protein	MGG_05584		tr|G4MN34|G4MN34_MAGO7	tr|G4MN34|G4MN34_MAGO7 Ubiquitin-protein ligase E3A N-terminal zinc-binding domain-containing protein OS=Magnaporthe oryzae (strain 70-15 / ATCC MYA-4617 / FGSC 8958) OX=242507 GN=MGG_05584 PE=3 SV=1	1	11	11	11	21.7	83.799	436430	366070	505170	606070	333050	197920	Quantified	GO:0006511(BP:ubiquitin-dependent protein catabolic process)				PF16558(Amino-terminal Zinc-binding domain of ubiquitin ligase E3A);PF03152(Ubiquitin fusion degradation protein UFD1)
G4MN37	Actin-like protein arp-6	MGG_05587		tr|G4MN37|G4MN37_MAGO7	tr|G4MN37|G4MN37_MAGO7 Actin-like protein arp-6 OS=Magnaporthe oryzae (strain 70-15 / ATCC MYA-4617 / FGSC 8958) OX=242507 GN=MGG_05587 PE=3 SV=1	1	2	2	2	4.4	53.118	73458	118140	109550	83307	31819		Quantified	GO:0006348(BP:chromatin silencing at telomere);GO:0043486(BP:histone exchange);GO:0000784(CC:nuclear chromosome, telomeric region);GO:0000812(CC:Swr1 complex)				PF00022(Actin)
G4MN52	N-acetyltransferase domain-containing protein	MGG_05597		tr|G4MN52|G4MN52_MAGO7	tr|G4MN52|G4MN52_MAGO7 N-acetyltransferase domain-containing protein OS=Magnaporthe oryzae (strain 70-15 / ATCC MYA-4617 / FGSC 8958) OX=242507 GN=MGG_05597 PE=4 SV=1	1	8	8	8	46.6	26.473	1056600	1104300	1051700	1200300	936940	2079800	Quantified	GO:0008080(MF:N-acetyltransferase activity)
G4MN53	Uncharacterized protein	MGG_05598		tr|G4MN53|G4MN53_MAGO7	tr|G4MN53|G4MN53_MAGO7 Uncharacterized protein OS=Magnaporthe oryzae (strain 70-15 / ATCC MYA-4617 / FGSC 8958) OX=242507 GN=MGG_05598 PE=4 SV=1	1	1	1	1	1.6	130.8	33682	27291	17680	16113	23301		Quantified
G4MN54	beta-glucosidase	MGG_05599		tr|G4MN54|G4MN54_MAGO7	tr|G4MN54|G4MN54_MAGO7 beta-glucosidase OS=Magnaporthe oryzae (strain 70-15 / ATCC MYA-4617 / FGSC 8958) OX=242507 GN=MGG_05599 PE=3 SV=1	1	4	4	4	7.3	83.639	387960	340970	445620	584390	375170	683540	Quantified	GO:0030245(BP:cellulose catabolic process);GO:0008422(MF:beta-glucosidase activity);GO:0102483(MF:scopolin beta-glucosidase activity)	K05349(NA)	ko00460(Cyanoamino acid metabolism);ko00500(Starch and sucrose metabolism);ko00946(Degradation of flavonoids);ko00999(Biosynthesis of various plant secondary metabolites)		PF14310(Fibronectin type III-like domain);PF01915(Glycosyl hydrolase family 3 C-terminal domain);PF00933(Glycosyl hydrolase family 3 N terminal domain)
G4MN55	Quinate permease	MGG_05600		tr|G4MN55|G4MN55_MAGO7	tr|G4MN55|G4MN55_MAGO7 Quinate permease OS=Magnaporthe oryzae (strain 70-15 / ATCC MYA-4617 / FGSC 8958) OX=242507 GN=MGG_05600 PE=3 SV=1	1	1	1	1	2.5	60.679						71949	Identified	GO:0016021(CC:integral component of membrane);GO:0022857(MF:transmembrane transporter activity)				PF00083(Sugar (and other) transporter)
G4MN56	Uncharacterized protein	MGG_05601		tr|G4MN56|G4MN56_MAGO7	tr|G4MN56|G4MN56_MAGO7 Uncharacterized protein OS=Magnaporthe oryzae (strain 70-15 / ATCC MYA-4617 / FGSC 8958) OX=242507 GN=MGG_05601 PE=4 SV=1	1	3	3	3	11.7	40.71	54981	52540	75188	82686	83202	136330	Quantified	GO:0051726(BP:regulation of cell cycle)				PF13324(Grap2 and cyclin-D-interacting)
G4MN57	Glucosidase 2 subunit beta	MGG_16417		tr|G4MN57|G4MN57_MAGO7	tr|G4MN57|G4MN57_MAGO7 Glucosidase 2 subunit beta OS=Magnaporthe oryzae (strain 70-15 / ATCC MYA-4617 / FGSC 8958) OX=242507 GN=MGG_16417 PE=4 SV=1	1	15	15	15	33.8	62.697	2632600	2413300	2137700	2424300	2355700	2622800	Quantified	GO:0006491(BP:N-glycan processing)	K08288(NA)	ko04141(Protein processing in endoplasmic reticulum)		PF13015(Glucosidase II beta subunit-like protein);PF12999(Glucosidase II beta subunit-like)
G4MN59	Serine/threonine-protein kinase TOR	MGG_15156		tr|G4MN59|G4MN59_MAGO7	tr|G4MN59|G4MN59_MAGO7 Serine/threonine-protein kinase TOR OS=Magnaporthe oryzae (strain 70-15 / ATCC MYA-4617 / FGSC 8958) OX=242507 GN=MGG_15156 PE=3 SV=1	1	2	2	2	1.2	277.51	49366	32397	48399	82563	144640		Quantified	GO:0005524(MF:ATP binding);GO:0004674(MF:protein serine/threonine kinase activity);GO:0044877(MF:protein-containing complex binding)	K07203(NA)	ko04012(ErbB signaling pathway);ko04066(HIF-1 signaling pathway);ko04072(Phospholipase D signaling pathway);ko04113(Meiosis - yeast);ko04136(Autophagy - other);ko04138(Autophagy - yeast);ko04139(Mitophagy - yeast);ko04140(Autophagy - animal);ko04150(mTOR signaling pathway);ko04151(PI3K-Akt signaling pathway);ko04152(AMPK signaling pathway);ko04218(Cellular senescence);ko04371(Apelin signaling pat…		PF11865(Domain of unknown function (DUF3385));PF02985(HEAT repeat);PF00454(Phosphatidylinositol 3- and 4-kinase);PF02259(FAT domain);PF02260(FATC domain);PF08771(FKBP12-rapamycin binding domain)
G4MN62	Uncharacterized protein	MGG_16418		tr|G4MN62|G4MN62_MAGO7	tr|G4MN62|G4MN62_MAGO7 Uncharacterized protein OS=Magnaporthe oryzae (strain 70-15 / ATCC MYA-4617 / FGSC 8958) OX=242507 GN=MGG_16418 PE=4 SV=1	1	7	7	7	48.4	23.448	689270	838480	982380	767930	567500	1117100	Quantified
G4MN64	Holocytochrome c-type synthase	MGG_05607	FUNCTION: Links covalently the heme group to the apoprotein of cytochrome c. {ECO:0000256|RuleBase:RU363130}.	tr|G4MN64|G4MN64_MAGO7	tr|G4MN64|G4MN64_MAGO7 Holocytochrome c-type synthase OS=Magnaporthe oryzae (strain 70-15 / ATCC MYA-4617 / FGSC 8958) OX=242507 GN=MGG_05607 PE=3 SV=1	1	5	5	5	24.2	35.784	572450	993310	629550	312970	412730	535170	Quantified	GO:0005743(CC:mitochondrial inner membrane);GO:0004408(MF:holocytochrome-c synthase activity);GO:0046872(MF:metal ion binding)	K01764(NA)	ko00860(Porphyrin metabolism)		PF01265(Cytochrome c/c1 heme lyase)
G4MN66	Uncharacterized protein	MGG_05609		tr|G4MN66|G4MN66_MAGO7	tr|G4MN66|G4MN66_MAGO7 Uncharacterized protein OS=Magnaporthe oryzae (strain 70-15 / ATCC MYA-4617 / FGSC 8958) OX=242507 GN=MGG_05609 PE=4 SV=1	1	2	2	2	5.1	62.897	237340	189190	320490	231870	268190	132070	Quantified	GO:0003676(MF:nucleic acid binding)
G4MN73	Unsaturated glucuronyl hydrolase	MGG_05614		tr|G4MN73|G4MN73_MAGO7	tr|G4MN73|G4MN73_MAGO7 Unsaturated glucuronyl hydrolase OS=Magnaporthe oryzae (strain 70-15 / ATCC MYA-4617 / FGSC 8958) OX=242507 GN=MGG_05614 PE=4 SV=1	1	3	3	3	9.5	54.015	65076	57224	133300	88334	65607	71493	Quantified	GO:0016787(MF:hydrolase activity)
G4MNA5	Potassium/sodium efflux P-type ATPase	MGG_02074		tr|G4MNA5|G4MNA5_MAGO7;tr|G4MXG4|G4MXG4_MAGO7	tr|G4MNA5|G4MNA5_MAGO7 Potassium/sodium efflux P-type ATPase OS=Magnaporthe oryzae (strain 70-15 / ATCC MYA-4617 / FGSC 8958) OX=242507 GN=MGG_02074 PE=4 SV=1	2	18	18	18	24.3	120.32	1164500	1129900	916710	814820	1516200	1422300	Quantified	GO:0016021(CC:integral component of membrane);GO:0005524(MF:ATP binding);GO:0019829(MF:cation-transporting ATPase activity)				PF00702(haloacid dehalogenase-like hydrolase);PF00122(E1-E2 ATPase);PF00690(Cation transporter/ATPase, N-terminus);PF00689(Cation transporting ATPase, C-terminus)
G4MNB9	D-isomer specific 2-hydroxyacid dehydrogenase NAD-binding domain-containing protein	MGG_02084		tr|G4MNB9|G4MNB9_MAGO7	tr|G4MNB9|G4MNB9_MAGO7 D-isomer specific 2-hydroxyacid dehydrogenase NAD-binding domain-containing protein OS=Magnaporthe oryzae (strain 70-15 / ATCC MYA-4617 / FGSC 8958) OX=242507 GN=MGG_02084 PE=4 SV=1	1	4	4	4	22	34.045	257020	262570	179070	196910	298950	1520200	Quantified	GO:0055114(BP:oxidation-reduction process);GO:0051287(MF:NAD binding)				PF02826(D-isomer specific 2-hydroxyacid dehydrogenase, NAD binding domain)
G4MNC0	Sulfhydryl oxidase	MGG_02085		tr|G4MNC0|G4MNC0_MAGO7	tr|G4MNC0|G4MNC0_MAGO7 Sulfhydryl oxidase OS=Magnaporthe oryzae (strain 70-15 / ATCC MYA-4617 / FGSC 8958) OX=242507 GN=MGG_02085 PE=4 SV=1	1	1	1	1	7.8	23.767	41688	37160	20762	33938			Quantified	GO:0030176(CC:integral component of endoplasmic reticulum membrane);GO:0016971(MF:flavin-linked sulfhydryl oxidase activity);GO:0003756(MF:protein disulfide isomerase activity);GO:0016972(MF:thiol oxidase activity)				PF04777(Erv1 / Alr family)
G4MNC1	Proteasome subunit beta	MGG_02086		tr|G4MNC1|G4MNC1_MAGO7	tr|G4MNC1|G4MNC1_MAGO7 Proteasome subunit beta OS=Magnaporthe oryzae (strain 70-15 / ATCC MYA-4617 / FGSC 8958) OX=242507 GN=MGG_02086 PE=3 SV=1	1	8	8	8	34.6	24.551	3546500	4201400	3417000	5410500	4081200	4069100	Quantified	GO:0043161(BP:proteasome-mediated ubiquitin-dependent protein catabolic process);GO:0005737(CC:cytoplasm);GO:0005634(CC:nucleus);GO:0005839(CC:proteasome core complex);GO:0004298(MF:threonine-type endopeptidase activity)	K02738(NA)	ko03050(Proteasome)		PF00227(Proteasome subunit)
G4MNC3	PHO85 cyclin-6	MGG_02088		tr|G4MNC3|G4MNC3_MAGO7	tr|G4MNC3|G4MNC3_MAGO7 PHO85 cyclin-6 OS=Magnaporthe oryzae (strain 70-15 / ATCC MYA-4617 / FGSC 8958) OX=242507 GN=MGG_02088 PE=4 SV=1	1	2	2	2	3.9	65.669	48736	55970	59630	66988	57264		Quantified	GO:0005979(BP:regulation of glycogen biosynthetic process);GO:0005981(BP:regulation of glycogen catabolic process);GO:0000307(CC:cyclin-dependent protein kinase holoenzyme complex);GO:0016538(MF:cyclin-dependent protein serine/threonine kinase regulator activity);GO:0019901(MF:protein kinase binding)				PF08613(Cyclin)
G4MND1	AB hydrolase-1 domain-containing protein	MGG_16211		tr|G4MND1|G4MND1_MAGO7	tr|G4MND1|G4MND1_MAGO7 AB hydrolase-1 domain-containing protein OS=Magnaporthe oryzae (strain 70-15 / ATCC MYA-4617 / FGSC 8958) OX=242507 GN=MGG_16211 PE=4 SV=1	1	14	14	14	59.4	34.971	2662800	2757000	1990800	2790500	2838000	1856900	Quantified					PF00561(alpha/beta hydrolase fold)
G4MND2	Adenylate kinase isoenzyme 6 homolog	MGG_16212	FUNCTION: Broad-specificity nucleoside monophosphate (NMP) kinase that catalyzes the reversible transfer of the terminal phosphate group between nucleoside triphosphates and monophosphates. Has also ATPase activity. May be involved in rRNA maturation and transcription regulation. {ECO:0000256|HAMAP-Rule:MF_03173}.	tr|G4MND2|G4MND2_MAGO7	tr|G4MND2|G4MND2_MAGO7 Adenylate kinase isoenzyme 6 homolog OS=Magnaporthe oryzae (strain 70-15 / ATCC MYA-4617 / FGSC 8958) OX=242507 GN=MGG_16212 PE=3 SV=1	1	5	5	5	35.4	19.924	221150	122430	260350	330100	390160	979790	Quantified	GO:0006364(BP:rRNA processing);GO:0005737(CC:cytoplasm);GO:0005634(CC:nucleus);GO:0004017(MF:adenylate kinase activity);GO:0005524(MF:ATP binding);GO:0016887(MF:ATPase activity)	K18532(NA)	ko00230(Purine metabolism);ko01232(Nucleotide metabolism);ko01240(Biosynthesis of cofactors);ko03008(Ribosome biogenesis in eukaryotes)		PF13238(AAA domain)
G4MND3	Myosin-2	MGG_16213		tr|G4MND3|G4MND3_MAGO7	tr|G4MND3|G4MND3_MAGO7 Myosin-2 OS=Magnaporthe oryzae (strain 70-15 / ATCC MYA-4617 / FGSC 8958) OX=242507 GN=MGG_16213 PE=3 SV=1	1	20	20	20	17.2	180.12	1240400	1089500	1470300	965210	1400200	1197600	Quantified	GO:0007118(BP:budding cell apical bud growth);GO:0090286(BP:cytoskeletal anchoring at nuclear membrane);GO:0000132(BP:establishment of mitotic spindle orientation);GO:0048313(BP:Golgi inheritance);GO:0007107(BP:membrane addition at site of cytokinesis);GO:0000001(BP:mitochondrion inheritance);GO:0045033(BP:peroxisome inheritance);GO:0009826(BP:unidimensional cell growth);GO:0000011(BP:vacuole inh…				PF01843(DIL domain);PF02736(Myosin N-terminal SH3-like domain);PF00612(IQ calmodulin-binding motif);PF00063(Myosin head (motor domain))
G4MND5	phosphoglycerate dehydrogenase	MGG_11794	FUNCTION: Catalyzes the reversible oxidation of 3-phospho-D-glycerate to 3-phosphonooxypyruvate, the first step of the phosphorylated L-serine biosynthesis pathway. Also catalyzes the reversible oxidation of 2-hydroxyglutarate to 2-oxoglutarate. {ECO:0000256|RuleBase:RU366013}.	tr|G4MND5|G4MND5_MAGO7	tr|G4MND5|G4MND5_MAGO7 phosphoglycerate dehydrogenase OS=Magnaporthe oryzae (strain 70-15 / ATCC MYA-4617 / FGSC 8958) OX=242507 GN=MGG_11794 PE=3 SV=1	1	22	22	22	62.1	51.5	18914000	24620000	21225000	32273000	25954000	14209000	Quantified	GO:0006564(BP:L-serine biosynthetic process);GO:0051287(MF:NAD binding);GO:0004617(MF:phosphoglycerate dehydrogenase activity)	K00058(NA)	ko00260(Glycine, serine and threonine metabolism);ko00270(Cysteine and methionine metabolism);ko00680(Methane metabolism)		PF02826(D-isomer specific 2-hydroxyacid dehydrogenase, NAD binding domain);PF00389(D-isomer specific 2-hydroxyacid dehydrogenase, catalytic domain)
G4MND6	Nucleosome assembly protein	MGG_06924		tr|G4MND6|G4MND6_MAGO7	tr|G4MND6|G4MND6_MAGO7 Nucleosome assembly protein OS=Magnaporthe oryzae (strain 70-15 / ATCC MYA-4617 / FGSC 8958) OX=242507 GN=MGG_06924 PE=3 SV=1	1	22	22	22	65.6	45.851	24857000	21925000	19344000	23439000	19175000	14473000	Quantified	GO:0007117(BP:budding cell bud growth);GO:0006334(BP:nucleosome assembly);GO:0006337(BP:nucleosome disassembly);GO:2000617(BP:positive regulation of histone H3-K9 acetylation);GO:0031116(BP:positive regulation of microtubule polymerization);GO:0032968(BP:positive regulation of transcription elongation from RNA polymerase II promoter);GO:0006606(BP:protein import into nucleus);GO:0098841(BP:protei…				PF00956(Nucleosome assembly protein (NAP))
G4MND9	Cyclopropane-fatty-acyl-phospholipid synthase	MGG_06926		tr|G4MND9|G4MND9_MAGO7	tr|G4MND9|G4MND9_MAGO7 Cyclopropane-fatty-acyl-phospholipid synthase OS=Magnaporthe oryzae (strain 70-15 / ATCC MYA-4617 / FGSC 8958) OX=242507 GN=MGG_06926 PE=4 SV=1	1	3	3	3	15.7	40.315	160720	159050	171560	138300	132820	213430	Quantified					PF02353(Mycolic acid cyclopropane synthetase)
G4MNE0	NADH dehydrogenase [ubiquinone] 1 beta subcomplex subunit 2	MGG_06927		tr|G4MNE0|G4MNE0_MAGO7	tr|G4MNE0|G4MNE0_MAGO7 NADH dehydrogenase [ubiquinone] 1 beta subcomplex subunit 2 OS=Magnaporthe oryzae (strain 70-15 / ATCC MYA-4617 / FGSC 8958) OX=242507 GN=MGG_06927 PE=4 SV=1	1	2	2	2	44.1	7.5447	284460	411920	286510	267830	280160	225460	Quantified	GO:0016021(CC:integral component of membrane)
G4MNE1	CMGC/CDK protein kinase	MGG_06928		tr|G4MNE1|G4MNE1_MAGO7	tr|G4MNE1|G4MNE1_MAGO7 CMGC/CDK protein kinase OS=Magnaporthe oryzae (strain 70-15 / ATCC MYA-4617 / FGSC 8958) OX=242507 GN=MGG_06928 PE=4 SV=1	1	3	3	3	7.9	62.548	114510	112530	146900	121330	224100	99849	Quantified	GO:0120186(BP:negative regulation of protein localization to chromatin);GO:1903655(BP:phosphorylation of RNA polymerase II C-terminal domain serine 2 residues involved in positive regulation of transcription elongation from RNA polymerase II promoter);GO:0071620(BP:phosphorylation of RNA polymerase II C-terminal domain serine 5 residues);GO:0000790(CC:nuclear chromatin);GO:0070691(CC:P-TEFb compl…				PF00069(Protein kinase domain)
G4MNE3	Association with the SNF1 complex (ASC) domain-containing protein	MGG_06930		tr|G4MNE3|G4MNE3_MAGO7	tr|G4MNE3|G4MNE3_MAGO7 Association with the SNF1 complex (ASC) domain-containing protein OS=Magnaporthe oryzae (strain 70-15 / ATCC MYA-4617 / FGSC 8958) OX=242507 GN=MGG_06930 PE=3 SV=1	1	6	6	6	24.4	51.132	380800	462430	371550	279620	432360	810100	Quantified	GO:0045859(BP:regulation of protein kinase activity);GO:0007165(BP:signal transduction);GO:0031588(CC:nucleotide-activated protein kinase complex)				PF04739(5'-AMP-activated protein kinase beta subunit, interaction domain);PF16561(Glycogen recognition site of AMP-activated protein kinase)
G4MNE4	tRNA N6-adenosine threonylcarbamoyltransferase	KAE1	FUNCTION: Component of the EKC/KEOPS complex that is required for the formation of a threonylcarbamoyl group on adenosine at position 37 (t(6)A37) in tRNAs that read codons beginning with adenine. The complex is probably involved in the transfer of the threonylcarbamoyl moiety of threonylcarbamoyl-AMP (TC-AMP) to the N6 group of A37. KAE1 likely plays a direct catalytic role in this reaction, but…	tr|G4MNE4|G4MNE4_MAGO7	tr|G4MNE4|G4MNE4_MAGO7 tRNA N6-adenosine threonylcarbamoyltransferase OS=Magnaporthe oryzae (strain 70-15 / ATCC MYA-4617 / FGSC 8958) OX=242507 GN=KAE1 PE=3 SV=1	1	4	4	4	14.1	48.148	193360	201060	374180	495970	360290	420670	Quantified	GO:0002949(BP:tRNA threonylcarbamoyladenosine modification);GO:0005737(CC:cytoplasm);GO:0000408(CC:EKC/KEOPS complex);GO:0005634(CC:nucleus);GO:0046872(MF:metal ion binding);GO:0061711(MF:N(6)-L-threonylcarbamoyladenine synthase activity)				PF00814(Glycoprotease family)
G4MNE6	Calcineurin subunit B	MGG_06933		tr|G4MNE6|G4MNE6_MAGO7	tr|G4MNE6|G4MNE6_MAGO7 Calcineurin subunit B OS=Magnaporthe oryzae (strain 70-15 / ATCC MYA-4617 / FGSC 8958) OX=242507 GN=MGG_06933 PE=3 SV=1	1	7	7	7	31	19.652	1147900	1275300	1014900	1042700	948140	2999100	Quantified	GO:0005509(MF:calcium ion binding)	K06268(NA)	ko04010(MAPK signaling pathway);ko04020(Calcium signaling pathway);ko04022(cGMP-PKG signaling pathway);ko04114(Oocyte meiosis);ko04218(Cellular senescence);ko04310(Wnt signaling pathway);ko04370(VEGF signaling pathway)		PF13499(EF-hand domain pair);PF13202(EF hand)
G4MNE9	40S ribosomal protein S9	MGG_06935		tr|G4MNE9|G4MNE9_MAGO7	tr|G4MNE9|G4MNE9_MAGO7 40S ribosomal protein S9 OS=Magnaporthe oryzae (strain 70-15 / ATCC MYA-4617 / FGSC 8958) OX=242507 GN=MGG_06935 PE=3 SV=1	1	7	7	7	24.1	34.175	1111100	1048700	1013500	1310600	1369100	1664900	Quantified	GO:0006412(BP:translation);GO:0005840(CC:ribosome);GO:0003735(MF:structural constituent of ribosome)	K02996(NA)	ko03010(Ribosome)		PF00380(Ribosomal protein S9/S16)
G4MNF0	Elongation factor 1-gamma	MGG_06936		tr|G4MNF0|G4MNF0_MAGO7	tr|G4MNF0|G4MNF0_MAGO7 Elongation factor 1-gamma OS=Magnaporthe oryzae (strain 70-15 / ATCC MYA-4617 / FGSC 8958) OX=242507 GN=MGG_06936 PE=3 SV=1	1	33	33	33	73.5	47.214	31468000	35729000	34705000	31828000	35869000	59249000	Quantified	GO:0003746(MF:translation elongation factor activity)				PF00043(Glutathione S-transferase, C-terminal domain);PF02798(Glutathione S-transferase, N-terminal domain);PF00647(Elongation factor 1 gamma, conserved domain)
G4MNF3	ABC1 protein	MGG_06939		tr|G4MNF3|G4MNF3_MAGO7	tr|G4MNF3|G4MNF3_MAGO7 ABC1 protein OS=Magnaporthe oryzae (strain 70-15 / ATCC MYA-4617 / FGSC 8958) OX=242507 GN=MGG_06939 PE=3 SV=1	1	13	13	13	25.9	78.947	694460	747940	624940	765900	928710	1982500	Quantified					PF03109(ABC1 family)
G4MNF5	Serine/threonine-protein phosphatase	MGG_06941		tr|G4MNF5|G4MNF5_MAGO7	tr|G4MNF5|G4MNF5_MAGO7 Serine/threonine-protein phosphatase OS=Magnaporthe oryzae (strain 70-15 / ATCC MYA-4617 / FGSC 8958) OX=242507 GN=MGG_06941 PE=3 SV=1	1	14	14	14	38.1	54.336	1588300	1650500	1537700	1777900	1507500	1524200	Quantified	GO:0004721(MF:phosphoprotein phosphatase activity)	K04460(NA)	ko04010(MAPK signaling pathway)		PF08321(PPP5 TPR repeat region);PF13414(TPR repeat);PF00149(Calcineurin-like phosphoesterase)
G4MNF6	Ribonuclease P	MGG_06942		tr|G4MNF6|G4MNF6_MAGO7	tr|G4MNF6|G4MNF6_MAGO7 Ribonuclease P OS=Magnaporthe oryzae (strain 70-15 / ATCC MYA-4617 / FGSC 8958) OX=242507 GN=MGG_06942 PE=4 SV=1	1	2	2	2	20.9	16.318	41478	47091	13581	17714	14870	31028	Quantified	GO:0006379(BP:mRNA cleavage);GO:0008033(BP:tRNA processing);GO:0005655(CC:nucleolar ribonuclease P complex);GO:0000172(CC:ribonuclease MRP complex)	K14528(NA)	ko03008(Ribosome biogenesis in eukaryotes)
G4MNF7	Transcription elongation factor SPT4	MGG_06943	FUNCTION: The SPT4-SPT5 complex mediates both activation and inhibition of transcription elongation, and plays a role in pre-mRNA processing. This complex seems to be important for the stability of the RNA polymerase II elongation machinery on the chromatin template but not for the inherent ability of this machinery to translocate down the gene. {ECO:0000256|PIRNR:PIRNR025023}.	tr|G4MNF7|G4MNF7_MAGO7	tr|G4MNF7|G4MNF7_MAGO7 Transcription elongation factor SPT4 OS=Magnaporthe oryzae (strain 70-15 / ATCC MYA-4617 / FGSC 8958) OX=242507 GN=MGG_06943 PE=3 SV=1	1	2	2	2	18	13.861	308610	192720	266570	212950	219120	435200	Quantified	GO:0032786(BP:positive regulation of DNA-templated transcription, elongation);GO:0005634(CC:nucleus);GO:0003746(MF:translation elongation factor activity);GO:0008270(MF:zinc ion binding)	K15171(NA)	ko03250(Viral life cycle - HIV-1)		PF06093(Spt4/RpoE2 zinc finger)
G4MNG3	Uncharacterized protein	MGG_16220		tr|G4MNG3|G4MNG3_MAGO7	tr|G4MNG3|G4MNG3_MAGO7 Uncharacterized protein OS=Magnaporthe oryzae (strain 70-15 / ATCC MYA-4617 / FGSC 8958) OX=242507 GN=MGG_16220 PE=3 SV=1	1	5	5	5	11	58.022	159250	167100	62823	165790	125880	458010	Quantified	GO:0018342(BP:protein prenylation);GO:0008318(MF:protein prenyltransferase activity)	K05955(NA)	ko00900(Terpenoid backbone biosynthesis)		PF01239(Protein prenyltransferase alpha subunit repeat)
G4MNG4	NTF2 domain-containing protein	MGG_06948		tr|G4MNG4|G4MNG4_MAGO7	tr|G4MNG4|G4MNG4_MAGO7 NTF2 domain-containing protein OS=Magnaporthe oryzae (strain 70-15 / ATCC MYA-4617 / FGSC 8958) OX=242507 GN=MGG_06948 PE=4 SV=1	1	2	2	2	12.9	19.958	96704	113110	86341	114950	95643		Quantified		K14285(NA)	ko03008(Ribosome biogenesis in eukaryotes);ko03013(Nucleocytoplasmic transport);ko03015(mRNA surveillance pathway)
G4MNG5	methionine--tRNA ligase	MGG_16221		tr|G4MNG5|G4MNG5_MAGO7	tr|G4MNG5|G4MNG5_MAGO7 methionine--tRNA ligase OS=Magnaporthe oryzae (strain 70-15 / ATCC MYA-4617 / FGSC 8958) OX=242507 GN=MGG_16221 PE=3 SV=1	1	6	6	6	11.2	66.815	171090	166530	132070	247970	201640	274120	Quantified	GO:0006431(BP:methionyl-tRNA aminoacylation);GO:0005524(MF:ATP binding);GO:0004825(MF:methionine-tRNA ligase activity)	K01874(NA)	ko00450(Selenocompound metabolism);ko00970(Aminoacyl-tRNA biosynthesis)		PF09334(tRNA synthetases class I (M))
G4MNG6	N-acetyltransferase domain-containing protein	MGG_16222		tr|G4MNG6|G4MNG6_MAGO7	tr|G4MNG6|G4MNG6_MAGO7 N-acetyltransferase domain-containing protein OS=Magnaporthe oryzae (strain 70-15 / ATCC MYA-4617 / FGSC 8958) OX=242507 GN=MGG_16222 PE=3 SV=1	1	3	3	3	16.9	26.71	115740	113390	123740	136430	89531	102970	Quantified	GO:0008080(MF:N-acetyltransferase activity)				PF13302(Acetyltransferase (GNAT) domain)
G4MNG8	CAAX prenyl protease	MGG_06951	FUNCTION: Proteolytically removes the C-terminal three residues of farnesylated proteins. {ECO:0000256|RuleBase:RU366005}.	tr|G4MNG8|G4MNG8_MAGO7	tr|G4MNG8|G4MNG8_MAGO7 CAAX prenyl protease OS=Magnaporthe oryzae (strain 70-15 / ATCC MYA-4617 / FGSC 8958) OX=242507 GN=MGG_06951 PE=3 SV=1	1	3	3	3	6.1	52.865	61222	51446	65449	40174	76652	20449	Quantified	GO:0071586(BP:CAAX-box protein processing);GO:0005789(CC:endoplasmic reticulum membrane);GO:0016021(CC:integral component of membrane);GO:0046872(MF:metal ion binding);GO:0004222(MF:metalloendopeptidase activity)	K06013(NA)	ko00900(Terpenoid backbone biosynthesis)		PF01435(Peptidase family M48);PF16491(CAAX prenyl protease N-terminal, five membrane helices)
G4MNH0	Ribosomal protein L38e	MGG_06952		tr|G4MNH0|G4MNH0_MAGO7	tr|G4MNH0|G4MNH0_MAGO7 Ribosomal protein L38e OS=Magnaporthe oryzae (strain 70-15 / ATCC MYA-4617 / FGSC 8958) OX=242507 GN=MGG_06952 PE=3 SV=1	1	3	3	3	32.1	9.2949	3423300	4046200	1456600	2187300	2099400	4101800	Quantified	GO:0006412(BP:translation);GO:0005840(CC:ribosome);GO:0003735(MF:structural constituent of ribosome)	K02923(NA)	ko03010(Ribosome)		PF01781(Ribosomal L38e protein family)
G4MNH6	Dienelactone hydrolase	MGG_06957		tr|G4MNH6|G4MNH6_MAGO7	tr|G4MNH6|G4MNH6_MAGO7 Dienelactone hydrolase OS=Magnaporthe oryzae (strain 70-15 / ATCC MYA-4617 / FGSC 8958) OX=242507 GN=MGG_06957 PE=4 SV=1	1	4	4	4	27.9	31.334	1041700	743110	714610	837010	609890	28491	Quantified	GO:0016787(MF:hydrolase activity)	K01061(NA)	ko00361(Chlorocyclohexane and chlorobenzene degradation);ko00364(Fluorobenzoate degradation);ko00623(Toluene degradation)		PF01738(Dienelactone hydrolase family)
G4MNH8	Hsp70-like protein	MGG_06958		tr|G4MNH8|G4MNH8_MAGO7	tr|G4MNH8|G4MNH8_MAGO7 Hsp70-like protein OS=Magnaporthe oryzae (strain 70-15 / ATCC MYA-4617 / FGSC 8958) OX=242507 GN=MGG_06958 PE=3 SV=1	1	56	56	54	87.1	70.76	189840000	199120000	159590000	235380000	218700000	124580000	Quantified	GO:0005524(MF:ATP binding)	K03283(NA)	ko03040(Spliceosome);ko04010(MAPK signaling pathway);ko04141(Protein processing in endoplasmic reticulum);ko04144(Endocytosis)		PF00012(Hsp70 protein)
G4MNI0	CENP-C_C domain-containing protein	MGG_06960		tr|G4MNI0|G4MNI0_MAGO7	tr|G4MNI0|G4MNI0_MAGO7 CENP-C_C domain-containing protein OS=Magnaporthe oryzae (strain 70-15 / ATCC MYA-4617 / FGSC 8958) OX=242507 GN=MGG_06960 PE=3 SV=1	1	3	3	3	4.1	73.414	597950	533440	507590	759840	662950		Quantified	GO:0051382(BP:kinetochore assembly);GO:0000776(CC:kinetochore);GO:0019237(MF:centromeric DNA binding)				PF15624(Kinetochore CENP-C fungal homologue, Mif2, N-terminal);PF11699(Mif2/CENP-C like)
G4MNI1	Uncharacterized protein	MGG_06961		tr|G4MNI1|G4MNI1_MAGO7	tr|G4MNI1|G4MNI1_MAGO7 Uncharacterized protein OS=Magnaporthe oryzae (strain 70-15 / ATCC MYA-4617 / FGSC 8958) OX=242507 GN=MGG_06961 PE=4 SV=1	1	5	5	5	18.9	31.284	626110	451010	498560	649570	495190	832040	Quantified					PF17119(Mitochondrial protein up-regulated during meiosis)
G4MNI3	Pre-mRNA-splicing factor PRP46	MGG_05616		tr|G4MNI3|G4MNI3_MAGO7	tr|G4MNI3|G4MNI3_MAGO7 Pre-mRNA-splicing factor PRP46 OS=Magnaporthe oryzae (strain 70-15 / ATCC MYA-4617 / FGSC 8958) OX=242507 GN=MGG_05616 PE=3 SV=1	1	5	5	5	15.3	55.81	128890	170750	113980	91988	122420	430870	Quantified		K12862(NA)	ko03040(Spliceosome)		PF00400(WD domain, G-beta repeat)
G4MNI4	Ankyrin repeat domain-containing protein	MGG_05617		tr|G4MNI4|G4MNI4_MAGO7	tr|G4MNI4|G4MNI4_MAGO7 Ankyrin repeat domain-containing protein OS=Magnaporthe oryzae (strain 70-15 / ATCC MYA-4617 / FGSC 8958) OX=242507 GN=MGG_05617 PE=4 SV=1	1	4	4	4	17.8	25.975	201740	271640	278820	253040	247770	436830	Quantified					PF12796(Ankyrin repeats (3 copies));PF13857(Ankyrin repeats (many copies))
G4MNI5	M protein repeat protein	MGG_05618		tr|G4MNI5|G4MNI5_MAGO7	tr|G4MNI5|G4MNI5_MAGO7 M protein repeat protein OS=Magnaporthe oryzae (strain 70-15 / ATCC MYA-4617 / FGSC 8958) OX=242507 GN=MGG_05618 PE=4 SV=1	1	4	4	4	6.8	97.002	105510	122290	80831	68145	86669	61500	Quantified					PF12329(TATA element modulatory factor 1 DNA binding);PF12325(TATA element modulatory factor 1 TATA binding)
G4MNI8	Prefoldin subunit 1	MGG_05621		tr|G4MNI8|G4MNI8_MAGO7	tr|G4MNI8|G4MNI8_MAGO7 Prefoldin subunit 1 OS=Magnaporthe oryzae (strain 70-15 / ATCC MYA-4617 / FGSC 8958) OX=242507 GN=MGG_05621 PE=3 SV=1	1	5	5	5	52.5	13.453	657310	822960	622190	367490	398940	1095400	Quantified	GO:0006457(BP:protein folding);GO:0016272(CC:prefoldin complex);GO:0051082(MF:unfolded protein binding)				PF01920(Prefoldin subunit)
G4MNJ0	Uncharacterized protein	MGG_05622		tr|G4MNJ0|G4MNJ0_MAGO7	tr|G4MNJ0|G4MNJ0_MAGO7 Uncharacterized protein OS=Magnaporthe oryzae (strain 70-15 / ATCC MYA-4617 / FGSC 8958) OX=242507 GN=MGG_05622 PE=4 SV=1	1	13	13	13	26.1	58.495	2180400	2161600	1807900	2015400	2158400	1556800	Quantified
G4MNJ3	Transmembrane protein 56	MGG_05625		tr|G4MNJ3|G4MNJ3_MAGO7	tr|G4MNJ3|G4MNJ3_MAGO7 Transmembrane protein 56 OS=Magnaporthe oryzae (strain 70-15 / ATCC MYA-4617 / FGSC 8958) OX=242507 GN=MGG_05625 PE=4 SV=1	1	2	2	2	4.3	39.795	2280.4	2065.6	15180	1972.4	2468.6	28774	Quantified	GO:0016021(CC:integral component of membrane)				PF03798(TLC domain)
G4MNJ5	Actin cytoskeleton-regulatory complex protein SLA1	MGG_05626		tr|G4MNJ5|G4MNJ5_MAGO7	tr|G4MNJ5|G4MNJ5_MAGO7 Actin cytoskeleton-regulatory complex protein SLA1 OS=Magnaporthe oryzae (strain 70-15 / ATCC MYA-4617 / FGSC 8958) OX=242507 GN=MGG_05626 PE=3 SV=1	1	13	13	13	15.6	124.46	1093700	1216700	1017300	749390	1148600	1934700	Quantified	GO:0006897(BP:endocytosis);GO:0008092(MF:cytoskeletal protein binding);GO:0042802(MF:identical protein binding);GO:0030674(MF:protein binding, bridging);GO:0043130(MF:ubiquitin binding)				PF00018(SH3 domain);PF14604(Variant SH3 domain);PF03983(SLA1 homology domain 1, SHD1)
G4MNK0	AMP deaminase	MGG_05630		tr|G4MNK0|G4MNK0_MAGO7	tr|G4MNK0|G4MNK0_MAGO7 AMP deaminase OS=Magnaporthe oryzae (strain 70-15 / ATCC MYA-4617 / FGSC 8958) OX=242507 GN=MGG_05630 PE=3 SV=1	1	18	18	18	26	111.23	1361400	1621400	2186000	1856700	1693300	1351700	Quantified	GO:0032264(BP:IMP salvage);GO:0003876(MF:AMP deaminase activity)	K01490(NA)	ko00230(Purine metabolism);ko01232(Nucleotide metabolism)		PF00962(Adenosine/AMP deaminase)
G4MNK3	Uncharacterized protein	MGG_05633		tr|G4MNK3|G4MNK3_MAGO7	tr|G4MNK3|G4MNK3_MAGO7 Uncharacterized protein OS=Magnaporthe oryzae (strain 70-15 / ATCC MYA-4617 / FGSC 8958) OX=242507 GN=MGG_05633 PE=4 SV=1	1	1	1	1	5.5	52.181	28101	29275	62838	129650	97753	245610	Quantified
G4MNK7	Protein phosphatase PP2A regulatory subunit B	MGG_05637		tr|G4MNK7|G4MNK7_MAGO7	tr|G4MNK7|G4MNK7_MAGO7 Protein phosphatase PP2A regulatory subunit B OS=Magnaporthe oryzae (strain 70-15 / ATCC MYA-4617 / FGSC 8958) OX=242507 GN=MGG_05637 PE=3 SV=1	1	16	16	16	43.5	54.024	1565200	1835000	2017800	3003900	1693400	1019600	Quantified	GO:0045143(BP:homologous chromosome segregation);GO:0016237(BP:lysosomal microautophagy);GO:0044818(BP:mitotic G2/M transition checkpoint);GO:0001100(BP:negative regulation of exit from mitosis);GO:0034260(BP:negative regulation of GTPase activity);GO:0010515(BP:negative regulation of induction of conjugation with cellular fusion);GO:0031030(BP:negative regulation of septation initiation signalin…	K04354(NA)	ko03015(mRNA surveillance pathway);ko04071(Sphingolipid signaling pathway);ko04111(Cell cycle - yeast);ko04151(PI3K-Akt signaling pathway);ko04152(AMPK signaling pathway);ko04390(Hippo signaling pathway);ko04391(Hippo signaling pathway - fly);ko04530(Tight junction)		PF00400(WD domain, G-beta repeat)
G4MNL4	Zinc finger PHD-type domain-containing protein	MGG_05642		tr|G4MNL4|G4MNL4_MAGO7	tr|G4MNL4|G4MNL4_MAGO7 Zinc finger PHD-type domain-containing protein OS=Magnaporthe oryzae (strain 70-15 / ATCC MYA-4617 / FGSC 8958) OX=242507 GN=MGG_05642 PE=4 SV=1	1	1	1	1	1.8	91.182	22166	36781	34466	16419	34372	19698	Quantified	GO:0046872(MF:metal ion binding)				PF00628(PHD-finger)
G4MNM0	G2/mitotic-specific cyclin-B	MGG_05646		tr|G4MNM0|G4MNM0_MAGO7	tr|G4MNM0|G4MNM0_MAGO7 G2/mitotic-specific cyclin-B OS=Magnaporthe oryzae (strain 70-15 / ATCC MYA-4617 / FGSC 8958) OX=242507 GN=MGG_05646 PE=3 SV=1	1	1	1	1	3.2	54.751	7946.4	18190	25977	3169.1	25382	55948	Quantified	GO:0042025(CC:host cell nucleus)	K02220(NA)	ko04011(MAPK signaling pathway - yeast);ko04111(Cell cycle - yeast);ko04113(Meiosis - yeast)		PF00134(Cyclin, N-terminal domain);PF02984(Cyclin, C-terminal domain)
G4MNM1	50S ribosomal protein L2	MGG_05647		tr|G4MNM1|G4MNM1_MAGO7	tr|G4MNM1|G4MNM1_MAGO7 50S ribosomal protein L2 OS=Magnaporthe oryzae (strain 70-15 / ATCC MYA-4617 / FGSC 8958) OX=242507 GN=MGG_05647 PE=3 SV=1	1	10	10	10	36.6	42.797	1284500	989640	910910	1132000	1247800	1825500	Quantified	GO:0006412(BP:translation);GO:0015934(CC:large ribosomal subunit);GO:0003723(MF:RNA binding);GO:0003735(MF:structural constituent of ribosome);GO:0016740(MF:transferase activity)				PF00181(Ribosomal Proteins L2, RNA binding domain);PF03947(Ribosomal Proteins L2, C-terminal domain)
G4MNM2	HD/PDEase domain-containing protein	MGG_05648		tr|G4MNM2|G4MNM2_MAGO7	tr|G4MNM2|G4MNM2_MAGO7 HD/PDEase domain-containing protein OS=Magnaporthe oryzae (strain 70-15 / ATCC MYA-4617 / FGSC 8958) OX=242507 GN=MGG_05648 PE=4 SV=1	1	11	11	11	60.8	24.31	1408200	1311600	1270100	1715900	896150	393830	Quantified					PF01966(HD domain)
G4MNM6	Casein kinase II subunit beta	MGG_05651	FUNCTION: Plays a complex role in regulating the basal catalytic activity of the alpha subunit. {ECO:0000256|RuleBase:RU361268}.	tr|G4MNM6|G4MNM6_MAGO7	tr|G4MNM6|G4MNM6_MAGO7 Casein kinase II subunit beta OS=Magnaporthe oryzae (strain 70-15 / ATCC MYA-4617 / FGSC 8958) OX=242507 GN=MGG_05651 PE=3 SV=1	1	4	4	4	14.7	31.288	94687	150990	213110	244510	283020	769890	Quantified	GO:0005956(CC:protein kinase CK2 complex);GO:0016301(MF:kinase activity);GO:0019887(MF:protein kinase regulator activity)	K03115(NA)	ko03008(Ribosome biogenesis in eukaryotes);ko04064(NF-kappa B signaling pathway);ko04137(Mitophagy - animal);ko04139(Mitophagy - yeast);ko04310(Wnt signaling pathway);ko04520(Adherens junction)		PF01214(Casein kinase II regulatory subunit)
G4MNM7	Karyogamy protein	MGG_05652		tr|G4MNM7|G4MNM7_MAGO7	tr|G4MNM7|G4MNM7_MAGO7 Karyogamy protein OS=Magnaporthe oryzae (strain 70-15 / ATCC MYA-4617 / FGSC 8958) OX=242507 GN=MGG_05652 PE=4 SV=1	1	3	3	3	3.6	124.49	25526	35592	96260	6091.1	104570	216180	Quantified					PF08580(Yeast cortical protein KAR9)
G4MNM9	PH domain-containing protein	MGG_05654		tr|G4MNM9|G4MNM9_MAGO7	tr|G4MNM9|G4MNM9_MAGO7 PH domain-containing protein OS=Magnaporthe oryzae (strain 70-15 / ATCC MYA-4617 / FGSC 8958) OX=242507 GN=MGG_05654 PE=4 SV=1	1	2	2	2	4.7	67.749	92617	762530	302860	271740	107210	170800	Quantified
G4MNN1	Ankyrin repeat protein	MGG_05656		tr|G4MNN1|G4MNN1_MAGO7	tr|G4MNN1|G4MNN1_MAGO7 Ankyrin repeat protein OS=Magnaporthe oryzae (strain 70-15 / ATCC MYA-4617 / FGSC 8958) OX=242507 GN=MGG_05656 PE=4 SV=1	1	6	6	6	4.9	203.61	155640	129340	176260	252500	178260	102550	Quantified					PF12796(Ankyrin repeats (3 copies))
G4MNN6	NmrA-like domain-containing protein	MGG_02095		tr|G4MNN6|G4MNN6_MAGO7	tr|G4MNN6|G4MNN6_MAGO7 NmrA-like domain-containing protein OS=Magnaporthe oryzae (strain 70-15 / ATCC MYA-4617 / FGSC 8958) OX=242507 GN=MGG_02095 PE=4 SV=1	1	4	4	4	20.2	35.89	208700	141400	44552	235330	89108	22042	Quantified					PF05368(NmrA-like family)
G4MNN9	3-ketosteroid-delta-1-dehydrogenase	MGG_02098		tr|G4MNN9|G4MNN9_MAGO7	tr|G4MNN9|G4MNN9_MAGO7 3-ketosteroid-delta-1-dehydrogenase OS=Magnaporthe oryzae (strain 70-15 / ATCC MYA-4617 / FGSC 8958) OX=242507 GN=MGG_02098 PE=4 SV=1	1	6	6	6	15	62.229	123190	152770	165880	641720	181750	43599	Quantified	GO:0016627(MF:oxidoreductase activity, acting on the CH-CH group of donors)				PF00890(FAD binding domain)
G4MNP0	C2 domain-containing protein	MGG_02099		tr|G4MNP0|G4MNP0_MAGO7	tr|G4MNP0|G4MNP0_MAGO7 C2 domain-containing protein OS=Magnaporthe oryzae (strain 70-15 / ATCC MYA-4617 / FGSC 8958) OX=242507 GN=MGG_02099 PE=4 SV=1	1	4	4	4	11.8	79.815	14778	36826	270890	67301	46095	162840	Quantified					PF00168(C2 domain)
G4MNP2	Uncharacterized protein	MGG_02101		tr|G4MNP2|G4MNP2_MAGO7	tr|G4MNP2|G4MNP2_MAGO7 Uncharacterized protein OS=Magnaporthe oryzae (strain 70-15 / ATCC MYA-4617 / FGSC 8958) OX=242507 GN=MGG_02101 PE=4 SV=1	1	7	7	7	25	31.201	766860	753990	2176100	756070	443960	3199500	Quantified					PF13489(Methyltransferase domain)
G4MNP5	Maltose O-acetyltransferase	MGG_02103		tr|G4MNP5|G4MNP5_MAGO7	tr|G4MNP5|G4MNP5_MAGO7 Maltose O-acetyltransferase OS=Magnaporthe oryzae (strain 70-15 / ATCC MYA-4617 / FGSC 8958) OX=242507 GN=MGG_02103 PE=3 SV=1	1	4	4	4	29.2	24.059	84018	170780	252770	262090	119410	267810	Quantified	GO:0016407(MF:acetyltransferase activity)				PF00132(Bacterial transferase hexapeptide (six repeats));PF12464(Maltose acetyltransferase)
G4MNP7	Uncharacterized protein	MGG_02105		tr|G4MNP7|G4MNP7_MAGO7	tr|G4MNP7|G4MNP7_MAGO7 Uncharacterized protein OS=Magnaporthe oryzae (strain 70-15 / ATCC MYA-4617 / FGSC 8958) OX=242507 GN=MGG_02105 PE=3 SV=1	1	6	6	6	29.9	34.283	90107	140310	512820	476840	282990	218010	Quantified
G4MNQ1	Uncharacterized protein	MGG_02109		tr|G4MNQ1|G4MNQ1_MAGO7	tr|G4MNQ1|G4MNQ1_MAGO7 Uncharacterized protein OS=Magnaporthe oryzae (strain 70-15 / ATCC MYA-4617 / FGSC 8958) OX=242507 GN=MGG_02109 PE=4 SV=1	1	3	3	3	51.6	8.991	150000	762930	3482100	124860	172650	452140	Quantified
G4MNQ2	Caleosin domain-containing protein	MGG_02110		tr|G4MNQ2|G4MNQ2_MAGO7	tr|G4MNQ2|G4MNQ2_MAGO7 Caleosin domain-containing protein OS=Magnaporthe oryzae (strain 70-15 / ATCC MYA-4617 / FGSC 8958) OX=242507 GN=MGG_02110 PE=3 SV=1	1	1	1	1	7.9	30.405	8570.4	15071	52624		15117		Quantified	GO:0016021(CC:integral component of membrane)				PF05042(Caleosin related protein)
G4MNR9	Branched-chain-amino-acid aminotransferase 1	MGG_02125		tr|G4MNR9|G4MNR9_MAGO7	tr|G4MNR9|G4MNR9_MAGO7 Branched-chain-amino-acid aminotransferase 1 OS=Magnaporthe oryzae (strain 70-15 / ATCC MYA-4617 / FGSC 8958) OX=242507 GN=MGG_02125 PE=3 SV=1	1	11	11	11	45.1	41.938	551670	804170	1236700	816630	750240	1343500	Quantified	GO:0009081(BP:branched-chain amino acid metabolic process);GO:0004084(MF:branched-chain-amino-acid transaminase activity)	K00826(NA)	ko00270(Cysteine and methionine metabolism);ko00280(Valine, leucine and isoleucine degradation);ko00290(Valine, leucine and isoleucine biosynthesis);ko00770(Pantothenate and CoA biosynthesis);ko00966(Glucosinolate biosynthesis);ko01240(Biosynthesis of cofactors)		PF01063(Amino-transferase class IV)
G4MNT9	GTP-binding protein ypt1	MGG_06962		tr|G4MNT9|G4MNT9_MAGO7	tr|G4MNT9|G4MNT9_MAGO7 GTP-binding protein ypt1 OS=Magnaporthe oryzae (strain 70-15 / ATCC MYA-4617 / FGSC 8958) OX=242507 GN=MGG_06962 PE=4 SV=1	1	9	9	8	57.4	22.462	1698100	1374200	1463700	1436600	1548400	3236100	Quantified	GO:0005525(MF:GTP binding);GO:0003924(MF:GTPase activity)	K07874(NA)	ko04140(Autophagy - animal)		PF00071(Ras family)
G4MNU1	Early meiotic induction protein 1	MGG_06964		tr|G4MNU1|G4MNU1_MAGO7	tr|G4MNU1|G4MNU1_MAGO7 Early meiotic induction protein 1 OS=Magnaporthe oryzae (strain 70-15 / ATCC MYA-4617 / FGSC 8958) OX=242507 GN=MGG_06964 PE=4 SV=1	1	3	3	3	24.8	31.302	18846	164520	45907	12559	30235	104320	Quantified					PF11326(Protein of unknown function (DUF3128))
G4MNU4	WD repeat-containing protein	MGG_06968		tr|G4MNU4|G4MNU4_MAGO7	tr|G4MNU4|G4MNU4_MAGO7 WD repeat-containing protein OS=Magnaporthe oryzae (strain 70-15 / ATCC MYA-4617 / FGSC 8958) OX=242507 GN=MGG_06968 PE=4 SV=1	1	5	5	5	18.3	43.241	394290	352110	446520	460820	361650	271450	Quantified					PF00400(WD domain, G-beta repeat)
G4MNU5	Minichromosome loss protein 1	MGG_06969		tr|G4MNU5|G4MNU5_MAGO7	tr|G4MNU5|G4MNU5_MAGO7 Minichromosome loss protein 1 OS=Magnaporthe oryzae (strain 70-15 / ATCC MYA-4617 / FGSC 8958) OX=242507 GN=MGG_06969 PE=4 SV=1	1	3	3	3	4.3	95.033	61730	37480	47489	87572	54081		Quantified					PF00400(WD domain, G-beta repeat);PF12341(Minichromosome loss protein, Mcl1, middle region)
G4MNV0	Flocculation suppression protein	MGG_06971		tr|G4MNV0|G4MNV0_MAGO7	tr|G4MNV0|G4MNV0_MAGO7 Flocculation suppression protein OS=Magnaporthe oryzae (strain 70-15 / ATCC MYA-4617 / FGSC 8958) OX=242507 GN=MGG_06971 PE=3 SV=1	1	1	1	1	1.7	65.999	1092600	59945	28000	49316		92894	Quantified	GO:0042025(CC:host cell nucleus);GO:0005634(CC:nucleus);GO:0003700(MF:DNA-binding transcription factor activity);GO:0043565(MF:sequence-specific DNA binding)				PF00447(HSF-type DNA-binding)
G4MNV7	Succinate--CoA ligase [ADP-forming] subunit beta, mitochondrial	MGG_16230	FUNCTION: Succinyl-CoA synthetase functions in the citric acid cycle (TCA), coupling the hydrolysis of succinyl-CoA to the synthesis of ATP and thus represents the only step of substrate-level phosphorylation in the TCA. The beta subunit provides nucleotide specificity of the enzyme and binds the substrate succinate, while the binding sites for coenzyme A and phosphate are found in the alpha subu…	tr|G4MNV7|G4MNV7_MAGO7	tr|G4MNV7|G4MNV7_MAGO7 Succinate--CoA ligase [ADP-forming] subunit beta, mitochondrial OS=Magnaporthe oryzae (strain 70-15 / ATCC MYA-4617 / FGSC 8958) OX=242507 GN=MGG_16230 PE=3 SV=1	1	24	24	24	64.6	48.41	35198000	32555000	28243000	44158000	35496000	27754000	Quantified	GO:0006104(BP:succinyl-CoA metabolic process);GO:0006099(BP:tricarboxylic acid cycle);GO:0005739(CC:mitochondrion);GO:0005524(MF:ATP binding);GO:0000287(MF:magnesium ion binding);GO:0004775(MF:succinate-CoA ligase (ADP-forming) activity)	K01900(NA)	ko00020(Citrate cycle (TCA cycle));ko00640(Propanoate metabolism)		PF08442(ATP-grasp domain);PF00549(CoA-ligase)
G4MNW4	RNA-binding protein	MGG_14563		tr|G4MNW4|G4MNW4_MAGO7	tr|G4MNW4|G4MNW4_MAGO7 RNA-binding protein OS=Magnaporthe oryzae (strain 70-15 / ATCC MYA-4617 / FGSC 8958) OX=242507 GN=MGG_14563 PE=4 SV=1	1	16	16	16	21.6	115.88	1469100	1270700	1424400	1033500	1287500	309550	Quantified	GO:0003723(MF:RNA binding)				PF00806(Pumilio-family RNA binding repeat)
G4MNW6	DNA-directed RNA polymerase subunit beta	MGG_06984	FUNCTION: DNA-dependent RNA polymerase catalyzes the transcription of DNA into RNA using the four ribonucleoside triphosphates as substrates. {ECO:0000256|RuleBase:RU363031}.	tr|G4MNW6|G4MNW6_MAGO7	tr|G4MNW6|G4MNW6_MAGO7 DNA-directed RNA polymerase subunit beta OS=Magnaporthe oryzae (strain 70-15 / ATCC MYA-4617 / FGSC 8958) OX=242507 GN=MGG_06984 PE=3 SV=1	1	7	7	7	7.9	129.97	106550	63915	134750	181280	228390	93446	Quantified	GO:0006351(BP:transcription, DNA-templated);GO:0003677(MF:DNA binding);GO:0003899(MF:DNA-directed 5'-3' RNA polymerase activity);GO:0032549(MF:ribonucleoside binding)	K03021(NA)	ko03020(RNA polymerase)		PF04567(RNA polymerase Rpb2, domain 5);PF00562(RNA polymerase Rpb2, domain 6);PF04566(RNA polymerase Rpb2, domain 4);PF04565(RNA polymerase Rpb2, domain 3);PF04560(RNA polymerase Rpb2, domain 7);PF04561(RNA polymerase Rpb2, domain 2);PF04563(RNA polymerase beta subunit)
G4MNX1	Ribosomal protein L15	MGG_11785		tr|G4MNX1|G4MNX1_MAGO7	tr|G4MNX1|G4MNX1_MAGO7 Ribosomal protein L15 OS=Magnaporthe oryzae (strain 70-15 / ATCC MYA-4617 / FGSC 8958) OX=242507 GN=MGG_11785 PE=3 SV=1	1	9	9	9	39.9	24.118	10627000	8657500	7057000	9191400	7310600	3309800	Quantified	GO:0006412(BP:translation);GO:0005840(CC:ribosome);GO:0003735(MF:structural constituent of ribosome)	K02877(NA)	ko03010(Ribosome)		PF00827(Ribosomal L15)
G4MNX5	HIT-type domain-containing protein	MGG_06992		tr|G4MNX5|G4MNX5_MAGO7	tr|G4MNX5|G4MNX5_MAGO7 HIT-type domain-containing protein OS=Magnaporthe oryzae (strain 70-15 / ATCC MYA-4617 / FGSC 8958) OX=242507 GN=MGG_06992 PE=4 SV=1	1	3	3	3	15	30.184	93435	77405	90348	60241	97491	81577	Quantified	GO:0046872(MF:metal ion binding);GO:0003676(MF:nucleic acid binding)				PF04438(HIT zinc finger)
G4MNX6	HIRA-interacting protein 5	MGG_06993		tr|G4MNX6|G4MNX6_MAGO7	tr|G4MNX6|G4MNX6_MAGO7 HIRA-interacting protein 5 OS=Magnaporthe oryzae (strain 70-15 / ATCC MYA-4617 / FGSC 8958) OX=242507 GN=MGG_06993 PE=3 SV=1	1	4	4	4	22.3	35.066	1010300	1714700	384280	1490000	1757300	412980	Quantified	GO:0006879(BP:cellular iron ion homeostasis);GO:0016226(BP:iron-sulfur cluster assembly);GO:0005623(CC:cell);GO:0005759(CC:mitochondrial matrix);GO:0005739(CC:mitochondrion);GO:0005506(MF:iron ion binding);GO:0051536(MF:iron-sulfur cluster binding)				PF08712(Scaffold protein Nfu/NifU N terminal);PF01106(NifU-like domain)
G4MNX8	PSP1 domain-containing protein	MGG_11783		tr|G4MNX8|G4MNX8_MAGO7	tr|G4MNX8|G4MNX8_MAGO7 PSP1 domain-containing protein OS=Magnaporthe oryzae (strain 70-15 / ATCC MYA-4617 / FGSC 8958) OX=242507 GN=MGG_11783 PE=4 SV=1	1	6	6	6	9.3	95.383	229110	206300	367520	322280	366120	684810	Quantified					PF04468(PSP1 C-terminal conserved region)
G4MNY1	37S ribosomal protein S5	MGG_06995		tr|G4MNY1|G4MNY1_MAGO7	tr|G4MNY1|G4MNY1_MAGO7 37S ribosomal protein S5 OS=Magnaporthe oryzae (strain 70-15 / ATCC MYA-4617 / FGSC 8958) OX=242507 GN=MGG_06995 PE=3 SV=1	1	12	12	12	37.6	49.247	1622000	1346900	1008800	1184400	1407200	2061100	Quantified	GO:0006412(BP:translation);GO:1990904(CC:ribonucleoprotein complex);GO:0005840(CC:ribosome);GO:0003723(MF:RNA binding);GO:0003735(MF:structural constituent of ribosome)	K02988(NA)	ko03010(Ribosome)		PF03719(Ribosomal protein S5, C-terminal domain);PF00333(Ribosomal protein S5, N-terminal domain)
G4MNY2	DASH complex subunit Dad3	MGG_06996		tr|G4MNY2|G4MNY2_MAGO7	tr|G4MNY2|G4MNY2_MAGO7 DASH complex subunit Dad3 OS=Magnaporthe oryzae (strain 70-15 / ATCC MYA-4617 / FGSC 8958) OX=242507 GN=MGG_06996 PE=3 SV=1	1	1	1	1	20.6	11.693					69350		Identified	GO:0008608(BP:attachment of spindle microtubules to kinetochore);GO:0042729(CC:DASH complex);GO:0072686(CC:mitotic spindle)				PF08656(DASH complex subunit Dad3)
G4MNY6	Deoxyribonuclease Tat-D	MGG_06999		tr|G4MNY6|G4MNY6_MAGO7	tr|G4MNY6|G4MNY6_MAGO7 Deoxyribonuclease Tat-D OS=Magnaporthe oryzae (strain 70-15 / ATCC MYA-4617 / FGSC 8958) OX=242507 GN=MGG_06999 PE=4 SV=1	1	17	17	17	36.8	56.406	2742100	2649300	3366700	6964400	4191000	1610200	Quantified	GO:0016788(MF:hydrolase activity, acting on ester bonds)				PF01026(TatD related DNase)
G4MNY7	Ribonucleoside-diphosphate reductase	MGG_07000	FUNCTION: Provides the precursors necessary for DNA synthesis. Catalyzes the biosynthesis of deoxyribonucleotides from the corresponding ribonucleotides. {ECO:0000256|RuleBase:RU003410}.	tr|G4MNY7|G4MNY7_MAGO7	tr|G4MNY7|G4MNY7_MAGO7 Ribonucleoside-diphosphate reductase OS=Magnaporthe oryzae (strain 70-15 / ATCC MYA-4617 / FGSC 8958) OX=242507 GN=MGG_07000 PE=3 SV=1	1	20	20	20	28.9	101.88	3466200	3173500	4804100	3989000	3364400	3696900	Quantified	GO:0006260(BP:DNA replication);GO:0005524(MF:ATP binding);GO:0004748(MF:ribonucleoside-diphosphate reductase activity, thioredoxin disulfide as acceptor)	K10807(NA)	ko00230(Purine metabolism);ko00240(Pyrimidine metabolism);ko00480(Glutathione metabolism);ko00983(Drug metabolism - other enzymes);ko01232(Nucleotide metabolism)		PF00317(Ribonucleotide reductase, all-alpha domain);PF03477(ATP cone domain);PF02867(Ribonucleotide reductase, barrel domain)
G4MNZ0	CAMKK/META protein kinase	MGG_07003		tr|G4MNZ0|G4MNZ0_MAGO7	tr|G4MNZ0|G4MNZ0_MAGO7 CAMKK/META protein kinase OS=Magnaporthe oryzae (strain 70-15 / ATCC MYA-4617 / FGSC 8958) OX=242507 GN=MGG_07003 PE=4 SV=1	1	1	1	1	1.4	133.47	62910	55744	28438	45311	43218		Quantified	GO:0005524(MF:ATP binding);GO:0004672(MF:protein kinase activity)	K07359(NA)	ko04140(Autophagy - animal);ko04152(AMPK signaling pathway);ko04936(Alcoholic liver disease)		PF00069(Protein kinase domain)
G4MNZ6	Uridine nucleosidase	MGG_05660		tr|G4MNZ6|G4MNZ6_MAGO7	tr|G4MNZ6|G4MNZ6_MAGO7 Uridine nucleosidase OS=Magnaporthe oryzae (strain 70-15 / ATCC MYA-4617 / FGSC 8958) OX=242507 GN=MGG_05660 PE=3 SV=1	1	8	8	8	40.1	40.788	1652200	1489600	1480300	1960000	1611500	961910	Quantified	GO:0006216(BP:cytidine catabolic process);GO:0034356(BP:NAD biosynthesis via nicotinamide riboside salvage pathway);GO:0019358(BP:nicotinate nucleotide salvage);GO:0008655(BP:pyrimidine-containing compound salvage);GO:0006218(BP:uridine catabolic process);GO:0070635(MF:nicotinamide riboside hydrolase activity);GO:0070636(MF:nicotinic acid riboside hydrolase activity);GO:0045437(MF:uridine nucleos…	K01240(NA)	ko00240(Pyrimidine metabolism);ko00760(Nicotinate and nicotinamide metabolism);ko01232(Nucleotide metabolism)		PF01156(Inosine-uridine preferring nucleoside hydrolase)
G4MNZ8	40S ribosomal protein S18	MGG_05661		tr|G4MNZ8|G4MNZ8_MAGO7	tr|G4MNZ8|G4MNZ8_MAGO7 40S ribosomal protein S18 OS=Magnaporthe oryzae (strain 70-15 / ATCC MYA-4617 / FGSC 8958) OX=242507 GN=MGG_05661 PE=3 SV=1	1	15	15	15	59.6	17.785	22228000	25669000	19645000	18483000	19886000	36671000	Quantified	GO:0006412(BP:translation);GO:0005840(CC:ribosome);GO:0003723(MF:RNA binding);GO:0003735(MF:structural constituent of ribosome)	K02964(NA)	ko03010(Ribosome)		PF00416(Ribosomal protein S13/S18)
G4MNZ9	Shwachman-Bodian-Diamond syndrome protein	MGG_05662		tr|G4MNZ9|G4MNZ9_MAGO7	tr|G4MNZ9|G4MNZ9_MAGO7 Shwachman-Bodian-Diamond syndrome protein OS=Magnaporthe oryzae (strain 70-15 / ATCC MYA-4617 / FGSC 8958) OX=242507 GN=MGG_05662 PE=3 SV=1	1	12	12	12	48.4	34.727	1189000	1314400	990950	904660	828600	1636800	Quantified	GO:0042256(BP:mature ribosome assembly);GO:0006364(BP:rRNA processing);GO:0005737(CC:cytoplasm);GO:0005829(CC:cytosol);GO:0005730(CC:nucleolus);GO:0005634(CC:nucleus)	K14574(NA)	ko03008(Ribosome biogenesis in eukaryotes)		PF01172(Shwachman-Bodian-Diamond syndrome (SBDS) protein);PF09377(SBDS protein C-terminal domain)
G4MP02	Ubiquitin specific peptidase 11	MGG_05666		tr|G4MP02|G4MP02_MAGO7	tr|G4MP02|G4MP02_MAGO7 Ubiquitin specific peptidase 11 OS=Magnaporthe oryzae (strain 70-15 / ATCC MYA-4617 / FGSC 8958) OX=242507 GN=MGG_05666 PE=4 SV=1	1	17	17	17	16.8	166.98	611960	649520	870410	595820	749170	1026000	Quantified	GO:0016579(BP:protein deubiquitination);GO:0006511(BP:ubiquitin-dependent protein catabolic process);GO:0004843(MF:thiol-dependent ubiquitin-specific protease activity)				PF00443(Ubiquitin carboxyl-terminal hydrolase);PF06337(DUSP domain)
G4MP03	A-factor-processing enzyme	MGG_13149		tr|G4MP03|G4MP03_MAGO7	tr|G4MP03|G4MP03_MAGO7 A-factor-processing enzyme OS=Magnaporthe oryzae (strain 70-15 / ATCC MYA-4617 / FGSC 8958) OX=242507 GN=MGG_13149 PE=4 SV=1	1	17	17	17	17.6	129.56	1240400	1275800	1432800	1228200	1145600	1736800	Quantified	GO:0003824(MF:catalytic activity);GO:0046872(MF:metal ion binding)	K01408(NA)	ko03266(Virion - Herpesvirus)		PF05193(Peptidase M16 inactive domain);PF16187(Middle or third domain of peptidase_M16);PF00675(Insulinase (Peptidase family M16))
G4MP05	DUF4604 domain-containing protein	MGG_05667		tr|G4MP05|G4MP05_MAGO7	tr|G4MP05|G4MP05_MAGO7 DUF4604 domain-containing protein OS=Magnaporthe oryzae (strain 70-15 / ATCC MYA-4617 / FGSC 8958) OX=242507 GN=MGG_05667 PE=4 SV=1	1	4	4	4	21.7	28.583	484150	519530	528550	519380	580910	414250	Quantified
G4MP06	Zinc finger CHCC-type domain-containing protein	MGG_05668		tr|G4MP06|G4MP06_MAGO7	tr|G4MP06|G4MP06_MAGO7 Zinc finger CHCC-type domain-containing protein OS=Magnaporthe oryzae (strain 70-15 / ATCC MYA-4617 / FGSC 8958) OX=242507 GN=MGG_05668 PE=4 SV=1	1	7	7	7	43.5	18.701	4492200	4585200	4740100	6894800	6011600	6881700	Quantified		K03939(NA)	ko00190(Oxidative phosphorylation)		PF10276(Zinc-finger domain)
G4MP07	S-adenosylmethionine-dependent methyltransferase-like protein	MGG_16441		tr|G4MP07|G4MP07_MAGO7	tr|G4MP07|G4MP07_MAGO7 S-adenosylmethionine-dependent methyltransferase-like protein OS=Magnaporthe oryzae (strain 70-15 / ATCC MYA-4617 / FGSC 8958) OX=242507 GN=MGG_16441 PE=4 SV=1	1	6	6	6	12.4	100.86	413340	472460	616000	316520	477660	459430	Quantified
G4MP08	Protein-lysine N-methyltransferase EFM4	EFM4	FUNCTION: S-adenosyl-L-methionine-dependent protein-lysine N-methyltransferase that mono- and dimethylates elongation factor 1-alpha at 'Lys-316'. May play a role in intracellular transport. {ECO:0000256|HAMAP-Rule:MF_03188}.	tr|G4MP08|G4MP08_MAGO7	tr|G4MP08|G4MP08_MAGO7 Protein-lysine N-methyltransferase EFM4 OS=Magnaporthe oryzae (strain 70-15 / ATCC MYA-4617 / FGSC 8958) OX=242507 GN=EFM4 PE=3 SV=1	1	5	5	5	22.8	30.133	184440	220050	248220	148840	230610	250230	Quantified	GO:0042254(BP:ribosome biogenesis);GO:0016192(BP:vesicle-mediated transport);GO:0005737(CC:cytoplasm);GO:0016279(MF:protein-lysine N-methyltransferase activity);GO:0008757(MF:S-adenosylmethionine-dependent methyltransferase activity)				PF13847(Methyltransferase domain)
G4MP09	Protein phosphatase PP2A regulatory subunit A	MGG_05671		tr|G4MP09|G4MP09_MAGO7	tr|G4MP09|G4MP09_MAGO7 Protein phosphatase PP2A regulatory subunit A OS=Magnaporthe oryzae (strain 70-15 / ATCC MYA-4617 / FGSC 8958) OX=242507 GN=MGG_05671 PE=4 SV=1	1	24	24	24	50.9	69.159	4455500	3817500	4807200	4423900	4733600	3288400	Quantified	GO:0061509(BP:asymmetric protein localization to old mitotic spindle pole body);GO:0030952(BP:establishment or maintenance of cytoskeleton polarity);GO:0007094(BP:mitotic spindle assembly checkpoint);GO:0031030(BP:negative regulation of septation initiation signaling);GO:0006417(BP:regulation of translation);GO:0005935(CC:cellular bud neck);GO:0005934(CC:cellular bud tip);GO:0090443(CC:FAR/SIN/ST…	K03456(NA)	ko03015(mRNA surveillance pathway);ko04071(Sphingolipid signaling pathway);ko04110(Cell cycle);ko04111(Cell cycle - yeast);ko04113(Meiosis - yeast);ko04114(Oocyte meiosis);ko04151(PI3K-Akt signaling pathway);ko04152(AMPK signaling pathway);ko04350(TGF-beta signaling pathway);ko04390(Hippo signaling pathway);ko04391(Hippo signaling pathway - fly);ko04530(Tight junction)		PF13646(HEAT repeats)
G4MP10	Protein phosphatase	MGG_16443		tr|G4MP10|G4MP10_MAGO7	tr|G4MP10|G4MP10_MAGO7 Protein phosphatase OS=Magnaporthe oryzae (strain 70-15 / ATCC MYA-4617 / FGSC 8958) OX=242507 GN=MGG_16443 PE=3 SV=1	1	5	5	5	8.7	89.281	104600	121680	132710	65036	86240	227060	Quantified	GO:0004725(MF:protein tyrosine phosphatase activity)				PF06602(Myotubularin-like phosphatase domain)
G4MP11	40S ribosomal protein S3	MGG_05673		tr|G4MP11|G4MP11_MAGO7	tr|G4MP11|G4MP11_MAGO7 40S ribosomal protein S3 OS=Magnaporthe oryzae (strain 70-15 / ATCC MYA-4617 / FGSC 8958) OX=242507 GN=MGG_05673 PE=3 SV=1	1	25	25	25	81.3	28.591	40222000	42328000	46910000	29696000	38008000	49278000	Quantified	GO:0000056(BP:ribosomal small subunit export from nucleus);GO:0006407(BP:rRNA export from nucleus);GO:0006412(BP:translation);GO:0022627(CC:cytosolic small ribosomal subunit);GO:0030688(CC:preribosome, small subunit precursor);GO:0003906(MF:DNA-(apurinic or apyrimidinic site) endonuclease activity);GO:0034236(MF:protein kinase A catalytic subunit binding);GO:0003723(MF:RNA binding);GO:0003735(MF:…	K02985(NA)	ko03010(Ribosome)		PF00189(Ribosomal protein S3, C-terminal domain);PF07650(KH domain)
G4MP12	DUF803 domain membrane protein	MGG_05674		tr|G4MP12|G4MP12_MAGO7	tr|G4MP12|G4MP12_MAGO7 DUF803 domain membrane protein OS=Magnaporthe oryzae (strain 70-15 / ATCC MYA-4617 / FGSC 8958) OX=242507 GN=MGG_05674 PE=4 SV=1	1	2	2	2	6.8	44.274	60958	33341	83944	34386	67878	112690	Quantified	GO:0016021(CC:integral component of membrane);GO:0015095(MF:magnesium ion transmembrane transporter activity)				PF05653(Magnesium transporter NIPA)
G4MP13	Conserved glutamic acid-rich protein	MGG_05675		tr|G4MP13|G4MP13_MAGO7	tr|G4MP13|G4MP13_MAGO7 Conserved glutamic acid-rich protein OS=Magnaporthe oryzae (strain 70-15 / ATCC MYA-4617 / FGSC 8958) OX=242507 GN=MGG_05675 PE=4 SV=1	1	1	1	1	1.8	91.842	45091	39688	21960	42191	28139		Quantified					PF10336(Protein of unknown function (DUF2420))
G4MP14	Coatomer subunit delta	MGG_05676	FUNCTION: The coatomer is a cytosolic protein complex that binds to dilysine motifs and reversibly associates with Golgi non-clathrin-coated vesicles, which further mediate biosynthetic protein transport from the ER, via the Golgi up to the trans Golgi network. Coatomer complex is required for budding from Golgi membranes, and is essential for the retrograde Golgi-to-ER transport of dilysine-tagg…	tr|G4MP14|G4MP14_MAGO7	tr|G4MP14|G4MP14_MAGO7 Coatomer subunit delta OS=Magnaporthe oryzae (strain 70-15 / ATCC MYA-4617 / FGSC 8958) OX=242507 GN=MGG_05676 PE=3 SV=1	1	20	20	20	49.4	57.278	2427600	2483400	2669800	2503900	2933800	4931700	Quantified	GO:0015031(BP:protein transport);GO:0006890(BP:retrograde vesicle-mediated transport, Golgi to ER);GO:0030126(CC:COPI vesicle coat);GO:0000139(CC:Golgi membrane)				PF00928(Adaptor complexes medium subunit family);PF01217(Clathrin adaptor complex small chain)
G4MP15	Glutathione S-transferase I	MGG_05677		tr|G4MP15|G4MP15_MAGO7	tr|G4MP15|G4MP15_MAGO7 Glutathione S-transferase I OS=Magnaporthe oryzae (strain 70-15 / ATCC MYA-4617 / FGSC 8958) OX=242507 GN=MGG_05677 PE=3 SV=1	1	9	9	9	43.5	32.146	1659900	1519500	1512100	2050000	1653300	812690	Quantified	GO:0016740(MF:transferase activity)	K00799(NA)	ko00480(Glutathione metabolism);ko00980(Metabolism of xenobiotics by cytochrome P450);ko00982(Drug metabolism - cytochrome P450);ko00983(Drug metabolism - other enzymes)		PF02798(Glutathione S-transferase, N-terminal domain);PF13410(Glutathione S-transferase, C-terminal domain)
G4MP20	CSN-1	MGG_05682		tr|G4MP20|G4MP20_MAGO7	tr|G4MP20|G4MP20_MAGO7 CSN-1 OS=Magnaporthe oryzae (strain 70-15 / ATCC MYA-4617 / FGSC 8958) OX=242507 GN=MGG_05682 PE=4 SV=1	1	10	10	10	25.5	51.233	972640	811790	1094600	895530	1035300	516410	Quantified	GO:0000338(BP:protein deneddylation);GO:0008180(CC:COP9 signalosome)				PF01399(PCI domain);PF10602(26S proteasome subunit RPN7)
G4MP21	Zn(2)-C6 fungal-type domain-containing protein	MGG_05683		tr|G4MP21|G4MP21_MAGO7	tr|G4MP21|G4MP21_MAGO7 Zn(2)-C6 fungal-type domain-containing protein OS=Magnaporthe oryzae (strain 70-15 / ATCC MYA-4617 / FGSC 8958) OX=242507 GN=MGG_05683 PE=4 SV=1	1	2	2	2	2.5	110.4		11957	16476		13280		Quantified	GO:0006351(BP:transcription, DNA-templated);GO:0016021(CC:integral component of membrane);GO:0005634(CC:nucleus);GO:0003677(MF:DNA binding);GO:0000981(MF:DNA-binding transcription factor activity, RNA polymerase II-specific);GO:0008270(MF:zinc ion binding)				PF04082(Fungal specific transcription factor domain);PF00172(Fungal Zn(2)-Cys(6) binuclear cluster domain)
G4MP23	L-type lectin-like domain-containing protein	MGG_05685		tr|G4MP23|G4MP23_MAGO7	tr|G4MP23|G4MP23_MAGO7 L-type lectin-like domain-containing protein OS=Magnaporthe oryzae (strain 70-15 / ATCC MYA-4617 / FGSC 8958) OX=242507 GN=MGG_05685 PE=4 SV=1	1	4	4	4	13.8	49.86	92761	49543	64011	287760	116920	40763	Quantified	GO:0016021(CC:integral component of membrane)	K10080(NA)	ko04141(Protein processing in endoplasmic reticulum)		PF03388(Legume-like lectin family)
G4MP25	DDT domain-containing protein	MGG_05687		tr|G4MP25|G4MP25_MAGO7	tr|G4MP25|G4MP25_MAGO7 DDT domain-containing protein OS=Magnaporthe oryzae (strain 70-15 / ATCC MYA-4617 / FGSC 8958) OX=242507 GN=MGG_05687 PE=4 SV=1	1	3	3	3	3.6	120.76	120910	146290	107250	126530	111250	110640	Quantified	GO:0005634(CC:nucleus)				PF15613(Williams-Beuren syndrome DDT (WSD), D-TOX E motif);PF10537(ATP-utilising chromatin assembly and remodelling N-terminal);PF15612(WSTF, HB1, Itc1p, MBD9 motif 1);PF02791(DDT domain)
G4MP28	WSC domain-containing protein	MGG_05690		tr|G4MP28|G4MP28_MAGO7	tr|G4MP28|G4MP28_MAGO7 WSC domain-containing protein OS=Magnaporthe oryzae (strain 70-15 / ATCC MYA-4617 / FGSC 8958) OX=242507 GN=MGG_05690 PE=4 SV=1	1	21	21	21	46.8	67.85	4123900	6690300	5244700	6414400	3150100	2219000	Quantified					PF09362(Domain of unknown function (DUF1996));PF01822(WSC domain)
[truncated: 3,628 more rows]

## Sheet: Sheet2
up-regulated proteins in MoKin1_vs_Ku80
[truncated: 35 more rows]

## Sheet: Sheet3
GO annotation of up-regulated proteins in MoKin1_vs_Ku80
[truncated: 34 more rows]

## Sheet: Sheet4
GO enrichment of up-regulated proteins in MoKin1_vs_Ku80
[truncated: 8 more rows]

[truncated: 7 more sheets: Sheet5, Sheet6, Sheet7, Sheet8, Sheet9, Sheet10, Sheet11]
