# Supplementary material for: Multi-omics analysis revealed that the protein kinase MoKin1 affected the cellular response to endoplasmic reticulum stress in the rice blast fungus, Magnaporthe oryzae
Source: BMC Genomics. 2024 May 7;25:449. doi: 10.1186/s12864-024-10337-8 (PMC11077741; doi:10.1186/s12864-024-10337-8)
Supplement: Supplementary file 2 — Supplementary Material 2 [file 12864_2024_10337_MOESM2_ESM.xlsx]

## Sheet: Sheet
			Table S3 Information of transcriptomic data in MoKin1 deletion mutant
		Sheet	Description
		Sheet1	Statistical table of transcriptomic datas
		Sheet2	Integrated information on clean reads
		Sheet3	Counts of all genes in 6 samples
		Sheet4	MoKin1_vs_Ku80. down DEGs
		Sheet5	MoKin1_vs_Ku80. up DEGs

## Sheet: Sheet1
Statistical table of transcriptomic datas
Sample	RawReads	RawBases	CleanReads	CleanBases	CleanRatio	Q20	Q30	GC
Kin1_1	51769276	7765391400	51508104	7709885913	0.995	0.9794	0.9374	0.5641
Kin1_2	69209530	10381429500	68872044	10307648010	0.9951	0.9796	0.9384	0.5635
Kin1_3	48959200	7343880000	48731862	7287483532	0.9954	0.981	0.9421	0.567
Ku80_1	66741924	10011288600	66417438	9942686953	0.9951	0.9808	0.9416	0.5634
Ku80_2	60173640	9026046000	59892382	8959189975	0.9953	0.9806	0.9407	0.5634
Ku80_3	45376928	6806539200	45144086	6758066410	0.9949	0.9795	0.9384	0.5647
	Description
Sample	name of sample
RawReads	Number of original sequencing reads
RawBases	Total base number of original sequencing data
CleanReads	The number of reads obtained by filtering raw reads
CleanBases	Total base of filtered data
CleanRatio	Percentage of clean reads
Q20	The proportion of base number with sequencing error rate less than 1% to total base number
Q30	The proportion of base number with sequencing error rate less than 0.1% to total base number
GC	GC content of sequencing data in each sample

## Sheet: Sheet2
Integrated information on clean reads
sample	totalReads	mappedReads	mapRate	uniq	uniqRate	paired	single	selfANDmate	mapDiffCHR
Kin1_1	51508104	47695781	0.925986	47063037	0.986734	46364852	711557	46984224	192294
Kin1_2	68872044	64276174	0.933269	63453044	0.987194	62537656	932020	63344154	232560
Kin1_3	48731862	45272438	0.929011	44689334	0.98712	44106520	594458	44677980	131456
Ku80_1	66417438	62027882	0.93391	61048358	0.984208	60155360	915198	61112684	261180
Ku80_2	59892382	56590362	0.944867	55841878	0.986774	55174848	684530	55905832	122098
Ku80_3	45144086	41652551	0.922658	40936319	0.982805	40167700	785369	40867182	265204
	Description
sample	name of sample
totalReads	Total clean reads
mappedReads	The total number of reads compared to M. oryzae reference genome
mapRate	The proportion of the total number of reads on the comparison
uniq	The number of uniquely matched reads
uniqRate	The proportion of uniquely matched reads to the total reads
paired	The data indicated that two reads were aligned to the same reference sequence, and the distance between the two reads met the set threshold
single	The number represents a single read matched to a reference sequence
selfANDmate	The number of reads matched to the reference sequence by both pairs, and the sum of single is the total number of matched reads
mapDiffCHR	The number of reads that were compared to two different reference sequences

## Sheet: Sheet3
counts of all genes in 6 samples
Gene	Kin1_1	Kin1_2	Kin1_3	Ku80_1	Ku80_2	Ku80_3
XLOC_000001	0	0	0	0	0	0
XLOC_000002	0	0	0	0	0	0
XLOC_000003	0	0	0	0	0	0
XLOC_000004	0	0.08	0.22	0	0	0
XLOC_000005	0	0	0	0	0	0
XLOC_000006	0.05	0	0.05	0.04	0.04	0
XLOC_000007	1.59	1.27	1.07	1.94	1.25	1.44
XLOC_000017	0	0.04	0.06	0	0	0
XLOC_000031	1.16	1.43	1.33	1.18	1.7	1.21
XLOC_000032	2.43	2.94	2.11	1.45	1.7	1.76
XLOC_000033	1.68	0.91	1.17	1.04	1.42	0.77
XLOC_000037	0	0	0.32	0.35	0	0.53
XLOC_000049	0.82	0.3	0.57	0.42	0	0.47
XLOC_000052	0.38	0.45	0.4	0.15	0.19	0.41
XLOC_000060	0	0	0	0	0	0
XLOC_000070	0	0	0	0	0	0
XLOC_000073	0.16	0	0.17	0.19	0.28	0.19
XLOC_000086	0	0	0	0	0	0
XLOC_000087	0	0	0	0	0	0.11
XLOC_000100	0.26	0.2	0.21	0.1	0.45	0.08
XLOC_000101	0	0	0	0.15	0	0
XLOC_000102	0.13	0.2	0	0.21	0	0.15
XLOC_000103	0	0	0	0	0	0
XLOC_000114	0.17	0.23	0.11	0.43	0.26	0.2
XLOC_000115	0.23	0	0	0	0	0
XLOC_000121	0	0	0	0.06	0	0.09
XLOC_000122	0.04	0.13	0.02	0.03	0	0
XLOC_000125	0	0	0	0	0.66	0.54
XLOC_000127	0.78	0.88	1.17	1.47	1.29	1.24
XLOC_000133	0.67	0.59	0.36	0.6	0.55	0.52
XLOC_000134	0.85	0.75	0.17	0.66	0.45	0.37
XLOC_000135	0	0	0	0	0	0
XLOC_000136	80.55	85.32	125.27	96.75	111.64	100.09
XLOC_000138	0	0	0	0	0	0
XLOC_000139	0.88	0.57	0	0.77	0.37	0.64
XLOC_000140	0	0	0.19	0	0	0
XLOC_000141	0	0.15	0	0	1	0.46
XLOC_000145	0	0	0	0.02	0	0
XLOC_000155	0.1	0	0.33	0.24	0.18	0
XLOC_000158	0	0	0	0.13	0	0
XLOC_000162	0.08	0.02	0.04	0.06	0	0.04
XLOC_000163	0.62	0.12	0.16	1.56	1	0.83
XLOC_000167	0	0	0	0	0	0
XLOC_000168	0.8	0.82	0.53	0.62	0.51	0.35
XLOC_000171	0	0	0	0	0	0
XLOC_000172	0	0.05	3.31	2.92	4.41	0.03
XLOC_000175	0	0	0	0	0	0
XLOC_000176	0.17	0.06	0	0.06	0.28	0.38
XLOC_000181	0	0	0	0	0	0
XLOC_000185	0.13	0.57	0.27	0.5	0.11	1.04
XLOC_000186	1.27	1.35	0.48	1.54	1.46	1.25
XLOC_000187	0	0	0	0	0	0
XLOC_000188	0	0.16	0	0	0	0
XLOC_000189	0	0	0	0	0	0
XLOC_000190	0	0.05	0	0.06	0	0
XLOC_000193	0.05	0	0	0.05	0.04	0.05
XLOC_000199	1.15	1.5	1.59	1.1	0.85	1.27
XLOC_000201	0	0	0	0	0	0
XLOC_000202	0.14	0	0	0	0	0
XLOC_000203	0.73	0.29	0.18	0.73	0.38	0.45
XLOC_000210	0	0	0	0	0	0
XLOC_000212	1.94	1.9	0.95	1.87	1.42	1.55
XLOC_000215	0.19	0.14	0.2	0	0.32	0
XLOC_000217	0	0	0	0	0	0
XLOC_000219	0	0	0	0	0	0.59
XLOC_000236	0	0.03	0	0	0	0
XLOC_000238	0	0.02	0	0	0	0
XLOC_000239	0	0	0	0	0	0
XLOC_000241	0	0	0	0	0	0
XLOC_000257	0.04	0.03	0	0	0	0
XLOC_000258	0	0	0	0	0	0
XLOC_000259	0.17	0.12	0.18	0.91	0	0.58
XLOC_000261	0	0	0	0	0	0
XLOC_000268	1.34	1.33	3.28	0.86	2.84	1.81
XLOC_000272	0	0	0	0	0	0
XLOC_000273	1.36	1.38	1.17	0.86	1.46	0.78
XLOC_000276	0.1	0.16	0.1	0.1	0.11	0.11
XLOC_000284	1.96	1.46	1.22	1.66	1.96	0.82
XLOC_000288	0.96	1.45	0.91	0.74	0.73	0.64
XLOC_000296	0.07	0.04	0	0.08	0.1	0.06
XLOC_000297	0.05	0.11	0.05	0.15	0.16	0.11
XLOC_000313	3.06	3.41	1.28	1.77	3.49	1.94
XLOC_000315	0.98	0.73	0.61	1.51	1.07	1.24
XLOC_000319	1.12	0.61	2.03	1.89	2.41	2.82
XLOC_000323	0	0.25	0.09	0.39	0.07	0.1
XLOC_000324	0.08	0.06	0	0.23	0	0.1
XLOC_000325	0	0	0	0	0	0
XLOC_000326	1.49	1.1	0.72	0.84	0.77	0.5
XLOC_000335	1.18	3.28	2.62	2.96	3.61	4.41
XLOC_000339	1.21	0.38	0.68	0.57	0.47	0.8
XLOC_000340	0.22	0.3	0.27	0.42	0.31	0.3
XLOC_000341	0	0	0	0	0	0
XLOC_000342	0	0	0	0	0	0
XLOC_000343	0.03	0	0.03	0.03	0.14	0.08
XLOC_000352	0.3	0.37	0.57	0.5	0.25	0.11
XLOC_000362	0.69	0	0	0	0.19	0
XLOC_000371	0	0	0	0	0.14	0
XLOC_000379	0.39	0.73	1.03	0.3	0.17	0.45
XLOC_000380	1.29	1.8	1.27	0.75	1.02	0.86
XLOC_000382	0	0	0	0	0	0
XLOC_000385	1.19	1.14	1.11	0.98	1.44	0.91
XLOC_000386	0.61	0.56	0.16	0.59	0.51	0.35
XLOC_000392	0	0.2	0	0.21	0.23	0.16
XLOC_000407	0.69	0.44	0.55	0.68	0.32	0.63
XLOC_000409	0.15	0.44	0.08	0.06	0.06	0
XLOC_000410	0.89	0.59	0.55	0.53	0.6	0.8
XLOC_000411	1.34	1.49	1.96	1.76	0.79	1.23
XLOC_000412	0	0	0	0	0	0
XLOC_000417	0.81	1.02	0.51	4.5	3.41	3.91
XLOC_000418	0	0	0	0	0	0
XLOC_000420	0.31	0.08	0.22	0.4	0	0.12
XLOC_000421	0	0	0	0	0	0
XLOC_000425	3.98	3.94	4.17	3.71	3.33	3.11
XLOC_000426	1.95	1.28	0.96	2.48	2.52	2.51
XLOC_000437	0	0	0	0	0	0
XLOC_000438	0	0.04	0	0	0	0
XLOC_000447	0.82	0.67	0.6	1.01	0.41	0.47
XLOC_000448	1.04	0.64	0.81	0.4	0.22	0.5
XLOC_000454	0.38	0.26	0.11	0.7	0.29	0.52
XLOC_000463	1.29	1.13	1.31	0.73	0.72	0.86
XLOC_000467	0.66	0.29	0.14	0.31	0.33	0.3
XLOC_000468	1.96	1.37	0.76	1.84	1.75	1.33
XLOC_000499	0.69	0.62	0.15	0.54	0.23	1.28
XLOC_000501	0.03	0.04	0.03	0.13	0.19	0.1
XLOC_000502	0.45	1	0.47	0.81	0.76	0.52
XLOC_000527	2.09	2.47	2.74	2.82	1.76	3.84
XLOC_000529	0	0.17	0	0.52	0	0.26
XLOC_000531	0.12	0	0	0	0	0
XLOC_000532	0	0.06	0	0	0.04	0.05
XLOC_000533	0.33	0.73	0.86	0.63	0.14	0.38
XLOC_000534	0.07	0.31	0	0.05	0	0
XLOC_000536	0.59	0.11	0	0.45	0.25	0
XLOC_000537	1.72	1.65	1.04	1.05	0.88	0.73
XLOC_000564	0.06	0.05	0.07	0.24	0.16	0.22
XLOC_000569	0.09	0	0	0	0	0
XLOC_000570	0	0	0	0	0	0
XLOC_000575	1.76	2.63	1.36	2.01	1.72	2.11
XLOC_000576	0	0	0	0	0	0
XLOC_000591	0.44	0.4	0.8	0.42	0.18	0.42
XLOC_000593	0.84	0.87	0.77	0.31	0.56	0.51
XLOC_000605	0	0	0	0	0	0
XLOC_000614	1.07	0.71	0.25	0.73	0.7	0.82
XLOC_000628	1.01	1	0.53	1.04	0.43	0.97
XLOC_000630	0.55	0.25	0.12	0.34	0.19	0.38
XLOC_000631	0	0	0	0.14	0.16	0.43
XLOC_000635	0	0	0	0	0	0
XLOC_000648	0	0.29	0	0	0	0
XLOC_000664	1.53	1.63	1.35	1.79	1.54	0.96
XLOC_000673	0.3	0.11	0	0.12	0	0.17
XLOC_000675	0	0	0	0	0.14	0.19
XLOC_000677	0.76	1.27	0.79	0.29	0.48	1.53
XLOC_000678	0.19	0	0	0.08	0.08	0
XLOC_000679	0	0	0	0	0	0
XLOC_000689	4.29	4.91	4.35	3.78	3.48	3.7
XLOC_000690	0.76	0.48	0.42	0.62	0.21	0.46
XLOC_000691	0.07	0.25	0	0.05	0.17	0.15
XLOC_000697	2.45	1.82	1.52	1.8	1.26	1.74
XLOC_000700	0	0.17	0.71	0.53	1.15	1.05
XLOC_000702	1.39	1.25	0.63	0.93	0.81	0.56
XLOC_000703	0	0	0.53	0.13	0.42	0
XLOC_000726	0	0	0	0.09	0	0.07
XLOC_000731	1.19	0.15	1.04	0	0	0.46
XLOC_000737	0.68	0.3	0.13	0.53	0.27	0.32
XLOC_000738	0	0	0	0	0	0
XLOC_000745	0.33	0.74	0.7	1.68	1.41	0.19
XLOC_000746	6.1	3.35	4.35	25.21	18.81	17.3
XLOC_000747	0.12	0.26	0.06	0.72	0.22	0.57
XLOC_000748	0	0	0	0	0	0
XLOC_000749	0	0	0	0	0	0
XLOC_000750	0	0.02	0	0	0	0
XLOC_000751	0.04	0	0	0	0	0
XLOC_000752	0	0	0	0	0	0
XLOC_000753	0.12	0.09	0	0.09	0	0
XLOC_000754	0	0	0	0	0	0
XLOC_000755	0	0	0	0.14	0.16	0.43
XLOC_000756	0	0	0	0.02	0	0
XLOC_000762	0.38	0.49	0.69	0.8	0.48	0.22
XLOC_000768	1.37	0.63	0.36	0.79	0.14	0.2
XLOC_000784	0	0.13	0	0	0	0
XLOC_000786	0	0.23	0	0.08	0.34	0
XLOC_000797	0	0	0	0.47	0	0
XLOC_000810	0.22	0.41	0.23	0.17	0.28	0.25
XLOC_000812	12.19	10.08	7.48	13.53	9.94	10.25
XLOC_000818	0	0	0	0	0	0
XLOC_000819	0.62	0.71	0.75	0.48	1.01	0.55
XLOC_000830	0.79	0.88	0.14	1.12	1.34	0.91
XLOC_000831	0.79	1.18	0.65	1.77	1.19	1.32
XLOC_000835	6.02	6.22	5.49	9.24	9.44	6.34
XLOC_000836	1.1	0.47	0.29	1.13	1.16	1.26
XLOC_000842	0.34	0.63	0.18	0.66	0.72	0.78
XLOC_000849	1.3	1.25	1.04	1.51	1.68	1.63
XLOC_000850	90.01	77.73	103.57	91.12	101.95	84.93
XLOC_000856	0.25	0.03	0.19	0.22	0.03	0.04
XLOC_000859	0	0	0	0	0	0
XLOC_000876	0	0	0	0	0	0
XLOC_000879	0.31	0.23	0.16	0.24	0.39	0
XLOC_000880	0.38	0.4	0.19	0.39	0.04	0.29
XLOC_000887	0.19	0	0	0.29	0.16	0.86
XLOC_000891	0	0.03	0.04	0	0.03	0
XLOC_000896	0.16	0.06	0.04	0.14	0.22	0.14
XLOC_000897	5.92	5.41	7.85	9.6	9.51	8.62
XLOC_000900	0.15	0.08	0.05	0	0.04	0.06
XLOC_000903	0.09	0	0.06	0.07	0.03	0.08
XLOC_000911	0	0	0	0	0	0
XLOC_000912	0.01	0.01	0	0.03	0.03	0.01
XLOC_000919	2.21	0.7	1.66	2.08	1.74	0.73
XLOC_000920	0.29	0.31	0.12	0.23	0.15	0.13
XLOC_000926	1.18	1.67	1.01	0.5	0.9	0.62
XLOC_000929	0.05	0.12	0.11	0.04	0.05	0.19
XLOC_000936	1.57	0.45	1.9	1.22	1.18	1.4
XLOC_000951	5.49	4.86	4.77	4.1	3.72	3.51
XLOC_000953	8.05	9.37	10.26	11.18	9.01	9.54
XLOC_000959	0	0	0	0	0	0
XLOC_000960	32.38	32.03	48.05	57.4	56.34	54.52
XLOC_000970	0	0	0	0	0	0
XLOC_000975	0	0.13	0	0	0	0
XLOC_000980	0.13	0.15	0.08	0.04	0.11	0.1
XLOC_000984	0.22	0.33	0.23	0.09	0.42	0.32
XLOC_000986	0	0	0	0	0	0
XLOC_000987	0	0	0	0	0	0
XLOC_000988	0	0	0	0	0	0
XLOC_000992	0.03	0.09	0	0.07	0.16	0.07
XLOC_000993	0	0	0	0.07	0.07	0
XLOC_000997	3.12	2.04	1.35	4.11	3.72	2.12
XLOC_000998	0.27	0.25	1.15	1.11	0.98	0.4
XLOC_001000	0.75	0.87	0.45	0.58	0.59	0.61
XLOC_001006	0.07	0.05	0	0.06	0.12	0.51
XLOC_001013	0	0.04	0	0	0	0.06
XLOC_001018	0.26	0.1	0.07	0.2	0	0.07
XLOC_001027	0	0.02	0	0.01	0	0.02
XLOC_001039	0.11	0.14	0.12	0.05	0.08	0.03
XLOC_001040	19.32	11.39	4.5	17.96	11.23	11.59
XLOC_001051	0	0	0	0.13	0.73	0.2
XLOC_001056	0.86	0.75	0.56	1.27	0.91	0.62
XLOC_001057	0.19	0.12	0.06	0.17	0.06	0.15
XLOC_001058	0.08	0.02	0.06	0.02	0.05	0.03
XLOC_001059	0	0	0	0	0	0
XLOC_001065	0.18	0	0	0	0	0
XLOC_001066	0	0	0	0	0	0
XLOC_001068	0	0	0	0	0	0
XLOC_001069	0.16	0.09	0.17	0.16	0.14	0.11
XLOC_001070	0	0	0	0	0	0
XLOC_001082	0	0	0	0	0	0
XLOC_001085	0	0	0	0	0.18	0
XLOC_001086	1.56	1.5	0.14	1.86	2.09	1.88
XLOC_001087	0.08	0.09	0	0	0	0.05
XLOC_001101	0.14	0	0	0	0	0.33
XLOC_001105	0.62	0.31	0.43	1.75	1.39	0.24
XLOC_001127	0	0	0	0	0	0
XLOC_001128	0.07	0.11	0.08	0.17	0.19	0
XLOC_001129	0.17	0.25	0	0.39	0.14	0
XLOC_001145	0	0	0	0	0	0
XLOC_001146	1.58	1.84	1.39	1.27	1.88	1.69
XLOC_001148	0.28	0	0	0.32	0.12	0.16
XLOC_001155	0	0	0	0	0	0
XLOC_001166	0.57	0.56	0.69	0.37	0.16	0.11
XLOC_001167	0.35	0.34	0.73	0.36	0.29	0
XLOC_001171	0.16	0.35	0.16	0.36	0.13	0
XLOC_001172	1.38	1.8	1.14	1.68	1.08	1.1
XLOC_001173	1.64	2	2.6	2.57	0.8	1.83
XLOC_001176	3.75	0.97	0.34	0.5	1.52	1.5
XLOC_001177	0.85	0.88	0.72	1.11	1.21	1
XLOC_001183	0.87	1.47	0.13	0.38	0.42	1.14
XLOC_001184	0	0	0	0	0	0
XLOC_001185	0	0.05	0	0	0.06	0.08
XLOC_001186	0.22	0.24	0.13	0.27	0.17	0.16
XLOC_001194	0.52	0.32	0.36	0.27	0.37	0.2
XLOC_001195	0	0	0.63	0.46	0.34	0
XLOC_001196	0.81	0.87	0.62	0.66	0.38	0.31
XLOC_001197	1.97	1.15	1.06	2.14	2.41	1.63
XLOC_001202	2.92	2.5	3.34	3.01	3.38	3.24
XLOC_001211	0.19	0.61	0.2	0.9	0.37	0.61
XLOC_001224	1.18	3.02	2.43	1.79	4.11	3.22
XLOC_001225	0	0.07	0	0.07	0.08	0.11
XLOC_001226	0	0.01	0	0.01	0	0
XLOC_001228	0	0	0	0	0	0
XLOC_001229	0	0	0	0.02	0	0
XLOC_001234	0.2	0	0	0	0	0
XLOC_001235	0.05	0	0.02	0.07	0.02	0.03
XLOC_001246	0.31	0.46	0	0.24	0	0.36
XLOC_001251	0	0.14	0	0	0	0
XLOC_001257	5.82	5.76	6.22	9.37	10.35	7.69
XLOC_001258	0	0	0	0	0	0
XLOC_001262	0.37	0.48	0.58	2.2	1.43	1.38
XLOC_001265	0.63	0.37	0.43	0.6	0.54	0.47
XLOC_001271	0	0	0	0	0	0
XLOC_001273	0	0	0	0	0.16	0
XLOC_001275	0.07	0.05	0	0	0.06	0
XLOC_001276	0	0	0	0	0	0
XLOC_001279	2.01	0.45	1.05	0.54	0.59	0.35
XLOC_001289	1.64	1.39	0.98	2.26	0.99	1.35
XLOC_001291	7.33	6.91	5.3	7.71	6.63	7.7
XLOC_001294	1.47	1.34	0.97	1.37	0.96	0.39
XLOC_001298	0.68	0.76	1.07	0.26	1.15	0.98
XLOC_001306	0.42	0.49	0.12	1.16	0.65	0.53
XLOC_001308	0	0.24	0	0.37	0.54	0.37
XLOC_001309	1.9	1.41	2.39	1.32	1.45	0.66
XLOC_001311	8.46	7.11	6.79	5.45	5.24	7.31
XLOC_001312	5.64	4.63	5.15	7.79	6.08	8.44
XLOC_001315	0.02	0.02	0	0.07	0	0.08
XLOC_001326	1.07	1.21	0.29	1.39	0.71	1.1
XLOC_001331	0.18	0	0.57	0.14	0	0.21
XLOC_001336	2.11	1.75	1.87	1.25	1.03	1.4
XLOC_001337	2.93	2.97	2.3	3.27	3.19	2.8
XLOC_001339	1.67	0.78	0.44	1.29	0.71	1.69
XLOC_001345	0.09	0.07	0	0.29	0	0
XLOC_001354	1.52	1.66	1.81	1.41	1.03	2.69
XLOC_001367	0.16	0.12	0	0.38	0.27	0.19
XLOC_001384	10.38	8.68	5.88	9.68	9.94	8.86
XLOC_001394	1.36	1.49	1.08	1.75	1.28	1.33
XLOC_001400	0.59	1.6	1.64	1.66	0.99	1.35
XLOC_001408	2.93	2.31	1.67	3.09	1.2	2.15
XLOC_001411	0.66	0.12	0	0	0.14	0
XLOC_001413	0	0	0	0	0	0
XLOC_001416	0	0	0	0	0	0
XLOC_001418	0	0	0	0	0	0
XLOC_001431	0.15	0.44	0	0.12	0.13	0
XLOC_001442	0	0	0	0	0	0
XLOC_001444	1.7	0.7	0.59	1.6	0.96	2.39
XLOC_001446	0.47	0.17	0	0.54	0.3	0.81
XLOC_001457	0	0.03	0	0.03	0.05	0.02
XLOC_001458	0.02	0.01	0	0.03	0.02	0.03
XLOC_001459	0.14	0.21	0.07	0.39	0.48	0.33
XLOC_001469	0	0	0	0	0	0
XLOC_001474	0	0	0	0	0	0
XLOC_001477	0	0	0	0.12	0.14	0
XLOC_001478	0	0	0	0	0	0
XLOC_001483	0	0	0	0	0	0
XLOC_001484	0.17	0.05	0.11	0.29	0.17	0.27
XLOC_001487	0.66	1.3	1.6	0.84	0.74	1.01
XLOC_001497	0	0	0	0	0	0
XLOC_001499	0.06	0	0	0.05	0	0
XLOC_001505	0.05	0.08	0.03	0.04	0.02	0.04
XLOC_001506	0	0	0	0.12	0	0
XLOC_001519	0.18	0.61	0.29	0.35	0.54	0.11
XLOC_001521	0	0	0	0	0	0
XLOC_001522	0	0.05	0	0.32	0.35	0.24
XLOC_001527	20.91	28.22	25.22	18.08	24.02	17.63
XLOC_001541	1.33	0.99	1.13	4.12	3.17	2.88
XLOC_001547	0.6	0.59	0.38	0.65	0.55	0.28
XLOC_001548	0	0	0	0	0	0
XLOC_001549	1.09	0.67	0.86	0.56	0.31	0.31
XLOC_001551	0.17	0	0	0.26	0.29	0.2
XLOC_001555	0.12	0.11	0.06	0.39	0.2	0.34
XLOC_001566	0	0	0	0.02	0	0
XLOC_001567	0	0	0	0	0	0
XLOC_001570	0	0	0.18	0	0	0
XLOC_001582	0	0	0	0	0	0
XLOC_001584	0	0	0	0	0	0
XLOC_001597	0.07	0	0	0.05	0.11	0.08
XLOC_001600	0	0.12	0	1.04	1.07	1.37
XLOC_001610	0.03	0.01	0.05	0.06	0.07	0.09
XLOC_001612	0	0	0	0	0	0
XLOC_001617	0	0	0.09	0.57	0.34	0
XLOC_001618	0	0	0	0.05	0	0
XLOC_001624	0	0	0	0	0	0
XLOC_001627	0.65	0.48	0.6	0.61	0.24	0.41
XLOC_001628	0.32	0.12	0.51	0	0.14	0
XLOC_001629	1.91	2.34	1.23	1.48	1.18	1.52
XLOC_001631	0.73	0	2.12	1.28	0.93	0.42
XLOC_001632	1.6	1.07	0.68	0.99	0.9	0.78
XLOC_001633	0	0	0	0.34	0.09	0
XLOC_001634	0	0.12	0.33	0.12	0.2	0.18
XLOC_001641	0	0.04	0.02	0.1	0.01	0.04
XLOC_001649	0	0.15	0	0	0	0
XLOC_001653	0.31	0	0.16	0	0	0.36
XLOC_001654	0.23	0.17	0.48	0	0.96	0.52
XLOC_001662	0.25	0.09	0	0.1	0.21	0.29
XLOC_001666	0.44	0.41	0.64	0.56	0.32	0.3
XLOC_001668	0	0	0	0	0	0
XLOC_001669	0	0	0	0	0	0
XLOC_001673	0.42	0.49	0.14	0.33	0.56	0.33
XLOC_001680	0	0	0	0	0	0
XLOC_001681	0	0.06	0	0	0	0
XLOC_001682	0	0	0	0	0	0
XLOC_001686	0.35	0.13	0	0.27	0	0.6
XLOC_001690	0	0	0	0	0	0
XLOC_001691	0	0	0	0	0	0
XLOC_001692	0	0	0	0	0	0
XLOC_001697	0	0.14	0	0	0	0.22
XLOC_001699	0	0	0	0	0	0
XLOC_001702	4.95	5.47	4.57	3.78	5.38	4.35
XLOC_001704	1.1	0.48	0.48	1.15	0.99	1.2
XLOC_001705	2.2	2.5	3.58	6.3	5.77	6.56
XLOC_001707	0	0	0	0	0	0
XLOC_001711	0	0	0	0	0.26	0
XLOC_001720	0	0	0	0	0	0
XLOC_001723	0	0.12	0	0	0	0.18
XLOC_001724	0	0	0	0	0	0
XLOC_001727	1.06	1.18	1.11	0.92	0.9	0.77
XLOC_001729	0	0	0	0.07	0	0
XLOC_001740	0	0.03	0	0.08	0	0
XLOC_001741	1.31	0.46	0.51	0.32	0.7	0.4
XLOC_001742	0	0.04	0.13	0.3	0.26	0.42
XLOC_001746	0	0	0	0	0	0
XLOC_001759	0	0.07	0.05	0.33	0.48	0.43
XLOC_001760	0.53	0.51	0.63	0.76	1.28	0.96
XLOC_001761	0.11	0.01	0.04	0	0.03	0.02
XLOC_001763	1.23	2.33	0.57	0.84	0.81	0.47
XLOC_001771	4.08	3.59	2.93	3.22	3.31	2.77
XLOC_001774	2.71	2.86	2.8	2.36	2.26	1.98
XLOC_001779	1.17	0.69	0.24	0.27	0.89	0.54
XLOC_001782	0.68	0.48	0.41	0.78	0.55	1.08
XLOC_001784	0	0.09	0.02	0.03	0.06	0.04
XLOC_001785	0.06	0	0.2	0	0	0
XLOC_001790	0.11	0.84	0	0.26	0	0
XLOC_001797	1.15	0.67	1.34	1.58	2.06	0.74
XLOC_001798	0	0.17	0.24	0.09	0	0.13
XLOC_001799	0	0.17	0.24	0.62	0	0.27
XLOC_001806	0.11	0.16	0.11	0.25	0.09	0.25
XLOC_001808	0	0.23	0.11	0.24	0	0.12
XLOC_001809	0.27	0.2	0.16	0.28	0.2	0.21
XLOC_001810	0	0	0	0	0	0
XLOC_001811	0	0	0	0	0	0
XLOC_001818	0.61	0.72	0.55	0.74	0.96	0.51
XLOC_001820	0.62	0.35	0.27	0.47	0.23	0.25
XLOC_001821	0.3	0.39	0.16	0.64	0.83	0.52
XLOC_001822	0	0	0	0	0	0
XLOC_001825	0.47	0.81	0.94	0.4	0.32	0.54
XLOC_001836	1.06	2.5	1.67	2.6	2.85	1.84
XLOC_001841	0.53	0.26	0.37	0.27	0.75	0.61
XLOC_001847	1.44	0.96	0.91	1.26	1.5	1.83
XLOC_001848	4.89	3.87	3.39	6.24	4.93	5.64
XLOC_001855	0.75	0.93	1.05	0.58	0.78	1.35
XLOC_001856	0.71	0	0.45	0	0	0.82
XLOC_001859	1.42	1.13	0.88	0.75	0.41	0.56
XLOC_001862	1.92	1.68	2.24	0.95	1.08	1.44
XLOC_001869	0	0	0	0	0	0
XLOC_001877	0.74	0.75	0.65	1.08	0.86	0.67
XLOC_001880	2.85	3.12	1.95	4.3	3.14	3.14
XLOC_001882	0.06	0.35	0.12	0.23	0.3	0.2
XLOC_001884	1.03	0.72	0.51	1.21	0.55	1.13
XLOC_001885	0	0	0	0	0	0
XLOC_001886	0.05	0.18	0.1	0.04	0	0
XLOC_001890	0	0	0	0	0	0
XLOC_001893	0	0	0	0	0	0
XLOC_001905	4.8	4.7	2.75	5	2.98	2.73
XLOC_001907	1.28	1.66	0.88	1.25	1.79	2.06
XLOC_001908	0.14	0.1	0.14	0.14	0.06	0.05
XLOC_001909	0	0	0	0	0	0
XLOC_001913	2.42	0.86	1.45	1.07	1.36	1.59
XLOC_001921	0	0.16	0.67	0.66	0.72	0.74
XLOC_001925	0.22	0	0	0.69	0.76	0.26
XLOC_001928	1.56	1.4	0.55	1.56	0.88	1.13
XLOC_001955	0.84	0.99	0.53	0.26	0.28	0.19
XLOC_001956	0.97	1.15	1.11	0.75	1.23	0.89
XLOC_001957	0.73	0.9	0.46	0.86	0.78	0.89
XLOC_001959	0.19	0.29	0.4	0.6	0	0.22
XLOC_001963	1.44	1.43	1.3	1.89	1.15	1.57
XLOC_001973	0	0	0	0	0	0
XLOC_001975	5.79	6.1	5.56	8.19	8.14	7.17
XLOC_001979	28.77	35.14	22.03	22.3	25.13	21.96
XLOC_001989	1.11	0.68	0.45	1.09	0.73	0.99
XLOC_001992	2.11	1.42	2.11	3.41	4.78	2.54
XLOC_001994	0	0	0	0	0	0
XLOC_001996	1.13	0.69	0.65	1.67	1.13	1.07
XLOC_001999	0.01	0.02	0.03	0.01	0.01	0
XLOC_002000	0	0	0	0	0	0
XLOC_002001	0	0	0	0	0	0
XLOC_002005	0.18	0.13	0	0.14	0.15	0.21
XLOC_002016	0.1	0.07	0.1	0.29	0.16	0.55
XLOC_002024	0.84	1.25	1.23	1.68	0.43	1.16
XLOC_002027	2.05	2.33	0.76	3.45	1.73	1.81
XLOC_002038	1.02	0.7	0.61	0.84	0.74	0.59
XLOC_002039	0	0	0	0	0	0
XLOC_002040	0.47	0.75	0.25	0.6	0.4	0.27
XLOC_002041	0	0	0	0.15	1.11	0.22
XLOC_002044	0.12	0.18	0.13	0.28	0.31	0.28
XLOC_002045	0.66	0.33	0.11	0.08	0.18	0.25
XLOC_002046	1.22	0.97	0.91	1.68	0.66	1.51
XLOC_002047	0.23	0.11	0.16	0.06	0	0
XLOC_002055	1.22	2.09	1.8	1.37	1.91	1.27
XLOC_002059	2.43	3.86	2.18	5.42	4.54	3
XLOC_002060	0.8	0.6	0.42	0.83	0.79	0.31
XLOC_002069	1.74	2.12	1.46	1.56	2.36	2.09
XLOC_002077	2.57	2.24	2.6	3.42	3.17	3.47
XLOC_002079	0.22	0.07	0.51	0.41	0.41	0.26
XLOC_002104	0.5	0.49	0.26	0.38	0.49	0.57
XLOC_002110	0.47	0.26	0.25	0.37	0.1	0.41
XLOC_002117	0	0	0	0	0	0
XLOC_002137	0.13	0.39	0.14	0.35	0.11	0.08
XLOC_002158	0	0	0	0	0	0
XLOC_002159	0.05	0.01	0.16	0.04	0.09	0.1
XLOC_002160	1.97	2.32	1.88	1.69	1.18	1.53
XLOC_002168	1.02	0.76	1.01	0.62	0.45	0.8
XLOC_002169	0	0	0	0	0	0
XLOC_002170	0	0.69	0.58	0.29	0	0
XLOC_002171	2.47	3.67	1.29	2.77	2.37	2.07
XLOC_002173	0.55	0.77	0.51	0.56	0.7	0.56
XLOC_002177	2.29	1.89	1.82	1.83	1.04	1.88
XLOC_002178	0.53	0.89	1.11	0.92	1.68	0.46
XLOC_002180	35.33	32.1	20.52	25.34	19.65	21.81
XLOC_002181	1.66	1.18	0.95	1.11	0.7	0.61
XLOC_002182	3.36	2.08	3.17	1.58	1.17	1.89
XLOC_002200	1.07	2.34	1.89	1.05	1.76	1.76
XLOC_002204	0	0	0	0	0	0
XLOC_002205	0.22	0.16	0	0	0.55	0.25
XLOC_002206	0.65	0.39	0.41	0.3	0.33	0.45
XLOC_002214	0.06	0.11	0.18	0.02	0.14	0.1
XLOC_002215	1.26	0.49	0.46	0.3	0.46	0.38
XLOC_002216	0.78	1.24	0.75	0.96	1.18	1.19
XLOC_002225	0	0.04	0	0	0	0
XLOC_002226	0	0	0	0	0	0
XLOC_002227	0.06	0	0	0	0	0
XLOC_002228	0	0	0	0	0	0
XLOC_002229	0.03	0	0	0.18	0	0.04
XLOC_002230	0	0	0	0	0	0
XLOC_002231	0	0	0	0	0	0
XLOC_002232	41.39	60.26	70.12	4.44	4.47	6.5
XLOC_002233	0	0	0	0.32	0	0
XLOC_002263	0.81	0.19	0.39	0.14	0.11	0.29
XLOC_002274	0.37	0.21	0.13	0.32	0.24	0.24
XLOC_002283	3.03	3.37	2.95	3.7	3.07	2.77
XLOC_002284	1.76	3.87	2.88	2.45	3.39	2.92
XLOC_002295	0.73	0.18	0.58	1.13	0.67	1.2
XLOC_002314	0	0.26	0.72	0	0	0.4
XLOC_002327	0.13	0.07	0	0.12	0	0.15
XLOC_002329	0.02	0.09	0.07	0.06	0.14	0.12
XLOC_002347	0.04	0	0	0	0	0
XLOC_002351	0.2	0.08	0	0.24	0.22	0.29
XLOC_002352	0	0	0.1	0	0.49	0.34
XLOC_002353	0	0	0	0	0	0
XLOC_002360	0	0	0	0	0	0
XLOC_002361	0.35	0.32	0.22	0.5	0.36	0.37
XLOC_002367	1.01	0.23	0.21	0.24	0.26	0.47
XLOC_002376	0.81	0.64	0.73	0.55	0.97	0.54
XLOC_002382	2.38	2.27	2.77	2.91	2.01	3.19
XLOC_002385	0.66	0.41	0.46	0.85	0.93	0.63
XLOC_002409	0.31	0	0	0.06	0	0
XLOC_002422	0	0	0	0.03	0.09	0
XLOC_002423	0.14	0.92	0.43	0.21	0.12	0
XLOC_002427	0.72	0.9	1.01	0.81	0.54	0.74
XLOC_002432	0.11	0.12	0.15	0.15	0.11	0.08
XLOC_002433	0.56	0.42	1.18	0.7	0.57	0.52
XLOC_002434	0	0	0	0	0	0
XLOC_002446	0.58	1.07	1.71	1.56	1.38	1.44
XLOC_002449	0	0	0	0	0	0
XLOC_002450	0.96	0.41	0.29	0.37	0	0.32
XLOC_002452	1.07	0.9	0.49	0.69	0.42	0.58
XLOC_002455	16.4	14.8	11.54	16.19	14.09	12.26
XLOC_002457	0	0	0	0	0	0
XLOC_002472	0.13	0.15	0.14	0.26	0.45	0.46
XLOC_002473	0	0	0	0	0	0
XLOC_002474	0	0	0	0	0.14	0
XLOC_002477	0.14	0.21	0.15	0.11	0	0.16
XLOC_002483	0.7	0.52	0.55	0.27	0.3	0.2
XLOC_002504	0	0	0	0	0	0
XLOC_002505	0.32	0.61	0	0.29	0.11	0.58
XLOC_002506	0.09	0	0	0.28	0	0
XLOC_002511	0.64	0.24	0	1.16	1.44	0.74
XLOC_002514	0.29	0.26	0.39	0.47	0.25	0.31
XLOC_002516	0	0	0	0	0.04	0
XLOC_002517	0	0	0	0	0	0
XLOC_002518	0	0	0	0.02	0	0
XLOC_002529	0	0	0.2	0	0.16	0
XLOC_002531	0	0	0	0	0	0
XLOC_002536	2.81	2.02	1.82	2.35	3.06	2.16
XLOC_002539	0.09	0.28	0.5	0.15	0.56	0.44
XLOC_002541	0.17	0.19	0.35	0.39	0.5	0
XLOC_002546	0	0	0	0	0	0
XLOC_002571	0.5	0.3	0.45	0.62	0.48	0.41
XLOC_002572	1.21	0.48	0.68	0.5	0.31	0.64
XLOC_002580	0.11	0.48	0.23	0.42	0.28	0.13
XLOC_002582	0.56	0.15	0.16	0.51	0.43	0.29
XLOC_002583	0.63	0.58	0.77	0.77	0.4	0.72
XLOC_002586	0.79	1.53	0.51	1.03	0.98	0.7
XLOC_002590	0.13	0.09	0	0.05	0.16	0.22
XLOC_002596	0.17	0.76	0.36	0	0	0.39
XLOC_002597	2.14	2.09	1.3	1.74	0.29	1.04
XLOC_002606	0.43	0.23	0.25	0.38	0.5	0.51
XLOC_002610	0	0.24	0	0.13	0	0
XLOC_002611	1.23	0.72	1.39	1.16	1.64	1.63
XLOC_002619	0	0.6	0.21	0	0.17	0.47
XLOC_002629	0.58	0.49	0.78	0.64	0.21	0.38
XLOC_002634	0	0	0	0.01	0	0
XLOC_002635	0.33	0	0.18	0.26	0	0
XLOC_002636	0	0	0	0	0	0
XLOC_002637	0	0	0	0	0	0
XLOC_002638	1.05	0.76	0.75	0.86	0.73	0.64
XLOC_002641	0.82	0.91	0.71	0.63	1.04	0.31
XLOC_002642	0.52	0.26	0.36	0.13	0	0.4
XLOC_002645	0.19	0.54	0.24	0.33	0.36	0.57
XLOC_002651	0.61	0.84	0.45	0.74	0.22	1
XLOC_002665	0.77	0.91	0.81	1.19	1.43	0.44
XLOC_002672	0	0	0	0	0	0
XLOC_002673	0.92	0.51	0.18	0.36	0.49	0.46
XLOC_002674	0	0	0	0	0	0
XLOC_002692	0.38	0.57	0.74	0.79	0.97	0.96
XLOC_002694	0.15	0.17	0.47	0.06	0.13	0.43
XLOC_002699	0.84	0.58	0.69	1.06	0.5	0.89
XLOC_002700	0.09	0.6	0.28	0.21	0.23	0.62
XLOC_002705	0.17	0.38	0	0	0.15	0
XLOC_002708	0	0	0	0	0	0
XLOC_002710	9.46	10.7	16.22	19.78	20.68	17.16
XLOC_002720	0.46	0.34	0.24	0.22	0.24	0.27
XLOC_002728	0	0	0	0	0	0
XLOC_002732	0	0.12	0	0.12	0	0
XLOC_002754	1.6	1.32	0.75	1.51	1.35	1.64
XLOC_002759	0	0	0	0	0.04	0
XLOC_002760	6.6	6.3	5.89	11.71	7.97	7.42
XLOC_002763	0.16	0.54	0.59	0.38	0.21	0.37
XLOC_002769	0	0	0	0	0	0
XLOC_002782	0.48	0.68	1.18	0.79	0.54	0.31
XLOC_002786	1.73	1.32	1.15	1.46	1.64	1.21
XLOC_002792	0.28	0.31	0.29	0.32	0.23	0.32
XLOC_002797	2.39	2.28	2.32	3.34	2.81	2.84
XLOC_002798	1.26	1.41	0.99	1.63	2.09	1.4
XLOC_002801	0.16	0.24	0.17	0.13	0	0
XLOC_002808	3.9	3.72	3.32	3.33	3.16	3.22
XLOC_002812	2.35	0.8	1.13	3.78	2.73	2.71
XLOC_002815	3.81	2.75	2.27	2.66	2.15	2.44
XLOC_002822	0.39	0.46	0.08	0.54	0.98	1.69
XLOC_002823	0.26	0.58	0.36	0.67	0.37	0.5
XLOC_002825	0.33	0.05	0.41	0.5	0.61	0.15
XLOC_002831	1.93	0.99	2.02	1.84	1.13	0.86
XLOC_002873	0	0	0	0	0	0
XLOC_002874	0.22	0.05	0.08	0.31	0.12	0.1
XLOC_002875	0.45	0.39	0.08	0.96	0.54	0.43
XLOC_002876	0.27	0.58	0.67	0.96	1.01	0.58
XLOC_002877	0	0	0	0	0	0
XLOC_002878	0.82	0	0	0	0	0.24
XLOC_002879	0	0	0	0	0	0
XLOC_002894	0	0	0	0	0	0
XLOC_002898	0.25	0.56	0	0.1	0.32	0
XLOC_002901	1.6	0.98	0.87	1.61	1.59	0.8
XLOC_002904	0.38	0.61	0.6	0.96	0.36	0.94
XLOC_002920	0.23	0.17	0.59	0	0	0.39
XLOC_002921	0	0	0	0	0	0
XLOC_002929	1.22	1.68	0.64	1.18	1.03	1.27
XLOC_002931	0.11	0.07	0.07	0.18	0.02	0.04
XLOC_002932	0.31	0	0	0	0.16	0.14
XLOC_002933	0	0.03	0.05	0.03	0.04	0
XLOC_002935	0	0	0	0	0	0
XLOC_002938	0	0	0	0.1	0	0.07
XLOC_002944	0	0	0	0	0	0
XLOC_002946	0	0	0	0.08	0	0
XLOC_002953	0.29	0.26	0.14	0.23	0.26	0.22
XLOC_002954	0	0	0	0	0	0
XLOC_002957	0.23	0.07	0	0.05	0.25	0.03
XLOC_002958	0.34	0.25	0.06	0	0.14	0.26
XLOC_002961	0	0	0	0	0	0
XLOC_002962	0.14	0.04	0.03	0.02	0	0
XLOC_002963	0	0	0	0	0	0
XLOC_002964	0	0	0	0	0	0
XLOC_002965	0	0	0	0	0	0
XLOC_002966	0	0	0	0	0	0
XLOC_002968	1.02	0.64	0.59	0.94	0.91	1.15
XLOC_002969	0.76	0.59	1	1.12	0.64	1.32
XLOC_002972	0	0	0	0	0	0
XLOC_002973	0	0	0	0	0	0
XLOC_002980	0	0.13	0	0	0.44	0
XLOC_002987	0	0	0	0	0	0
XLOC_002988	0.03	0.02	0	0.02	0.03	0
XLOC_002989	0.44	1.17	1.47	0.68	0.37	0.4
XLOC_002990	1.23	1.61	0.45	0.39	0.92	0.92
XLOC_002991	0	0	0	0	0	0
XLOC_002993	0.74	1.31	0.23	0.8	0.37	0.68
XLOC_002995	0	0	0	0	0	0
XLOC_002996	0.58	0.51	0.31	0.44	0.42	0.6
XLOC_003000	0	0	0	0	0.02	0
XLOC_003001	2	2.36	2.62	3.02	3.11	2.2
XLOC_003002	0.26	0.16	0	0.27	0.44	0.15
XLOC_003005	0.04	0.12	0.08	0.19	0.17	0.23
XLOC_003007	0.81	0.6	1.9	0.16	0.51	0.47
XLOC_003011	0.79	0.12	0.38	2.22	1.12	1.41
XLOC_003012	0.17	0	0	0	0	0
XLOC_003015	0	0	0	0	0	0
XLOC_003016	0.04	0.01	0	0.06	0.11	0.11
XLOC_003017	0	0	0	0	0	0
XLOC_003018	0	0	0	0	0	0
XLOC_003023	0.45	0.11	0	0	0.13	0.17
XLOC_003026	0	0	0	0	0	0
XLOC_003029	0.37	0.11	0.15	0.11	0.25	0.25
XLOC_003030	0	0	0	0	0	0
XLOC_003031	0	0.04	0	0	0	0
XLOC_003032	0.2	0.24	0.23	0.32	0.2	0.12
XLOC_003036	0	0	0	0	0	0
XLOC_003046	22.25	22.68	37.02	17.93	15.94	15.46
XLOC_003051	0.38	0.19	0.94	0.5	0.76	0.3
XLOC_003053	34.29	34.48	28.84	41.3	36.83	41.4
XLOC_003055	0.87	1.57	0.13	1.05	0.73	0.57
XLOC_003056	0	0.26	0	0.13	0.15	0
XLOC_003062	0.13	0.59	0.28	0.1	0.22	0.15
XLOC_003064	0.32	0.3	0.37	0.61	0.73	0.56
XLOC_003066	0	0	0	0	0	0
XLOC_003067	0.14	0.2	0.43	0.11	0.12	0.64
XLOC_003073	0.35	0.36	0.33	0.35	0.21	0.4
XLOC_003088	0.43	0.63	0.4	0.48	0.6	0.77
XLOC_003089	3.19	1.63	1.32	1.82	1.21	1.46
XLOC_003101	0.24	0.24	0.34	1.19	0.41	0.28
XLOC_003102	2.97	3.39	6.22	3.53	2.12	2.37
XLOC_003127	0	0	0	0	0.17	1.19
XLOC_003135	0.44	0.19	0.19	0.17	0.31	0.26
XLOC_003158	0.91	1.41	1.43	1.89	0.84	1.57
XLOC_003162	0	0	0	0	0.27	0
XLOC_003170	0	0	0	0	0	0
XLOC_003171	0	0	0	0	0	0
XLOC_003172	0.04	0	0	0.03	0.03	0
XLOC_003173	0.09	0.09	0.08	0.06	0.12	0.03
XLOC_003177	0.14	0.48	0.22	0.11	0.24	0.25
XLOC_003180	0.38	0	1.39	1.02	1.92	0.44
XLOC_003199	0.23	0.2	0.12	0.24	0.19	0.26
XLOC_003200	0.26	0.39	0.31	0.38	0.11	0.26
XLOC_003214	0.99	2.78	1.45	3.66	3.5	2.05
XLOC_003215	0.87	0.65	1.15	1.35	2.86	1.64
XLOC_003216	0.79	0.96	0.44	0.5	0.59	0.37
XLOC_003225	0.41	0.69	0.32	1.03	0.35	0.71
XLOC_003230	0	0.13	0.04	0.16	0.12	0.03
XLOC_003231	0.22	0	0	0	0	0
XLOC_003233	0.12	0.04	0	0	0.05	0
XLOC_003235	0	0	0	0	0	0
XLOC_003238	2.59	2.23	1.75	2.31	1.79	1.9
XLOC_003241	0.17	0.09	0.18	0.23	0.32	0.2
XLOC_003246	2.3	2.25	1.64	2.58	0.97	1.08
XLOC_003253	1.07	0.72	0.38	0.98	0.6	0.64
XLOC_003254	0	0	0	0	0	0
XLOC_003261	0.31	0.46	0	0.24	0	0.18
XLOC_003266	0.03	0.11	0.11	0.06	0.02	0.05
XLOC_003270	0.63	0.62	0	0.08	0.09	0.12
XLOC_003274	2.07	2	1.21	1.97	1.1	1.83
XLOC_003276	0.04	0	0	0.03	0	0
XLOC_003277	0	0	0	0	0	0.18
XLOC_003278	0	0.4	0.19	0	0	0.21
XLOC_003284	0.98	0.86	0.56	1.1	0.68	0.62
XLOC_003289	0	0	0	0	0	0
XLOC_003290	0.14	0	0	0.33	0	0.16
XLOC_003292	0	0	0	0	0	0
XLOC_003300	0.41	0.08	0.32	0	0.26	0.35
XLOC_003304	0.34	0.38	0.45	0.07	0.43	0.2
XLOC_003308	0	0	0	0	0	0
XLOC_003311	0	0.15	0.05	0.11	0.08	0.11
XLOC_003312	0.34	0.37	0	0.39	0.14	0.19
XLOC_003319	2.43	2.83	4.11	7.25	6.35	6.86
XLOC_003324	0.47	0.35	0.33	0.49	0.53	0
XLOC_003331	0.65	0.99	0.54	0.7	0.96	0.71
XLOC_003339	2.63	3.59	2.81	3.2	2.66	3.84
XLOC_003343	0	0	0	0	0	0
XLOC_003344	0.04	0.03	0	0.07	0.04	0.05
XLOC_003345	0	0	0	0	0	0
XLOC_003346	0	0	0	0	0	0
XLOC_003347	0	0	0	0	0	0
XLOC_003349	2.67	3.75	4.68	3.68	3.41	4.32
XLOC_003351	3.23	2.59	2.23	2.79	3.3	1.86
XLOC_003358	1.37	1.72	1.14	0.98	1.03	1.36
XLOC_003359	0.05	0.04	0	0	0	0
XLOC_003362	1.23	1.16	1.36	1.16	1.09	1.41
XLOC_003369	1.42	1.23	0.87	1.1	0.7	0.41
XLOC_003376	0.47	0.35	0.17	0.49	0	0.36
XLOC_003388	0	0.11	0.31	0.8	1.49	0.51
XLOC_003393	2.5	2.76	2.92	6.4	6.16	5.52
XLOC_003407	1.11	0.74	0.91	1.15	1.36	1.28
XLOC_003409	0.21	0.23	0.44	0.57	1.42	0.36
XLOC_003415	0.45	0.13	0	0.07	0	0
XLOC_003417	0.94	0.65	0.53	0.73	0.32	0.22
XLOC_003419	1.13	2.19	2.16	2.35	2.2	1.93
XLOC_003433	1.25	0.71	0.62	0.91	0.62	0.85
XLOC_003438	2.95	2.05	3.79	2.72	1.77	2.97
XLOC_003440	0.3	0.22	0.31	0.34	2	0.51
XLOC_003444	3.39	4.03	4.5	3.14	2.48	2.87
XLOC_003459	2.47	1.66	2.05	2.44	1.85	2.19
XLOC_003477	0	0	0	0	0	0
XLOC_003483	2.91	2.74	2.93	3.07	3.21	3.03
XLOC_003489	0	0.15	0	0.46	0.34	0
XLOC_003496	0.54	0.7	0.21	0.54	0.42	0.68
XLOC_003497	9.1	6.51	7.13	8.04	7.96	6.62
XLOC_003500	6.72	6.3	4.94	8.2	6.37	7.2
XLOC_003509	2.07	2.25	1.88	1.76	1.62	1.52
XLOC_003512	0.26	0.1	0.14	0.3	0.11	0.6
XLOC_003513	1.5	1.43	1.57	1.71	1.99	1.4
XLOC_003514	10.06	9.74	6.11	10.14	7.14	8.24
XLOC_003517	0	0	0	0	0.13	0.17
XLOC_003525	83.25	72.46	155.23	82.18	92.79	77.96
XLOC_003526	0.08	0.02	0	0.12	0.07	0.07
XLOC_003550	0.06	0.06	0.06	0.04	0	0.07
XLOC_003551	0.07	0	0	0	0.06	0
XLOC_003552	0	0	0	0	0	0
XLOC_003553	0	0	0	0	0	0
XLOC_003557	0	0	0.07	0	0.06	0
XLOC_003560	2.39	2.74	1.72	0.58	0.52	0.55
XLOC_003561	0.21	0.1	0.14	0	0	0
XLOC_003562	0.85	0.42	0.3	0.55	0.42	0.41
XLOC_003568	4.5	4.24	5.67	5.36	6.95	6.52
XLOC_003574	0.36	0.63	0.13	0.19	0.26	0.35
XLOC_003580	0.13	0	0	0	0	0
XLOC_003589	1.46	1.69	1.31	0.83	0.93	0.83
XLOC_003609	0.66	0.73	1.03	0.85	1.2	0.88
XLOC_003610	0.4	0.34	0.36	0.58	0.37	0.44
XLOC_003623	0	0.03	0	0.04	0	0
XLOC_003624	0.8	0.92	0.99	1.51	0.37	0.42
XLOC_003649	3.94	2.96	2.79	5.43	3.64	4.47
XLOC_003656	0	0.05	0	0	0	0
XLOC_003657	0.73	0.58	0.6	0.57	0.49	0.24
XLOC_003659	1.1	1.22	1.26	1.39	1.81	2.82
XLOC_003666	0	0	0	0	0	0
XLOC_003670	0	0	0	0.02	0	0
XLOC_003681	0.18	0.27	0	0.47	0.31	0.07
XLOC_003682	0.55	0.2	0.14	0.42	0.23	0.16
XLOC_003698	0	0	0.02	0.01	0	0.02
XLOC_003712	2.45	2.21	2.14	2.21	2.07	1.7
XLOC_003719	0.32	0.53	0.33	0.37	0.33	0.55
XLOC_003727	0.13	0.1	0.48	0.6	0.11	0.15
XLOC_003734	0.63	0.38	0.4	0.59	0.32	0.39
XLOC_003747	1.21	1.2	1.16	1.6	0.72	1.28
XLOC_003751	0	0	0	0	0.13	0
XLOC_003752	0	0	0	0	0	0.15
XLOC_003755	0.03	0.04	0.03	0.11	0.05	0
XLOC_003756	0.2	0.65	0.58	0.61	0.6	0.46
XLOC_003757	1.35	1.03	0.56	0.85	0.84	0.53
XLOC_003758	1.02	1.3	2.15	1.24	1.24	2.02
XLOC_003770	0	0.02	0	0	0	0
XLOC_003771	0.85	0.68	0.35	1.37	0.93	1.15
XLOC_003772	0.17	0	0.53	0.26	0.14	0.39
XLOC_003780	10.06	11.24	9.58	36.33	37.98	31.9
XLOC_003788	0.19	0	0.2	0	0.33	0.67
XLOC_003794	1.67	1.26	0.97	1.28	1.23	1.16
XLOC_003802	0.36	0	0.13	0.47	0.1	0.56
XLOC_003809	0.02	0.05	0.04	0.03	0.02	0.04
XLOC_003813	2.54	2.77	2.53	2.76	2.41	2.74
XLOC_003833	0	0.76	0.86	0	0	0
XLOC_003842	0.41	0.6	0.42	1.41	1.54	2.57
XLOC_003843	1.04	0.94	1.38	1.23	1	0.84
XLOC_003847	2.35	3.07	1.45	3.52	2.57	2.55
XLOC_003848	10.88	7.54	6.72	7.8	5.36	9.13
XLOC_003849	0	0	0	0	0	0
XLOC_003864	0.54	0.47	0.35	0.26	0.14	0.34
XLOC_003867	2.72	1.21	2.14	3.15	2.64	1.41
XLOC_003887	0	0.16	0.23	0.17	0.37	0.38
XLOC_003890	0	0	0	0	0	0
XLOC_003899	1.11	0.28	0.39	0.29	0.47	0.21
XLOC_003909	0	0.08	0.22	0	0	0
XLOC_003914	0.15	0	0.31	0.46	0.38	1.03
XLOC_003915	0.41	0.91	0.69	0.44	0.62	0.66
XLOC_003917	0	0	0.32	0.24	0.43	0.24
XLOC_003918	0	0	0	0	0	0
XLOC_003920	0	0.15	0	0.08	0.17	0.46
XLOC_003925	0.52	0.31	0.43	0.24	0.52	0.12
XLOC_003931	0	0.15	0	0	0.28	0.23
XLOC_003939	1.29	1.44	1.26	1.76	1.38	0.87
XLOC_003961	0.3	0.15	0.14	0.08	0.06	0.53
XLOC_003962	1.31	1.08	1.3	1.99	1.82	1.59
XLOC_003966	0	0	0	0	0	0
XLOC_003967	0	0	0	0	0	0
XLOC_003969	0	0	0	0	0	0
XLOC_003970	0.61	0	0	0	0	0
XLOC_003971	0.23	0.04	0.18	0.27	0.12	0.13
XLOC_003984	4.19	3.55	2.8	5.27	3.9	3.52
XLOC_003988	0	0	0	0	0	0
XLOC_003989	1.9	1.98	1.4	1.62	1.04	1.32
XLOC_004003	0.52	0.51	0.45	0.67	0.51	0.7
XLOC_004004	0.86	0.83	0.84	0.79	0.87	1
XLOC_004016	5.15	4.62	4.01	5.26	5.18	4.79
XLOC_004029	0.2	0.15	0.41	0.23	0.25	0.08
XLOC_004037	0.34	0.37	0.36	0.62	0.58	0.44
XLOC_004039	0.15	0.43	0.16	0.47	0.45	0.09
XLOC_004042	1.71	0.85	0.92	2.08	1.4	0.78
XLOC_004045	0	0	0.05	0.04	0	0
XLOC_004046	0.21	0.2	0.1	0.19	0.14	0.1
XLOC_004047	4.12	4.24	8.63	4.34	5.3	6.26
XLOC_004052	0	0	0	0.12	0	0
XLOC_004053	0.16	0.15	0.07	0.2	0.17	0.27
XLOC_004060	1.01	0.72	0.64	0.78	0.64	0.25
XLOC_004065	0	0	0	0	0	0
XLOC_004073	0	0	0	0	0	0
XLOC_004078	0	0	0	0	0	0
XLOC_004079	0	0	0	0	0	0
XLOC_004084	0.32	0	0.33	0.49	0.27	0.18
XLOC_004094	0	0	0	0	0	0
XLOC_004095	0.12	0.07	0.07	0.05	0.06	0.1
XLOC_004096	0.16	0.27	0.42	0.5	0.32	0.25
XLOC_004098	0	0	0.08	0.06	0	0
XLOC_004118	0.07	0.02	0.05	0.05	0.04	0.18
XLOC_004123	0	0	0	0	0	0
XLOC_004136	0.19	0.28	0	0	0	0.43
XLOC_004145	0.09	0.1	0.09	0.07	0.11	0.1
XLOC_004146	0	0.39	1.54	0.16	0.09	0.12
XLOC_004147	0.13	0.29	0	0.61	0.44	0
XLOC_004148	0.03	0	0	0.31	0.17	0.07
XLOC_004149	0	0	0	0	0	0
XLOC_004150	0	0.02	0	0	0	0
XLOC_004151	0.15	0.34	0	0.36	0.13	0.53
XLOC_004152	0.4	0.38	0.24	0.72	0.22	0.36
XLOC_004153	0	0	0	0	0	0
XLOC_004154	0	0	0.07	0	0	0
XLOC_004168	0.99	1.23	1.16	1.36	1.12	1.15
XLOC_004176	0	0	0	0	0	0
XLOC_004177	0.09	0.08	0.03	0.04	0.05	0.06
XLOC_004178	0	0.03	0	0	0	0
XLOC_004179	0	0	0	0	0	0
XLOC_004180	0	0	0	0	0	0
XLOC_004181	0.26	0.1	0	0.05	0.17	0.08
XLOC_004188	0.86	0.59	0.29	0.98	0.55	0.53
XLOC_004189	0	0	0	0	0	0
XLOC_004191	0	0	0	0	0	0
XLOC_004193	0.22	0.11	0	0.51	0.12	0
XLOC_004195	0	0	0	0	0	0
XLOC_004196	0	0	0	0	0	0
XLOC_004197	0	0	0.06	0	0	0
XLOC_004198	0	0	0	0	0	0
XLOC_004200	0	0	0	0	0	0
XLOC_004205	0	0	0	0	0	0
XLOC_004206	0	0	0	0	0	0
XLOC_004207	0	0	0	0	0	0
XLOC_004208	0.52	0.38	0.87	0.88	0.61	0.48
XLOC_004213	0.62	0.46	0.26	0.29	0.31	0.14
XLOC_004214	0	0	0	0	0	0
XLOC_004215	0.38	0.23	0.04	0.41	0.29	0.31
XLOC_004220	0.27	0.64	0.45	0.51	0.59	0.36
XLOC_004231	0	0	0	0	0	0
XLOC_004234	0	0	0	0	0	0
XLOC_004240	0.05	0	0	0.04	0.02	0
XLOC_004241	0.13	0.12	0.13	0.1	0.11	0
XLOC_004245	0	0	0	0	0	0
XLOC_004249	0.3	0.22	0.31	0	0.08	0.34
XLOC_004253	0	0	0	0	0	0
XLOC_004254	0	0	0	0	0	0
XLOC_004255	0.62	0	0	0.6	0.13	0
XLOC_004260	0.27	0.4	0.28	0.31	0.34	0.78
XLOC_004265	0	0	0	0	0	0
XLOC_004266	0	0	0	0	0	0
XLOC_004272	0.5	0.54	0.44	0.98	0.71	0.35
XLOC_004286	0.02	0.11	0.18	0.23	0.08	0.2
XLOC_004287	0.48	0.83	0.33	0.43	0.54	0.18
XLOC_004302	0	0	0	0	0	0
XLOC_004303	0.3	0.44	0	0.23	0.25	0.34
XLOC_004304	0	0	0	0	0	0
XLOC_004305	0.63	0.85	1.27	1.15	1.02	0.86
XLOC_004309	0.16	0	0.17	0.25	0	0
XLOC_004315	0.66	0.79	0.14	0.41	0.62	0.46
XLOC_004319	3.16	3.07	2.15	2.42	2.35	2.16
XLOC_004323	1.72	1.38	1.3	1.38	0.75	1.51
XLOC_004325	1.1	1.43	1.1	1.42	2.13	1.53
XLOC_004327	12.47	12.42	9.67	9.26	9.12	8.78
XLOC_004329	4	3.06	2.02	4.67	3.28	3.27
XLOC_004333	1.39	1.46	1.46	0.81	0.98	0.8
XLOC_004346	1.14	1.22	0.97	0.94	0.72	1.07
XLOC_004377	0.32	0.59	0.33	0.12	0	0
XLOC_004378	1.61	2.25	1.5	0.69	0.91	0.62
XLOC_004402	0.62	0.44	0.24	0.24	0.2	0.27
XLOC_004404	0	0	0	0	0	0
XLOC_004405	0	0	0	0	0	0
XLOC_004406	0	0	0	0	0	0
XLOC_004407	0	0	0	0	0	0
XLOC_004408	0	0	0	0	0	0
XLOC_004410	0.23	0.68	0.24	0.18	0	0
XLOC_004413	0.17	0.32	0.09	0.41	0.22	0.2
XLOC_004422	0.08	0.43	0.17	0.64	0.21	0.57
XLOC_004431	0.04	0	0.04	0.03	0.09	0
XLOC_004432	0	0	0	0	0	0
XLOC_004433	0	0	0	0	0	0
XLOC_004435	1.09	1.14	0.76	1.47	1.37	1.72
XLOC_004442	0.14	0.2	0.43	0.11	0	0
XLOC_004443	0	0.14	0	0	0.63	0
XLOC_004449	1.58	2.44	2.16	1.17	1.51	1.42
XLOC_004461	0	0	0	0	0	0
XLOC_004464	0	0	0	0	0	0
XLOC_004465	0	0	0	0	0	0
XLOC_004466	0	0	0	0	0	0
XLOC_004467	0	0	0	0	0	0
XLOC_004468	1.26	1.12	0.82	1.21	1.42	1.25
XLOC_004475	0	0	0	0	0	0
XLOC_004476	0	0	0	0	0	0
XLOC_004482	0.24	0.21	0.05	0.26	0.28	0.16
XLOC_004484	16.17	16.18	13.59	21.22	17.55	17.84
XLOC_004497	0	0	0	0	0	0
XLOC_004498	0	0.04	0.25	0.18	0.25	0.14
XLOC_004499	1.66	2.74	5.79	1.85	2.18	2.12
XLOC_004500	0	0	0	0	0	0
XLOC_004502	0	0	0	0	0	0
XLOC_004503	0	0	0	0	0	0
XLOC_004507	0	0	0.43	0	0	0
XLOC_004508	0	0.1	0.15	0.11	0.24	0
XLOC_004517	0	0	0	0	0	0
XLOC_004521	0.11	0	0	0	0	0
XLOC_004524	0	0	0	0	0	0
XLOC_004525	0	0	0	0	0	0
XLOC_004528	0	0	0	0.14	0	0
XLOC_004536	0	0	0	0	0	0
XLOC_004537	0.07	0	0	0	0	0
XLOC_004550	12.19	10.26	8.23	7.14	5.53	6.79
XLOC_004552	0.22	0.17	0.58	0.09	0	0
XLOC_004556	0.32	0.28	0.13	0.1	0.32	0.15
XLOC_004559	0.16	0	0	0	0	0
XLOC_004570	1.58	1.05	0.33	1.46	0.8	0.73
XLOC_004572	0.58	0.52	0.49	0.99	1.18	1.08
XLOC_004573	11.51	12.35	14.48	11.42	11.36	16.1
XLOC_004574	0.37	0.39	0.53	0.45	0.4	0.67
XLOC_004577	0.18	0.94	0.28	0.21	0.23	0.21
XLOC_004581	1.51	3.46	1.71	5.05	5.63	3.34
XLOC_004585	0.14	0.1	0.3	0	0.83	0.49
XLOC_004586	0	0	0	0	0	0
XLOC_004587	0.27	0.47	0.26	0.85	0.56	0.65
XLOC_004588	0	0.03	0	0.03	0.09	0.12
XLOC_004589	44.75	48.32	44.35	113.15	93.36	105.06
XLOC_004590	0	0	0	0	0.06	0.23
XLOC_004591	0	0	0	0	0.04	0
XLOC_004592	0.05	0.04	0.15	0.04	0.16	0.17
XLOC_004593	0.62	0.47	0.31	0.33	0.35	0.48
XLOC_004604	0	0	0	0	0	0
XLOC_004606	1.5	1.2	1.5	0.88	0.71	0.62
XLOC_004612	0	0.25	0.24	0.53	0.29	0.53
XLOC_004616	4.3	3.15	3.06	4.12	2.76	3.17
XLOC_004619	0	0.27	0.19	0.56	0.15	0.42
XLOC_004620	0.38	0.28	0.39	0.36	0.08	0
XLOC_004639	0	0	0.14	0.14	0.23	0.05
XLOC_004640	8.74	9.66	11.35	13.15	11.15	10.18
XLOC_004646	6.56	7.89	10.66	10.39	14.42	10.17
XLOC_004656	0.71	0.64	0.49	1.4	1.13	0.63
XLOC_004657	2.06	2.31	2.64	2.83	2.16	2.16
XLOC_004665	0.41	0.2	0.07	0.16	0.23	0.32
XLOC_004706	1.28	1.91	0.96	1.56	0.62	0.63
XLOC_004717	0.34	0	0.09	0.19	0.07	0.19
XLOC_004718	0.28	0.28	0.07	0.65	0.29	0.18
XLOC_004719	0.18	0.94	0.38	0.7	0.31	0
XLOC_004728	6.3	8.26	5.34	3.73	3.51	2.47
XLOC_004730	0.58	0.63	0.61	0.8	0.45	0.47
XLOC_004736	1.81	2.69	2.29	1.11	1.85	1.57
XLOC_004747	4.12	6.11	6.67	4.41	4.03	4.21
XLOC_004748	0.69	0.26	0.42	0.49	0.63	0.33
XLOC_004762	0.4	0.26	0.28	0.34	0.48	1.07
XLOC_004763	0.22	0.32	0.23	0.5	0.18	0.25
XLOC_004765	0.82	0.4	0.43	0.74	1.03	0.94
XLOC_004776	0.38	0.85	0	0.59	0.32	0.44
XLOC_004791	0.53	0.21	0.24	1.03	0.79	0.84
XLOC_004792	0.53	0.47	0.22	0.66	0.36	0.49
XLOC_004795	0.42	0.1	0	0.11	0.12	0.49
XLOC_004815	0.43	0.64	0.66	1.41	1.63	0.83
XLOC_004817	1.42	0.68	1.28	1.1	0.77	1.05
XLOC_004831	0	0	0	0.04	0	0.06
XLOC_004832	0	0.07	0	0.15	0	0
XLOC_004833	0.12	0.06	0	0.31	0.07	0
XLOC_004834	0	0	0	0	0	0
XLOC_004835	0	0	0	0	0	0
XLOC_004836	0	0	0	0	0	0
XLOC_004838	0	0.49	0.1	0	0.16	0
XLOC_004839	0.04	0	0	0.03	0	0
XLOC_004840	0.07	0.27	0	0.23	0.12	0
XLOC_004841	0	0	0	0	0	0
XLOC_004843	2.77	2.28	3.42	3.77	4.4	2.91
XLOC_004846	0	0	0	0	0.03	0
XLOC_004848	0.99	1.12	0.66	0.97	0.92	0.54
XLOC_004854	0.29	0.22	0.3	0.11	0.25	0.67
XLOC_004859	0.11	0.17	0.36	0.17	0.38	0.13
XLOC_004870	0.1	0	0	0.3	0.08	0
XLOC_004875	0.6	0.72	0.63	0.58	0.88	0.52
XLOC_004886	0.33	0.24	0.17	0.76	0	0.56
XLOC_004895	1.01	1.66	0.58	1.37	1.33	0.76
XLOC_004896	0.29	0.32	1.35	1	0.73	0.17
XLOC_004908	0	0	0	0	0	0
XLOC_004910	0.21	0	0.22	0.16	0.7	0
XLOC_004911	1.34	0.88	1.57	0.79	0.93	0.91
XLOC_004912	1.21	0.92	0.61	1.47	1.61	1.73
XLOC_004922	0	0.35	0	0	0	0.18
XLOC_004928	0.75	0.6	0.46	0.48	0.21	0.43
XLOC_004939	0	0	0	0	0	0
XLOC_004948	0	0.1	0.09	0.07	0	0.1
XLOC_004953	0.13	0.02	0.18	0.27	0.26	0.3
XLOC_004966	0.11	0.08	0.23	0.17	0	0.13
XLOC_004968	2.69	2.13	2.09	2.51	2.3	1.89
XLOC_004981	0	0	0	0	0	0
XLOC_004990	0.56	0.25	0	0.77	0.56	0.38
XLOC_004993	3.99	3.65	2.32	4.03	3.54	3.3
XLOC_004998	0.14	0.21	0	0.67	0	0.17
XLOC_005001	0	0.45	0	0	0.13	0.52
XLOC_005006	1.83	1.61	1.63	1.25	1.22	1.03
XLOC_005011	0	0	0	0	0.15	0.2
XLOC_005012	0.51	0.13	0.53	0.91	0.19	0.26
XLOC_005018	1.72	2.04	2.31	1.5	2.37	1.8
XLOC_005019	0.32	0.16	0	0.74	0.54	0.12
XLOC_005020	0.31	0.08	0.11	0.36	0	0.12
XLOC_005023	1.17	1.46	1.81	1.71	1.2	0.85
XLOC_005027	0.1	0	0	0.23	0	0
XLOC_005028	0	0	0	0	0	0
XLOC_005029	0	0	0	0.32	0.59	0.16
XLOC_005032	0.09	0.02	0.07	0.05	0.05	0.04
XLOC_005046	1.26	1.15	0.82	1.32	1.17	1.15
XLOC_005047	0.1	0.7	0.33	0.65	0.44	0.73
XLOC_005064	0.38	0.42	0.6	0.44	0.16	0.22
XLOC_005076	0.37	0.28	0.19	0.86	0.47	0.21
XLOC_005077	1.54	1.44	1.19	1.88	1.88	1.91
XLOC_005078	0.68	1.85	1.9	2.46	1.54	2.88
XLOC_005081	0	0	0	0	0	0
XLOC_005095	1.39	1.53	1.24	1.12	1.44	0.89
XLOC_005102	0.29	0.53	0.15	1.66	0.24	1.49
XLOC_005130	0.82	1.09	0.38	1.13	0.93	0.79
XLOC_005133	5.21	4.55	3.86	6.68	5.18	5.8
XLOC_005138	0.74	0.96	0.66	0.64	0.72	0.51
XLOC_005145	0.22	0.33	0.24	0.26	0	0.13
XLOC_005148	0	0	0	0.11	0.23	0
XLOC_005154	0.81	1.15	0.77	0.85	0.81	0.93
XLOC_005160	1.19	0.81	1.04	0.61	0.25	0.57
XLOC_005161	1.1	1.36	0.87	1.13	1.55	0.74
XLOC_005163	1.62	2.18	1.66	1.79	2.36	2.08
XLOC_005169	0.15	0.06	0	0	0.46	0.09
XLOC_005173	0.9	1.79	0.32	2.09	2.67	1.56
XLOC_005174	0.79	1.27	0.7	0.52	0.88	0.63
XLOC_005175	0.46	0.4	0.64	1.19	0.65	0.62
XLOC_005183	0.8	0	0.28	0.62	0.08	0.41
XLOC_005186	2.18	1.36	1.2	1.51	1.94	2.65
XLOC_005188	0.7	0.49	0.48	0.54	0.49	0.67
XLOC_005190	0.04	0.03	0.09	0.03	0	0
XLOC_005202	0.16	0.08	0	0.45	0.09	0.25
XLOC_005208	1.17	1.26	1.67	1.64	1.08	1.96
XLOC_005209	0.43	0.32	0.9	0.33	0.18	0.74
XLOC_005211	0.19	0.62	0.1	0.36	0.31	0.53
XLOC_005227	1.17	0.26	0.43	0.91	0.4	0.54
XLOC_005230	2.34	1.09	1.61	2.32	2.6	2
XLOC_005235	0.87	1.78	1.71	3.03	2.21	3.27
XLOC_005242	0	0	0	0	0	0
XLOC_005244	0.2	0.64	0.48	0.51	0.9	0.58
XLOC_005246	1.05	0.78	0.39	0.81	0.76	0.61
XLOC_005247	0.8	0.45	0.43	0.77	0.61	0.38
XLOC_005248	0.02	0.02	0	0	0	0.02
XLOC_005249	0.33	0.04	0.05	0.18	0.2	0
XLOC_005260	0.12	0.09	0.5	0.18	0	0
XLOC_005262	0.15	0.22	0.13	0.15	0.29	0.22
XLOC_005278	3.52	3.92	1.66	2.99	2.38	4.26
XLOC_005279	0.86	0.32	0	1.88	0.6	0.17
XLOC_005284	0.92	0.46	0.32	0.48	0.39	0.18
XLOC_005298	0.35	0.48	0.36	0.34	0.33	0.6
XLOC_005299	0	0.09	0	0.18	0	0.2
XLOC_005302	2.06	1.69	0.92	2.54	1.67	1.82
XLOC_005308	0	0	0.16	0	0.25	0
XLOC_005314	0	0	0	0	0	0.1
XLOC_005318	0.35	0.52	0	0.4	0.44	0.4
XLOC_005325	0	0	0	0	0	0
XLOC_005326	0.06	0.05	0.01	0.06	0.06	0.04
XLOC_005335	0.32	0.05	0.95	1.4	1.7	1.87
XLOC_005354	1.49	1.2	2.15	1.97	2.54	2.04
XLOC_005358	0.18	0.09	0.09	0.46	0.25	0.07
XLOC_005364	0	0	0	0	0	0
XLOC_005365	0	0	0	0	0	0
XLOC_005372	0	0.09	0	0	0	0
XLOC_005394	0	0	0	0	0	0
XLOC_005398	0.16	0	0.35	0.13	0.14	0.19
XLOC_005400	0.26	0.19	0.05	0.12	0	0.06
XLOC_005416	0	0	0	0	0	0
XLOC_005419	0.13	0.2	0.42	0	0	0.15
XLOC_005420	0.28	0	0.15	0	0	0.08
XLOC_005421	0.01	0	0	0	0	0
XLOC_005422	0	0.31	0.31	0.32	0.6	0.48
XLOC_005428	0	0.47	0	0	0	0.48
XLOC_005432	0.94	0.54	0.76	1.34	0.79	0.83
XLOC_005437	1.69	1.6	1.13	1.78	1.95	1.86
XLOC_005438	5.44	4.04	3.55	5.8	3.23	3.39
XLOC_005449	0	0.06	0	0	0	0.18
XLOC_005451	0	0	0	0	0	0
XLOC_005452	0.12	0.24	0.02	0.09	0.05	0.07
XLOC_005460	0	0	0	0	0	0
XLOC_005462	0	0	0	0	0	0
XLOC_005463	0.09	0.07	0.14	0.41	0.26	0.41
XLOC_005466	0	0	0	0.03	0	0
XLOC_005467	0	0	0	0	0	0
XLOC_005470	0	0	0	0	0	0
XLOC_005471	0.31	0.17	0.41	0.96	0.39	0.27
XLOC_005481	0	0	0	0	0	0
XLOC_005484	2.3	1.73	3.8	5.75	4.96	5.93
XLOC_005493	0.93	0.49	0.28	0.57	0.51	0.23
XLOC_005496	0	0	0	0	0	0
XLOC_005497	0	0.24	0	0	0	0.25
XLOC_005498	0	0	0	0	0	0
XLOC_005499	0.1	0	0.11	0.16	0.26	0.24
XLOC_005500	0	0	0	0	0	0
XLOC_005530	0.52	0.93	0.23	0.91	1.75	0.34
XLOC_005532	0.8	0.79	0.84	1.65	0.9	0.92
XLOC_005534	0	0	0	0	0	0
XLOC_005537	0	0	0	0	0	0
XLOC_005538	0	0	0	0	0	0.06
XLOC_005544	0.53	0.79	0.25	0.53	0.29	0.39
XLOC_005554	0	0	0	0	0	0
XLOC_005559	0.86	0.95	0.9	0.93	1.45	1.28
XLOC_005560	0.11	0.59	0.24	0.35	0.38	1.44
XLOC_005575	5.69	4.09	1.92	3.54	3.72	5.5
XLOC_005576	2.34	1.66	0.75	3.3	2.06	1.99
XLOC_005584	1.26	1.7	0.72	1.51	1.16	0.73
XLOC_005586	0.14	0.1	0.71	0.1	0.57	0.31
XLOC_005597	0.29	0.26	0.42	0.71	0.34	0.46
XLOC_005602	0	0.14	0	0	0	0
XLOC_005605	0	0	0	0	0	0
XLOC_005619	2.25	3.34	2.59	2.43	2.85	2.59
XLOC_005628	1.87	1.47	1.27	0.85	2.13	1.65
XLOC_005644	0	0.05	0.07	0	0	0
XLOC_005649	0.27	0	0.86	0.11	0.69	0.16
XLOC_005656	0	0	0	0	0	0
XLOC_005658	0	0	0	0	0	0
XLOC_005667	0.3	0.4	0.34	0.32	0.56	0.62
XLOC_005676	0.13	0.38	0	0.3	0.11	0
XLOC_005681	3.7	2.08	1.06	3.9	2.09	2.72
XLOC_005688	0	0.76	0.46	0	0.37	1.36
XLOC_005697	2.03	1.41	1.7	2.09	2.29	1.4
XLOC_005699	0.46	0.17	0.12	0.44	0.58	0.13
XLOC_005700	0.68	0.25	0.54	0.44	0.43	0.07
XLOC_005709	0.27	0.1	0.28	0.2	0	0
XLOC_005710	0	0	0	0	0	0
XLOC_005714	13.27	12.51	10.63	14.09	12.91	14.33
XLOC_005720	0.14	0.8	0.28	0.1	0.11	0
XLOC_005721	0	0	0	0	0	0
XLOC_005723	0.48	0.24	0.78	0.16	0.32	0.31
XLOC_005730	1.55	1.73	1.45	2.67	3.14	2.79
XLOC_005732	1.95	1.09	0.68	0.75	1.1	0.37
XLOC_005733	4.69	3.95	3.46	4.71	4.19	4.3
XLOC_005740	0.22	0.03	0.14	0.17	0.19	0.2
XLOC_005755	0	0	0	0	0	0
XLOC_005760	0.4	0.74	0.42	0.72	0.84	0.46
XLOC_005761	0.24	0.18	0	0.65	0.2	0
XLOC_005762	0	0	0	0	0	0
XLOC_005765	1.44	1.5	1.36	1.34	1.83	1
XLOC_005774	0.24	0.1	0.04	0.24	0.41	0.28
XLOC_005775	0.05	0	0.05	0	0	0
XLOC_005778	0.54	0.91	0.85	0.84	0.8	1.09
XLOC_005779	0	0	0	0	0	0
XLOC_005780	0.63	0.2	0.09	0.14	0.3	0.1
XLOC_005788	0.57	0.85	0	0.88	0.77	1.18
XLOC_005789	0.41	0.25	0.43	0.84	0.26	0.59
XLOC_005793	1.78	2.17	1.53	2.38	1.37	1.78
XLOC_005803	0	0	0.17	0	0	0
XLOC_005806	0.64	0.36	0.44	0.81	0.46	0.44
XLOC_005807	0.91	0.72	0.72	0.97	0.67	0.72
XLOC_005809	0	0	0	0	0	0
XLOC_005810	0.02	0.02	0.03	0.09	0.02	0
XLOC_005817	0	0	0	0	0	0
XLOC_005818	2.73	1.72	1.02	2.58	2.06	2.39
XLOC_005829	0	0	0	0	0	0
XLOC_005831	0.53	0.71	0.22	0.57	0.45	0.24
XLOC_005853	0	0	0	0	0	0
XLOC_005855	0.97	0.43	0.41	0.6	0.82	0.22
XLOC_005859	0	0	0.11	0.08	0	0
XLOC_005874	0.66	0.49	0.95	0.51	1.81	0.95
XLOC_005891	1.13	0.96	0.17	0.5	0.95	0.37
XLOC_005894	0.33	0	0	0.26	0.14	0
XLOC_005899	0	0	0	0	0	0
XLOC_005903	0	0	0	0	0	0
XLOC_005904	0	0	0	0	0	0
XLOC_005905	0	0	0	0	0	0
XLOC_005906	0.25	0	0.07	0.1	0.16	0.07
XLOC_005912	28.48	29.86	44.06	45.79	43.86	43.01
XLOC_005913	0.08	0	0	0	0	0
XLOC_005914	0	0	0.1	0	0	0
XLOC_005919	0.23	0.17	0.12	0.18	0.39	0
XLOC_005920	0	0	0	0.07	0	0
XLOC_005922	0.06	0.13	0	0.05	0	0.07
XLOC_005937	0	0	0	0	0	0
XLOC_005940	0.24	0	0	0	0.05	0
XLOC_005941	0.08	0.11	0.24	0.18	0.19	0
XLOC_005942	0.02	0.01	0	0	0	0
XLOC_005943	0.11	0.04	0.06	0.12	0.03	0.03
XLOC_005947	0	0	0	0	0	0
XLOC_005948	0	0	0	0	0	0
XLOC_005949	0	0	0	0	0	0
XLOC_005950	0	0	0	0	0	0
XLOC_005951	0	0.1	0	0	0.06	0
XLOC_005952	0	0.11	0.03	0.14	0.08	0.07
XLOC_005953	0	0.42	0	0.25	0	0.37
XLOC_005970	0	0	0	0	0	0
XLOC_005971	0.17	0.15	0.07	0.11	0.06	0.04
XLOC_005973	1.09	3.88	2.74	2.69	2.94	2.51
XLOC_005974	4.57	3.08	2.9	4.71	2.57	2.55
XLOC_005975	0.67	0.85	0	0.74	0.97	0.55
XLOC_005976	1.06	0.82	1.02	0.93	0.98	0.91
XLOC_005981	0	0	0	0	0	0
XLOC_005983	0.2	0.15	0	0.63	0	0.47
XLOC_005985	0.66	1.07	2.2	1.72	0.55	1.06
XLOC_005988	0.38	0.09	0.27	0.2	0.32	0
XLOC_005991	0	0	0	0	0	0
XLOC_005993	0.11	0.24	0.44	0.16	0.27	0.12
XLOC_006004	1.23	1.28	2.23	1.9	2.49	2.92
XLOC_006006	1.02	0.84	1.88	2.08	1.57	0.76
XLOC_006009	0.32	0.24	0.22	0.33	0.63	0
XLOC_006010	0.85	0.46	0.33	0.96	0.46	0.45
XLOC_006016	2.18	2.69	3.23	1.26	2.15	2.93
XLOC_006018	0.13	0.31	0.13	0.2	0.36	0.34
XLOC_006021	0.38	0.45	0.28	0.53	0.2	0.28
XLOC_006033	0	0	0	0	0	0
XLOC_006045	1.42	1.13	0.64	1.1	0.86	0.93
XLOC_006046	0.36	0	0.19	0	0	0
XLOC_006050	0	0	0	0	0	0
XLOC_006057	1.42	1.19	0.89	1.53	0.88	0.98
XLOC_006059	1.07	1.25	0.91	1.02	1.15	0.95
XLOC_006065	0.49	0.67	0.15	0.22	0.24	0.4
XLOC_006067	0.5	0.42	0.3	0.5	0.3	0.58
XLOC_006079	1.24	1.95	1.3	1.7	1.86	1.76
XLOC_006087	0.4	0.32	0.42	0.7	0.47	0.37
XLOC_006088	0.36	0.19	0.09	0.34	0.15	0.18
XLOC_006090	2.59	1.52	1.81	2	1.1	1.87
XLOC_006098	0.17	0.25	0.36	0.13	0.14	0.59
XLOC_006100	3.06	2.26	2.43	2.41	2.2	1.96
XLOC_006106	1.19	1.37	0.93	1.33	0.7	0.62
XLOC_006110	0.53	0	0.37	0.27	0	0.2
XLOC_006113	0.2	0.29	0.41	1.07	0	0
XLOC_006116	13.36	11.28	12.8	8.13	8.22	7.98
XLOC_006117	0.47	0.69	0.33	0.72	0.26	0.72
XLOC_006118	0.79	1.2	0.91	0.93	0.73	1.22
XLOC_006133	0.4	1.05	0.74	0.39	0.51	0.35
XLOC_006144	1.86	1.31	0.98	1.23	0.92	0.8
XLOC_006146	0.45	0.24	0.43	0.25	0.27	0.05
XLOC_006150	0	0	0	0	0	0
XLOC_006151	0	0.26	0.19	0.27	0	0.21
XLOC_006157	0	0	0	0	0.1	0
XLOC_006161	0	0	0	0	0	0.25
XLOC_006165	0.67	0.45	0.71	0.85	0.67	0.64
XLOC_006174	1.58	0.75	0.9	1.11	0.73	0.99
XLOC_006179	3.1	1.64	1.16	2.6	1.42	2.06
XLOC_006184	0.47	0.15	0.5	0.37	0.23	0.08
XLOC_006185	0	0	0	0	0	0
XLOC_006186	0.57	1.06	1.27	0.66	1.09	1.16
XLOC_006187	0	0.11	0	0.22	0	0
XLOC_006188	0.19	0.15	0.13	0.38	0.25	0.32
XLOC_006190	5.54	5.58	6.47	6.13	6.67	7.03
XLOC_006196	0.06	0.09	0.09	0.02	0.04	0.06
XLOC_006205	0.16	0.12	0	0.37	0.14	0
XLOC_006206	0.03	0.02	0.03	0.1	0.03	0.08
XLOC_006209	0	0	0	0	0	0
XLOC_006211	0	0	0	3.3	0	0.07
XLOC_006212	0.34	0.14	0.11	0.2	0.09	0.18
XLOC_006241	2.63	1.46	0.86	1.14	1.11	0.38
XLOC_006242	0.83	0.61	0.65	0.64	0.35	0.72
XLOC_006261	1.76	1.39	1.4	1.86	1.9	1.23
XLOC_006267	0	0.06	0	0	0.07	0
XLOC_006270	0.15	0.11	0	0.12	0	0
XLOC_006277	0.77	0.71	0.13	0.79	0.97	1.18
XLOC_006281	0.74	0.52	0.73	0.97	0.98	1.56
XLOC_006287	0.32	0.08	0.06	0.04	0.14	0
XLOC_006308	0	0	0	0	0	0
XLOC_006315	1.4	0.41	0.29	0.76	0.24	0.81
XLOC_006319	28.66	22.86	13.59	28.64	19.43	19.04
XLOC_006324	1.5	1.37	0.89	1.46	1.31	0.87
XLOC_006325	1.03	1.05	0.8	1.07	1.03	1.19
XLOC_006344	4.35	3.32	3.54	5.47	3.51	3.82
XLOC_006349	0.23	0.67	0.24	0.61	1.05	0.65
XLOC_006358	0.45	0.59	0.12	0.52	0.48	0.78
XLOC_006364	0	0	0.46	0	0	0.25
XLOC_006369	0	0.03	0	0.03	0	0
XLOC_006372	1.84	1	0.39	1.04	0.73	0.99
XLOC_006373	0.53	0.55	1.78	1.48	1.34	2.08
XLOC_006376	0.16	0	0.16	1.2	0.39	0.36
XLOC_006379	0.1	0.03	0	0.08	0.03	0.16
XLOC_006384	0	0	0	0	0	0
XLOC_006385	0.7	0.12	0.11	0.79	0.64	0.5
XLOC_006396	3.2	2.02	1.18	3.71	1.49	2.4
XLOC_006402	2.41	1.69	2.18	3.26	2.95	2.4
XLOC_006415	0	0	0	0	0	0
XLOC_006417	0.57	0.74	0.07	0.38	0.48	0.74
XLOC_006420	1.13	1.17	1.14	1.53	1.88	1.87
XLOC_006423	0.06	0	0	0.05	0.05	0.07
XLOC_006424	0.46	0.25	0.09	0.42	0.11	0.34
XLOC_006425	0.47	0.59	0.35	0.31	0.39	0.08
XLOC_006428	0.05	0	0	0.07	0.15	0.05
XLOC_006438	1.69	1.72	1.25	2.47	1.69	1.05
XLOC_006439	0.33	0.58	0.27	0.45	0.22	0.53
XLOC_006442	0.81	1.21	1.38	2.35	1.33	1.93
XLOC_006444	1.14	0.51	0.71	0.35	1.34	0.52
XLOC_006448	0	0.23	0.11	0.08	0.52	0.24
XLOC_006449	0	0	0	0	0	0
XLOC_006455	0	0	0	0	0	0
XLOC_006456	0.82	1.07	0.88	0.63	0.45	0.84
XLOC_006458	0.29	0.31	0.27	0.2	0.11	0.17
XLOC_006464	0.43	0.51	0.63	0.73	0.29	0.3
XLOC_006469	0.05	0.04	0.16	0.08	0	0.24
XLOC_006472	0.2	0.45	0.1	0.15	0.59	0.35
XLOC_006475	0.58	1.29	0.53	0.73	0.24	0.25
XLOC_006478	0.45	0.48	0.27	0	0.44	0.15
XLOC_006480	1.31	0.97	0.96	0.4	0.34	0.46
XLOC_006481	1.21	1.01	0.48	0.7	0.9	1.22
XLOC_006494	0	0	0	0	0	0
XLOC_006504	0.41	0	0.43	0.16	0.17	0.36
XLOC_006505	0.46	0.29	0.12	0.33	0.42	0.22
XLOC_006508	9.01	7.01	4.27	5.64	5.08	5.69
XLOC_006510	0.31	0.46	0.11	0.48	0.44	0.83
XLOC_006520	0.48	0.36	0.3	0.3	0.33	0.44
XLOC_006522	0	0	0	0	0	0
XLOC_006525	1.15	1.82	0.38	2.09	1.28	1.26
XLOC_006529	0.89	1.22	1.09	1.84	0.5	2.41
XLOC_006548	3.09	2.49	2.62	5.34	4.28	4.63
XLOC_006552	0.87	0.97	2.16	2.18	1.65	1.88
XLOC_006556	0.04	0.03	0.04	0	0	0
XLOC_006557	0.83	0.57	0.23	0.68	0.23	0.51
XLOC_006586	0.34	0.06	0.53	0.85	0.5	0.2
XLOC_006594	1.53	0.97	1.6	0.51	1.48	1.01
XLOC_006601	0.31	0.91	0.16	0.24	0	0
XLOC_006605	0.14	0.07	0.05	0.25	0.27	0.27
XLOC_006609	0	0	0	0	0	0
XLOC_006615	0.05	0	0	0	0	0
XLOC_006644	1.31	1.58	1.51	1.3	1.64	0.5
XLOC_006645	0.12	0.18	0.13	0.19	0.61	0.28
XLOC_006650	0.32	0.35	0.22	0.33	0.31	0.24
XLOC_006654	0.69	0.57	0	0.24	0.13	0
XLOC_006686	2.35	2.22	1.52	3.28	1.96	2.82
XLOC_006691	0.25	0.18	0.1	0	0.21	0
XLOC_006696	2.97	4.07	3.31	3.84	5.93	5.41
XLOC_006707	1.47	1.43	0.88	2.19	1.87	2.02
XLOC_006708	0	0.11	0.08	0.06	0	0
XLOC_006709	1.65	1.94	2.21	1.81	1.86	1.69
XLOC_006710	0	0	0	0	0	0
XLOC_006718	0	0	0	0	0	0
XLOC_006719	0	0	0	0	0	0
XLOC_006720	0.52	0.7	1.04	0.56	0.84	0.42
XLOC_006722	0.21	0	0	0	0.17	0.24
XLOC_006723	0.89	0.41	1.14	0.32	0.63	0.47
XLOC_006727	0	0	0	0	0	0
XLOC_006736	1.52	1	1	1.43	0.85	1.1
XLOC_006738	0.27	0.05	0	0.36	0.06	0.08
XLOC_006745	0.67	0.58	0.71	0.61	1.23	1.55
XLOC_006751	2.57	2.56	1.84	2.49	2.27	1.82
XLOC_006754	0	0	0	0	0	0
XLOC_006758	0.21	0.62	0	0.32	0.35	0.24
XLOC_006768	0.05	0.69	0.17	0.3	0.28	0.19
XLOC_006769	0	0	0	0	0	0
XLOC_006770	0.33	0.08	0	0.09	0.09	0.13
XLOC_006782	0	0	0	0	0	0
XLOC_006783	1.66	1.28	0.9	1.08	0.67	0.69
XLOC_006784	0.44	0.43	0.46	0.56	0.25	0.42
XLOC_006785	0.29	0.71	0.5	0.18	0.32	0.22
XLOC_006788	0.6	0.45	0.18	0	0.07	0.3
XLOC_006798	0	0	0	0	0	0
XLOC_006804	0.53	0.6	0.37	0.76	1.05	0.62
XLOC_006815	2.35	1.19	0.89	1.94	1.82	0.87
XLOC_006819	0.07	0.16	0	0	0.12	0
XLOC_006820	0.08	0.24	0.42	0.12	0.2	0.37
XLOC_006821	0.28	0.07	0.1	0.15	0.16	0.44
XLOC_006822	0.74	0.63	0.33	0.73	0.36	0.15
XLOC_006823	0.37	0.14	0	0	0	0
XLOC_006829	0.79	1.03	1.45	1.6	0.67	1.25
XLOC_006836	0	0	0.38	0	0	0
XLOC_006837	0	0.12	0	0	0	0
XLOC_006838	0	0	0	0	0	0
XLOC_006841	0.53	0.28	0.08	0.17	0.51	0.26
XLOC_006842	1.01	1.43	0.74	1.88	1.89	1.52
XLOC_006843	0.23	1.09	0	0.61	0.19	0.65
XLOC_006851	0.75	0.69	0.39	0.58	0.47	0.22
XLOC_006859	0	0.12	0.26	0	0.21	0.29
XLOC_006860	2.31	1.71	1.68	1.09	1.27	1.85
XLOC_006863	0	0	0	0	0	0
XLOC_006867	0	0	0	0	0	0
XLOC_006868	0.65	1.33	0.51	0.38	1.65	0.56
XLOC_006874	1.24	1.08	0.65	2.24	1.75	1.67
XLOC_006876	0.11	0.17	0.22	0.2	0.28	0.28
XLOC_006878	0.26	0.29	0.14	0.2	0.11	0.3
XLOC_006883	10.37	9.05	7.89	9.08	8.53	9.26
XLOC_006901	0.54	1.59	0.56	0.28	0.75	1.24
XLOC_006904	4.07	2.5	2.21	2.9	2.18	2.26
XLOC_006905	0.1	0.39	0.22	0.24	0.35	0
XLOC_006907	0	0	0	0	0	0
XLOC_006913	0	0	0	0	0	0
XLOC_006914	0	0	0	0	0	0
XLOC_006916	0.25	0.27	0	0	0.52	0
XLOC_006920	0.32	0.14	0.17	0.33	0.28	0.38
XLOC_006946	0.39	0.29	0	0.46	0	0.68
XLOC_006947	2.12	2.44	2.08	2.54	2.08	1.97
XLOC_006966	0	0.13	0	0.13	0.15	0.6
XLOC_006973	0.7	0.47	0.33	0.47	0.35	0.52
XLOC_006974	0.14	0	0.29	0.22	0	0.32
XLOC_006975	0.4	0.85	0.35	0.85	0.71	0.47
XLOC_006983	0.05	0.16	0	0.17	0.05	0.19
XLOC_006985	0	0	0	0	0	0
XLOC_006986	0	0.26	0.14	0.11	0.18	0.16
XLOC_006987	0.09	0.07	0	0.27	0.23	0.2
XLOC_006989	0.53	0.39	0.52	0.54	0.42	0.61
XLOC_006990	1	0.89	0	0.31	0.17	0.92
XLOC_006992	0.72	0.58	0.34	0.66	0.55	0.98
XLOC_007001	0.66	0.8	0.45	0.69	0.52	0.8
XLOC_007003	0.22	0.16	0	0.17	0.46	0
XLOC_007007	0.05	0.07	0.05	0.07	0.15	0.21
XLOC_007008	0.35	0.13	0	0.27	0.3	0
XLOC_007012	2.63	2.58	1.92	1.68	1.71	1.31
XLOC_007024	0.33	0.78	0.48	0.71	0.72	0.99
XLOC_007032	0	0	0	0	0	0
XLOC_007033	0.12	0.09	0.13	0.08	0.1	0.06
XLOC_007043	0	0	0	0.12	0.26	0.52
XLOC_007044	0	0	0	0	0	0
XLOC_007046	0	0	0	0	0	0
XLOC_007047	5.95	5.22	6.64	11.07	12.29	9.67
XLOC_007048	0	0	0	0	0	0
XLOC_007055	0.02	0	0	0.05	0	0.05
XLOC_007056	0	0	0	0	0	0
XLOC_007057	0	0.01	0	0	0	0
XLOC_007059	0	0	0	0	0	0
XLOC_007060	0	0.27	0.26	0.19	0.31	0.14
XLOC_007062	0.25	0.09	0.13	0.1	0.11	0
XLOC_007064	0	0	0	0	0	0
XLOC_007065	0	0	0	0	0	0
XLOC_007066	0.21	0	0	0	0.17	1.19
XLOC_007070	0.18	0.39	0.19	0	0.45	0.1
XLOC_007079	0.06	0	0	0.05	0	0.21
XLOC_007082	0	0	0	0	0	0
XLOC_007094	2.85	7.23	11.58	10.68	10.64	11.71
XLOC_007099	0	0	0	0	0	0
XLOC_007100	0	0	0	0	0	0
XLOC_007110	0	0	0.19	0	0.31	0
XLOC_007113	1.78	1.9	0.98	3.12	3.28	2.6
XLOC_007126	0.34	0	0	0.09	0	0
XLOC_007129	0	0	0.15	0.22	0	0
XLOC_007133	0.2	0	0	0	0.17	0
XLOC_007156	2.38	2.4	1.25	2.62	2.15	3.82
XLOC_007175	1.81	1.61	1.17	1.66	1.21	1.11
XLOC_007176	1.21	0.69	0.94	1.24	1.02	1.18
XLOC_007187	1.04	0.92	1.3	0.8	1.22	2.15
XLOC_007192	1.28	1.13	0.99	1.65	1.28	1.26
XLOC_007194	1.23	1.62	1.76	1.3	2.31	1.68
XLOC_007202	0.1	0.43	0.3	0.15	0.16	0
XLOC_007210	1.88	3.17	2.37	3.59	2.01	2.46
XLOC_007215	0.61	0.42	0.53	0.48	0.47	0.9
XLOC_007221	1.58	0.8	1.07	1.54	0.86	1.3
XLOC_007223	0	0	0	0	0	0
XLOC_007227	1.91	1.01	0.33	0.86	0.67	0.55
XLOC_007228	0	0	0	0.15	0	0
XLOC_007229	0.77	0	0.2	0.89	0.49	0
XLOC_007235	0.41	0.46	1.5	0.47	1.21	0.47
XLOC_007236	0	0.34	0.48	0.18	0.58	0
XLOC_007237	0.03	0	0.03	0	0.02	0
XLOC_007238	0.03	0.04	0	0	0.02	0.07
XLOC_007239	0.64	1.24	1.5	0.99	0.94	1.2
XLOC_007240	1.09	0.23	0.65	0.6	0.92	0.18
XLOC_007242	1.43	1.41	1.23	1.94	1.08	1.12
XLOC_007243	0.73	1.27	0.39	1.8	1.14	0.99
XLOC_007245	1.91	2.2	1.39	1.72	1.52	0.92
XLOC_007247	0.82	0.93	0.49	1.19	0.69	0.69
XLOC_007248	0.71	0.72	0.58	0.9	1.06	0.89
XLOC_007250	0	0	0	0	0	0
XLOC_007251	0	0	0	0	0	0
XLOC_007256	0.6	0.22	0	0.58	0.13	0
XLOC_007260	5.68	5.63	5.01	4.46	4.4	3.61
XLOC_007270	3.55	2.99	2.89	2.8	2.53	2.95
XLOC_007272	0.22	0.25	0.35	0.34	0.38	0.26
XLOC_007273	0.29	0.47	0.18	0.71	0.39	0.07
XLOC_007283	1.05	0.67	0.51	0.74	0.85	0.81
XLOC_007284	0.18	0.03	0.14	0.1	0.15	0.2
XLOC_007304	0.24	0.21	0.2	0.07	0.16	0.17
XLOC_007305	0.9	1.29	1.13	1.18	1.33	1.39
XLOC_007309	0.63	0.56	1.17	0.97	0.64	0.57
XLOC_007315	1.54	1.32	0.2	0.59	0.53	0.89
XLOC_007323	0	0	0	0	0	0
XLOC_007333	1.06	0.79	0.56	0.41	1.05	0.41
XLOC_007337	0.49	0.44	0.4	0.67	0.46	0.56
XLOC_007340	0.09	0.14	0.1	0.14	0	0
XLOC_007343	0.16	0.08	0	0.33	0.09	0.19
XLOC_007355	0.89	0.27	0.56	0.48	0.38	0.21
XLOC_007357	0.13	0.1	0.05	0.07	0.15	0.15
XLOC_007358	0	0	0	0	0	0
XLOC_007363	0.34	0.7	0.99	0.47	0.74	0.55
XLOC_007366	0.48	0.82	0.15	1.82	1.63	0.72
XLOC_007367	1.17	1.56	0.9	1.98	2.23	1.52
XLOC_007375	1.66	1.23	0.67	1.61	1.27	1.42
XLOC_007382	1.82	1.13	1.59	0.86	1.11	2.1
XLOC_007383	4.22	3.55	2.95	4.56	2.73	4.54
XLOC_007395	0.68	1.06	0.97	0.53	1.05	0.43
XLOC_007400	0.44	0.14	0.39	0.29	0.37	0.22
XLOC_007401	4.58	4.15	3.87	2.55	2.28	2.45
XLOC_007402	0	0	0	0	0	0
XLOC_007409	0.25	0.19	0.05	0.27	0.08	0.23
XLOC_007418	0	0	0	0	0.03	0
XLOC_007422	2.09	1.68	1.45	1.26	1.38	1.47
XLOC_007423	2.47	0.84	1.65	0.87	1.9	0.26
XLOC_007426	0.51	0.23	0.43	0.39	0.26	0.35
XLOC_007437	0	0	0	0	0.08	0
XLOC_007441	0.43	0.41	0.37	0.49	0.63	0.36
XLOC_007443	2.31	1.72	1.71	0.79	0.63	1.1
XLOC_007460	0.91	1.06	0.41	1.11	1.21	0.9
XLOC_007469	0.91	0.9	0.25	0.52	0.87	0.35
XLOC_007477	0.81	0.5	0.71	0.73	0.63	0.7
XLOC_007484	0	0	0	0	0	0
XLOC_007488	1.09	0.66	0.73	2.76	2.1	0.69
XLOC_007489	0	0	0	0.04	0.05	0
XLOC_007490	0	0	0	0	0	0
XLOC_007497	0	0	0	0	0	0
XLOC_007498	0	0	0	0	0	0
XLOC_007502	1.01	0.69	0.44	0.97	0.35	0.58
XLOC_007503	0	0.36	0	0	0	0
XLOC_007505	0	0	0	0	0	0
XLOC_007517	0	0	0	0	0	0
XLOC_007520	0	0.24	0	0.38	0	0
XLOC_007521	0	0	0	0	0	0
XLOC_007522	0	0	0	0	0	0
XLOC_007523	0	0	0	0	0	0
XLOC_007524	0	0.08	0.04	0.03	0	0.04
XLOC_007525	0.68	1.59	0.66	1.24	0.74	0.56
XLOC_007529	0.82	1.29	1.43	0.79	1.24	0.98
XLOC_007530	0.75	0.8	0.59	1.06	0.66	1.13
XLOC_007531	0.09	0.12	0.11	0.14	0.1	0.08
XLOC_007532	0	0	0.07	0	0	0
XLOC_007533	0.23	0.03	0.05	0.14	0.27	0.21
XLOC_007534	0	0	0	0	0	0
XLOC_007535	0	0	0	0	0	0
XLOC_007548	6.55	8.03	9.23	3.22	3.4	3.31
XLOC_007550	2.11	3.03	2.8	1.74	2.61	2.27
XLOC_007552	0.24	0.18	0.15	0.48	0.32	0.22
XLOC_007553	3.63	3.32	3.11	4.9	3.62	3.89
XLOC_007554	0	0	0	0	0	0
XLOC_007555	0	0	0	0	0	0
XLOC_007564	0	0	0	0	0	0
XLOC_007565	1.11	1.41	1.66	1.97	1.79	2.74
XLOC_007569	1.06	0.71	0.22	0.41	0.45	0.61
XLOC_007573	2.54	1.78	1.14	4.03	3.83	3.52
XLOC_007577	0.24	0.36	0.04	0.57	1	0.61
XLOC_007579	0	0.08	0.06	0	0	0
XLOC_007581	0.34	1.02	0	0.93	0.15	0
XLOC_007584	3.74	3.19	3.81	3.55	3.35	2.66
XLOC_007592	8.14	7.09	7.27	10.52	9.19	8.24
XLOC_007593	1.37	1.22	2	2.09	1.74	1.5
XLOC_007602	0	0	0	0	0	0
XLOC_007605	0.23	0.34	0.24	0.18	0.19	0.27
XLOC_007606	0	0	0	0	0	0
XLOC_007607	0.24	0.45	0.13	0.75	0.31	0.56
XLOC_007612	2.32	1.28	1.91	1.56	1.37	1.98
XLOC_007618	5.98	5.42	6.21	22.29	20.7	18.65
XLOC_007622	3.7	2.93	2.98	2.38	3.03	1.28
XLOC_007631	0.36	0.13	0.19	0.55	0.3	0.21
XLOC_007632	0.6	0.22	0.16	0.47	0.13	0.35
XLOC_007639	1.02	1.1	0.87	0.43	0.94	0.53
XLOC_007644	0.35	0.39	0.14	0.2	0.22	0.3
XLOC_007655	5.52	6.84	6.23	7.05	7	6.85
XLOC_007661	0.31	0.32	0.2	0.54	0.56	0.27
XLOC_007665	0	0	0	0	0	0
XLOC_007678	0.43	0.16	0.34	0.42	0.05	0.5
XLOC_007679	0	0	0	0	0	0
XLOC_007681	1.68	1.26	0.81	1.2	0.82	0.86
XLOC_007682	9.26	7.23	6.74	9.85	9.55	9.43
XLOC_007698	0.25	0.47	0.4	0.1	0.11	0.44
XLOC_007730	0.59	0.7	0.31	1.23	0.7	0.41
XLOC_007732	0.27	0.38	0.16	0.6	0.66	0.45
XLOC_007733	0	0.14	0.61	0	0.49	1.34
XLOC_007739	0.08	0.09	0.04	0.07	0.43	0.05
XLOC_007743	0.47	0.3	0.06	0.32	0.44	0.2
XLOC_007746	4.95	4.31	3.61	3.96	4.44	4.37
XLOC_007750	1.2	0.45	0.63	1.24	1.18	1.84
XLOC_007765	0.03	0	0.06	0	0.07	0.03
XLOC_007767	1.4	1.14	0.95	1.38	1.74	1.17
XLOC_007768	0.56	0.5	0.39	0.63	0.47	0.43
XLOC_007769	0	0	0	0	0	0
XLOC_007770	0	0.03	0	0.03	0	0
XLOC_007775	0	0.22	0	0	0	0.17
XLOC_007776	0.16	0.12	0	0.25	0	0
XLOC_007782	0	0	0	0	0	0
XLOC_007790	0	0	0	0	0	0
XLOC_007793	0	0	0	0.17	0.06	0.09
XLOC_007794	12.25	7.79	6.42	15.01	11.73	9.69
XLOC_007797	0.13	0.03	0	0	0.04	0
XLOC_007807	4.75	2.79	1.18	6.28	3.28	4.04
XLOC_007814	0.34	0.17	0.12	0	0	0
XLOC_007823	1.54	1.77	0.36	0.53	0.58	0.79
XLOC_007837	0.78	0.92	0.91	0.99	1.16	1.11
XLOC_007841	0	0	0	0	0	0
XLOC_007843	0	0	0	0	0	0
XLOC_007847	2.16	2.3	2.16	2.61	2.56	2.37
XLOC_007858	0	0	0	0	0	0.1
XLOC_007861	0.39	0.53	0.17	0.55	0.36	0.56
XLOC_007868	0.27	0.48	0.38	0.42	1.08	0.42
XLOC_007883	0.06	0.01	0.04	0.06	0.01	0.05
XLOC_007884	0	0	0.35	0.26	0.14	0
XLOC_007888	1.07	0.73	0.95	1.14	1.32	1.04
XLOC_007901	0.37	0.31	0.06	0.45	0.18	0.12
XLOC_007913	6.15	5.27	2.73	6.98	6.64	5.78
XLOC_007914	2.21	1.82	1.24	1.83	2.27	1.28
XLOC_007918	0.23	0.09	0	0.18	0	0.67
XLOC_007934	4.42	4.06	2.79	1.36	1.54	1.21
XLOC_007939	0.34	0.1	0	0.47	0.06	0.16
XLOC_007940	0.59	0.36	0.28	0.58	0.32	0.06
XLOC_007943	0.51	0.65	0.42	0.8	0.68	0.21
XLOC_007951	0.35	0.39	0.18	0.94	0.15	0
XLOC_007954	0.31	0.29	0.16	0.73	0.73	0.99
XLOC_007956	0	0	0	0	0	0
XLOC_007962	0	0	0	0	0	0
XLOC_007963	0.67	0.4	0	1.14	0.34	1.39
XLOC_007974	0.13	0.86	0.41	0.3	0.44	0.3
XLOC_007987	0.35	0.55	0.09	0.37	0.44	0.1
XLOC_007988	1.2	1.57	1.92	1.83	1.63	1.38
XLOC_007994	0.2	0.15	0.21	0.46	0.34	0
XLOC_008002	0.05	0.21	0.08	0.16	0.15	0.12
XLOC_008003	0.65	0.39	0.41	0.2	0.66	0.75
XLOC_008012	0	0	0	0	0	0
XLOC_008013	0.05	0.14	0.1	0.11	0.08	0.11
XLOC_008015	1.58	1.36	1.26	1.74	1.45	1.02
XLOC_008016	0	0	0	0	0	0
XLOC_008024	0.13	0.3	0	0.1	0.45	0.15
XLOC_008025	0.4	0	0.28	0.42	0.8	0.16
XLOC_008037	0.6	0.63	0.71	0.74	0.66	0.57
XLOC_008040	0	0	0.19	0	0.16	0
XLOC_008043	0	0	0	0	0	0
XLOC_008044	0	0.02	0	0	0	0
XLOC_008045	0.61	0.2	0.55	0.47	0.07	0.3
XLOC_008072	11.77	9.92	10.1	9.74	9.3	9.82
XLOC_008073	1.03	0.82	0.58	0.71	0.56	0.77
XLOC_008075	0	0	0	0.03	0	0
XLOC_008077	0	0	0	0.4	0.29	0.4
XLOC_008088	0.38	0.14	0	0.15	0	0.22
XLOC_008089	0.36	0.86	0.3	0.39	0.12	0.33
XLOC_008106	0	0	0	0	0	0
XLOC_008107	0	0	0	0	0	0
XLOC_008109	0.28	0.63	0.12	0.4	0.19	0.33
XLOC_008110	0.19	0.04	0	0.53	0.21	0.06
XLOC_008111	0.63	0.42	0.22	0.16	0.24	0.41
XLOC_008121	1.49	1.41	0.99	1.05	1.95	1.56
XLOC_008124	2.42	2.38	2.69	5.68	6.56	5.72
XLOC_008127	0.5	1.19	0.94	0.69	0.76	0.69
XLOC_008147	0	0	0	0	0	0
XLOC_008158	2.51	1.87	2.14	2.02	1.9	1.33
XLOC_008160	0.19	0.42	0	0.44	0.48	0.44
XLOC_008161	0.42	1.16	1.31	0.73	0.44	0.72
XLOC_008178	3.74	2.85	1.34	2.58	2.16	3.51
XLOC_008179	2.22	2.06	1.8	1.85	1.2	1.61
XLOC_008185	1.49	1.47	0.76	1.53	1.06	1.49
XLOC_008186	0.74	0.52	0.51	0.28	0.23	0.28
XLOC_008191	0.73	0.47	0.4	1.35	1.18	1
XLOC_008193	0.97	0.36	0.51	1.63	0.96	1.5
XLOC_008197	0	0	0	0	0	0
XLOC_008214	0	0.24	0	0.49	0.54	0.18
XLOC_008217	0.49	0.29	0.51	0.45	1.57	0.9
XLOC_008222	0.92	0.59	0.39	0.67	0.52	0.78
XLOC_008230	0.98	0.83	0.68	2.04	0.98	1.34
XLOC_008258	0	0	0	0.34	0	0.13
XLOC_008262	2.78	2.02	0.68	2.61	1.24	1.7
XLOC_008274	0	0	0	0	0	0
XLOC_008279	0.95	0.63	0.85	0.44	0.64	0.49
XLOC_008280	1.12	1.76	0.98	1.76	1.55	1.39
XLOC_008281	8.78	7.59	3.02	9.21	7.74	6.91
XLOC_008288	0.43	0.41	0.39	0.43	0.44	0.67
XLOC_008292	0.52	0.46	0.33	0.16	0.09	0.24
XLOC_008293	1.59	0.99	1.01	1.92	0.99	1.15
XLOC_008294	0	0	0	0	0	0
XLOC_008296	0	0	0	0	0	0
XLOC_008302	0.43	0.42	0.3	0.22	0.36	0.82
XLOC_008307	0.03	0.07	0	0.05	0	0
XLOC_008308	0.08	0.02	0	0.06	0.07	0.03
XLOC_008310	0.38	0.49	0.79	0.58	0.71	0.65
XLOC_008314	31.1	37.44	31.26	39.59	52.91	53.26
XLOC_008315	0	0	0	0.14	0	0
XLOC_008322	3.85	3.48	3.18	2.26	2.82	3.4
XLOC_008325	0	0.04	0	0.09	0.1	0
XLOC_008340	0	0	0	0.04	0	0
XLOC_008341	0	0	0	0	0	0
XLOC_008346	0.47	0.95	0.37	0.63	0.56	0.45
XLOC_008349	3.47	4.08	2.79	2	2.8	3.54
XLOC_008354	0.43	0.61	0.6	0.74	0.37	0.83
XLOC_008355	0.61	0.48	0.41	0.65	0.38	0.45
XLOC_008366	1.25	1.1	0.6	2.2	1.83	1.31
XLOC_008367	0	0	0	0	0	0
XLOC_008368	0.31	0.32	0.39	0.14	0.1	0.07
XLOC_008369	0.15	0.11	0	0.35	0	0.18
XLOC_008370	0.66	0.89	0.31	0.28	0.5	0.48
XLOC_008372	1.2	0.16	0.46	0.08	0.28	0.13
XLOC_008374	0.14	0	0.14	0.21	0	0.63
XLOC_008379	1.04	1.28	1.99	1.2	1.46	0.6
XLOC_008381	0.84	0	0.15	0.11	0.35	0
XLOC_008384	0.96	0.76	0.62	0.57	0.19	0.34
XLOC_008386	0	0	0	0	0	0
XLOC_008389	0.78	0.71	1.32	0.97	0.76	1.11
XLOC_008399	0	0.14	0	0.29	0	0
XLOC_008407	0.66	0.68	0.85	1.06	0.9	0.93
XLOC_008409	0	0	0	0	0	0
XLOC_008411	0.96	0.64	0.81	1.01	0.69	0.68
XLOC_008414	0.54	1.32	0.16	0.36	0.46	0.27
XLOC_008421	0.14	0.2	0.28	0.63	0.11	0.16
XLOC_008424	0.15	0.22	0.31	0.11	0	0
XLOC_008425	1.76	2.06	1.48	1.96	1.98	1.89
XLOC_008426	0.02	0.01	0	0.02	0	0.04
XLOC_008427	0.08	0.25	0	0.13	0.07	0.1
XLOC_008444	1.09	0.65	1.1	1.55	0.86	1.13
XLOC_008445	0	0.18	0	0	0	0.18
XLOC_008446	1.37	1.43	1.09	0.68	1.04	0.64
XLOC_008447	4.87	4.26	3.36	3.5	2.88	2.43
XLOC_008450	0	0	0	0	0	0
XLOC_008453	1.63	1.72	1.33	1.01	1	1.01
XLOC_008454	0.2	0.61	0.64	0.47	0.52	0.47
XLOC_008455	0.43	0.84	0.74	0.99	0.24	1.14
XLOC_008458	1.84	1.26	0.74	1.53	1.31	2.12
XLOC_008459	0	0	0	0	0	0
XLOC_008460	0	0	0	0	0	0
XLOC_008462	0.76	0.74	0.67	0.74	0.13	0.51
XLOC_008472	0.44	0.16	0.23	0.17	0.18	0
XLOC_008474	0.19	0	0	0	0.33	0
XLOC_008476	0.73	0.27	0	0.28	0	0
XLOC_008493	0	0.07	0	0	0	0
XLOC_008496	0.31	0.35	0.38	0.3	0.25	0.32
XLOC_008497	0	0	0	0	0.2	0
XLOC_008498	0	0	0	0	0	0
XLOC_008508	0	0	0	0	0	0
XLOC_008529	0.49	0.61	0.58	0.34	0.46	0.7
XLOC_008535	0.13	0.57	0.4	0.3	0.11	0.3
XLOC_008543	0	0.25	0	0.53	0	0
XLOC_008544	0.34	0.25	0.53	0.92	0.29	0.78
XLOC_008546	4	3.59	3.23	3.71	3.77	3.25
XLOC_008553	0.14	0.14	0.05	0.14	0.08	0
XLOC_008566	0	0	0	0	0	0
XLOC_008569	0.15	0.05	0	0	0	0
XLOC_008570	0.27	0.69	0.56	0.62	0.11	0.15
XLOC_008583	6.99	4.83	2.51	6.57	5.08	5.06
XLOC_008589	0.05	0.12	0.06	0	0	0.06
XLOC_008593	0.36	0	0	0.28	0	0
XLOC_008611	0	0	0	0	0	0
XLOC_008613	1.83	2.41	2.07	2.5	1.67	1.46
XLOC_008619	0	0.05	0	0	0.03	0
XLOC_008621	0.56	0.6	0.51	0.37	0.54	0.09
XLOC_008623	0.32	0.9	0.85	1.56	0.34	0.19
XLOC_008627	0	0	0	0.04	0	0
XLOC_008629	0.11	0.27	0.08	0.17	0.12	0.29
XLOC_008630	0	0	0	0	0	0.04
XLOC_008632	0	0	0.23	0.51	0.37	0.76
XLOC_008634	0	0	0	0	0	0
XLOC_008636	0.12	0.05	0.02	0.09	0	0.08
XLOC_008639	0	0	0	0	0	0
XLOC_008640	0.43	0	0	0	0	0
XLOC_008641	0.19	0.25	0.36	0.26	0.29	0.26
XLOC_008643	0	0.25	0	0	0.14	0
XLOC_008644	0	0	0	0	0	0
XLOC_008649	0	0	0	0	0	0
XLOC_008650	0	0	0	0	0	0
XLOC_008651	15.68	16.17	13.97	11.47	12.46	11.72
XLOC_008657	0	0.32	0.27	0.07	0.43	0.39
XLOC_008658	0	0	0	0	0	0
XLOC_008664	1.58	2.2	2.35	2.14	1.67	1.86
XLOC_008668	0	0	0	0	0	0
XLOC_008669	0	0	0	0	0	0
XLOC_008683	0	0	0	0	0	0
XLOC_008684	0.15	0.13	0.02	0.1	0.1	0.09
XLOC_008685	0.24	0.22	0.31	0.18	0	0.41
XLOC_008689	0.02	0	0	0	0	0
XLOC_008704	1.29	1.18	1.71	1.16	1.49	1.59
XLOC_008705	0.18	0.13	0.28	0.75	0.07	0.61
XLOC_008708	0	0	0	0	0	0.09
XLOC_008709	0.6	0.36	1.01	0.7	0.2	0.14
XLOC_008714	0.12	0	0	0	0	0
XLOC_008715	3.3	3.28	1.79	3.66	2.69	3.06
XLOC_008722	0.43	0.35	0.37	0.33	0.13	0.27
XLOC_008725	0	0	0	0	0	0
XLOC_008726	0	0	0	0	0	0
XLOC_008727	0	0.12	0	0	0	0
XLOC_008737	0	0	0	0.01	0.01	0.03
XLOC_008738	0.01	0	0	0	0	0.02
XLOC_008740	0.15	0.22	0.31	0.12	0.13	0
XLOC_008751	0.35	0.26	0	0.13	0.15	0.2
XLOC_008755	0.15	0.23	0	0.38	0.39	0.39
XLOC_008761	0.57	0.42	0.15	0.33	0.12	0.16
XLOC_008769	0.37	0.41	0	1.7	0.78	0.85
XLOC_008775	0.99	1.1	0.52	0.96	1.78	1.36
XLOC_008776	1.05	0.56	0.16	1.85	0.89	0.69
XLOC_008784	0.31	0.23	0.24	0.12	0.45	0.26
XLOC_008786	0	0.1	0.59	0.38	0.24	0.41
XLOC_008789	0.41	0.15	0	0.24	0.09	0
XLOC_008795	2.07	1.49	0.62	1.55	0.95	1.09
XLOC_008796	0.25	0.63	0.53	0.72	0.57	0.88
XLOC_008797	0.09	0.07	0.1	0.42	0.31	0.21
XLOC_008810	0	0	0	0	0	0
XLOC_008822	0.22	0.21	0.88	0.43	0.43	0.45
XLOC_008844	0.58	0.14	0	0	0	0
XLOC_008848	2.28	1.08	1.08	3.04	1.4	1.43
XLOC_008869	0.32	0.36	0	0.25	0.13	0.18
XLOC_008873	8.67	8.1	7.99	5.54	6.06	5.34
XLOC_008874	0.41	0.92	0.5	0.21	0.98	0.32
XLOC_008877	1.79	1.42	0.27	0.89	0.54	0.74
XLOC_008882	0.38	0.7	0	0.73	0.48	0
XLOC_008886	0	0	0	0	0	0
XLOC_008887	0.5	0.18	0.19	0.86	0.37	0.71
XLOC_008893	28.12	24.65	19.9	32.6	30.28	30.32
XLOC_008902	1.6	1.19	1.54	1.65	1.52	1.69
XLOC_008907	3.79	4.72	3.09	6.3	6.35	7.33
XLOC_008912	0.3	0.33	0.62	1.03	1.26	0.34
XLOC_008918	0.79	0.22	0.21	0.23	0.17	0.11
XLOC_008919	9.41	9.73	10.34	10.18	11.51	9.76
XLOC_008936	0	0.29	0.2	0	0.16	0.22
XLOC_008944	1.39	1.56	1.5	1.42	1.77	1.55
XLOC_008945	0	0.11	0	0.06	0.06	0
XLOC_008946	1.07	0.4	1.54	0.31	0.34	0.46
XLOC_008948	0.14	0.3	0	0.32	0.11	0.47
XLOC_008952	0.22	0.4	0.91	0.42	0.65	0.25
XLOC_008962	0.26	0.26	0.14	0.5	0.59	0.95
XLOC_008986	0.26	0	0	0	0	0
XLOC_008987	0.57	0.63	0.3	0.44	0.36	0
XLOC_008989	0.28	0.32	0.3	0.22	0.12	0.66
XLOC_008999	1.68	1.49	1.49	1.35	1.8	1.19
XLOC_009007	1.83	1.67	1.64	2.24	1.51	1.63
XLOC_009026	0	0	0	0	0	0
XLOC_009027	0.12	0.09	0.06	0.09	0.05	0.14
XLOC_009028	0	0	0	0	0	0
XLOC_009033	1.81	1.17	0.82	1.4	1.73	0.73
XLOC_009034	0.19	0.1	0	0.45	0.43	0
XLOC_009063	0.21	0.76	0.43	0.32	0	0.24
XLOC_009064	0.18	0.67	0	0.28	0.31	0
XLOC_009076	0	0	0	0	0	0
XLOC_009084	0.44	0.74	0.52	0.53	0.84	0.65
XLOC_009096	0	0	0	0.59	0.16	0.88
XLOC_009098	1.97	1.75	2.07	1.71	1.87	2.44
XLOC_009100	1.16	1.54	1.56	1.05	1.09	1.19
XLOC_009108	2.25	2.71	2.26	2.5	2.07	2.02
XLOC_009110	2.16	1.99	1.91	1.11	2.02	1.6
XLOC_009111	1.88	1.31	2.83	1.18	0.99	0.95
XLOC_009118	0	0.07	0	0.08	0	0
XLOC_009142	0.54	0.4	0.38	1.11	0	0.21
XLOC_009150	0.65	0.34	0.07	1.15	0.65	0.74
XLOC_009160	2.09	2.26	1.88	2.18	2.17	2.16
XLOC_009175	0.15	0.22	0	0.11	0.5	0.17
XLOC_009176	0	0	0	0	0	0
XLOC_009177	0.23	0.46	0.48	0.75	0.58	0.46
XLOC_009179	0	0	0	0	0	0
XLOC_009180	0.16	0.12	0	0.49	0.67	0.18
XLOC_009181	0	0	0	0	0	0
XLOC_009182	0	0	0	0	0	0
XLOC_009183	0	0	0.46	0.5	0.18	0.75
XLOC_009226	0.78	0.89	1.25	2.82	2.31	2.48
XLOC_009227	2.64	2.04	2.44	2.49	2.14	2.07
XLOC_009228	2.57	1.99	1.91	2.73	2.17	2.04
XLOC_009230	1.11	0.9	0.35	0.34	1.22	0.77
XLOC_009249	1.05	1.17	0.79	1.22	0.89	0.6
XLOC_009261	1.78	1.95	1.53	1.56	1.47	1.02
XLOC_009262	0.14	0.08	0.13	0.1	0.07	0.09
XLOC_009270	2.56	1.98	1.52	2.41	2.26	2.18
XLOC_009271	2.88	2	1.51	2.85	1.67	1.97
XLOC_009272	1.15	1.25	1.2	1.43	1.79	1.93
XLOC_009274	0.57	1.01	0.6	0.79	0.67	0
XLOC_009278	0	0.43	0	0.15	0.33	0
XLOC_009281	0.18	0	0.37	0	0.15	0
XLOC_009283	0.19	0	0	0.29	0.32	0
XLOC_009287	1.12	0.67	0.94	2.08	2.66	1.94
XLOC_009291	3.61	3.72	3.6	3.8	3.7	3.13
XLOC_009293	0	0	0	0	0	0
XLOC_009295	0.05	0	0	0.16	0.09	0.24
XLOC_009299	0.5	0.8	0.6	0.72	0.6	0.74
XLOC_009301	1.62	1.5	1.73	1.08	1.09	0.89
XLOC_009303	0.72	0.41	0.29	0.9	0.89	0.7
XLOC_009304	1.14	0	0	0	0	0
XLOC_009327	1.29	0.76	0.97	1.63	1.51	2.06
XLOC_009333	1.96	1.76	0.94	1.45	1.18	1.51
XLOC_009336	1.83	1.59	1.76	1.72	1.78	1.76
XLOC_009340	0.27	0.1	0.14	0.31	0	0.15
XLOC_009343	0.42	0.31	0.09	0.26	0.57	0.39
XLOC_009344	1.65	0.87	0.86	1.59	0.7	0.71
XLOC_009346	0.32	0.31	0.22	0.81	0.98	1.09
XLOC_009350	0	0	0	0	0	0
XLOC_009351	0.54	0.16	0.68	1.51	0.92	0.75
XLOC_009353	0.24	0.27	0.13	0	0.1	0.14
XLOC_009354	0	0	0	0	0	0
XLOC_009357	0.03	0.02	0.1	0.34	0.32	0.14
XLOC_009358	1.35	1	0.44	0.72	0.43	1.26
XLOC_009361	0	0	0	0	0	0
XLOC_009368	0.47	0.26	0.37	0.36	0	0.13
XLOC_009377	0	0.05	0	0.15	0.11	0
XLOC_009383	0.76	1.12	0.68	2	1.37	1.87
XLOC_009388	0	0	0	0	0	0
XLOC_009389	0	0	0	0	0	0
XLOC_009398	0.39	0.54	0.47	0.52	0.73	0.58
XLOC_009407	0.73	0.42	0.59	0.52	0.43	0.97
XLOC_009410	0.22	0.08	0.23	0.52	0.19	0.64
XLOC_009414	0.68	1.01	0.53	1.57	1.08	0.78
XLOC_009416	0.17	0.13	0.18	0.27	0.15	0.2
XLOC_009417	0	0.23	0.16	0.36	0.39	0.18
XLOC_009418	0.22	0.17	0	0.69	0.94	0.26
XLOC_009436	0.25	0.19	0.21	0.35	0.38	0.23
XLOC_009438	1.15	1.96	1.02	3.47	3.5	2.44
XLOC_009440	0.38	0.14	0.4	0.44	1.29	0.44
XLOC_009451	0.14	0.31	0.15	0.54	0	0.33
XLOC_009457	0.05	0	0.11	0	0	0
XLOC_009460	3.62	3.16	0.89	2.79	2.88	3.19
XLOC_009463	0.05	0	0	0.04	0	0
XLOC_009467	0	0.31	0.22	0.32	0.87	0.48
XLOC_009470	0	0	0	0	0	0
XLOC_009476	0.9	0.22	1.26	0.54	0.42	0
XLOC_009495	1.13	0.65	0.53	0.48	0	0.87
XLOC_009511	0.68	0.4	0.64	1.36	0.46	0.7
XLOC_009512	0.63	1.14	1.19	1.23	1.54	1.12
XLOC_009515	0.42	0.36	0.64	0.51	0.52	0.46
XLOC_009519	2.27	1.74	2.21	2.72	1.98	2.61
XLOC_009523	0.17	0.25	0	0.26	0	0
XLOC_009531	0	0	0	0	0	0
XLOC_009542	0	0	0	0	0	0
XLOC_009543	0	0	0	0	0	0
XLOC_009544	0	0	0	0.3	0	0
XLOC_009545	0.23	0.52	0.37	0.18	0.2	0
XLOC_009559	0	0	0	0.1	0.07	0
XLOC_009566	0.03	0.04	0	0.01	0.02	0.04
XLOC_009568	0	0	0	0	0	0
XLOC_009570	0.24	0.15	0.09	0.26	0.27	0.17
XLOC_009574	0.2	0.59	0	0	0	0
XLOC_009584	0	0	0	0.09	0	0.13
XLOC_009594	0	0.03	0	0	0.12	0
XLOC_009595	0	0.22	0.11	0.31	0.34	0.12
XLOC_009598	0.18	0	0.19	0	0.31	0
XLOC_009601	0	0	0	0	0	0
XLOC_009602	0	0	0	0	0	0.02
XLOC_009603	0	0.12	0	0.49	0	0
XLOC_009610	0	0	0	0	0	0
XLOC_009611	0.25	0.23	0.29	0.48	0.42	0.32
XLOC_009614	0.08	0.22	0.39	1.46	1.59	2
XLOC_009622	0.2	0.29	0	0	0	0
XLOC_009628	0	0	0.36	0.21	0.06	0.08
XLOC_009638	0	0	0	0	0	0
XLOC_009644	1.09	0.85	0.67	1.06	0.77	0.81
XLOC_009649	0.14	0.4	0.33	0.46	0.31	0.42
XLOC_009656	0.3	0.06	0.23	0.17	0.06	0
XLOC_009658	1.42	1.17	0.94	1.44	1.22	1.2
XLOC_009663	1.02	0.97	0.85	1.05	0.88	0.8
XLOC_009668	0	0	0	0	0	0
XLOC_009671	0	0	0	0	0	0
XLOC_009672	1.12	1.05	1.01	1.57	0.77	0.29
XLOC_009674	0	0	0	0	0	0
XLOC_009675	0	0.04	0	0.07	0.08	0
XLOC_009679	1.8	1.67	1.63	1.59	2.11	2.42
XLOC_009682	0.52	0.32	0.27	0.6	1.03	0.6
XLOC_009686	0.27	1	0.28	0.42	1.03	0.47
XLOC_009702	0.5	0.19	0.13	0.58	0.11	0.72
XLOC_009721	1.29	0.93	0.99	1.56	1.38	1.01
XLOC_009722	0	0	0	0	0	0
[truncated: 13,985 more rows]

## Sheet: Sheet4
MoKin1_vs_Ku80. down DEGs
Gene	Kin1_1	Kin1_2	Kin1_3	Ku80_1	Ku80_2	Ku80_3	logFC	logCPM	PValue	FDR	GeneInfo	GeneName	GO	KEGG	NR
MGG_01279	0.76	0.68	0.58	18.18	16.08	15.81	-4.64255	4.78368	1.72677e-179	1.77615e-175	NC_017850.1:2949419-2954386:+	gene3450	2;GO:0004674,molecular_function protein serine/threonine kinase activity;GO:0005524,molecular_function ATP binding	NA	NA
MGG_17822	9.11	7.8	5.86	91.21	69.39	81.7	-3.42696	5.85614	1.76688e-107	4.54353e-104	NC_017853.1:3736669-3738732:-	gene11812	2;GO:0004181,molecular_function metallocarboxypeptidase activity;GO:0008270,molecular_function zinc ion binding	NA	NA
MGG_11610	34.61	31.69	47.17	425.83	450.21	478.54	-3.58764	6.396	5.54121e-104	1.13994e-100	NC_017852.1:3417746-3418459:+	gene10274	NA	NA	NA
MGG_09875	7.63	6.33	7.22	60.52	56.4	55.52	-3.04426	4.75097	1.57115e-102	2.69348e-99	NC_017853.1:3822720-3824284:-	gene11844	NA	NA	NA
MGG_00755	41.5	41.64	32.92	174.46	176.8	174.38	-2.19568	7.32556	1.19558e-78	1.22977e-75	NC_017852.1:1752132-1754232:-	gene9696	2;GO:0020037,molecular_function heme binding;GO:0051213,molecular_function dioxygenase activity	IDO, INDO; indoleamine 2,3-dioxygenase [EC:1.13.11.52]; K00463	NA
MGG_10466	80.68	77.48	77.91	319.78	318.85	290.62	-1.98943	7.28213	4.50868e-69	3.86469e-66	NC_017850.1:335165-336349:-	gene2618	NA	NA	NA
MGG_17823	115.47	117.06	103.75	415.1	420.4	426.03	-1.92207	8.16124	9.74113e-69	7.70748e-66	NC_017853.1:3738725-3740958:-	gene11813	2;GO:0006807,biological_process nitrogen compound metabolic process;GO:0016810,molecular_function hydrolase activity, acting on carbon-nitrogen (but not peptide) bonds	E4.2.1.66; cyanide hydratase [EC:4.2.1.66]; K10675	NA
MGG_03308	5.55	4.19	3.01	35.42	35.01	37.41	-3.09306	3.31325	1.30071e-64	7.87009e-62	NC_017851.1:2320295-2321205:-	gene8076	NA	NA	NA
MGG_07910	243.02	236.82	285.57	985.45	946.92	994.87	-1.94269	8.93009	9.7463e-52	4.35871e-49	NC_017849.1:6225224-6227389:+	gene7171	1;GO:0016787,molecular_function hydrolase activity	NA	NA
MGG_10102	2.97	3.66	3.11	20.88	20.76	17.7	-2.61306	3.11712	1.72514e-50	7.39368e-48	NC_017851.1:4647842-4648583:-	gene8846	NA	NA	NA
MGG_02072	46.39	44.61	44.31	143.93	136.36	135.4	-1.63176	7.32034	2.83821e-50	1.16776e-47	NC_017844.1:480337-484056:+	gene151	2;GO:0015171,molecular_function amino acid transmembrane transporter activity;GO:0016021,cellular_component integral component of membrane	NA	NA
MGG_02874	15.62	14.69	14.93	47	45.48	48.53	-1.653	7.17426	6.74944e-50	2.57129e-47	NC_017854.1:1197192-1203181:+	gene12350	2;GO:0031929,biological_process TOR signaling;GO:0031931,cellular_component TORC1 complex	RAPTOR; regulatory associated protein of mTOR; K07204	NA
MGG_16844	175.14	141.04	165.06	581.85	615.37	539.6	-1.86574	6.08752	5.54622e-48	1.96719e-45	NC_017849.1:4350242-4350615:-	gene6536	NA	NA	NA
MGG_02124	8.12	7.68	8.42	26.7	24.82	26.77	-1.70535	5.5334	3.753e-45	1.10295e-42	NC_017844.1:635262-639940:-	gene209	2;GO:0015079,molecular_function potassium ion transmembrane transporter activity;GO:0016021,cellular_component integral component of membrane	NA	NA
XLOC_007618	5.98	5.42	6.21	22.29	20.7	18.65	-1.82055	5.27826	1.8212e-44	5.06292e-42	NC_017850.1:2859770-2862750:-	XLOC_007618	NA	NA	NA
MGG_03115	154.23	144.7	142.24	424.16	401.31	409.61	-1.4981	8.617	1.32725e-43	3.50054e-41	NC_017851.1:3028431-3032013:+	gene8314	NA	NA	NA
MGG_11617	1.11	0.56	0.89	6.34	5.67	6.87	-2.92328	2.8444	3.1616e-43	8.13004e-41	NC_017852.1:3475395-3477713:+	gene10297	NA	NA	NA
MGG_08957	31.07	27.17	28.19	95.85	91.95	100.84	-1.75471	4.58271	5.10213e-41	1.24954e-38	NC_017850.1:2273030-2273411:+	gene3249	NA	NA	NA
MGG_16853	12.91	10.21	11.83	41.1	34.93	36.72	-1.7041	5.53762	7.45122e-39	1.66616e-36	NC_017849.1:4439907-4442460:-	gene6568	2;GO:0016614,molecular_function oxidoreductase activity, acting on CH-OH group of donors;GO:0050660,molecular_function flavin adenine dinucleotide binding	NA	NA
MGG_03061	92.16	91.95	84.46	229.66	221.46	212.64	-1.31899	8.26267	1.41878e-34	2.86148e-32	NC_017854.1:443827-446164:-	gene12110	1;GO:0003676,molecular_function nucleic acid binding	NA	NA
MGG_05106	35.9	35.06	27.42	89.16	85.2	90.63	-1.44597	6.31543	1.56522e-34	3.03771e-32	NC_017849.1:4617175-4619296:-	gene6632	1;GO:0016021,cellular_component integral component of membrane	NA	NA
MGG_07606	242.5	238.61	267.45	674.72	670.77	658.97	-1.43014	9.51369	3.26264e-34	6.19968e-32	NC_017849.1:1190389-1194036:+	gene5512	2;GO:0015171,molecular_function amino acid transmembrane transporter activity;GO:0016021,cellular_component integral component of membrane	NA	NA
XLOC_003780	10.06	11.24	9.58	36.33	37.98	31.9	-1.79376	3.81458	3.31502e-34	6.19968e-32	NC_017849.1:4350682-4351384:+	XLOC_003780	NA	NA	NA
MGG_05912	3.64	4.22	3.85	14.26	12.43	13.9	-1.80036	3.64893	3.3888e-34	6.22451e-32	NC_017849.1:1922487-1924228:+	gene5730	2;GO:0008152,biological_process metabolic process;GO:0016787,molecular_function hydrolase activity	NA	NA
MGG_09019	3.46	2.98	2.53	13.85	16.37	14.93	-2.34421	2.42009	4.65039e-34	8.39191e-32	NC_017854.1:2688825-2689667:-	gene12827	3;GO:0004623,molecular_function phospholipase A2 activity;GO:0006644,biological_process phospholipid metabolic process;GO:0050482,biological_process arachidonic acid secretion	NA	NA
MGG_01941	8.08	7.45	9.44	29.01	25.04	26.72	-1.70556	4.79329	4.56559e-33	8.09684e-31	NC_017853.1:591407-593904:-	gene10804	2;GO:0016614,molecular_function oxidoreductase activity, acting on CH-OH group of donors;GO:0050660,molecular_function flavin adenine dinucleotide binding	NA	NA
MGG_03279	9.91	10.29	6.48	30.92	28.28	27.71	-1.72011	5.10481	6.75144e-32	1.12009e-29	NC_017851.1:2413291-2416452:+	gene8107	NA	NA	NA
MGG_16247	0.86	0.77	0.63	3.52	3.12	2.97	-2.09882	2.49252	1.94473e-30	2.9417e-28	NC_017844.1:3812973-3817812:-	gene1163	NA	NA	NA
MGG_04194	41.5	41.43	33.99	94.87	100.18	92.08	-1.31201	6.15319	2.69734e-30	4.01355e-28	NC_017853.1:1635454-1637705:-	gene11112	1;GO:0016788,molecular_function hydrolase activity, acting on ester bonds	NA	NA
MGG_16675	0	0.29	0	9.67	9.27	6.44	-5.97679	0.204831	9.21044e-30	1.33435e-27	NC_017849.1:1345384-1345847:+	gene5567	1;GO:0016021,cellular_component integral component of membrane	NA	NA
MGG_05985	44.16	46.27	41.71	102.98	102.15	96.96	-1.20636	7.27669	6.04747e-29	8.08214e-27	NC_017849.1:2191825-2194737:-	gene5824	NA	NA	NA
MGG_02114	1.04	0.75	0.54	3.78	3.44	3.43	-2.20593	2.4284	9.77949e-29	1.28964e-26	NC_017844.1:593351-596194:-	gene197	2;GO:0003924,molecular_function GTPase activity;GO:0005525,molecular_function GTP binding	NA	NA
MGG_04251	2.45	2.03	2.3	7.32	7.52	7.7	-1.75182	3.19364	2.06198e-28	2.65119e-26	NC_017853.1:1410843-1413376:-	gene11043	3;GO:0005315,molecular_function inorganic phosphate transmembrane transporter activity;GO:0006817,biological_process phosphate ion transport;GO:0016021,cellular_component integral component of membrane	NA	NA
MGG_02123	4.93	3.92	4.79	13.33	14.1	13.07	-1.58755	4.34868	2.29581e-28	2.9154e-26	NC_017844.1:631411-634316:+	gene208	1;GO:0005524,molecular_function ATP binding	NA	NA
MGG_07159	39.6	34.79	33.74	86.53	89.59	85.95	-1.29271	5.3347	6.55967e-28	8.03248e-26	NC_017850.1:6588045-6588836:+	gene4608	NA	NA	NA
MGG_17803	49.78	46.66	52.08	118.89	114.24	120.75	-1.26347	6.54424	9.24102e-28	1.11827e-25	NC_017853.1:3607158-3608813:-	gene11764	2;GO:0008270,molecular_function zinc ion binding;GO:0016491,molecular_function oxidoreductase activity	NA	NA
MGG_07419	10.5	9.7	8.84	27.57	24.03	25.28	-1.41916	4.43889	1.00546e-27	1.20258e-25	NC_017849.1:559616-562375:-	gene5286	2;GO:0016491,molecular_function oxidoreductase activity;GO:0046872,molecular_function metal ion binding	NA	NA
MGG_14057	55.39	56.19	65.12	147.47	148.2	149.89	-1.3431	6.89584	2.57907e-27	3.01458e-25	NC_017854.1:3267668-3269152:-	gene13001	2;GO:0004806,molecular_function triglyceride lipase activity;GO:0016042,biological_process lipid catabolic process	NA	NA
XLOC_011943	2.08	1.62	1.41	7.09	8.68	6.59	-2.15053	2.58618	2.77113e-27	3.20268e-25	NC_017852.1:1670908-1672310:-	XLOC_011943	NA	NA	NA
MGG_06888	75.85	74.91	96.97	225.52	236.62	247.89	-1.52561	7.42899	3.77185e-27	4.31081e-25	NC_017844.1:3130729-3133497:-	gene946	3;GO:0004356,molecular_function glutamate-ammonia ligase activity;GO:0005524,molecular_function ATP binding;GO:0006542,biological_process glutamine biosynthetic process	NA	NA
MGG_08776	6.11	6.88	6.06	16.76	15.66	18.26	-1.42105	4.51741	7.46747e-27	8.34895e-25	NC_017853.1:152209-155382:+	gene10670	2;GO:0016021,cellular_component integral component of membrane;GO:0022891,molecular_function transmembrane transporter activity	NA	NA
MGG_09032	11.84	13.33	15.67	40.42	39.81	39.99	-1.56724	4.56146	8.37472e-27	9.26262e-25	NC_017854.1:2640572-2642544:+	gene12810	1;GO:0004190,molecular_function aspartic-type endopeptidase activity	NA	NA
MGG_16530	0.73	0.64	0.7	4.62	5.44	5.97	-2.95905	1.13773	1.60594e-26	1.70296e-24	NC_017844.1:7477918-7478872:-	gene2360	NA	NA	NA
MGG_16854	334.5	325.71	324.56	749.19	693	707.52	-1.13803	10.014	1.92299e-26	2.01835e-24	NC_017849.1:4442457-4445722:-	gene6569	2;GO:0003924,molecular_function GTPase activity;GO:0005525,molecular_function GTP binding	NA	NA
MGG_05913	142.01	133.77	121.8	290.34	290.93	291.23	-1.14886	7.12381	2.76072e-26	2.83967e-24	NC_017849.1:1924442-1925099:-	gene5731	1;GO:0016021,cellular_component integral component of membrane	NA	NA
MGG_17057	5.88	5.26	4.44	15.98	16.83	14.49	-1.61902	3.4769	3.27684e-26	3.33719e-24	NC_017851.1:1221138-1222366:+	gene7681	1;GO:0016491,molecular_function oxidoreductase activity	NA	NA
MGG_02355	387.4	384.13	409.05	874.73	942.13	888.33	-1.20715	8.80276	5.07381e-26	5.0182e-24	NC_017844.1:1532318-1533407:+	gene445	NA	NA	NA
XLOC_000746	6.1	3.35	4.35	25.21	18.81	17.3	-2.17452	3.89136	8.34153e-26	8.01878e-24	NC_017844.1:4000085-4004264:+	XLOC_000746	NA	NA	NA
MGG_10713	5.01	5.31	4.93	15.81	16.29	14.15	-1.61364	3.24959	1.08973e-25	1.02001e-23	NC_017853.1:3741623-3743045:-	gene11814	1;GO:0016021,cellular_component integral component of membrane	NA	NA
MGG_11575	182.76	191.38	181.7	391.25	450.31	415.79	-1.19103	7.81796	1.60297e-25	1.47216e-23	NC_017852.1:2802629-2803688:+	gene10054	NA	NA	NA
MGG_10573	10.55	10.49	8.32	23.83	23.78	25.94	-1.33803	4.66646	3.3815e-25	3.05106e-23	NC_017854.1:2845189-2846819:+	gene12883	NA	NA	NA
MGG_00961	41.33	43.79	34.1	92.41	91.95	84.84	-1.19084	6.49473	4.37575e-25	3.91382e-23	NC_017852.1:989229-991716:-	gene9432	6;GO:0000930,cellular_component gamma-tubulin complex;GO:0003924,molecular_function GTPase activity;GO:0005525,molecular_function GTP binding;GO:0005874,cellular_component microtubule;GO:0007020,biological_process microtubule nucleation;GO:0031122,biological_process cytoplasmic microtubule organization	NA	NA
MGG_02310	0.3	0.38	0.14	2.74	2.12	2.18	-3.05132	0.942426	6.06949e-25	5.38197e-23	NC_017844.1:1329973-1331356:+	gene397	NA	NA	NA
MGG_13001	106.82	101.32	120.81	263.6	266.05	256.01	-1.26452	7.93402	6.96377e-25	6.12217e-23	NC_017849.1:3375022-3376976:-	gene6211	NA	NA	NA
MGG_01087	39.44	36.45	37.97	84.13	79.59	83.17	-1.12858	7.19729	1.5204e-24	1.32532e-22	NC_017852.1:557960-561035:+	gene9294	2;GO:0005634,cellular_component nucleus;GO:0042254,biological_process ribosome biogenesis	NA	NA
XLOC_004589	44.75	48.32	44.35	113.15	93.36	105.06	-1.19234	6.17758	1.61376e-24	1.39489e-22	NC_017849.1:1954169-1955133:-	XLOC_004589	NA	NA	NA
MGG_01990	269.19	260.31	257.27	551.02	570.55	551.96	-1.10182	8.00376	1.69899e-24	1.45631e-22	NC_017844.1:160193-161785:-	gene47	1;GO:0003700,molecular_function DNA-binding transcription factor activity	NA	NA
MGG_05824	13.83	13.45	11.4	29	31.32	30.82	-1.25098	4.82048	5.69179e-24	4.72143e-22	NC_017849.1:1618275-1620021:+	gene5639	2;GO:0008152,biological_process metabolic process;GO:0016758,molecular_function transferase activity, transferring hexosyl groups	NA	NA
MGG_03791	18.96	19.33	18.86	55.62	59.21	45.93	-1.50813	3.84025	1.43524e-23	1.14441e-21	NC_017853.1:3043551-3044304:-	gene11583	1;GO:0005509,molecular_function calcium ion binding	NA	NA
MGG_03640	27.68	26.96	31.66	65.9	65.63	69.08	-1.22625	6.71291	1.52594e-23	1.20737e-21	NC_017851.1:1163645-1167477:+	gene7661	2;GO:0016021,cellular_component integral component of membrane;GO:0055085,biological_process transmembrane transport	NA	NA
MGG_07966	0.39	0.44	0.44	2.35	1.98	2.52	-2.42745	1.33157	3.81417e-23	2.94981e-21	NC_017849.1:6408847-6410990:-	gene7233	3;GO:0005315,molecular_function inorganic phosphate transmembrane transporter activity;GO:0006817,biological_process phosphate ion transport;GO:0016021,cellular_component integral component of membrane	NA	NA
MGG_12773	12.09	13.36	11.55	27.25	28.31	29.75	-1.2167	4.92443	3.9965e-23	3.06776e-21	NC_017851.1:2989587-2991172:+	gene8301	2;GO:0004177,molecular_function aminopeptidase activity;GO:0046872,molecular_function metal ion binding	NA	NA
MGG_03639	77	86.84	95.72	196.15	234.29	228.66	-1.3539	6.32832	4.06333e-23	3.09596e-21	NC_017851.1:1167965-1168616:+	gene7662	3;GO:0004814,molecular_function arginine-tRNA ligase activity;GO:0005524,molecular_function ATP binding;GO:0006420,biological_process arginyl-tRNA aminoacylation	NA	NA
MGG_01997	2.65	1.97	3.68	12.42	12.06	10.66	-2.10885	2.86145	4.70592e-23	3.5592e-21	NC_017844.1:177111-178412:-	gene54	NA	NA	NA
MGG_08074	30.82	29.25	33.57	76.47	65.65	78.46	-1.24557	6.19369	6.37416e-23	4.71688e-21	NC_017850.1:5605499-5608025:-	gene4282	2;GO:0006520,biological_process cellular amino acid metabolic process;GO:0016639,molecular_function oxidoreductase activity, acting on the CH-NH2 group of donors, NAD or NADP as acceptor	E1.4.1.4, gdhA; glutamate dehydrogenase (NADP+) [EC:1.4.1.4]; K00262	NA
MGG_07842	1.5	1.41	1.51	5.66	4.69	4.61	-1.77794	2.50332	9.463e-23	6.9526e-21	NC_017849.1:6000142-6002064:-	gene7090	NA	NA	NA
MGG_16369	0	0	0	8.93	6.18	4	-8.23399	-0.165001	1.61514e-22	1.16177e-20	NC_017844.1:5297489-5297952:+	gene1658	1;GO:0016021,cellular_component integral component of membrane	NA	NA
MGG_08708	23.47	24.7	25.34	53.24	50.17	55.32	-1.12133	5.9414	6.95909e-22	4.93663e-20	NC_017853.1:380811-383351:-	gene10742	NA	NA	NA
MGG_14700	178.21	180.98	110.78	414	411.03	429.01	-1.43523	5.54528	7.6763e-22	5.40811e-20	NC_017852.1:3256121-3256283:+	gene10217	NA	NA	NA
MGG_01310	51.26	51.88	53.19	108.9	113.61	105.66	-1.08197	6.08496	2.1774e-21	1.47347e-19	NC_017850.1:3061776-3063551:+	gene3487	1;GO:0006352,biological_process DNA-templated transcription, initiation	TAF9B, TAF9; transcription initiation factor TFIID subunit 9B; K03133	NA
XLOC_010596	0.5	0.4	0.14	3.76	2.51	2.65	-3.08274	0.876012	2.46951e-21	1.66022e-19	NC_017851.1:4644675-4645799:-	XLOC_010596	NA	NA	NA
MGG_13744	24.56	27.76	26.8	57.48	56.4	56.34	-1.11629	5.47481	3.34038e-21	2.21672e-19	NC_017844.1:6612497-6613846:+	gene2078	3;GO:0005524,molecular_function ATP binding;GO:0016021,cellular_component integral component of membrane;GO:0016307,molecular_function phosphatidylinositol phosphate kinase activity	NA	NA
MGG_15343	8.4	6.98	10.12	23.13	24.91	27.39	-1.57795	3.97847	1.33266e-20	8.56737e-19	NC_017851.1:67967-70722:-	gene7305	NA	NA	NA
MGG_07733	3.54	2.84	3.3	9.96	10.07	8.94	-1.60704	2.66238	1.75541e-20	1.1215e-18	NC_017849.1:5559977-5561103:+	gene6947	NA	NA	NA
MGG_04855	28.38	27.36	17.72	69.36	58.19	57.54	-1.35369	7.7674	7.07616e-20	4.25645e-18	NC_017849.1:3732920-3739427:-	gene6329	3;GO:0005524,molecular_function ATP binding;GO:0016021,cellular_component integral component of membrane;GO:0042626,molecular_function ATPase activity, coupled to transmembrane movement of substances	NA	NA
MGG_10265	194.87	186.7	162.07	348.78	377.42	352.74	-1.00519	8.07668	1.42352e-19	8.36702e-18	NW_003803357.1:54542-56253:-	gene13113	2;GO:0005634,cellular_component nucleus;GO:0006334,biological_process nucleosome assembly	NA	NA
MGG_07420	0.23	0.24	0.41	1.98	2.08	1.68	-2.7504	0.758733	1.62249e-19	9.48237e-18	NC_017849.1:565409-567646:+	gene5287	1;GO:0016021,cellular_component integral component of membrane	NA	NA
MGG_05749	1.56	1.58	1.86	6.96	6.11	6.87	-2.01194	1.50134	1.78295e-19	1.0303e-17	NC_017844.1:6382346-6383247:-	gene2001	NA	NA	NA
MGG_13116	5.8	5.11	7.25	17.67	15.56	16.57	-1.46898	3.9276	3.31579e-19	1.87397e-17	NC_017844.1:5672973-5674498:+	gene1774	NA	NA	NA
MGG_06092	33.05	32.15	33.27	64.78	66.57	70.29	-1.04613	5.66213	3.61121e-19	2.02977e-17	NC_017849.1:2546916-2549144:+	gene5950	2;GO:0016021,cellular_component integral component of membrane;GO:0016740,molecular_function transferase activity	NA	NA
MGG_02201	3.12	3.53	3.92	10.43	8.71	10.46	-1.49564	3.12652	9.99623e-19	5.38331e-17	NC_017844.1:925297-926587:-	gene281	1;GO:0004190,molecular_function aspartic-type endopeptidase activity	NA	NA
MGG_10570	137.7	160.04	120.13	271.19	296.88	291.34	-1.05701	7.39562	1.29411e-18	6.93294e-17	NC_017854.1:2856146-2857430:+	gene12888	NA	NA	NA
MGG_03916	168.31	150.15	181.76	360.97	343.85	341.98	-1.074	7.89693	1.31661e-18	7.0169e-17	NC_017853.1:2599352-2600273:-	gene11434	1;GO:0016021,cellular_component integral component of membrane	NA	NA
MGG_02122	12.46	11.96	12.66	25.42	24.94	26.01	-1.0553	5.03739	1.98413e-18	1.0466e-16	NC_017844.1:628535-630649:-	gene207	NA	NA	NA
MGG_01539	447.25	486.16	365.57	874.18	828.87	931.25	-1.03658	7.12838	2.68061e-18	1.38557e-16	NC_017850.1:3943771-3944072:-	gene3766	NA	NA	NA
MGG_15401	2.65	1.97	2.47	12.05	9.7	14.93	-2.3869	1.25217	3.12071e-18	1.58909e-16	NC_017850.1:334403-334876:+	gene2617	NA	NA	NA
MGG_08133	22.49	22.69	25.35	48.38	52.67	45.68	-1.06802	5.88962	1.40872e-17	6.86732e-16	NC_017850.1:5807763-5810895:+	gene4349	2;GO:0000398,biological_process mRNA splicing, via spliceosome;GO:0071013,cellular_component catalytic step 2 spliceosome	CDC40, PRP17; pre-mRNA-processing factor 17; K12816	NA
MGG_07253	22.02	15.74	12.39	49	42.3	44.79	-1.46016	3.84313	2.03786e-17	9.70437e-16	NC_017850.1:6958518-6958977:+	gene4724	NA	NA	NA
MGG_15695	7.13	5.73	9.5	29.04	23.6	23.64	-1.79806	2.40217	4.07916e-17	1.88154e-15	NC_017850.1:3478473-3478788:+	gene3623	NA	NA	NA
MGG_08815	55.01	52.62	58.93	104.98	117.1	112.14	-1.01616	6.20846	4.36954e-17	2.00648e-15	NC_017853.1:40826-42258:+	gene10628	1;GO:0016021,cellular_component integral component of membrane	NA	NA
MGG_07779	6.49	5.87	8.95	19.52	18.6	18.87	-1.42831	4.43962	5.43046e-17	2.46069e-15	NC_017849.1:5742831-5745336:+	gene7005	2;GO:0016021,cellular_component integral component of membrane;GO:0022891,molecular_function transmembrane transporter activity	NA	NA
MGG_16732	36.21	27.29	23.06	83.07	85.44	68.41	-1.47478	3.19904	6.41915e-17	2.85833e-15	NC_017849.1:2224961-2225129:+	gene5834	1;GO:0016021,cellular_component integral component of membrane	NA	NA
MGG_08705	14.43	15.63	16.17	32.84	34.65	31.09	-1.10496	4.35259	1.8097e-16	7.69196e-15	NC_017853.1:400786-402674:+	gene10748	1;GO:0008168,molecular_function methyltransferase activity	NA	NA
MGG_04733	8.44	8.54	12.19	24.39	23.16	25.69	-1.33319	5.22127	3.3368e-16	1.37841e-14	NC_017844.1:6842460-6844832:-	gene2144	1;GO:0004252,molecular_function serine-type endopeptidase activity	NA	NA
MGG_08525	5.07	4.41	5.14	10.77	10.9	11.47	-1.19602	3.53172	8.94507e-16	3.56624e-14	NC_017851.1:515354-517281:+	gene7442	1;GO:0016021,cellular_component integral component of membrane	NA	NA
MGG_10427	2.84	1.5	1.17	10.33	7.02	8.41	-2.25117	1.32356	1.52617e-15	5.96888e-14	NC_017853.1:1037748-1038709:+	gene10927	1;GO:0016021,cellular_component integral component of membrane	NA	NA
MGG_05322	21.6	21.34	27.15	48.45	48.11	51.63	-1.08781	5.88854	3.00504e-15	1.13639e-13	NC_017849.1:5404826-5407338:+	gene6892	1;GO:0003676,molecular_function nucleic acid binding	NA	NA
MGG_10010	1.9	1.65	2.07	5.35	5.12	4.8	-1.46809	2.21486	3.53162e-15	1.32578e-13	NC_017851.1:4952171-4953476:-	gene8933	NA	NA	NA
XLOC_008124	2.42	2.38	2.69	5.68	6.56	5.72	-1.27865	3.06995	5.9273e-15	2.17744e-13	NC_017850.1:5548318-5550272:-	XLOC_008124	NA	NA	NA
XLOC_000417	0.81	1.02	0.51	4.5	3.41	3.91	-2.30441	0.549955	9.79184e-15	3.534e-13	NC_017844.1:2251091-2251730:+	XLOC_000417	NA	NA	NA
MGG_08655	1.87	2.15	1.87	5.09	5.4	5.08	-1.40894	2.11042	9.90595e-15	3.56268e-13	NC_017844.1:7695130-7696622:+	gene2428	NA	NA	NA
XLOC_011744	2.78	3.01	3.04	8.29	7.45	7.42	-1.40413	2.1396	1.18663e-14	4.23807e-13	NC_017852.1:643597-644404:-	XLOC_011744	NA	NA	NA
MGG_09762	1.2	1.06	1.58	3.7	3.35	3.56	-1.49105	2.51481	1.22459e-14	4.35853e-13	NC_017851.1:5273514-5275848:-	gene9028	NA	NA	NA
MGG_15580	1.31	1.01	1.69	3.82	3.56	4.4	-1.57042	3.04297	1.46259e-14	5.15211e-13	NC_017850.1:1552833-1556036:-	gene3026	NA	NA	NA
MGG_02393	1.03	0.84	1.14	3.77	3.48	3.75	-1.8967	1.07057	1.92759e-14	6.7211e-13	NC_017844.1:1675506-1677070:+	gene492	3;GO:0005576,cellular_component extracellular region;GO:0008152,biological_process metabolic process;GO:0050525,molecular_function cutinase activity	NA	NA
MGG_04729	17.55	15.74	10.14	35.34	34.8	29.7	-1.22145	5.0357	2.22689e-14	7.71239e-13	NC_017850.1:1334076-1336451:-	gene2952	NA	NA	NA
MGG_10251	0.13	0.2	0.21	1.26	0.91	0.86	-2.50379	0.454849	2.74462e-14	9.44184e-13	NW_003803357.1:119285-121529:+	gene13127	2;GO:0008271,molecular_function secondary active sulfate transmembrane transporter activity;GO:0016021,cellular_component integral component of membrane	NA	NA
MGG_09998	80.64	80.93	114.07	209.88	210.74	207.8	-1.19488	5.41822	3.09801e-14	1.05868e-12	NC_017851.1:5006413-5006782:-	gene8949	1;GO:0052051,biological_process interaction with host via protein secreted by type II secretion system	NA	NA
MGG_00963	2.45	2.68	3.75	7.79	7.16	7.37	-1.33826	3.90269	3.16013e-14	1.07633e-12	NC_017852.1:983620-987571:-	gene9430	NA	NA	NA
MGG_18057	61.26	70.73	48.45	112.27	132.75	137.73	-1.09995	4.97239	3.2243e-14	1.09456e-12	NC_017854.1:2862422-2864651:-	gene12891	3;GO:0005759,cellular_component mitochondrial matrix;GO:0034551,biological_process mitochondrial respiratory chain complex III assembly;GO:0044183,molecular_function protein folding chaperone	NA	NA
MGG_03309	2.4	2.81	2.91	6.85	6.36	7.47	-1.35597	2.44054	3.62918e-14	1.22795e-12	NC_017851.1:2316055-2317168:-	gene8075	NA	NA	NA
MGG_05733	13.33	15.81	13.29	29.3	28.06	28.06	-1.01915	3.95738	3.69507e-14	1.24615e-12	NC_017844.1:6320951-6321934:-	gene1978	1;GO:0016021,cellular_component integral component of membrane	NA	NA
MGG_17485	1.33	1.41	0.8	11.02	5.79	8.12	-2.78696	0.340808	3.73211e-14	1.25452e-12	NC_017852.1:3474302-3474704:-	gene10296	NA	NA	NA
MGG_05570	16.94	16.51	19.86	36.44	37.96	38.55	-1.09557	4.12984	4.3306e-14	1.44157e-12	NC_017844.1:5684009-5685054:+	gene1781	NA	NA	NA
MGG_12210	0.51	0.51	0.68	1.64	1.81	2.07	-1.70991	1.55292	9.9528e-14	3.22948e-12	NC_017853.1:1237228-1239724:-	gene10987	1;GO:0016021,cellular_component integral component of membrane	NA	NA
MGG_03496	0.8	1.06	0.84	3	2.95	3.92	-1.84442	1.18123	1.20322e-13	3.84357e-12	NC_017851.1:1685795-1687450:-	gene7840	NA	NA	NA
MGG_07158	2.36	2.25	1.58	4.59	5.24	5.6	-1.32379	2.71861	1.25643e-13	3.99559e-12	NC_017850.1:6584838-6587318:-	gene4607	NA	NA	NA
MGG_08137	3.85	3.31	2.98	8.53	7.78	6.7	-1.20108	3.10071	2.22216e-13	6.94747e-12	NC_017850.1:5824145-5827948:-	gene4354	NA	NA	NA
MGG_10394	2.6	1.65	3.2	8.92	8.21	7.32	-1.75641	1.74453	2.69881e-13	8.28654e-12	NC_017853.1:929930-931640:-	gene10896	NA	NA	NA
MGG_00842	8.36	10.48	5.94	18.99	22.53	22.21	-1.36655	3.00465	2.71919e-13	8.31317e-12	NC_017852.1:1427306-1428643:-	gene9584	NA	NA	NA
MGG_01940	0.6	0.58	0.16	2.02	1.86	2.41	-2.19533	0.743931	2.72364e-13	8.31317e-12	NC_017853.1:595538-597300:+	gene10805	1;GO:0016021,cellular_component integral component of membrane	NA	NA
MGG_16886	23.93	22.94	31.1	52.87	57.29	53.96	-1.08133	5.67982	2.8125e-13	8.55898e-12	NC_017849.1:5022695-5024571:-	gene6772	3;GO:0008643,biological_process carbohydrate transport;GO:0016021,cellular_component integral component of membrane;GO:0055085,biological_process transmembrane transport	NA	NA
XLOC_013197	0.3	0.31	0.06	1.54	2.14	1.67	-2.90203	-0.199345	4.63753e-13	1.39072e-11	NC_017853.1:3951982-3952833:+	XLOC_013197	NA	NA	NA
MGG_15520	2.5	2.79	2.12	5.48	5.87	6.34	-1.25573	2.4596	5.0627e-13	1.50942e-11	NC_017850.1:350133-352642:-	gene2625	NA	NA	NA
MGG_16974	57.05	38.7	46.88	110.69	102.32	117.86	-1.23412	3.18214	5.69962e-13	1.68466e-11	NC_017849.1:6363505-6363808:+	gene7213	NA	NA	NA
XLOC_013378	1.06	1.53	0.95	3.57	3.77	2.94	-1.53034	1.87848	6.9831e-13	2.05223e-11	NC_017853.1:799333-800957:-	XLOC_013378	NA	NA	NA
MGG_00790	9.73	8.83	9.19	20.37	15.55	20.66	-1.03976	4.35826	9.69378e-13	2.80085e-11	NC_017852.1:1612724-1614283:-	gene9650	1;GO:0016491,molecular_function oxidoreductase activity	NA	NA
MGG_00701	3.61	3.11	3.56	8.43	8.87	6.89	-1.25814	2.72257	1.05312e-12	3.02581e-11	NC_017852.1:1935243-1936740:+	gene9756	NA	NA	NA
MGG_10893	2.48	2.78	2.66	6.61	5.47	5.68	-1.17623	2.75206	1.20008e-12	3.4194e-11	NC_017844.1:6613905-6615688:-	gene2079	2;GO:0016021,cellular_component integral component of membrane;GO:0055085,biological_process transmembrane transport	NA	NA
MGG_17468	1.13	0.57	0.81	3.27	3.12	3.3	-1.98582	0.746995	1.43529e-12	4.02273e-11	NC_017852.1:3105100-3106159:-	gene10169	NA	NA	NA
MGG_09667	25.58	24.37	38.02	65.45	68.58	72.44	-1.23471	5.58958	1.45113e-12	4.03478e-11	NC_017854.1:3017087-3018442:+	gene12932	1;GO:0016021,cellular_component integral component of membrane	NA	NA
MGG_00400	21.09	27.23	21.05	45.6	46.18	51.8	-1.05532	3.74614	1.78442e-12	4.89453e-11	NC_017852.1:3002900-3003981:-	gene10133	1;GO:0016021,cellular_component integral component of membrane	NA	NA
MGG_09030	1.97	1.73	1.75	4	3.91	5.23	-1.27686	2.67663	2.60227e-12	6.98876e-11	NC_017854.1:2644212-2646353:+	gene12812	1;GO:0003824,molecular_function catalytic activity	NA	NA
MGG_12315	16.83	12.34	14.84	41.23	31.56	33.37	-1.29537	2.53784	7.18898e-12	1.7948e-10	NC_017850.1:6061340-6062524:+	gene4437	NA	NA	NA
MGG_02191	36.19	39	58.15	97.52	103.25	106.42	-1.20606	6.2231	7.67314e-12	1.90642e-10	NC_017844.1:904080-905420:-	gene275	NA	NA	NA
MGG_02202	0.22	0.22	0	1.75	1.18	1.6	-3.23756	-0.694747	1.40554e-11	3.32354e-10	NC_017844.1:927375-928384:-	gene282	NA	NA	NA
MGG_15775	2.75	2.67	1.55	7.14	5.84	6.43	-1.47651	1.59282	1.57576e-11	3.709e-10	NC_017850.1:4916384-4919595:+	gene4069	NA	NA	NA
XLOC_001262	0.37	0.48	0.58	2.2	1.43	1.38	-1.83037	1.37101	2.33315e-11	5.36886e-10	NC_017844.1:6711280-6713694:+	XLOC_001262	2;GO:0003676,molecular_function nucleic acid binding;GO:0004523,molecular_function RNA-DNA hybrid ribonuclease activity	NA	NA
MGG_08429	2.04	1.72	2.76	5.5	5.32	4.99	-1.2986	2.94717	2.88432e-11	6.53482e-10	NC_017851.1:169921-172675:+	gene7339	3;GO:0004252,molecular_function serine-type endopeptidase activity;GO:0005618,cellular_component cell wall;GO:0016020,cellular_component membrane	NA	NA
MGG_13240	8.3	9.72	8.28	20.47	16.31	20.64	-1.13037	2.72741	4.19437e-11	9.35862e-10	NC_017849.1:2158697-2159271:-	gene5809	NA	NA	NA
MGG_16727	3.83	4.48	4.47	16.71	13.68	9.5	-1.66256	1.54841	6.44811e-11	1.42009e-09	NC_017849.1:2159434-2159752:-	gene5810	NA	NA	NA
MGG_12525	7.4	5.71	4.8	13.65	11.22	13.34	-1.10996	3.13491	9.91914e-11	2.13003e-09	NC_017854.1:446507-447598:-	gene12111	NA	NA	NA
MGG_13626	0.91	0.89	1.41	2.73	3.6	3.49	-1.63096	1.51845	1.17525e-10	2.48227e-09	NC_017851.1:5054146-5055798:-	gene8965	2;GO:0005975,biological_process carbohydrate metabolic process;GO:0052692,molecular_function raffinose alpha-galactosidase activity	NA	NA
XLOC_012205	1.03	1.17	0.93	3.55	4.05	2.92	-1.75549	0.730599	1.45834e-10	3.0243e-09	NC_017852.1:2958948-2959631:-	XLOC_012205	NA	NA	NA
MGG_10155	1.68	1.66	1.34	5.07	4.06	5.26	-1.61465	0.957579	1.48263e-10	3.06848e-09	NC_017850.1:1636584-1637193:+	gene3049	NA	NA	NA
MGG_05100	9.55	6.96	6.52	17.4	15.99	15.46	-1.10755	2.69942	2.07766e-10	4.21514e-09	NC_017849.1:4605720-4606544:-	gene6626	NA	NA	NA
MGG_07607	3.71	2.64	2.14	7.43	7.04	6.81	-1.3459	1.6598	2.23314e-10	4.49513e-09	NC_017849.1:1193095-1193999:-	gene5513	NA	NA	NA
MGG_11280	0.22	0.48	0.34	1.99	1.59	1.43	-2.24269	-0.0299941	2.73715e-10	5.42472e-09	NC_017850.1:2540996-2542296:-	gene3320	1;GO:0016021,cellular_component integral component of membrane	NA	NA
MGG_02102	7.29	6.28	7.49	15.77	16.51	15.47	-1.2053	1.91478	3.42644e-10	6.67507e-09	NC_017844.1:571021-571407:-	gene184	NA	NA	NA
MGG_13996	31.67	27.43	21.88	50.8	64.48	54.24	-1.08269	3.04351	4.33367e-10	8.31644e-09	NC_017851.1:634884-635131:-	gene7482	NA	NA	NA
MGG_07868	2.19	1.59	3.02	5.78	5.95	6.14	-1.41906	2.18821	4.61526e-10	8.82391e-09	NC_017849.1:6105161-6107027:+	gene7120	2;GO:0031176,molecular_function endo-1,4-beta-xylanase activity;GO:0045493,biological_process xylan catabolic process	NA	NA
XLOC_001705	2.2	2.5	3.58	6.3	5.77	6.56	-1.17743	3.58875	6.50713e-10	1.22363e-08	NC_017844.1:1266254-1268911:-	XLOC_001705	NA	NA	NA
MGG_01862	3.39	2.74	3.34	5.79	6.59	7.01	-1.0499	3.03359	7.28493e-10	1.35014e-08	NC_017850.1:5140678-5143153:+	gene4132	2;GO:0016021,cellular_component integral component of membrane;GO:0046873,molecular_function metal ion transmembrane transporter activity	NA	NA
MGG_09158	1.2	2.08	4.47	10.71	9.01	12.91	-2.08514	1.27971	7.51992e-10	1.39118e-08	NW_003803360.1:39532-40044:+	gene13044	NA	NA	NA
MGG_03821	2.74	3.08	3.55	6.72	5.83	6.61	-1.04171	2.99586	7.61849e-10	1.40689e-08	NC_017853.1:2924481-2926598:-	gene11552	7;GO:0004497,molecular_function monooxygenase activity;GO:0005506,molecular_function iron ion binding;GO:0016020,cellular_component membrane;GO:0016491,molecular_function oxidoreductase activity;GO:0016712,molecular_function oxidoreductase activity, acting on paired donors, with incorporation or reduction of molecular oxygen, reduced flavin or flavoprotein as one donor, and incorporation of one a…	CYP71AN24; phenylacetaldehyde oxime monooxygenase [EC:1.14.14.44]; K00495	NA
MGG_14733	3.63	4.15	2.72	8.57	7.66	6.75	-1.13889	2.36783	9.16933e-10	1.66107e-08	NC_017850.1:545662-546646:-	gene2695	NA	NA	NA
MGG_06988	2.31	2.06	1.88	4.78	4.88	5.06	-1.24787	1.54383	1.04411e-09	1.87227e-08	NC_017844.1:3483024-3483834:+	gene1065	1;GO:0016021,cellular_component integral component of membrane	NA	NA
MGG_00016	2.18	1.9	1.75	3.98	4.3	3.95	-1.08821	2.16777	1.18509e-09	2.09807e-08	NC_017852.1:4429064-4430803:-	gene10603	NA	aroB; 3-dehydroquinate synthase [EC:4.2.3.4]; K01735	NA
MGG_03753	0.88	1.38	1.13	3.37	2.94	3.05	-1.45491	1.09084	1.2736e-09	2.24704e-08	NC_017853.1:3172965-3174790:+	gene11619	2;GO:0016021,cellular_component integral component of membrane;GO:0016491,molecular_function oxidoreductase activity	NA	NA
MGG_06836	2.82	2.48	2.39	5.93	5.19	4.31	-1.02638	2.8888	2.02055e-09	3.45813e-08	NC_017844.1:2932957-2935316:-	gene880	1;GO:0016829,molecular_function lyase activity	NA	NA
MGG_13582	1.74	2.46	1.76	5.42	4.55	4.53	-1.27894	1.56264	2.03683e-09	3.4802e-08	NC_017851.1:4642040-4643659:+	gene8844	NA	NA	NA
MGG_17145	5.7	5.34	3.35	10.82	11.32	10.61	-1.19225	1.91696	2.18129e-09	3.71469e-08	NC_017851.1:3024882-3026782:-	gene8312	NA	NA	NA
XLOC_013779	0.41	0.4	0.8	1.67	2.4	2.03	-1.95538	0.498857	2.36638e-09	3.99025e-08	NC_017853.1:3066759-3067798:-	XLOC_013779	NA	NA	NA
XLOC_010646	0.22	0.37	0.11	1.44	1.44	1.01	-2.4012	-0.404415	2.4052e-09	4.04246e-08	NC_017851.1:4893650-4894594:-	XLOC_010646	NA	NA	NA
MGG_17370	9.02	9.77	5.71	21.64	17.94	18.2	-1.24001	1.81705	2.66017e-09	4.46371e-08	NC_017852.1:1679136-1680836:+	gene9672	NA	NA	NA
MGG_16843	0.87	1.44	1.02	5.39	2.78	6.14	-2.07037	0.579172	3.63745e-09	5.96728e-08	NC_017849.1:4347105-4347588:+	gene6534	NA	NA	NA
XLOC_009226	0.78	0.89	1.25	2.82	2.31	2.48	-1.40202	1.32071	7.09957e-09	1.11661e-07	NC_017851.1:2951700-2953189:+	XLOC_009226	NA	NA	NA
MGG_10467	5.05	4.15	3.31	9.47	8.84	8.53	-1.1188	1.80716	1.25653e-08	1.90069e-07	NC_017850.1:340276-341103:+	gene2620	NA	NA	NA
XLOC_003393	2.5	2.76	2.92	6.4	6.16	5.52	-1.16307	1.56927	1.57993e-08	2.34505e-07	NC_017849.1:2223713-2224637:+	XLOC_003393	NA	NA	NA
MGG_05816	0.38	0.39	0.42	0.99	0.96	1.22	-1.41791	0.904491	1.83646e-08	2.70628e-07	NC_017849.1:3065550-3068142:+	gene6125	1;GO:0005634,cellular_component nucleus	NA	NA
MGG_13716	149.85	168.41	263.79	379.56	426.77	433.27	-1.09088	6.17894	1.8486e-08	2.72027e-07	NC_017844.1:661764-662093:+	gene219	1;GO:0016021,cellular_component integral component of membrane	NA	NA
MGG_15710	1.46	1.81	2.3	7.72	6.18	7.59	-1.95077	-0.0741648	1.90146e-08	2.78751e-07	NC_017850.1:3714580-3714956:-	gene3692	NA	NA	NA
XLOC_003319	2.43	2.83	4.11	7.25	6.35	6.86	-1.13498	3.12326	2.03305e-08	2.96204e-07	NC_017849.1:1833575-1835305:+	XLOC_003319	NA	NA	NA
MGG_08349	3.84	4.97	4.28	7.53	9.48	12.54	-1.17637	2.76903	2.46935e-08	3.56738e-07	NC_017850.1:7746841-7748098:+	gene4974	NA	NA	NA
MGG_16478	3.85	2.29	3.43	8.63	9.27	9.33	-1.54739	0.64841	2.63979e-08	3.7923e-07	NC_017844.1:6604832-6605295:+	gene2075	1;GO:0016021,cellular_component integral component of membrane	NA	NA
MGG_15625	5.5	5.79	8.33	15.24	15.12	14.11	-1.20319	1.74919	3.10465e-08	4.42305e-07	NC_017850.1:2392026-2392332:+	gene3283	NA	NA	NA
MGG_00314	1.87	1.26	0.85	3.18	2.99	3	-1.2259	2.01055	4.06124e-08	5.70683e-07	NC_017852.1:3303150-3305243:-	gene10236	1;GO:0016787,molecular_function hydrolase activity	NA	NA
MGG_00415	0.62	0.75	0.82	2.14	1.71	1.98	-1.41848	0.760397	5.25757e-08	7.27851e-07	NC_017852.1:2954895-2956286:-	gene10115	NA	NA	NA
MGG_07144	3165.01	4506.61	3413.46	5126.74	8574.61	8299.09	-1.00714	10.1624	6.84708e-08	9.26699e-07	NC_017850.1:6530570-6530854:-	gene4592	NA	NA	NA
MGG_01420	0.83	1.25	0.9	2.94	1.92	2.55	-1.30402	1.45492	7.07417e-08	9.53669e-07	NC_017850.1:3468469-3470181:-	gene3621	1;GO:0016021,cellular_component integral component of membrane	NA	NA
MGG_00409	3261.65	4320.94	3523.25	5010.68	8119.26	8826.3	-1.00067	10.8734	7.18333e-08	9.65853e-07	NC_017852.1:2979449-2980351:+	gene10124	NA	NA	NA
XLOC_001541	1.33	0.99	1.13	4.12	3.17	2.88	-1.59474	0.458078	8.35162e-08	1.10702e-06	NC_017844.1:179195-179867:-	XLOC_001541	NA	NA	NA
MGG_17508	4.53	3.32	1.99	9.29	6.14	8.51	-1.29798	2.26216	9.82912e-08	1.28793e-06	NC_017852.1:3760389-3762184:+	gene10389	NA	NA	NA
MGG_03299	2.24	3.38	4	6.51	7.14	6.61	-1.08062	3.14771	9.85742e-08	1.28999e-06	NC_017851.1:2346419-2348778:+	gene8087	3;GO:0005315,molecular_function inorganic phosphate transmembrane transporter activity;GO:0006817,biological_process phosphate ion transport;GO:0016021,cellular_component integral component of membrane	NA	NA
MGG_17844	2.74	2.92	3.87	7.27	7.75	7.55	-1.26469	1.1284	1.07637e-07	1.40146e-06	NC_017853.1:4100512-4101609:-	gene11937	1;GO:0016021,cellular_component integral component of membrane	NA	NA
MGG_17913	19.09	14.69	13.17	35.8	28.33	28.99	-1.0099	2.26047	1.18839e-07	1.5318e-06	NC_017854.1:939818-940648:-	gene12263	NA	NA	NA
MGG_05030	208.09	224.93	102.7	391.79	346.27	345.17	-1.04279	8.70184	1.46531e-07	1.85389e-06	NC_017849.1:4354104-4357457:+	gene6538	NA	NA	NA
MGG_17490	2.99	3.33	2.46	7.43	10.47	7.88	-1.54988	0.438801	1.82401e-07	2.27582e-06	NC_017852.1:3513536-3514492:+	gene10314	NA	NA	NA
MGG_13671	0.97	1.3	2.86	6.03	7.08	5.17	-1.87779	0.0386803	3.26005e-07	3.84111e-06	NC_017844.1:180226-180960:-	gene55	NA	NA	NA
MGG_03363	0.25	0.21	0.35	0.76	0.83	1.46	-1.90429	0.16775	3.29377e-07	3.8764e-06	NC_017851.1:2130118-2131926:-	gene8005	1;GO:0016021,cellular_component integral component of membrane	NA	NA
MGG_05105	1.03	0.42	0.65	2.18	1.86	2.01	-1.58684	0.398336	3.37789e-07	3.97085e-06	NC_017849.1:4615792-4617152:+	gene6631	1;GO:0016021,cellular_component integral component of membrane	NA	NA
MGG_10449	0.36	0.21	0.47	1.22	0.99	1.35	-1.81882	-0.0582491	3.89217e-07	4.53816e-06	NC_017850.1:279439-281357:+	gene2599	1;GO:0004252,molecular_function serine-type endopeptidase activity	NA	NA
MGG_01247	0.44	0.46	0.31	1.55	1.11	1.05	-1.62735	0.206338	4.40928e-07	5.09022e-06	NC_017850.1:2832930-2834678:-	gene3406	3;GO:0004553,molecular_function hydrolase activity, hydrolyzing O-glycosyl compounds;GO:0005975,biological_process carbohydrate metabolic process;GO:0008061,molecular_function chitin binding	E3.2.1.14; chitinase [EC:3.2.1.14]; K01183	NA
MGG_04889	6.22	7.26	10.76	14.61	18.58	19.38	-1.12427	2.90612	4.81399e-07	5.52641e-06	NC_017849.1:3851445-3852024:+	gene6369	NA	NA	NA
MGG_15502	11.96	11.42	15.9	26.41	28.89	23.41	-1.02687	2.14014	5.80244e-07	6.56797e-06	NC_017850.1:163283-163685:-	gene2557	NA	NA	NA
MGG_16484	4.78	7.47	5.8	16.33	13.82	12.76	-1.24676	0.998655	5.80428e-07	6.56797e-06	NC_017844.1:6655278-6655979:+	gene2090	NA	NA	NA
MGG_02431	0.57	0.94	1.08	3.9	2.81	2.51	-1.84432	-0.146627	5.91931e-07	6.65462e-06	NC_017844.1:1835090-1835599:-	gene538	NA	NA	NA
MGG_03746	0.44	0.39	0.69	1.19	2.17	1.68	-1.74815	0.306873	7.38317e-07	8.13969e-06	NC_017853.1:3199620-3200906:-	gene11624	5;GO:0004553,molecular_function hydrolase activity, hydrolyzing O-glycosyl compounds;GO:0005576,cellular_component extracellular region;GO:0005975,biological_process carbohydrate metabolic process;GO:0030248,molecular_function cellulose binding;GO:0052051,biological_process interaction with host via protein secreted by type II secretion system	NA	NA
MGG_02120	0.33	0.12	0.28	0.82	0.73	1.11	-1.89865	-0.212355	8.65131e-07	9.43571e-06	NC_017844.1:624600-626594:+	gene205	1;GO:0008171,molecular_function O-methyltransferase activity	NA	NA
XLOC_007573	2.54	1.78	1.14	4.03	3.83	3.52	-1.08351	2.23353	9.4642e-07	1.02365e-05	NC_017850.1:2673137-2674839:-	XLOC_007573	NA	NA	NA
MGG_17138	9.1	6.33	5.9	18.19	12.45	13.99	-1.08964	1.87083	1.18807e-06	1.26507e-05	NC_017851.1:2906641-2907402:-	gene8275	NA	NA	NA
MGG_09990	1.26	0.88	1.74	3.24	2.38	3	-1.1677	2.49993	1.4158e-06	1.48905e-05	NC_017851.1:5049074-5051952:+	gene8963	1;GO:0004252,molecular_function serine-type endopeptidase activity	NA	NA
MGG_04225	1.13	0.95	0.58	1.97	1.82	1.98	-1.12089	1.23363	1.46469e-06	1.53263e-05	NC_017853.1:1495365-1498010:-	gene11072	2;GO:0016021,cellular_component integral component of membrane;GO:0022891,molecular_function transmembrane transporter activity	NA	NA
MGG_08480	2.56	2.3	3.3	4.66	6.41	6.16	-1.09428	1.91825	1.54438e-06	1.60136e-05	NC_017851.1:372413-373289:+	gene7398	1;GO:0016787,molecular_function hydrolase activity	NA	NA
MGG_16150	4.99	6.18	3.7	17.19	10.19	10.31	-1.34502	1.06479	1.82772e-06	1.85221e-05	NC_017844.1:2305728-2306433:-	gene685	NA	NA	NA
MGG_16842	0.54	0.68	0.4	2.79	1.43	1.68	-1.84491	-0.206505	1.85102e-06	1.87214e-05	NC_017849.1:4346367-4347083:+	gene6533	NA	NA	NA
XLOC_008191	0.73	0.47	0.4	1.35	1.18	1	-1.17318	1.27209	1.95978e-06	1.97051e-05	NC_017850.1:5911355-5914140:-	XLOC_008191	NA	NA	NA
MGG_10215	1.16	1.46	1.24	2.27	2.51	3.06	-1.01263	1.58266	2.63291e-06	2.56215e-05	NW_003803357.1:205310-207362:-	gene13153	1;GO:0016702,molecular_function oxidoreductase activity, acting on single donors with incorporation of molecular oxygen, incorporation of two atoms of oxygen	NA	NA
XLOC_013940	1.11	1.03	0.47	2.15	2.49	2.05	-1.35111	0.486872	3.50608e-06	3.30778e-05	NC_017853.1:3954921-3955845:-	XLOC_013940	NA	NA	NA
MGG_17824	0.48	1.18	0.67	1.84	2.56	2.94	-1.58885	0.0398699	4.19489e-06	3.88727e-05	NC_017853.1:3756682-3757878:-	gene11819	1;GO:0016021,cellular_component integral component of membrane	NA	NA
MGG_15726	11.54	10.42	10.79	19.04	22.67	23.74	-1.00823	1.33914	4.27681e-06	3.95605e-05	NC_017850.1:3886701-3886894:-	gene3746	NA	NA	NA
MGG_18085	4.43	4.29	1.41	9.52	16.92	6.88	-1.72812	0.916049	4.47686e-06	4.12256e-05	NC_017854.1:3183552-3184015:-	gene12976	1;GO:0016021,cellular_component integral component of membrane	NA	NA
XLOC_003011	0.79	0.12	0.38	2.22	1.12	1.41	-1.92814	0.600833	7.48599e-06	6.54713e-05	NC_017849.1:257836-265863:+	XLOC_003011	1;GO:0015074,biological_process DNA integration	NA	NA
XLOC_004791	0.53	0.21	0.24	1.03	0.79	0.84	-1.50171	0.274603	8.84098e-06	7.56559e-05	NC_017849.1:2907446-2909307:-	XLOC_004791	NA	NA	NA
MGG_00416	0.41	0.21	0.27	0.71	0.94	0.91	-1.55395	-0.113192	9.48963e-06	8.03377e-05	NC_017852.1:2952848-2954570:-	gene10114	2;GO:0016021,cellular_component integral component of membrane;GO:0055085,biological_process transmembrane transport	NA	NA
MGG_00402	0.52	0.31	0.39	1.34	1.35	0.87	-1.59556	-0.166984	1.09533e-05	9.16532e-05	NC_017852.1:2999011-3000197:-	gene10131	NA	NA	NA
MGG_14783	0.97	2.71	2.04	7.72	4.53	6.18	-1.64472	-0.203064	1.10445e-05	9.22855e-05	NC_017850.1:3713704-3714509:+	gene3691	NA	NA	NA
MGG_03358	0.29	0.15	0.18	0.87	0.41	0.55	-1.59347	0.277674	1.11445e-05	9.30458e-05	NC_017851.1:2151994-2154876:+	gene8013	1;GO:0016021,cellular_component integral component of membrane	NA	NA
MGG_12366	13	11.15	6.96	24.77	20.01	18.32	-1.03678	1.40692	1.1178e-05	9.325e-05	NC_017850.1:6632897-6633649:-	gene4625	NA	NA	NA
MGG_01921	1.06	0.73	0.83	2.01	1.56	1.86	-1.08018	0.989967	1.3003e-05	0.000106914	NC_017853.1:643445-644864:+	gene10817	1;GO:0016021,cellular_component integral component of membrane	NA	NA
MGG_15787	1.32	1.11	0.4	3.83	2.38	1.77	-1.50828	1.07732	1.35482e-05	0.000110953	NC_017850.1:5252665-5254204:+	gene4171	2;GO:0003676,molecular_function nucleic acid binding;GO:0005634,cellular_component nucleus	NA	NA
XLOC_005484	2.3	1.73	3.8	5.75	4.96	5.93	-1.09711	2.67438	1.75583e-05	0.000139895	NC_017850.1:71096-72644:+	XLOC_005484	NA	NA	NA
MGG_02113	2.18	1.33	2.78	5.18	4.09	4.59	-1.17906	1.06465	2.23323e-05	0.000172845	NC_017844.1:591952-593049:-	gene196	NA	NA	NA
MGG_12568	0.76	0.66	0.31	1.42	1.22	1.33	-1.19744	0.530024	2.26638e-05	0.000175147	NC_017854.1:1136275-1138038:-	gene12332	2;GO:0004674,molecular_function protein serine/threonine kinase activity;GO:0005524,molecular_function ATP binding	NA	NA
MGG_13764	0.5	0.46	0.65	1.42	0.88	1.37	-1.20949	0.79521	2.72004e-05	0.000206787	NC_017844.1:6753224-6755168:-	gene2119	2;GO:0005507,molecular_function copper ion binding;GO:0016491,molecular_function oxidoreductase activity	NA	NA
XLOC_005335	0.32	0.05	0.95	1.4	1.7	1.87	-1.99574	-0.282346	2.85251e-05	0.00021606	NC_017849.1:5741783-5742594:-	XLOC_005335	NA	NA	NA
MGG_08786	0.51	0.76	0.62	1.62	1.24	1.11	-1.07918	0.786116	5.45685e-05	0.0003879	NC_017853.1:125376-127424:-	gene10659	2;GO:0016021,cellular_component integral component of membrane;GO:0055085,biological_process transmembrane transport	NA	NA
MGG_17506	4.91	2.55	2.45	7.21	7.78	5.81	-1.10934	1.03104	5.71759e-05	0.0004042	NC_017852.1:3724044-3724850:+	gene10384	NA	NA	NA
MGG_02090	1.95	2.17	2.48	3.98	6.47	4.98	-1.23599	0.398314	6.32351e-05	0.000441561	NC_017844.1:529937-530565:+	gene172	NA	NA	NA
XLOC_009438	1.15	1.96	1.02	3.47	3.5	2.44	-1.17533	0.390545	9.03465e-05	0.000607388	NC_017851.1:4012812-4013457:+	XLOC_009438	NA	NA	NA
MGG_15734	2.48	2.24	1.39	4.59	3.22	5.21	-1.08195	0.815497	9.35691e-05	0.000625374	NC_017850.1:4057745-4058487:-	gene3805	NA	NA	NA
MGG_10488	1.31	0.94	0.43	1.99	1.86	1.7	-1.06457	0.975681	0.000130922	0.00083904	NC_017850.1:405654-407096:+	gene2644	NA	NA	NA
XLOC_013789	0.13	0.32	0.35	0.75	0.79	0.58	-1.39376	-0.361328	0.000169255	0.00105067	NC_017853.1:3143071-3144651:-	XLOC_013789	NA	NA	NA
XLOC_007366	0.48	0.82	0.15	1.82	1.63	0.72	-1.4963	0.0572346	0.000287204	0.00168234	NC_017850.1:1578005-1579131:-	XLOC_007366	NA	NA	NA
MGG_08536	0.46	0.36	0.2	0.93	0.53	0.77	-1.14674	0.382625	0.000312857	0.00181351	NC_017851.1:554731-559883:+	gene7460	3;GO:0000981,molecular_function DNA-binding transcription factor activity, RNA polymerase II-specific;GO:0005634,cellular_component nucleus;GO:0008270,molecular_function zinc ion binding	NA	NA
MGG_00017	0.23	0.26	0.2	0.54	0.59	0.33	-1.10816	0.338629	0.000335317	0.00192363	NC_017852.1:4422733-4426205:-	gene10601	2;GO:0003824,molecular_function catalytic activity;GO:0008152,biological_process metabolic process	NA	NA
XLOC_004815	0.43	0.64	0.66	1.41	1.63	0.83	-1.18667	0.0205654	0.000632029	0.00335106	NC_017849.1:2989491-2991195:-	XLOC_004815	NA	NA	NA
XLOC_004581	1.51	3.46	1.71	5.05	5.63	3.34	-1.0551	0.490711	0.0010229	0.00510014	NC_017849.1:1929698-1930070:-	XLOC_004581	NA	NA	NA
XLOC_002812	2.35	0.8	1.13	3.78	2.73	2.71	-1.16603	0.214526	0.0010438	0.00518674	NC_017844.1:7204345-7204823:-	XLOC_002812	NA	NA	NA
XLOC_012917	1.09	0.87	0.53	1.42	1.91	2.31	-1.15798	-0.265074	0.00116396	0.00570119	NC_017853.1:2372801-2373441:+	XLOC_012917	NA	NA	NA
XLOC_004587	0.27	0.47	0.26	0.85	0.56	0.65	-1.01874	0.105838	0.00147735	0.00697705	NC_017849.1:1942870-1950171:-	XLOC_004587	NA	NA	NA
MGG_03507	1.46	0.54	0.77	2.89	1.73	1.52	-1.20913	0.0627521	0.00161719	0.0075371	NC_017851.1:1659007-1659924:+	gene7827	1;GO:0016021,cellular_component integral component of membrane	NA	NA
MGG_16209	3.07	0.79	2.11	3.93	4.39	4.09	-1.11458	0.357483	0.00219797	0.0097914	NC_017844.1:3184936-3186396:+	gene958	NA	NA	NA
MGG_17166	0.68	1.05	0.32	1.33	1.56	1.35	-1.00062	-0.158957	0.00272017	0.0117217	NC_017851.1:3260785-3261917:+	gene8399	NA	NA	NA
MGG_15952	1.17	1.35	1.77	2.81	3.08	2.55	-1.00138	-0.232952	0.00384499	0.0156872	NC_017850.1:7899980-7900671:+	gene5022	NA	NA	NA
XLOC_013439	0.58	0.64	0.98	1.56	1.28	1.67	-1.04831	-0.315703	0.00385057	0.0156922	NC_017853.1:1167148-1167894:-	XLOC_013439	NA	NA	NA
MGG_16175	2.84	3.91	2.97	3.6	10.44	6.54	-1.07964	0.325979	0.00396743	0.0160792	NC_017844.1:2848134-2848661:-	gene855	NA	NA	NA
MGG_17493	0.61	1.04	1.93	2.03	3.18	1.92	-1.02286	0.0598175	0.00842376	0.0301171	NC_017852.1:3532240-3533576:+	gene10321	NA	NA	NA
MGG_12290	1.77	1.23	0.46	4.19	1.22	2.42	-1.18529	-0.160822	0.00886992	0.0313631	NC_017850.1:5800798-5801787:+	gene4346	NA	NA	NA

## Sheet: Sheet5
MoKin1_vs_Ku80. up DEGs
Gene	Kin1_1	Kin1_2	Kin1_3	Ku80_1	Ku80_2	Ku80_3	logFC	logCPM	PValue	FDR	GeneInfo	GeneName	GO	KEGG	NR
MGG_15660	68.61	66.24	64.99	2.01	0.86	1.07	5.60065	4.09876	5.38179e-169	2.76786e-165	NC_017850.1:2954393-2954997:+	gene3451	NA	NA	NA
MGG_10728	26.84	26.63	24.69	3.25	2.32	2.54	3.24945	4.76595	3.53124e-108	1.21075e-104	NC_017850.1:121310-123678:-	gene2550	NA	NA	NA
MGG_08811	357.17	377.41	342.12	72.54	73.64	75.21	2.26854	7.69561	7.78229e-92	1.14355e-88	NC_017853.1:50021-51262:+	gene10633	NA	NA	NA
MGG_16125	27.93	25.64	35.37	0.9	0.79	1.34	4.89748	3.21453	2.89362e-81	3.72048e-78	NC_017844.1:1797086-1798852:-	gene529	NA	NA	NA
MGG_06862	42.21	46.92	44.1	9.62	8.84	9.44	2.24444	6.21132	6.65604e-81	7.60712e-78	NC_017844.1:3016023-3019380:-	gene913	NA	NA	NA
MGG_00110	100.46	112.46	77.16	17.74	17.71	18.69	2.40404	5.93983	3.98558e-70	3.72688e-67	NC_017852.1:4105389-4107074:-	gene10500	NA	NA	NA
MGG_10727	13.67	15.47	10.34	1.57	1.43	1.51	3.11078	3.74341	3.84035e-67	2.82156e-64	NC_017850.1:123954-126473:+	gene2551	1;GO:0003676,molecular_function nucleic acid binding	NA	NA
MGG_09225	103.62	109.42	131.04	22.49	21.74	21.62	2.37833	6.17229	2.84877e-65	1.9535e-62	NC_017844.1:3825648-3826998:+	gene1167	1;GO:0016021,cellular_component integral component of membrane	NA	NA
MGG_01281	187	176.23	139.47	39.16	32.7	38.74	2.16731	7.4631	1.01544e-64	6.528e-62	NC_017850.1:2955730-2957543:+	gene3452	3;GO:0004370,molecular_function glycerol kinase activity;GO:0005975,biological_process carbohydrate metabolic process;GO:0006072,biological_process glycerol-3-phosphate metabolic process	glpK, GK; glycerol kinase [EC:2.7.1.30]; K00864	NA
MGG_11991	146.68	172.03	184.07	28.69	30.44	29.55	2.49444	4.63969	1.81565e-59	1.03754e-56	NC_017844.1:1122079-1122538:-	gene335	NA	NA	NA
MGG_07257	207.68	204.47	165.61	56.04	49.26	54	1.84237	7.42839	9.6083e-56	5.20163e-53	NC_017850.1:6974344-6975837:-	gene4729	NA	NA	NA
MGG_07676	38.59	44.35	65.31	3.04	4.47	3.05	3.80159	4.19998	1.97638e-53	1.01645e-50	NC_017849.1:1484973-1485867:+	gene5603	NA	NA	NA
MGG_16812	6.95	6.96	7.75	0.72	0.76	1.04	3.11925	2.66609	4.17881e-52	2.04682e-49	NC_017849.1:3641473-3644256:-	gene6302	2;GO:0016614,molecular_function oxidoreductase activity, acting on CH-OH group of donors;GO:0050660,molecular_function flavin adenine dinucleotide binding	NA	NA
MGG_00677	230.51	232.84	265.07	67.64	65.03	60.58	1.90531	6.8955	7.78231e-52	3.63858e-49	NC_017852.1:2038980-2040383:-	gene9788	3;GO:0005576,cellular_component extracellular region;GO:0008810,molecular_function cellulase activity;GO:0030245,biological_process cellulose catabolic process	NA	NA
MGG_02818	85.5	93.73	89.92	26.76	27.39	28.38	1.6942	6.73085	4.40781e-50	1.7438e-47	NC_017854.1:1402237-1404747:-	gene12415	2;GO:0016614,molecular_function oxidoreductase activity, acting on CH-OH group of donors;GO:0050660,molecular_function flavin adenine dinucleotide binding	NA	NA
MGG_10306	203.83	193.89	279.85	42.3	41.14	45.21	2.39431	6.73394	2.22825e-48	8.18562e-46	NC_017854.1:177510-179188:+	gene12012	2;GO:0016021,cellular_component integral component of membrane;GO:0043386,biological_process mycotoxin biosynthetic process	NA	NA
MGG_03913	28.27	26.41	29.2	4.39	4.32	5.71	2.54143	3.24531	3.16545e-47	1.08533e-44	NC_017853.1:2608432-2609008:-	gene11438	NA	NA	NA
XLOC_002232	41.39	60.26	70.12	4.44	4.47	6.5	3.49109	3.67722	6.94896e-47	2.30571e-44	NC_017844.1:4035126-4035634:-	XLOC_002232	NA	NA	NA
MGG_02330	12.95	13.15	8.69	1.89	1.81	1.23	2.78248	3.6108	1.2303e-46	3.95463e-44	NC_017844.1:1428136-1430430:-	gene416	NA	NA	NA
MGG_13261	133.19	126.38	154.25	36.63	37.07	38.4	1.87655	6.32373	3.17891e-46	9.90857e-44	NC_017849.1:1973519-1975571:-	gene5739	NA	NA	NA
MGG_04358	50.97	50.52	49.67	13.35	15.14	15.75	1.76219	5.32502	1.25352e-45	3.79227e-43	NC_017850.1:611160-612713:-	gene2722	NA	HSP20; HSP20 family protein; K13993	NA
MGG_14791	59.72	61.13	55.87	18.94	17.83	19.8	1.63137	5.53315	4.85063e-45	1.38593e-42	NC_017850.1:3917763-3919043:+	gene3760	1;GO:0016021,cellular_component integral component of membrane	NA	NA
MGG_07005	1448.85	1470.83	1275.07	439.04	460.52	495.9	1.57213	9.62948	2.69657e-44	7.29918e-42	NC_017844.1:3555081-3556955:+	gene1088	NA	NA	NA
MGG_10300	14.51	14.03	11.81	2.93	2.12	2.44	2.40826	2.93422	1.44757e-42	3.63164e-40	NC_017854.1:199631-200846:+	gene12024	NA	NA	NA
MGG_12230	181.09	206.27	203.8	64.85	61.59	59.85	1.65479	5.45957	2.07915e-40	4.97352e-38	NC_017853.1:929021-929820:+	gene10895	NA	NA	NA
MGG_03707	26.83	23.99	29.74	7.16	5.74	6.01	2.07798	4.33291	4.14383e-40	9.68715e-38	NC_017851.1:953890-956273:-	gene7587	1;GO:0016491,molecular_function oxidoreductase activity	NA	NA
MGG_02666	35.15	34.23	39.2	6.64	8.31	6.52	2.32024	3.17572	5.83886e-39	1.33463e-36	NC_017854.1:1981092-1981856:-	gene12606	NA	NA	NA
MGG_02275	201.96	205.54	265.9	59.51	60.85	62.58	1.87508	7.83062	2.37723e-38	5.20259e-36	NC_017844.1:1230292-1232144:-	gene361	1;GO:0008236,molecular_function serine-type peptidase activity	NA	NA
MGG_10310	176.9	179.07	133.77	55.92	48.21	50.02	1.64971	5.19572	4.09004e-36	8.76462e-34	NC_017854.1:166189-167256:-	gene12007	NA	NA	NA
MGG_10058	29.81	24.74	32.33	7.25	7	6.5	2.05042	3.87158	2.54584e-35	5.34419e-33	NC_017851.1:4778088-4780226:+	gene8886	1;GO:0016021,cellular_component integral component of membrane	NA	NA
MGG_03470	15.02	16.07	11.67	4.03	4.26	3.86	1.79768	4.28488	5.90568e-35	1.21492e-32	NC_017851.1:1755787-1758085:+	gene7870	1;GO:0016021,cellular_component integral component of membrane	NA	NA
MGG_14340	451.66	480.77	552.83	139.98	157.2	166.94	1.67059	6.55131	1.49413e-34	2.9555e-32	NC_017844.1:4763438-4764473:-	gene1473	NA	NA	NA
MGG_05046	17.33	18.47	16.86	5.34	6.25	6.67	1.51684	5.37928	1.23302e-32	2.14964e-30	NC_017849.1:4405320-4409096:+	gene6556	8;GO:0004631,molecular_function phosphomevalonate kinase activity;GO:0005737,cellular_component cytoplasm;GO:0006695,biological_process cholesterol biosynthetic process;GO:0009116,biological_process nucleoside metabolic process;GO:0016614,molecular_function oxidoreductase activity, acting on CH-OH group of donors;GO:0016757,molecular_function transferase activity, transferring glycosyl groups;GO:…	NA	NA
MGG_03937	32.72	31.25	23.89	11.01	9.76	9.7	1.50869	5.81374	1.61861e-32	2.77483e-30	NC_017853.1:2510354-2514661:-	gene11407	4;GO:0004674,molecular_function protein serine/threonine kinase activity;GO:0005509,molecular_function calcium ion binding;GO:0016021,cellular_component integral component of membrane;GO:0055085,biological_process transmembrane transport	NA	NA
MGG_08764	86.79	78.96	92.29	27.32	30.34	29.85	1.54998	5.32784	4.3888e-32	7.40052e-30	NC_017853.1:204593-205722:-	gene10687	NA	NA	NA
MGG_00527	472.03	445.46	455.3	192.48	183.7	185.66	1.27691	7.65225	7.12567e-32	1.16341e-29	NC_017852.1:2598977-2599732:-	gene9982	NA	NA	NA
MGG_11633	19.57	19.59	13.51	5.67	4.08	4.8	1.83683	4.87712	4.49338e-31	7.22171e-29	NC_017852.1:3649046-3651895:-	gene10362	1;GO:0016021,cellular_component integral component of membrane	NA	NA
MGG_05054	70.27	65.49	102.02	13.09	16.16	17.7	2.34056	4.73371	6.17841e-31	9.77709e-29	NC_017849.1:4436651-4438051:+	gene6566	NA	NA	NA
MGG_09119	41.96	38.6	31.68	14.56	13.65	13.82	1.39979	5.70608	9.84255e-31	1.53395e-28	NC_017849.1:248370-251831:+	gene5209	3;GO:0005887,cellular_component integral component of plasma membrane;GO:0015079,molecular_function potassium ion transmembrane transporter activity;GO:0030007,biological_process cellular potassium ion homeostasis	NA	NA
MGG_14010	70.1	69.5	46.9	21.6	19.19	19.1	1.61812	5.84113	1.75304e-30	2.69131e-28	NC_017854.1:2756538-2758936:+	gene12853	NA	NA	NA
MGG_06327	109.28	102.55	79.9	37.17	35.02	37.98	1.38714	6.57242	2.73137e-30	4.01355e-28	NC_017851.1:4143048-4145695:-	gene8684	1;GO:0004190,molecular_function aspartic-type endopeptidase activity	NA	NA
MGG_02654	35.43	37.76	35.14	12.87	13.62	15.1	1.3706	5.42859	1.48945e-29	2.12785e-27	NC_017854.1:2048131-2050752:-	gene12627	1;GO:0016021,cellular_component integral component of membrane	NA	NA
MGG_10879	71.82	71.24	70.55	30.97	30.19	30.33	1.21108	7.37746	4.11798e-29	5.77249e-27	NC_017853.1:752169-756451:+	gene10846	5;GO:0003958,molecular_function NADPH-hemoprotein reductase activity;GO:0005506,molecular_function iron ion binding;GO:0010181,molecular_function FMN binding;GO:0020037,molecular_function heme binding;GO:0070330,molecular_function aromatase activity	cypD_E, CYP102A2_3; cytochrome P450 / NADPH-cytochrome P450 reductase [EC:1.14.14.1 1.6.2.4]; K14338	NA
MGG_15048	802.14	771.08	750.08	340.51	330.43	336.82	1.1921	9.21874	4.15287e-29	5.77249e-27	NC_017854.1:2674518-2675592:+	gene12821	1;GO:0070403,molecular_function NAD+ binding	NA	NA
MGG_09395	40.96	37.99	34.5	16.52	14.08	15.29	1.29113	5.86666	5.39526e-29	7.39942e-27	NC_017853.1:3423427-3426926:-	gene11698	NA	NA	NA
MGG_08927	63.87	64.37	51.65	24.56	22.97	25.04	1.29402	6.13074	6.05021e-29	8.08214e-27	NC_017850.1:2150828-2153533:+	gene3212	NA	NA	NA
MGG_10876	14.27	14.78	15.25	5.5	5.4	5.32	1.4376	4.55403	1.01759e-28	1.32492e-26	NC_017853.1:760611-763533:-	gene10849	1;GO:0008236,molecular_function serine-type peptidase activity	NA	NA
MGG_07146	20.16	23.65	11.9	4.39	4.11	4.27	2.10309	4.96437	3.45556e-28	4.31185e-26	NC_017850.1:6540648-6543860:+	gene4595	3;GO:0016021,cellular_component integral component of membrane;GO:0016787,molecular_function hydrolase activity;GO:0030246,molecular_function carbohydrate binding	NA	NA
MGG_10916	43.2	47.99	33.53	15.26	14.58	15.42	1.44519	5.48016	3.47933e-28	4.31185e-26	NC_017852.1:25059-27571:-	gene9125	3;GO:0008643,biological_process carbohydrate transport;GO:0016021,cellular_component integral component of membrane;GO:0022891,molecular_function transmembrane transporter activity	NA	NA
MGG_04961	37.24	35.79	31.95	15.67	14.08	13.23	1.27195	5.51214	2.47122e-27	2.92172e-25	NC_017849.1:4077630-4080841:+	gene6455	2;GO:0005887,cellular_component integral component of plasma membrane;GO:0015079,molecular_function potassium ion transmembrane transporter activity	NA	NA
MGG_03706	20.77	22.81	17.27	6.01	5.68	7.37	1.66782	3.89419	5.64292e-27	6.37836e-25	NC_017851.1:956303-958128:+	gene7588	1;GO:0016021,cellular_component integral component of membrane	NA	NA
MGG_09321	45.38	41.91	58.3	15.98	14.23	14.93	1.68369	5.12688	1.30583e-26	1.42892e-24	NC_017853.1:3681127-3683177:-	gene11791	NA	NA	NA
MGG_06865	964.4	937.29	1013.6	408.72	390.05	431.44	1.23468	8.28139	1.3354e-26	1.44589e-24	NC_017844.1:3026500-3027260:-	gene916	NA	NA	NA
MGG_17693	104.09	102.75	95.04	44.19	38.76	39.3	1.28916	4.84153	1.42493e-26	1.52675e-24	NC_017853.1:2048794-2050615:-	gene11251	NA	NA	NA
MGG_14061	422.67	410.24	380.63	185.28	179.13	184.89	1.12961	8.78497	2.10289e-26	2.18488e-24	NC_017854.1:3291739-3293930:+	gene13007	2;GO:0033609,biological_process oxalate metabolic process;GO:0045735,molecular_function nutrient reservoir activity	NA	NA
MGG_16714	128.04	116.16	131.55	41.99	41.88	45.84	1.52504	3.97494	3.41422e-26	3.44301e-24	NC_017849.1:1935229-1935833:-	gene5734	NA	NA	NA
MGG_08732	133.43	138.15	101.03	51.03	49.59	51.44	1.27442	7.83279	4.41957e-26	4.41357e-24	NC_017853.1:321166-324331:-	gene10726	2;GO:0003924,molecular_function GTPase activity;GO:0005525,molecular_function GTP binding	NA	NA
MGG_04621	59.2	59.11	37.71	18.95	15.69	16.36	1.59215	6.02299	6.33571e-26	6.20658e-24	NC_017844.1:7086826-7093033:-	gene2220	1;GO:0003723,molecular_function RNA binding	NA	NA
MGG_01373	183.78	178.11	176.93	82.75	76.08	82.78	1.14508	7.81194	6.76486e-26	6.56447e-24	NC_017850.1:3296454-3299001:-	gene3562	2;GO:0016021,cellular_component integral component of membrane;GO:0022891,molecular_function transmembrane transporter activity	NA	NA
MGG_09817	36.22	33.48	35.82	14.52	13.47	15.86	1.25667	6.07666	8.98473e-26	8.55713e-24	NC_017853.1:4016281-4019682:+	gene11913	1;GO:0004252,molecular_function serine-type endopeptidase activity	NA	NA
MGG_10001	159.97	156.95	167.46	70.76	71.22	69.71	1.1832	6.52885	1.09081e-25	1.02001e-23	NC_017851.1:4993818-4995561:+	gene8944	NA	NA	NA
MGG_17265	6165.31	6760.59	5545.71	2608.87	2849.52	2408.79	1.21553	9.38884	1.59423e-25	1.47216e-23	NC_017851.1:5218038-5219009:-	gene9010	1;GO:0046872,molecular_function metal ion binding	NA	NA
MGG_11486	19.74	18.1	17.64	7.85	6.66	6.82	1.36268	4.41427	1.76365e-25	1.60539e-23	NC_017852.1:1466126-1468691:+	gene9597	1;GO:0016021,cellular_component integral component of membrane	NA	NA
MGG_16474	33.5	32.2	35.2	10.06	12.17	11.28	1.5791	3.51367	2.65634e-24	2.25811e-22	NC_017844.1:6520692-6521376:-	gene2046	NA	NA	NA
MGG_14329	21.09	21.89	23.43	9.62	9.19	9.63	1.21356	5.89568	2.77883e-24	2.34287e-22	NC_017844.1:6499301-6503651:-	gene2040	3;GO:0004672,molecular_function protein kinase activity;GO:0005524,molecular_function ATP binding;GO:0007094,biological_process mitotic spindle assembly checkpoint	BUB1; checkpoint serine/threonine-protein kinase [EC:2.7.11.1]; K02178	NA
MGG_09719	107.35	110.19	127.28	47.43	46.91	49.15	1.25716	7.72365	5.18335e-24	4.33463e-22	NC_017851.1:5392844-5396278:-	gene9073	1;GO:0016491,molecular_function oxidoreductase activity	NA	NA
MGG_11870	67.13	62.72	50.77	27.04	25.69	25.63	1.18729	6.30538	6.33738e-24	5.2149e-22	NC_017844.1:2480917-2483879:-	gene744	NA	NA	NA
MGG_02347	1093.81	1245.09	1369.89	378.24	504.38	437.28	1.48114	8.44185	6.67168e-24	5.44642e-22	NC_017844.1:1485176-1485927:+	gene436	NA	NA	NA
MGG_10585	39.55	38.98	33.61	16.32	15.89	15.36	1.22114	4.74771	7.89247e-24	6.39228e-22	NC_017854.1:2806679-2807687:-	gene12868	2;GO:0004497,molecular_function monooxygenase activity;GO:0046872,molecular_function metal ion binding	TYR; tyrosinase [EC:1.14.18.1]; K00505	NA
MGG_14087	24.02	23.09	29.31	9.51	8.83	10.06	1.4227	5.57218	1.2545e-23	1.00811e-21	NC_017850.1:220881-224070:+	gene2580	NA	NA	NA
MGG_05045	49.81	53.31	51.44	20.33	16.46	21.72	1.39393	4.53443	1.81396e-23	1.42259e-21	NC_017849.1:4404057-4404898:+	gene6555	3;GO:0003934,molecular_function GTP cyclohydrolase I activity;GO:0005737,cellular_component cytoplasm;GO:0046654,biological_process tetrahydrofolate biosynthetic process	NA	NA
MGG_02851	1128.57	1073.09	1109.49	532.5	520.38	502.09	1.07903	10.0443	1.82561e-23	1.42259e-21	NC_017854.1:1276447-1278453:+	gene12379	NA	NA	NA
MGG_00940	56.25	57.79	62.54	26.12	24.73	26.98	1.17271	6.34955	5.11579e-23	3.84095e-21	NC_017852.1:1050796-1053086:+	gene9454	2;GO:0004252,molecular_function serine-type endopeptidase activity;GO:0046872,molecular_function metal ion binding	NA	NA
MGG_07653	10.77	10.23	10.46	3.38	3.77	2.71	1.64711	2.97901	5.57889e-23	4.15829e-21	NC_017849.1:1371392-1372956:-	gene5574	1;GO:0016787,molecular_function hydrolase activity	NA	NA
MGG_15063	40.74	31.8	25.45	10.31	9.44	10.47	1.67847	3.68956	1.13725e-22	8.29626e-21	NC_017850.1:5984036-5985792:-	gene4411	NA	NA	NA
MGG_04333	22.11	20.18	23.25	8.19	7.28	8.74	1.42856	4.14501	1.56342e-22	1.13249e-20	NC_017853.1:1146317-1147703:+	gene10956	NA	NA	NA
MGG_14684	149.06	139.9	213.02	51.96	42.35	42.46	1.86996	4.29176	1.73236e-22	1.23743e-20	NC_017852.1:2915573-2915843:-	gene10097	NA	NA	NA
MGG_13464	12.91	12.68	9.32	4.33	4.34	3.57	1.4894	3.8515	7.97835e-22	5.58267e-20	NC_017849.1:1561217-1564067:+	gene5627	2;GO:0005507,molecular_function copper ion binding;GO:0016491,molecular_function oxidoreductase activity	NA	NA
MGG_05457	19.12	17.46	18.66	7.57	7.62	7.19	1.28801	4.17881	8.13834e-22	5.65615e-20	NC_017844.1:5282376-5287625:-	gene1654	1;GO:0016491,molecular_function oxidoreductase activity	NA	NA
MGG_02075	14.12	14.78	18.96	4.56	4.5	5.91	1.67544	4.47699	1.0277e-21	7.09458e-20	NC_017844.1:492449-496103:-	gene154	2;GO:0005328,molecular_function neurotransmitter:sodium symporter activity;GO:0016021,cellular_component integral component of membrane	NA	NA
MGG_14819	3.14	2.6	4.66	0.36	0.09	0.24	3.84641	0.767667	1.50541e-21	1.03231e-19	NC_017851.1:5515565-5516532:-	gene9111	NA	NA	NA
MGG_08370	713.1	672.82	764.26	339.71	329.36	327.23	1.10072	9.71603	2.15143e-21	1.46554e-19	NC_017850.1:7671024-7673417:-	gene4950	4;GO:0005886,cellular_component plasma membrane;GO:0016021,cellular_component integral component of membrane;GO:0016740,molecular_function transferase activity;GO:0031225,cellular_component anchored component of membrane	NA	NA
MGG_06364	28.28	30.96	16.58	8.14	7.63	6.67	1.73096	4.92538	2.58065e-21	1.72367e-19	NC_017851.1:4001792-4005135:-	gene8637	1;GO:0003676,molecular_function nucleic acid binding	NA	NA
MGG_00503	168.47	177.29	158.5	81.79	82.45	83.11	1.01373	7.46082	3.37918e-21	2.22809e-19	NC_017852.1:2667010-2670397:-	gene10009	2;GO:0016021,cellular_component integral component of membrane;GO:0016747,molecular_function transferase activity, transferring acyl groups other than amino-acyl groups	MOGAT2, MGAT2; 2-acylglycerol O-acyltransferase 2 [EC:2.3.1.22]; K14457	NA
MGG_09268	89.88	89.75	89.1	45.11	41.65	42.81	1.04049	6.12435	3.9083e-21	2.56056e-19	NC_017844.1:3996764-3998348:-	gene1227	1;GO:0016021,cellular_component integral component of membrane	NA	NA
MGG_02717	14.37	20.05	9.55	2.98	2.29	2.46	2.48316	2.3298	4.06122e-21	2.6439e-19	NC_017854.1:1762677-1764329:+	gene12538	1;GO:0016021,cellular_component integral component of membrane	NA	NA
MGG_11255	266.47	332.06	315.26	108.67	135.38	118.59	1.32215	5.23898	1.08722e-20	7.03345e-19	NC_017850.1:2817863-2818893:-	gene3399	NA	NA	NA
MGG_00429	38.99	38.21	48.13	18.31	15.24	16.33	1.32272	5.66162	1.95149e-20	1.23908e-18	NC_017852.1:2916014-2918522:-	gene10098	1;GO:0016491,molecular_function oxidoreductase activity	NA	NA
MGG_06847	266.47	273.02	203.54	117.51	113.92	112.36	1.0936	7.88734	2.0489e-20	1.29294e-18	NC_017844.1:2969971-2972091:+	gene896	2;GO:0005509,molecular_function calcium ion binding;GO:0005544,molecular_function calcium-dependent phospholipid binding	NA	NA
MGG_05931	13.8	14.97	15.56	5.62	5.46	6.25	1.34831	3.88847	2.10293e-20	1.31895e-18	NC_017849.1:2018190-2020274:-	gene5754	1;GO:0016491,molecular_function oxidoreductase activity	NA	NA
MGG_04962	30.17	29.26	30.59	13.71	14.23	14.3	1.08004	5.40385	3.27032e-20	2.0387e-18	NC_017849.1:4081831-4083748:+	gene6456	2;GO:0016491,molecular_function oxidoreductase activity;GO:0048037,molecular_function cofactor binding	NA	NA
MGG_10048	5.5	5.45	5.76	1.83	2.18	1.73	1.52129	3.00011	3.66425e-20	2.27051e-18	NC_017851.1:4803568-4807160:+	gene8896	1;GO:0016021,cellular_component integral component of membrane	NA	NA
MGG_00310	12.64	12.5	9.51	4.37	4.05	4.7	1.38778	3.7025	3.69834e-20	2.27791e-18	NC_017852.1:3320182-3322356:+	gene10243	NA	NA	NA
MGG_14792	26.76	28.56	23.48	12.16	10.29	11.96	1.18255	4.61771	4.59311e-20	2.81218e-18	NC_017850.1:3920481-3922143:+	gene3761	1;GO:0016021,cellular_component integral component of membrane	NA	NA
MGG_12551	90.12	90.32	173.52	23.78	27.07	26.54	2.19788	5.33007	5.68656e-20	3.46106e-18	NC_017854.1:845984-847103:-	gene12235	NA	NA	NA
MGG_18134	52.95	51.66	45.03	23.64	23.52	25.62	1.02524	6.24189	6.55868e-20	3.96839e-18	NW_003803335.1:0-2043:+	gene13164	1;GO:0003824,molecular_function catalytic activity	NA	NA
MGG_11317	25.4	24.74	21.52	11.24	10.31	11.95	1.0841	5.37461	7.4507e-20	4.45569e-18	NC_017850.1:2007239-2010513:-	gene3170	2;GO:0046577,molecular_function long-chain-alcohol oxidase activity;GO:0050660,molecular_function flavin adenine dinucleotide binding	NA	NA
MGG_13349	116.86	128.4	140.91	55.25	56.96	60.86	1.14964	6.82297	7.59524e-20	4.51587e-18	NC_017849.1:245968-247908:-	gene5208	2;GO:0004672,molecular_function protein kinase activity;GO:0005524,molecular_function ATP binding	NA	NA
MGG_09418	396.77	412.89	515.66	166.74	182.35	189.96	1.29174	7.26096	1.19112e-19	7.0413e-18	NC_017853.1:3347697-3349415:+	gene11669	NA	NA	NA
MGG_09972	3.09	3.22	3.33	0.92	0.94	0.74	1.85904	1.74651	1.76168e-19	1.02377e-17	NC_017851.1:5107910-5109976:+	gene8978	3;GO:0005215,molecular_function transporter activity;GO:0016021,cellular_component integral component of membrane;GO:0055085,biological_process transmembrane transport	NA	NA
MGG_04991	26.01	26.39	22.13	9.62	10.83	11.29	1.21963	4.32352	1.79503e-19	1.03149e-17	NC_017849.1:4193916-4196206:+	gene6489	2;GO:0006629,biological_process lipid metabolic process;GO:0008081,molecular_function phosphoric diester hydrolase activity	NA	NA
MGG_08120	6.25	7.88	5.53	2.17	1.89	2.15	1.65192	2.69614	1.9021e-19	1.08694e-17	NC_017850.1:5762627-5764985:+	gene4334	1;GO:0016021,cellular_component integral component of membrane	NA	NA
MGG_04361	51.76	50.14	53.36	26.67	22.32	24.09	1.07614	5.60964	5.0911e-19	2.83065e-17	NC_017850.1:622644-624967:+	gene2725	NA	NA	NA
MGG_01516	47.64	47.4	54.74	22.99	21.8	23.82	1.1181	6.05399	5.28402e-19	2.92212e-17	NC_017850.1:3876113-3879577:+	gene3743	2;GO:0016021,cellular_component integral component of membrane;GO:0055085,biological_process transmembrane transport	NA	NA
MGG_13350	18.7	20.44	19.46	9.29	8.13	8.5	1.16447	4.32358	6.72967e-19	3.70168e-17	NC_017849.1:298140-300854:-	gene5218	3;GO:0000981,molecular_function DNA-binding transcription factor activity, RNA polymerase II-specific;GO:0005634,cellular_component nucleus;GO:0008270,molecular_function zinc ion binding	NA	NA
MGG_03619	128.17	129.18	103.08	60.61	57.29	60.14	1.00085	7.38017	6.98636e-19	3.82243e-17	NC_017851.1:1231283-1233817:-	gene7685	1;GO:0000104,molecular_function succinate dehydrogenase activity	NA	NA
MGG_05893	94.13	102.3	90.95	42.96	39.7	43.8	1.1735	4.14199	7.63369e-19	4.15451e-17	NC_017849.1:1853453-1854240:-	gene5709	NA	NA	NA
MGG_09261	796.06	863.38	663.81	359.99	391.98	375.1	1.02583	9.11888	8.74869e-19	4.73626e-17	NC_017844.1:3970574-3971665:+	gene1217	NA	NA	NA
MGG_04365	2.42	3.16	2.26	0.43	0.69	0.64	2.16533	1.55534	1.96195e-18	1.04024e-16	NC_017850.1:632752-634726:-	gene2729	NA	NA	NA
MGG_01186	131.82	136.21	205.74	43.24	51.16	56.48	1.64953	6.16214	2.20355e-18	1.15314e-16	NC_017850.1:2552742-2554666:-	gene3325	1;GO:0008080,molecular_function N-acetyltransferase activity	NA	NA
MGG_09818	42.28	40.49	35.18	19.02	19.41	19.22	1.01741	5.31416	2.20852e-18	1.15314e-16	NC_017853.1:4014092-4015685:-	gene11912	1;GO:0004190,molecular_function aspartic-type endopeptidase activity	NA	NA
MGG_07953	1.58	1.62	1.49	0.48	0.41	0.49	1.7491	1.76682	2.35459e-18	1.2232e-16	NC_017849.1:6366975-6370263:-	gene7216	5;GO:0003958,molecular_function NADPH-hemoprotein reductase activity;GO:0005506,molecular_function iron ion binding;GO:0010181,molecular_function FMN binding;GO:0020037,molecular_function heme binding;GO:0070330,molecular_function aromatase activity	NA	NA
MGG_07231	30.77	30.28	24.68	12.38	12.08	14.02	1.14306	4.66443	2.81393e-18	1.44e-16	NC_017850.1:6886545-6888132:+	gene4700	1;GO:0016021,cellular_component integral component of membrane	NA	NA
MGG_05216	48.8	48.05	53.69	25.61	23.68	24.77	1.014	6.531	6.25672e-18	3.13935e-16	NC_017849.1:4995610-4999530:-	gene6767	NA	NA	NA
MGG_03685	63.8	55.71	57.84	23.4	26.53	27.56	1.1829	4.29801	8.54654e-18	4.26746e-16	NC_017851.1:1023755-1024784:-	gene7609	NA	NA	NA
MGG_03598	90.39	86.63	59.97	36.18	34.49	34.29	1.15458	6.28948	1.06968e-17	5.28979e-16	NC_017851.1:1319143-1322158:-	gene7718	NA	E3.5.1.52, NGLY1, PNG1; peptide-N4-(N-acetyl-beta-glucosaminyl)asparagine amidase [EC:3.5.1.52]; K01456	NA
MGG_08941	9.7	6.48	9.91	1.62	1.5	2.14	2.30556	1.61355	1.21638e-17	5.98646e-16	NC_017850.1:2212240-2213156:-	gene3230	NA	NA	NA
MGG_00283	5679.02	5186.64	6155.66	2659.68	2809.36	2782.16	1.03562	10.8615	1.22961e-17	6.02277e-16	NC_017852.1:3423330-3424264:+	gene10278	NA	NA	NA
MGG_13279	17.93	19.98	14.91	8.13	8.17	8.75	1.06118	5.42529	1.76515e-17	8.56432e-16	NC_017849.1:1864460-1869211:-	gene5712	3;GO:0005524,molecular_function ATP binding;GO:0016021,cellular_component integral component of membrane;GO:0019829,molecular_function cation-transporting ATPase activity	NA	NA
MGG_17729	16.93	15.22	15.26	3.44	3.64	5.65	1.91384	1.68395	1.80624e-17	8.72253e-16	NC_017853.1:2607628-2608432:-	gene11437	1;GO:0016021,cellular_component integral component of membrane	NA	NA
MGG_05695	14.31	14.08	10.06	5.75	5.34	5.44	1.20051	4.52476	2.41e-17	1.14236e-15	NC_017844.1:6147158-6150907:-	gene1931	NA	NA	NA
MGG_06323	2.88	3.38	2.6	0.82	0.51	0.61	2.16283	1.11509	2.43769e-17	1.15019e-15	NC_017851.1:4159237-4160796:+	gene8689	1;GO:0016021,cellular_component integral component of membrane	NA	NA
MGG_02331	7.36	7.59	4.12	1.41	1.71	1.34	2.07081	2.17864	2.67912e-17	1.25261e-15	NC_017844.1:1431570-1433075:+	gene417	2;GO:0005886,cellular_component plasma membrane;GO:0016021,cellular_component integral component of membrane	NA	NA
MGG_04922	33.83	34.29	28.12	15.52	15.04	15.64	1.04381	4.68639	3.27662e-17	1.52504e-15	NC_017849.1:3961228-3963280:-	gene6411	2;GO:0004553,molecular_function hydrolase activity, hydrolyzing O-glycosyl compounds;GO:0005975,biological_process carbohydrate metabolic process	NA	NA
MGG_04177	8.31	7.61	5.74	3.51	2.53	2.58	1.30888	4.82383	3.40687e-17	1.57852e-15	NC_017853.1:1700814-1707527:-	gene11132	NA	NA	NA
MGG_03545	15.68	15.26	18.52	7.45	7.28	7.25	1.16027	4.82228	4.92078e-17	2.23961e-15	NC_017851.1:1517550-1521784:+	gene7784	1;GO:0016021,cellular_component integral component of membrane	NA	NA
MGG_12388	5.14	4.61	2.95	1.32	1.17	1.18	1.76812	2.5079	5.49216e-17	2.47773e-15	NC_017850.1:6970160-6972868:-	gene4728	6;GO:0008137,molecular_function NADH dehydrogenase (ubiquinone) activity;GO:0016021,cellular_component integral component of membrane;GO:0046872,molecular_function metal ion binding;GO:0048038,molecular_function quinone binding;GO:0051539,molecular_function 4 iron, 4 sulfur cluster binding;GO:0055085,biological_process transmembrane transport	NA	NA
MGG_08577	79.36	60.04	57.43	32.89	28.5	29.35	1.10022	5.95461	6.94051e-17	3.07716e-15	NC_017851.1:733272-735613:-	gene7513	NA	NA	NA
MGG_17378	26.22	27.45	24.66	10.29	9.66	10.7	1.34476	2.67684	7.50221e-17	3.30472e-15	NC_017852.1:1731424-1732913:+	gene9690	NA	NA	NA
MGG_01485	35.46	37.13	21.93	12.83	11.52	12.42	1.34065	5.18617	7.51803e-17	3.30472e-15	NC_017850.1:3743124-3747171:+	gene3702	2;GO:0016021,cellular_component integral component of membrane;GO:0055085,biological_process transmembrane transport	NA	NA
MGG_03883	547.47	541.51	630.8	294.4	271.4	285.51	1.00698	9.51977	1.35444e-16	5.87198e-15	NC_017853.1:2715936-2718583:+	gene11475	1;GO:0016757,molecular_function transferase activity, transferring glycosyl groups	ALG11; alpha-1,2-mannosyltransferase [EC:2.4.1.131]; K03844	NA
MGG_17632	174.68	200.45	151.83	86.51	85.96	82.94	1.02928	5.13897	1.35867e-16	5.87198e-15	NC_017853.1:1193599-1194374:-	gene10970	NA	NA	NA
MGG_06195	83.48	91.06	60.75	36.75	37.63	35.09	1.08395	6.56548	1.51213e-16	6.48073e-15	NC_017849.1:2893016-2895728:-	gene6073	NA	NA	NA
MGG_08369	39.23	39.1	50.2	16.84	17.69	19.93	1.23353	5.4947	1.6166e-16	6.89971e-15	NC_017850.1:7673741-7675959:-	gene4951	2;GO:0016021,cellular_component integral component of membrane;GO:0055085,biological_process transmembrane transport	NA	NA
MGG_01361	48.07	47.62	34.81	20.77	19.58	20.48	1.08378	5.08095	1.91273e-16	8.09643e-15	NC_017850.1:3248123-3249959:-	gene3546	2;GO:0000079,biological_process regulation of cyclin-dependent protein serine/threonine kinase activity;GO:0019901,molecular_function protein kinase binding	NA	NA
MGG_14956	41.44	39.89	28.1	16.09	14.77	17.35	1.16499	5.24209	2.0952e-16	8.79641e-15	NC_017853.1:3702170-3704515:-	gene11799	4;GO:0016021,cellular_component integral component of membrane;GO:0016491,molecular_function oxidoreductase activity;GO:0020037,molecular_function heme binding;GO:0046872,molecular_function metal ion binding	NA	NA
MGG_02817	63.64	64.12	79.47	30.86	30.55	33.74	1.11674	6.44129	2.49635e-16	1.0438e-14	NC_017854.1:1405145-1407814:-	gene12416	4;GO:0004351,molecular_function glutamate decarboxylase activity;GO:0006538,biological_process glutamate catabolic process;GO:0030170,molecular_function pyridoxal phosphate binding;GO:0034599,biological_process cellular response to oxidative stress	E4.1.1.15, gadB, gadA, GAD; glutamate decarboxylase [EC:4.1.1.15]; K01580	NA
MGG_03887	18.34	18.77	17.64	9.64	7.79	8.56	1.06193	4.32253	4.67819e-16	1.92479e-14	NC_017853.1:2707678-2710027:-	gene11471	1;GO:0016021,cellular_component integral component of membrane	NA	NA
MGG_06359	108.23	118.08	54.64	32.02	28.22	28.29	1.63956	5.50993	5.86136e-16	2.39246e-14	NC_017851.1:4035171-4036205:+	gene8647	NA	NA	NA
MGG_00733	38.4	38.66	20.12	11.66	9.71	10.31	1.59258	4.45962	7.5085e-16	3.04065e-14	NC_017852.1:1834802-1837023:+	gene9719	1;GO:0016021,cellular_component integral component of membrane	NA	NA
MGG_05421	448.08	453.85	329.85	218.02	195.72	192.85	1.00347	6.92972	7.56042e-16	3.04967e-14	NC_017844.1:5168592-5169866:-	gene1610	1;GO:0044271,biological_process cellular nitrogen compound biosynthetic process	NA	NA
MGG_00929	8.2	7.95	7.9	3.96	3.62	4.05	1.03686	4.27013	1.06153e-15	4.2158e-14	NC_017852.1:1088702-1092523:+	gene9468	1;GO:0016903,molecular_function oxidoreductase activity, acting on the aldehyde or oxo group of donors	cysJ; sulfite reductase (NADPH) flavoprotein alpha-component [EC:1.8.1.2]; K00380	NA
MGG_02814	73.21	71.44	143.85	26.12	25.19	25.8	1.91028	6.13852	1.40571e-15	5.53991e-14	NC_017854.1:1410110-1411679:-	gene12419	NA	NA	NA
MGG_06227	41.43	38.5	41.35	19.53	18.58	18.31	1.08941	3.88947	1.42267e-15	5.58535e-14	NC_017851.1:4476101-4476928:-	gene8790	NA	NA	NA
MGG_08025	13.11	11.86	8.5	5.54	4.57	4.75	1.15164	5.32736	2.25073e-15	8.70338e-14	NC_017850.1:5452899-5458707:-	gene4230	5;GO:0004553,molecular_function hydrolase activity, hydrolyzing O-glycosyl compounds;GO:0005576,cellular_component extracellular region;GO:0005975,biological_process carbohydrate metabolic process;GO:0016021,cellular_component integral component of membrane;GO:0030248,molecular_function cellulose binding	NA	NA
MGG_13617	1.53	1.32	1.06	0.42	0.27	0.35	1.89576	1.39946	2.4254e-15	9.34369e-14	NC_017851.1:4987390-4991655:-	gene8943	2;GO:0003676,molecular_function nucleic acid binding;GO:0031047,biological_process gene silencing by RNA	NA	NA
MGG_01945	73.38	81.91	95.19	37.11	35.65	39.86	1.14709	5.00358	2.50787e-15	9.60059e-14	NC_017853.1:582473-583260:+	gene10799	NA	NA	NA
MGG_04631	4.25	5.27	4.36	1.32	1.63	0.76	1.85766	1.69375	2.66925e-15	1.01313e-13	NC_017844.1:7044756-7046453:+	gene2209	NA	NA	NA
MGG_01017	4.95	3.84	2.27	1.03	0.88	1.1	1.85722	3.05016	3.2869e-15	1.23843e-13	NC_017852.1:804604-810438:-	gene9369	4;GO:0003677,molecular_function DNA binding;GO:0005634,cellular_component nucleus;GO:0006351,biological_process transcription, DNA-templated;GO:0008270,molecular_function zinc ion binding	NA	NA
MGG_17841	131.32	119.97	86.53	56.15	48.04	55.11	1.06467	7.43927	4.14183e-15	1.54919e-13	NC_017853.1:3989783-3994840:-	gene11904	5;GO:0000981,molecular_function DNA-binding transcription factor activity, RNA polymerase II-specific;GO:0003677,molecular_function DNA binding;GO:0005634,cellular_component nucleus;GO:0006351,biological_process transcription, DNA-templated;GO:0008270,molecular_function zinc ion binding	NA	NA
MGG_16339	23.65	26.21	13.11	5.83	4.63	3.95	2.09128	1.85924	4.34161e-15	1.61804e-13	NC_017844.1:4957966-4958373:-	gene1533	NA	NA	NA
MGG_06238	432.14	447.54	297.4	192.32	189	184.22	1.0368	7.54399	5.92171e-15	2.17744e-13	NC_017851.1:4441558-4445848:-	gene8782	1;GO:0016021,cellular_component integral component of membrane	NA	NA
MGG_06360	10.61	11.16	6.84	3.98	4.24	3.82	1.22716	4.95897	5.96823e-15	2.18467e-13	NC_017851.1:4028243-4033814:-	gene8646	NA	NA	NA
MGG_09996	51.22	28.63	27.28	12.13	9.08	9.72	1.76635	3.35308	1.0205e-14	3.65743e-13	NC_017851.1:5011162-5011894:+	gene8951	2;GO:0004525,molecular_function ribonuclease III activity;GO:0006396,biological_process RNA processing	rnc, DROSHA, RNT1; ribonuclease III [EC:3.1.26.3]; K03685	NA
MGG_14045	66.29	72.72	106.38	25.27	30.81	32.27	1.47247	5.25812	1.44837e-14	5.11958e-13	NC_017854.1:3145222-3146292:-	gene12965	NA	NA	NA
MGG_10736	24.24	26.26	20.06	11.24	10.14	11.85	1.07413	4.1581	1.75716e-14	6.16864e-13	NC_017850.1:101681-103101:-	gene2542	1;GO:0016021,cellular_component integral component of membrane	NA	NA
MGG_03464	1367.98	1405.1	1745.2	735.89	735.24	751.18	1.01797	9.96658	2.61047e-14	9.01049e-13	NC_017851.1:1775609-1776569:-	gene7878	1;GO:0016021,cellular_component integral component of membrane	NA	NA
MGG_10772	2.78	2.52	2.81	0.64	0.61	0.59	2.10656	0.659459	2.83532e-14	9.72135e-13	NC_017852.1:115744-116738:-	gene9156	NA	NA	NA
MGG_15993	7.41	8.73	8.04	0.99	1.51	0.59	2.87688	-0.121405	4.11928e-14	1.37568e-12	NC_017844.1:207580-207869:+	gene65	NA	NA	NA
MGG_01149	5.02	6.45	8.56	1.62	1.33	0.72	2.38254	0.884887	1.08681e-13	3.48254e-12	NC_017852.1:333297-334010:-	gene9219	NA	NA	NA
MGG_00112	31.62	34.63	20.15	10.46	10.83	12.4	1.34324	3.7222	2.24181e-13	6.98765e-12	NC_017852.1:4094665-4096047:+	gene10496	1;GO:0016021,cellular_component integral component of membrane	NA	NA
MGG_10106	13.4	10.23	12.33	5.2	5.29	4.25	1.26266	3.09209	2.59153e-13	8.00536e-12	NC_017851.1:4620900-4622725:+	gene8838	NA	NA	NA
MGG_05507	25.49	24.34	18.14	9.85	11.13	11.63	1.04326	4.6785	2.65285e-13	8.16982e-12	NC_017844.1:5460702-5462825:+	gene1707	NA	NA	NA
MGG_01081	27.67	25.34	16.79	9.49	10.45	9.85	1.2072	4.19301	3.23336e-13	9.81072e-12	NC_017852.1:573364-574950:+	gene9300	2;GO:0005778,cellular_component peroxisomal membrane;GO:0016560,biological_process protein import into peroxisome matrix, docking	NA	NA
XLOC_011500	1.93	2.02	1.95	0.83	0.97	0.66	1.23314	2.87485	4.03752e-13	1.21789e-11	NC_017852.1:3805540-3810739:+	XLOC_011500	NA	NA	NA
MGG_05069	36.89	40.21	24.35	15.5	14	13.88	1.20545	4.12874	4.4424e-13	1.3361e-11	NC_017849.1:4482289-4483873:-	gene6585	NA	NA	NA
MGG_00319	2.74	2.41	1.5	0.55	0.45	0.65	1.99972	1.17286	7.40262e-13	2.16316e-11	NC_017852.1:3286187-3288284:+	gene10229	2;GO:0004553,molecular_function hydrolase activity, hydrolyzing O-glycosyl compounds;GO:0005975,biological_process carbohydrate metabolic process	NA	NA
MGG_08275	45.87	46.43	59.1	23.75	21.75	24.54	1.10595	4.49697	7.82106e-13	2.27253e-11	NC_017850.1:8041783-8042839:-	gene5070	NA	NA	NA
MGG_09839	16.36	13.36	15.01	6.44	7.26	6.6	1.12245	3.31857	8.58532e-13	2.48757e-11	NC_017853.1:3942833-3944303:+	gene11891	2;GO:0016042,biological_process lipid catabolic process;GO:0016787,molecular_function hydrolase activity	NA	NA
MGG_14206	3.02	2.44	2.24	0.57	0.72	1.01	1.7583	1.44133	1.0213e-12	2.94259e-11	NC_017854.1:197040-198734:+	gene12023	NA	NA	NA
MGG_08772	24.64	22.03	28.75	11.38	12.28	10.78	1.11849	4.0832	1.16084e-12	3.32603e-11	NC_017853.1:167903-168981:-	gene10676	NA	NA	NA
MGG_09215	20.7	20.57	10.99	7.84	6.42	6.78	1.28833	5.93425	1.16569e-12	3.33063e-11	NC_017844.1:3797886-3804542:+	gene1157	NA	NA	NA
MGG_17154	19.18	20.27	31.8	8.07	7.44	9.1	1.53483	3.63222	1.22253e-12	3.47374e-11	NC_017851.1:3160234-3162431:+	gene8363	2;GO:0031176,molecular_function endo-1,4-beta-xylanase activity;GO:0045493,biological_process xylan catabolic process	NA	NA
MGG_01943	5.86	6.02	6.5	1.68	1.61	2.59	1.65826	1.50488	1.35011e-12	3.80472e-11	NC_017853.1:586170-587108:-	gene10802	3;GO:0005576,cellular_component extracellular region;GO:0008152,biological_process metabolic process;GO:0050525,molecular_function cutinase activity	NA	NA
MGG_07216	4.42	4.13	4.7	1.62	1.2	1.44	1.61374	1.30869	1.45136e-12	4.03478e-11	NC_017850.1:6818618-6819756:+	gene4681	1;GO:0016491,molecular_function oxidoreductase activity	fabG, OAR1; 3-oxoacyl-[acyl-carrier protein] reductase [EC:1.1.1.100]; K00059	NA
MGG_13908	19.13	21.77	22.56	10.53	7.03	7.31	1.33122	2.74722	1.54077e-12	4.27181e-11	NC_017849.1:6222382-6223362:-	gene7170	NA	NA	NA
MGG_07458	4.61	3.7	2.8	1.51	1.25	1.5	1.36556	2.76289	1.76388e-12	4.85113e-11	NC_017849.1:707139-710526:-	gene5338	3;GO:0000981,molecular_function DNA-binding transcription factor activity, RNA polymerase II-specific;GO:0005634,cellular_component nucleus;GO:0008270,molecular_function zinc ion binding	NA	NA
MGG_02499	72.28	66.13	43.64	30.68	28.02	28.78	1.03543	6.30276	2.17597e-12	5.87454e-11	NC_017844.1:2097412-2100576:-	gene618	NA	NA	NA
MGG_00088	4.96	4.9	4.8	2.39	1.25	1.68	1.44232	2.5267	2.32663e-12	6.26484e-11	NC_017852.1:4158930-4160807:-	gene10520	2;GO:0016787,molecular_function hydrolase activity;GO:0030246,molecular_function carbohydrate binding	NA	NA
MGG_03941	8.6	9.94	7.15	3.67	3.55	3.96	1.19441	2.77985	2.75831e-12	7.36934e-11	NC_017853.1:2499537-2500783:-	gene11404	NA	NA	NA
MGG_03374	5.66	5.54	4.97	2.19	2.58	1.99	1.23531	2.30662	3.09353e-12	8.24354e-11	NC_017851.1:2104121-2105708:+	gene7990	2;GO:0004553,molecular_function hydrolase activity, hydrolyzing O-glycosyl compounds;GO:0005975,biological_process carbohydrate metabolic process	NA	NA
MGG_06116	45.6	47.69	25.79	17.29	16.92	17.12	1.19006	5.76756	3.72455e-12	9.74828e-11	NC_017849.1:2621669-2623933:+	gene5976	1;GO:0016021,cellular_component integral component of membrane	NA	NA
MGG_07632	7.9	6.91	9.86	2.68	2.59	3.42	1.50243	2.38334	4.15834e-12	1.0774e-10	NC_017849.1:1273530-1274796:+	gene5542	2;GO:0004519,molecular_function endonuclease activity;GO:0004527,molecular_function exonuclease activity	NA	NA
MGG_15340	4.28	4.87	3.99	1.91	1.45	1.32	1.46024	1.59321	4.49176e-12	1.15406e-10	NC_017850.1:5417882-5419157:+	gene4217	1;GO:0008237,molecular_function metallopeptidase activity	NA	NA
MGG_01275	8.43	7.25	7	4.28	3.41	3.41	1.01009	3.81062	4.51988e-12	1.1565e-10	NC_017850.1:2933454-2936172:-	gene3443	NA	NA	NA
MGG_07235	838.69	879.77	435.58	310.99	275.83	282.59	1.28296	7.18613	5.49734e-12	1.38933e-10	NC_017850.1:6907507-6908740:+	gene4705	NA	NA	NA
MGG_04699	24.71	22.63	13.56	8.45	8.65	8.01	1.25461	4.01322	6.32874e-12	1.58774e-10	NC_017850.1:1273359-1277418:-	gene2935	1;GO:0003676,molecular_function nucleic acid binding	NA	NA
MGG_09233	4.01	3.9	4.91	1.25	1.67	1.75	1.45536	2.18398	8.01337e-12	1.98616e-10	NC_017844.1:3861531-3863386:+	gene1177	NA	NA	NA
MGG_13025	31.54	29.96	37.72	14.72	16.39	17.95	1.00953	5.05886	8.5964e-12	2.11032e-10	NC_017844.1:4987509-4990016:+	gene1547	1;GO:0016021,cellular_component integral component of membrane	NA	NA
MGG_07850	3.69	3.07	4.14	0.74	1.18	0.88	1.93135	0.800943	1.0302e-11	2.49921e-10	NC_017849.1:6020554-6021618:-	gene7098	NA	NA	NA
MGG_06277	3.13	2.4	2.59	0.59	1.09	0.94	1.6235	1.69594	1.72119e-11	4.02368e-10	NC_017851.1:4318995-4322513:-	gene8740	1;GO:0016021,cellular_component integral component of membrane	NA	NA
MGG_10060	1.51	1.06	1.72	0.3	0.22	0.15	2.57682	-0.0560467	1.86866e-11	4.35851e-10	NC_017851.1:4772729-4774093:+	gene8884	NA	NA	NA
MGG_00144	5.4	4.59	5.19	2.16	1.9	2.49	1.20577	2.5108	2.05735e-11	4.78777e-10	NC_017852.1:3958936-3960496:-	gene10456	2;GO:0016021,cellular_component integral component of membrane;GO:0055085,biological_process transmembrane transport	NA	NA
MGG_14831	0.47	0.47	0.59	0.15	0.19	0.16	1.57998	1.42692	2.24972e-11	5.20014e-10	NC_017851.1:4727520-4735490:-	gene8868	3;GO:0016491,molecular_function oxidoreductase activity;GO:0016740,molecular_function transferase activity;GO:0031177,molecular_function phosphopantetheine binding	NA	NA
MGG_15905	25.31	19.17	18.35	8.4	8.75	9.29	1.23374	2.45933	2.2812e-11	5.26108e-10	NC_017850.1:7250320-7251662:-	gene4807	NA	NA	NA
MGG_07851	1.77	1.14	1.77	0.27	0.33	0.27	2.36302	0.216942	2.52992e-11	5.79571e-10	NC_017849.1:6022754-6024731:+	gene7099	1;GO:0016021,cellular_component integral component of membrane	NA	NA
MGG_12696	2.86	3.43	3.47	0.7	1.21	0.45	1.98665	0.626807	3.18459e-11	7.19927e-10	NC_017854.1:2667393-2668468:+	gene12819	NA	NA	NA
MGG_05070	15.41	15.98	18.39	8.15	7.62	8.99	1.0001	3.93406	3.55013e-11	8.00804e-10	NC_017849.1:4484210-4485655:-	gene6586	NA	NA	NA
MGG_07794	2.84	2.71	2.24	1.07	1.16	1.08	1.21857	2.04716	4.02057e-11	9.04936e-10	NC_017849.1:5780313-5783282:+	gene7021	NA	NA	NA
MGG_15188	10.56	9.13	8.3	4.08	4.04	2.95	1.30061	1.91636	4.09819e-11	9.18387e-10	NC_017849.1:195716-196520:-	gene5192	NA	NA	NA
MGG_01374	1.41	1.48	2.33	0.09	0.35	0.27	2.86964	-0.224338	4.14055e-11	9.25864e-10	NC_017850.1:3301051-3302111:-	gene3563	NA	NA	NA
MGG_08543	133.96	128.13	84.17	60.15	54.45	55.98	1.0011	4.78833	5.36191e-11	1.19378e-09	NC_017851.1:583446-584667:+	gene7469	NA	NA	NA
MGG_15154	2671.22	2852.37	5273.17	1239.81	1322.11	1328.98	1.47805	9.03888	6.33391e-11	1.39808e-09	NC_017844.1:5716844-5717336:+	gene1794	NA	NA	NA
MGG_07634	4.18	3.78	4.08	1.93	2.02	1.82	1.04088	2.75497	9.7882e-11	2.10631e-09	NC_017849.1:1276301-1278968:-	gene5544	2;GO:0004553,molecular_function hydrolase activity, hydrolyzing O-glycosyl compounds;GO:0005975,biological_process carbohydrate metabolic process	NA	NA
MGG_13777	20.83	21.24	13.92	9.11	8.62	8.77	1.06157	3.55282	1.09777e-10	2.33782e-09	NC_017844.1:6905099-6906033:+	gene2168	2;GO:0004553,molecular_function hydrolase activity, hydrolyzing O-glycosyl compounds;GO:0005975,biological_process carbohydrate metabolic process	NA	NA
MGG_09589	0.4	0.34	0.41	0.16	0.15	0.08	1.52869	1.60916	1.11575e-10	2.36631e-09	NC_017854.1:3303261-3315155:-	gene13013	3;GO:0008152,biological_process metabolic process;GO:0016740,molecular_function transferase activity;GO:0031177,molecular_function phosphopantetheine binding	NA	NA
MGG_11608	8.63	7.86	5.63	3.51	3.42	3.46	1.07377	3.28987	1.29028e-10	2.70303e-09	NC_017852.1:3404246-3406595:-	gene10270	2;GO:0005507,molecular_function copper ion binding;GO:0016491,molecular_function oxidoreductase activity	NA	NA
MGG_09680	0.92	0.83	0.9	0.22	0.13	0.11	2.41049	-0.244547	1.29344e-10	2.70412e-09	NC_017851.1:5535636-5537576:+	gene9117	3;GO:0008643,biological_process carbohydrate transport;GO:0016021,cellular_component integral component of membrane;GO:0022891,molecular_function transmembrane transporter activity	NA	NA
MGG_09106	2.52	2.23	2.33	0.3	0.49	0.22	2.70929	-0.45055	1.33922e-10	2.79417e-09	NC_017849.1:197600-198505:+	gene5193	NA	NA	NA
MGG_02777	8.15	9.47	8.38	4.42	3.81	4.09	1.06647	2.58265	1.82954e-10	3.75623e-09	NC_017854.1:1544930-1546540:+	gene12461	1;GO:0016021,cellular_component integral component of membrane	NA	NA
XLOC_007548	6.55	8.03	9.23	3.22	3.4	3.31	1.25314	2.48012	2.00403e-10	4.08996e-09	NC_017850.1:2555199-2556177:-	XLOC_007548	NA	NA	NA
MGG_14806	14.35	13.27	8.6	6.47	5.27	5.83	1.02269	4.92966	2.08582e-10	4.22338e-09	NC_017850.1:4334018-4339569:-	gene3887	1;GO:0003676,molecular_function nucleic acid binding	NA	NA
MGG_02859	26.84	28.06	14.47	10.7	8.5	9.39	1.25544	4.23005	2.24556e-10	4.5113e-09	NC_017854.1:1250508-1253275:-	gene12368	1;GO:0016757,molecular_function transferase activity, transferring glycosyl groups	OCH1; alpha 1,6-mannosyltransferase [EC:2.4.1.232]; K05528	NA
MGG_07215	1.47	1.41	0.99	0.53	0.41	0.44	1.46767	1.40569	2.54011e-10	5.07332e-09	NC_017850.1:6810551-6814050:+	gene4680	4;GO:0000981,molecular_function DNA-binding transcription factor activity, RNA polymerase II-specific;GO:0003676,molecular_function nucleic acid binding;GO:0005634,cellular_component nucleus;GO:0008270,molecular_function zinc ion binding	NA	NA
MGG_09950	1.7	1.98	0.94	0.42	0.53	0.43	1.71119	1.62741	2.87783e-10	5.69257e-09	NC_017844.1:4470165-4474370:+	gene1383	5;GO:0000981,molecular_function DNA-binding transcription factor activity, RNA polymerase II-specific;GO:0003677,molecular_function DNA binding;GO:0005634,cellular_component nucleus;GO:0006351,biological_process transcription, DNA-templated;GO:0008270,molecular_function zinc ion binding	NA	NA
MGG_06575	8.06	7.74	4.76	2.88	3.26	2.46	1.23241	3.17661	3.15558e-10	6.17078e-09	NC_017851.1:3221752-3223857:+	gene8387	1;GO:0003676,molecular_function nucleic acid binding	NA	NA
MGG_05419	1.03	0.98	0.91	0.37	0.31	0.23	1.62397	0.775512	3.42342e-10	6.67507e-09	NC_017844.1:5152659-5156009:-	gene1609	1;GO:0016021,cellular_component integral component of membrane	NA	NA
MGG_03002	6.34	6.72	3.79	2.62	2.37	2.15	1.21354	3.3224	4.01683e-10	7.73728e-09	NC_017854.1:687186-690995:-	gene12183	2;GO:0003913,molecular_function DNA photolyase activity;GO:0006281,biological_process DNA repair	NA	NA
MGG_10402	6.69	6.83	5.43	2.68	3.08	3.48	1.03244	2.90552	8.24513e-10	1.51445e-08	NC_017853.1:951305-953264:+	gene10902	1;GO:0016021,cellular_component integral component of membrane	NA	NA
MGG_01764	17.27	17.93	12.13	8.42	7.65	6.45	1.0483	3.29717	9.04035e-10	1.64582e-08	NC_017850.1:4753581-4755186:+	gene4016	NA	NA	NA
MGG_16600	8.85	9.19	7.07	3.88	3.8	3.46	1.15326	1.9485	1.04104e-09	1.87205e-08	NC_017849.1:292696-293508:+	gene5214	NA	NA	NA
MGG_15708	16.5	16.28	16.11	6.81	4.01	7.04	1.4494	1.24749	1.07542e-09	1.92044e-08	NC_017850.1:3703149-3703642:+	gene3689	NA	NA	NA
MGG_09354	4.47	3.74	3.56	1.79	2.16	1.78	1.01605	2.81984	1.2451e-09	2.20054e-08	NC_017853.1:3580232-3584060:+	gene11754	2;GO:0016021,cellular_component integral component of membrane;GO:0055085,biological_process transmembrane transport	NA	NA
MGG_08944	4.8	4.78	2.4	0.84	1.11	0.63	2.16622	0.186408	1.49958e-09	2.60551e-08	NC_017850.1:2224458-2224946:+	gene3234	NA	NA	NA
XLOC_003560	2.39	2.74	1.72	0.58	0.52	0.55	2.03578	0.0884745	2.15825e-09	3.68154e-08	NC_017849.1:3186062-3186746:+	XLOC_003560	NA	NA	NA
MGG_01391	4.06	3.21	2.59	1.24	1.54	1.24	1.26978	1.88869	3.02769e-09	5.05565e-08	NC_017850.1:3369082-3371648:+	gene3587	5;GO:0004497,molecular_function monooxygenase activity;GO:0005506,molecular_function iron ion binding;GO:0016021,cellular_component integral component of membrane;GO:0016705,molecular_function oxidoreductase activity, acting on paired donors, with incorporation or reduction of molecular oxygen;GO:0020037,molecular_function heme binding	NA	NA
MGG_12763	7.62	9.49	11.06	3.9	3.07	3.25	1.44389	1.39735	3.2387e-09	5.38179e-08	NC_017851.1:2824071-2825480:+	gene8247	NA	NA	NA
MGG_11813	104.29	109.73	52.65	41.9	39.92	37.16	1.13767	6.06068	3.61819e-09	5.94516e-08	NC_017844.1:3030906-3032124:+	gene918	NA	NA	NA
MGG_07762	80.35	78.95	48.17	36.7	26.46	35.02	1.0604	4.33454	4.35455e-09	7.07597e-08	NC_017849.1:5661126-5661600:-	gene6982	1;GO:0016021,cellular_component integral component of membrane	NA	NA
MGG_05121	1.86	2.11	2.41	0.76	0.86	1.05	1.25688	1.9775	4.44905e-09	7.20676e-08	NC_017849.1:4665854-4668803:+	gene6651	NA	NA	NA
MGG_04576	2.55	2.5	2.24	1.06	0.94	1.15	1.20315	1.51396	4.69573e-09	7.59438e-08	NC_017850.1:1023251-1025116:+	gene2857	2;GO:0008519,molecular_function ammonium transmembrane transporter activity;GO:0016021,cellular_component integral component of membrane	NA	NA
MGG_09631	1.49	1.18	1.27	0.47	0.38	0.5	1.53099	0.766508	4.9769e-09	8.02388e-08	NC_017854.1:3140123-3142492:-	gene12963	1;GO:0005524,molecular_function ATP binding	NA	NA
MGG_09148	3.29	3.4	2.78	0.85	1.55	0.95	1.47833	1.18415	5.00434e-09	8.0555e-08	NC_017849.1:297556-298849:+	gene5217	2;GO:0004553,molecular_function hydrolase activity, hydrolyzing O-glycosyl compounds;GO:0005975,biological_process carbohydrate metabolic process	NA	NA
MGG_06171	6.58	6.04	3.55	1.63	1.82	2.53	1.4318	2.13703	6.59133e-09	1.04197e-07	NC_017849.1:2820724-2822072:+	gene6044	1;GO:0016021,cellular_component integral component of membrane	NA	NA
XLOC_010928	16.02	15.08	11.92	7.36	6.18	6.69	1.07204	2.11431	7.21026e-09	1.12884e-07	NC_017852.1:946552-947058:+	XLOC_010928	NA	NA	NA
MGG_13325	5.03	4.42	5.38	1.35	2.17	0.95	1.67138	0.626483	8.35023e-09	1.29548e-07	NC_017849.1:68733-69515:-	gene5157	NA	NA	NA
MGG_08817	25.16	24.62	33.93	12.86	12.52	13.45	1.0997	2.87927	8.42643e-09	1.30533e-07	NC_017853.1:36373-37255:-	gene10626	NA	NA	NA
MGG_09128	4.73	4.21	3.37	1.61	1.04	1.09	1.67615	0.494989	8.46201e-09	1.30888e-07	NW_003803360.1:105334-105873:+	gene13066	NA	NA	NA
MGG_00601	27.56	30.34	14.95	11.61	10.65	11.63	1.07967	5.24544	9.11363e-09	1.40334e-07	NC_017852.1:2342177-2345200:-	gene9892	1;GO:0019239,molecular_function deaminase activity	NA	NA
MGG_17376	76.31	81.33	39.89	24.53	23.38	32.12	1.28555	3.54819	9.32264e-09	1.43337e-07	NC_017852.1:1728900-1729152:-	gene9688	NA	NA	NA
MGG_16159	27.88	28.49	16.34	9.6	11.08	10.98	1.18445	2.57992	1.82394e-08	2.69168e-07	NC_017844.1:2482523-2483813:+	gene745	NA	NA	NA
MGG_07625	3.59	3.51	4.77	1.62	1.11	0.51	1.7855	0.51487	1.94857e-08	2.84701e-07	NC_017849.1:1249467-1250510:+	gene5533	NA	NA	NA
MGG_03807	6.5	6.81	6.24	2.64	3.01	3.47	1.10182	1.73984	3.03523e-08	4.33015e-07	NC_017853.1:2986064-2987705:+	gene11570	1;GO:0016021,cellular_component integral component of membrane	NA	NA
MGG_02348	0.64	0.55	0.63	0.29	0.16	0.14	1.55286	0.68743	3.57995e-08	5.07209e-07	NC_017844.1:1491589-1495633:+	gene438	3;GO:0005524,molecular_function ATP binding;GO:0016021,cellular_component integral component of membrane;GO:0042626,molecular_function ATPase activity, coupled to transmembrane movement of substances	ABCB1, CD243; ATP-binding cassette, subfamily B (MDR/TAP), member 1 [EC:7.6.2.2]; K05658	NA
MGG_17290	9.78	9.03	10.25	2.25	3.35	3.35	1.69218	0.254246	5.42065e-08	7.47411e-07	NC_017852.1:28919-29237:+	gene9126	NA	NA	NA
MGG_02006	5.98	4.82	2.63	1.87	1.43	1.45	1.46926	1.74812	5.9529e-08	8.15333e-07	NC_017844.1:203223-205777:+	gene64	1;GO:0003700,molecular_function DNA-binding transcription factor activity	NA	NA
MGG_14816	10.77	10.55	16.22	6.54	6.14	6	1.00172	4.23404	7.75051e-08	1.03535e-06	NC_017851.1:5521316-5523841:-	gene9113	3;GO:0000981,molecular_function DNA-binding transcription factor activity, RNA polymerase II-specific;GO:0005634,cellular_component nucleus;GO:0008270,molecular_function zinc ion binding	NA	NA
XLOC_007934	4.42	4.06	2.79	1.36	1.54	1.21	1.42898	0.847474	8.25642e-08	1.09581e-06	NC_017850.1:4569195-4569941:-	XLOC_007934	NA	NA	NA
MGG_00563	1.69	2.68	1.59	0.55	0.64	0.72	1.65505	0.564177	9.81649e-08	1.28791e-06	NC_017852.1:2477201-2478363:+	gene9940	NA	NA	NA
MGG_02775	2.12	1.91	1.44	0.67	0.49	0.77	1.50145	0.553875	1.8003e-07	2.25279e-06	NC_017854.1:1555434-1557593:+	gene12465	1;GO:0003676,molecular_function nucleic acid binding	NA	NA
MGG_09234	6.33	8.65	13.94	3.47	3.26	3.17	1.53868	1.75267	1.97574e-07	2.44261e-06	NC_017844.1:3863322-3864808:-	gene1178	2;GO:0004089,molecular_function carbonate dehydratase activity;GO:0008270,molecular_function zinc ion binding	cynT, can; carbonic anhydrase [EC:4.2.1.1]; K01673	NA
XLOC_012512	7.38	7.03	8.68	4.36	2.95	3.77	1.04508	2.26214	2.00223e-07	2.46942e-06	NC_017853.1:62974-63804:+	XLOC_012512	NA	NA	NA
MGG_13697	1.85	1.7	1.7	0.54	0.67	0.66	1.47445	0.420642	2.19508e-07	2.69113e-06	NC_017844.1:419223-420823:-	gene132	3;GO:0005524,molecular_function ATP binding;GO:0016020,cellular_component membrane;GO:0016773,molecular_function phosphotransferase activity, alcohol group as acceptor	NA	NA
MGG_00795	1.59	1.59	1.83	0.99	0.79	0.61	1.0299	2.25233	2.32673e-07	2.84237e-06	NC_017852.1:1596806-1601203:+	gene9643	NA	NA	NA
MGG_00184	43.41	42.19	20.94	18.43	16.34	17.52	1.00066	5.77538	2.43826e-07	2.96453e-06	NC_017852.1:3814932-3818683:+	gene10405	3;GO:0005634,cellular_component nucleus;GO:0006355,biological_process regulation of transcription, DNA-templated;GO:0043565,molecular_function sequence-specific DNA binding	NA	NA
MGG_10724	3.84	2.72	2.93	1.62	1.18	1.61	1.08676	1.97428	2.64013e-07	3.17618e-06	NC_017853.1:3716765-3718912:+	gene11802	4;GO:0004497,molecular_function monooxygenase activity;GO:0005506,molecular_function iron ion binding;GO:0016705,molecular_function oxidoreductase activity, acting on paired donors, with incorporation or reduction of molecular oxygen;GO:0020037,molecular_function heme binding	NA	NA
MGG_10910	2.8	2.91	2.8	0.96	1.1	1.29	1.34623	0.644888	3.96823e-07	4.61733e-06	NC_017849.1:3651696-3653363:+	gene6307	NA	NA	NA
MGG_10912	0.19	0.25	0.34	0.07	0.07	0.1	1.63688	0.47829	4.0471e-07	4.69317e-06	NC_017849.1:3658567-3666741:+	gene6311	1;GO:0016491,molecular_function oxidoreductase activity	NA	NA
MGG_15184	6.1	6.96	11.81	3.7	3.46	3.64	1.20468	3.26478	5.91017e-07	6.65462e-06	NC_017849.1:121106-122708:-	gene5174	1;GO:0016805,molecular_function dipeptidase activity	NA	NA
MGG_10911	2.35	2.44	4.68	0.67	0.26	1.27	2.15302	0.275399	8.65965e-07	9.43571e-06	NC_017849.1:3656545-3657142:+	gene6310	NA	NA	NA
XLOC_015160	1.18	1.34	1.29	0.7	0.28	0.54	1.31602	1.30882	9.51791e-07	1.02837e-05	NC_017854.1:2585676-2588368:-	XLOC_015160	NA	NA	NA
MGG_08416	0.71	0.45	0.69	0.11	0.05	0.28	2.14987	-0.497139	1.44603e-06	1.51619e-05	NC_017850.1:7508385-7510089:+	gene4896	1;GO:0016787,molecular_function hydrolase activity	NA	NA
MGG_05941	1.57	2.33	1.85	1	0.84	0.7	1.15669	1.29467	1.47327e-06	1.53537e-05	NC_017849.1:2049270-2051175:+	gene5766	2;GO:0016021,cellular_component integral component of membrane;GO:0022891,molecular_function transmembrane transporter activity	NA	NA
MGG_00587	170.3	184.4	79.96	74.12	73	65.75	1.00141	6.74738	1.60465e-06	1.65219e-05	NC_017852.1:2395365-2397316:-	gene9909	1;GO:0003700,molecular_function DNA-binding transcription factor activity	NA	NA
MGG_17357	3.47	2.86	2.74	1.28	1.53	1.17	1.15392	0.988792	1.61355e-06	1.65804e-05	NC_017852.1:1367428-1369254:-	gene9566	NA	NA	NA
MGG_05871	1.16	1.21	1.34	0.51	0.65	0.23	1.35258	0.770057	1.66424e-06	1.70323e-05	NC_017849.1:1794807-1797172:+	gene5690	2;GO:0016021,cellular_component integral component of membrane;GO:0044271,biological_process cellular nitrogen compound biosynthetic process	NA	NA
MGG_10299	2.33	2.59	1.58	0.74	0.87	0.55	1.55223	0.115564	1.68758e-06	1.72207e-05	NC_017854.1:200974-201926:+	gene12025	NA	NA	NA
MGG_02320	4.08	4.41	5.17	1.96	1.9	2.93	1.01355	2.44648	1.98778e-06	1.99282e-05	NC_017844.1:1376919-1378555:+	gene410	3;GO:0004499,molecular_function N,N-dimethylaniline monooxygenase activity;GO:0050660,molecular_function flavin adenine dinucleotide binding;GO:0050661,molecular_function NADP binding	NA	NA
MGG_09997	1.38	1.45	0.87	0.44	0.6	0.55	1.2146	1.12516	2.42926e-06	2.37523e-05	NC_017851.1:5007775-5010628:-	gene8950	NA	NA	NA
MGG_08373	5.68	3.78	5.33	2.36	2.15	1.66	1.21225	0.996267	3.15143e-06	3.00701e-05	NC_017850.1:7664891-7665934:-	gene4947	NA	NA	NA
MGG_16978	4.13	3.23	3.36	1.54	1.56	1.64	1.15324	0.818638	4.56422e-06	4.19175e-05	NC_017849.1:6452724-6453870:-	gene7253	4;GO:0004497,molecular_function monooxygenase activity;GO:0005506,molecular_function iron ion binding;GO:0016705,molecular_function oxidoreductase activity, acting on paired donors, with incorporation or reduction of molecular oxygen;GO:0020037,molecular_function heme binding	NA	NA
MGG_15544	6.86	6.48	7.19	1.93	2.64	1.44	1.70564	-0.423391	4.96047e-06	4.51535e-05	NC_017850.1:906980-907762:+	gene2824	NA	NA	NA
MGG_09995	0.65	0.68	0.88	0.34	0.25	0.4	1.16482	1.23407	5.17131e-06	4.69894e-05	NC_017851.1:5013586-5018414:+	gene8952	2;GO:0006629,biological_process lipid metabolic process;GO:0008081,molecular_function phosphoric diester hydrolase activity	NA	NA
MGG_00870	1.99	1.89	1.9	0.92	0.58	0.72	1.35041	0.240078	5.95749e-06	5.35185e-05	NC_017852.1:1315435-1317057:+	gene9549	NA	NA	NA
MGG_04202	1.98	2.03	2.19	1.08	0.86	0.31	1.37699	0.405357	6.95472e-06	6.13662e-05	NC_017853.1:1611011-1611901:+	gene11104	NA	NA	NA
MGG_07429	1.55	1.64	1.13	0.72	0.62	0.31	1.32364	0.384479	7.24922e-06	6.36225e-05	NC_017849.1:602729-604137:+	gene5302	1;GO:0016021,cellular_component integral component of membrane	NA	NA
MGG_08488	1.04	1.55	1.55	0.56	0.59	0.6	1.23811	0.741498	7.5062e-06	6.55422e-05	NC_017851.1:399738-402446:-	gene7406	NA	NA	NA
MGG_07219	0.4	0.37	0.19	0.16	0.11	0.05	1.49395	0.594336	7.6564e-06	6.66275e-05	NC_017850.1:6833174-6840086:-	gene4685	3;GO:0009058,biological_process biosynthetic process;GO:0016788,molecular_function hydrolase activity, acting on ester bonds;GO:0031177,molecular_function phosphopantetheine binding	NA	NA
MGG_07020	1.3	1.19	1.14	0.54	0.67	0.54	1.02632	1.03383	8.60655e-06	7.40192e-05	NC_017850.1:6115668-6118043:-	gene4454	NA	NA	NA
MGG_11770	9.2	8.27	7.31	5.39	3.85	2.68	1.01065	1.61	1.01266e-05	8.51696e-05	NC_017844.1:3731428-3732115:+	gene1141	NA	NA	NA
MGG_13557	4.84	3.18	1.34	1.47	0.93	0.95	1.44744	2.88791	1.14786e-05	9.55253e-05	NC_017851.1:1856298-1860573:-	gene7907	NA	NA	NA
MGG_10468	0.53	0.72	0.79	0.1	0.21	0.29	1.81745	-0.448303	1.1598e-05	9.63631e-05	NC_017850.1:342221-343796:+	gene2621	NA	NA	NA
MGG_02223	8.91	8.47	10.71	4.56	5.32	3.78	1.00731	1.35722	1.22829e-05	0.000101642	NC_017844.1:1007305-1008030:+	gene306	NA	NA	NA
MGG_01475	7.44	5.61	2.64	2.71	1.99	1.8	1.24008	2.62932	1.34824e-05	0.00011059	NC_017850.1:3699428-3701377:-	gene3687	2;GO:0003677,molecular_function DNA binding;GO:0003700,molecular_function DNA-binding transcription factor activity	NA	NA
MGG_12522	9.88	10.94	9.26	5.22	4.54	5.2	1.00035	1.07864	1.38066e-05	0.00011289	NC_017854.1:428491-428914:+	gene12104	NA	NA	NA
MGG_16136	8.95	7.59	5.36	2.77	2.81	2.36	1.43041	-0.00553838	1.42757e-05	0.000116171	NC_017844.1:2107667-2107997:-	gene620	NA	NA	NA
MGG_01418	1.69	0.97	0.81	0.41	0.21	0.53	1.59988	0.119957	1.6308e-05	0.000131152	NC_017850.1:3461270-3462694:+	gene3619	1;GO:0016787,molecular_function hydrolase activity	NA	NA
MGG_07473	0.94	0.99	0.83	0.4	0.44	0.34	1.19479	0.414135	1.72707e-05	0.000137818	NC_017849.1:759073-761395:+	gene5358	3;GO:0004553,molecular_function hydrolase activity, hydrolyzing O-glycosyl compounds;GO:0005975,biological_process carbohydrate metabolic process;GO:0016021,cellular_component integral component of membrane	NA	NA
MGG_18006	1.13	1	0.97	0.52	0.45	0.52	1.03659	0.86655	2.09994e-05	0.000164259	NC_017854.1:2090579-2092997:+	gene12644	NA	NA	NA
MGG_05400	1.76	1.84	1.68	0.8	0.65	0.77	1.22951	0.281634	2.13945e-05	0.000166715	NC_017844.1:5089431-5090552:+	gene1587	1;GO:0016021,cellular_component integral component of membrane	NA	NA
MGG_04077	1.06	0.8	0.94	0.5	0.51	0.34	1.00802	1.12232	2.17259e-05	0.000168914	NC_017853.1:2036882-2039921:+	gene11246	1;GO:0016021,cellular_component integral component of membrane	NA	NA
MGG_15494	1.68	1.05	1.13	0.66	0.41	0.39	1.34008	0.250698	2.28212e-05	0.00017623	NC_017850.1:61411-62922:-	gene2526	NA	NA	NA
MGG_05841	2.18	1.95	2.57	0.82	1.04	1.34	1.07607	1.21214	2.29648e-05	0.000177206	NC_017849.1:1687232-1688943:-	gene5653	NA	NA	NA
MGG_02592	0.39	0.71	0.93	0.19	0.17	0.28	1.68539	-0.11446	2.41008e-05	0.000185416	NC_017854.1:2264693-2268087:+	gene12707	NA	NA	NA
MGG_16813	4.37	3.98	6.65	2.88	2.35	1.88	1.05371	2.03426	2.84253e-05	0.000215463	NC_017849.1:3644176-3645790:-	gene6303	NA	NA	NA
MGG_17224	13.26	9.46	6.27	4.82	3.3	2.7	1.36523	0.358264	3.11575e-05	0.00023376	NC_017851.1:4636648-4637668:-	gene8841	NA	NA	NA
MGG_01544	1.34	1.58	0.89	0.68	0.59	0.28	1.2391	0.573211	5.02472e-05	0.000360923	NC_017850.1:3962366-3964603:-	gene3772	4;GO:0005506,molecular_function iron ion binding;GO:0016021,cellular_component integral component of membrane;GO:0016705,molecular_function oxidoreductase activity, acting on paired donors, with incorporation or reduction of molecular oxygen;GO:0020037,molecular_function heme binding	NA	NA
MGG_03826	1.25	1.54	2.03	0.63	0.76	0.6	1.24355	0.391177	5.09873e-05	0.000365729	NC_017853.1:2910844-2912415:+	gene11546	NA	NA	NA
MGG_10046	1.12	1.03	0.92	0.59	0.38	0.35	1.17063	0.287078	6.32037e-05	0.000441561	NC_017851.1:4809007-4812048:+	gene8898	2;GO:0016021,cellular_component integral component of membrane;GO:0055085,biological_process transmembrane transport	NA	NA
MGG_17923	4.46	4.33	3.41	1.46	1.88	1.19	1.38721	-0.236218	6.70112e-05	0.000463847	NC_017854.1:997663-998162:-	gene12281	NA	NA	NA
MGG_12155	0.38	0.28	0.26	0.1	0.1	0.16	1.3414	-0.0174858	6.88641e-05	0.000474438	NC_017853.1:1867279-1871872:-	gene11189	2;GO:0005524,molecular_function ATP binding;GO:0046872,molecular_function metal ion binding	NA	NA
MGG_15114	0.68	0.98	1.67	0.53	0.29	0.31	1.52671	0.13889	7.13094e-05	0.000489972	NC_017849.1:3646327-3648668:-	gene6304	2;GO:0016491,molecular_function oxidoreductase activity;GO:0071949,molecular_function FAD binding	NA	NA
MGG_08371	4.68	4.12	2.06	1.52	1.66	1.73	1.13161	1.14767	7.48704e-05	0.000512728	NC_017850.1:7669612-7670759:-	gene4949	NA	NA	NA
MGG_03393	2.19	1.24	1.24	0.63	0.53	0.81	1.23075	0.543014	8.08738e-05	0.000550177	NC_017851.1:2040718-2043277:-	gene7968	NA	NA	NA
MGG_14151	0.61	0.68	0.58	0.33	0.19	0.18	1.35598	-0.179653	8.83299e-05	0.000595778	NC_017853.1:60073-62621:-	gene10637	2;GO:0031047,biological_process gene silencing by RNA;GO:0033167,cellular_component ARC complex	NA	NA
MGG_01571	0.94	0.71	0.86	0.41	0.3	0.42	1.12828	0.321402	0.00010215	0.000674832	NC_017850.1:4048640-4051011:-	gene3803	2;GO:0016491,molecular_function oxidoreductase activity;GO:0046872,molecular_function metal ion binding	TYR; tyrosinase [EC:1.14.18.1]; K00505	NA
MGG_15818	7.77	7.01	4.1	3.79	3.31	1.65	1.06654	1.84028	0.000105961	0.00069599	NC_017850.1:5719615-5722969:+	gene4320	1;GO:0016021,cellular_component integral component of membrane	NA	NA
MGG_06585	6.22	5.29	3.3	2.56	1.63	3.18	1.00088	2.15429	0.000110933	0.000724481	NC_017851.1:3191384-3192811:-	gene8374	2;GO:0003824,molecular_function catalytic activity;GO:0050662,molecular_function coenzyme binding	NA	NA
MGG_12982	2.91	2.7	5.45	1.56	1.04	1.93	1.29258	1.14829	0.000126095	0.000812664	NC_017849.1:3648593-3649762:+	gene6305	1;GO:0016491,molecular_function oxidoreductase activity	NA	NA
XLOC_004728	6.3	8.26	5.34	3.73	3.51	2.47	1.00656	0.872856	0.000127646	0.00082112	NC_017849.1:2619979-2620384:-	XLOC_004728	NA	NA	NA
MGG_02047	1.43	1.06	0.4	0.44	0.34	0.16	1.55179	0.269933	0.000132804	0.000847435	NC_017844.1:376031-378592:+	gene116	NA	NA	NA
MGG_11774	3.02	3.38	1.34	1.38	1.08	0.97	1.14926	1.32444	0.000136273	0.000867928	NC_017844.1:3600955-3603724:+	gene1104	NA	NA	NA
MGG_02756	1.98	1.38	1.36	0.44	0.81	0.65	1.29391	-0.0185262	0.000155155	0.000973606	NC_017854.1:1637523-1638451:+	gene12492	NA	NA	NA
MGG_16383	3.47	2.2	2.45	1.71	0.96	0.95	1.11115	0.610935	0.000157307	0.000984224	NC_017844.1:5465069-5465839:-	gene1709	NA	NA	NA
XLOC_013883	7.89	8.51	8.86	4.94	4.76	2.17	1.0275	0.712697	0.000167407	0.00104108	NC_017853.1:3719058-3719366:-	XLOC_013883	NA	NA	NA
MGG_16081	1.53	1.67	1.55	0.8	0.42	0.82	1.21819	0.0669787	0.000180572	0.00111087	NC_017844.1:1205729-1207693:-	gene352	NA	NA	NA
MGG_16021	2.33	2.54	1.14	0.84	1.09	0.6	1.21105	0.477669	0.000224675	0.00134831	NC_017844.1:407926-410609:-	gene127	NA	NA	NA
XLOC_007443	2.31	1.72	1.71	0.79	0.63	1.1	1.19389	0.022967	0.000286494	0.00168009	NC_017850.1:1999030-1999771:-	XLOC_007443	NA	NA	NA
MGG_07303	2.85	2.97	3.89	1.47	1.21	1.86	1.09612	0.306477	0.000349573	0.0019954	NC_017850.1:7156954-7158160:-	gene4785	NA	NA	NA
MGG_00827	4.34	4.35	3.56	1.45	2.28	2.3	1.03283	0.372543	0.000402531	0.00226501	NC_017852.1:1480068-1481259:+	gene9604	1;GO:0016021,cellular_component integral component of membrane	NA	NA
MGG_08523	1.05	1.34	0.82	0.75	0.41	0.31	1.07315	0.688414	0.000437617	0.00243447	NC_017851.1:507636-509792:-	gene7439	2;GO:0005507,molecular_function copper ion binding;GO:0016491,molecular_function oxidoreductase activity	NA	NA
MGG_10452	1.59	1.08	1.86	0.69	0.7	0.37	1.28339	-0.23973	0.000439242	0.00243955	NC_017850.1:288188-289302:+	gene2602	NA	NA	NA
MGG_11370	0.99	0.92	0.68	0.41	0.43	0.39	1.04934	0.193495	0.000493472	0.00270798	NC_017850.1:1250199-1252443:-	gene2926	1;GO:0016021,cellular_component integral component of membrane	NA	NA
MGG_17627	1.16	0.81	1.02	0.55	0.28	0.47	1.15409	-0.0492084	0.000532433	0.00288851	NC_017853.1:1044100-1045796:-	gene10931	1;GO:0016021,cellular_component integral component of membrane	NA	NA
MGG_17215	0.46	0.73	0.75	0.24	0.27	0.3	1.26028	-0.26956	0.000583476	0.00313074	NC_017851.1:4539333-4541734:-	gene8811	2;GO:0006807,biological_process nitrogen compound metabolic process;GO:0016810,molecular_function hydrolase activity, acting on carbon-nitrogen (but not peptide) bonds	NA	NA
MGG_04162	1.64	0.93	0.86	0.63	0.51	0.2	1.25312	-0.0771607	0.000650047	0.00342365	NC_017853.1:1758038-1759788:-	gene11151	2;GO:0005215,molecular_function transporter activity;GO:0016021,cellular_component integral component of membrane	NA	NA
MGG_04348	1.25	1.32	0.5	0.52	0.37	0.28	1.35566	-0.342808	0.00070322	0.00367173	NC_017853.1:1079637-1080722:+	gene10938	3;GO:0000272,biological_process polysaccharide catabolic process;GO:0005576,cellular_component extracellular region;GO:0016829,molecular_function lyase activity	pel; pectate lyase [EC:4.2.2.2]; K01728	NA
MGG_08037	3.81	2.44	1.57	1.47	1.12	1.07	1.05717	0.708406	0.000779101	0.00400692	NC_017850.1:5498921-5500742:-	gene4242	NA	NA	NA
MGG_03379	1.27	1.69	0.98	0.41	0.88	0.62	1.04662	0.546943	0.000987356	0.00493726	NC_017851.1:2086071-2088240:+	gene7985	1;GO:0016021,cellular_component integral component of membrane	NA	NA
MGG_16137	3.07	2.85	1.74	1.09	0.76	1.47	1.23103	-0.41223	0.00144891	0.00686165	NC_017844.1:2108269-2109345:-	gene621	NA	NA	NA
MGG_08376	1.88	3.31	3.69	1.27	1.49	1.35	1.1003	-0.0755191	0.00157734	0.00738819	NC_017850.1:7659741-7660318:+	gene4944	NA	NA	NA
MGG_12496	1.64	1.94	3.35	1.25	1.47	0.67	1.01188	1.44852	0.00165559	0.00768476	NC_017850.1:8177787-8179591:+	gene5110	4;GO:0004497,molecular_function monooxygenase activity;GO:0005506,molecular_function iron ion binding;GO:0016705,molecular_function oxidoreductase activity, acting on paired donors, with incorporation or reduction of molecular oxygen;GO:0020037,molecular_function heme binding	NA	NA
MGG_08378	0.9	0.65	0.95	0.32	0.42	0.5	1.00599	0.0872518	0.00174911	0.00805344	NC_017850.1:7637916-7639654:+	gene4939	5;GO:0004497,molecular_function monooxygenase activity;GO:0005506,molecular_function iron ion binding;GO:0016021,cellular_component integral component of membrane;GO:0016705,molecular_function oxidoreductase activity, acting on paired donors, with incorporation or reduction of molecular oxygen;GO:0020037,molecular_function heme binding	NA	NA
MGG_07016	3.26	2.89	1.22	1.73	0.91	0.62	1.12957	0.976336	0.00183075	0.00838055	NC_017844.1:3586894-3588288:-	gene1100	2;GO:0016042,biological_process lipid catabolic process;GO:0016787,molecular_function hydrolase activity	NA	NA
MGG_00566	0.99	1.37	0.99	0.26	0.69	0.59	1.13575	-0.0352405	0.00193743	0.00878679	NC_017852.1:2467252-2468443:-	gene9935	NA	NA	NA
MGG_03325	2.92	4.2	2.35	1.05	1.89	1.8	1.01728	0.300383	0.00211114	0.00946197	NC_017851.1:2251251-2252710:+	gene8054	1;GO:0016021,cellular_component integral component of membrane	NA	NA
MGG_01405	0.82	0.61	0.4	0.27	0.42	0.17	1.02062	0.434778	0.00226864	0.0100626	NC_017850.1:3415548-3418418:+	gene3603	NA	NA	NA
MGG_16330	7.51	7.93	4.24	3.57	2.93	2.66	1.0792	-0.193896	0.00242213	0.0106334	NC_017844.1:4887407-4887921:+	gene1507	NA	NA	NA
MGG_13919	0.74	0.46	0.9	0.23	0.42	0.37	1.0179	0.348093	0.00285139	0.0121901	NC_017849.1:6298695-6301519:-	gene7205	5;GO:0000981,molecular_function DNA-binding transcription factor activity, RNA polymerase II-specific;GO:0003677,molecular_function DNA binding;GO:0005634,cellular_component nucleus;GO:0006351,biological_process transcription, DNA-templated;GO:0008270,molecular_function zinc ion binding	NA	NA
MGG_05402	4.47	3.5	1.18	2.16	1.06	1.17	1.02392	2.51492	0.00468426	0.0184961	NC_017844.1:5101312-5105229:+	gene1592	NA	NA	NA
MGG_09857	0.88	0.96	1.01	0.26	0.46	0.73	1.03071	-0.203148	0.00552387	0.0212247	NC_017853.1:3869141-3870655:+	gene11867	2;GO:0008270,molecular_function zinc ion binding;GO:0016491,molecular_function oxidoreductase activity	NA	NA
MGG_02272	0.41	0.79	0.96	0.27	0.38	0.41	1.04141	-0.104867	0.00584427	0.0222151	NC_017844.1:1223227-1224871:-	gene358	5;GO:0004497,molecular_function monooxygenase activity;GO:0005506,molecular_function iron ion binding;GO:0016021,cellular_component integral component of membrane;GO:0016705,molecular_function oxidoreductase activity, acting on paired donors, with incorporation or reduction of molecular oxygen;GO:0020037,molecular_function heme binding	NA	NA
MGG_10438	0.5	0.69	1.04	0.41	0.21	0.5	1.00313	-0.134076	0.00978367	0.0339295	NC_017850.1:246086-248340:+	gene2585	1;GO:0016021,cellular_component integral component of membrane	NA	NA
MGG_15559	5.7	3.83	1.42	1.99	1.6	1.72	1.01154	0.0321208	0.0110041	0.0372207	NC_017850.1:1271198-1272020:-	gene2933	1;GO:0016021,cellular_component integral component of membrane	NA	NA
