# Supplementary material for: Multi-omics analysis revealed that the protein kinase MoKin1 affected the cellular response to endoplasmic reticulum stress in the rice blast fungus, Magnaporthe oryzae
Source: BMC Genomics. 2024 May 7;25:449. doi: 10.1186/s12864-024-10337-8 (PMC11077741; doi:10.1186/s12864-024-10337-8)
Supplement: Supplementary file 3 — Supplementary Material 3 [file 12864_2024_10337_MOESM3_ESM.xlsx]

## Sheet: Sheet
			Table S4 Comprehensive analysis of transcriptomic data in MoKin1 deletion mutant
		Sheet	Description
		Sheet1	GO annotation of MoKin1_vs_Ku80. down DEGs
		Sheet2	GO enrichment of MoKin1_vs_Ku80. down DEGs
		Sheet3	KEGG enrichment of MoKin1_vs_Ku80. down DEGs
		Sheet4	GO annotation of MoKin1_vs_Ku80. up DEGs
		Sheet5	GO enrichment of MoKin1_vs_Ku80. up DEGs
		Sheet6	KEGG enrichment of MoKin1_vs_Ku80. up DEGs
		Sheet7	Down-regulated genes GO enriched in transporters
		Sheet8	Up-regulated genes GO enriched in transporters
		Sheet9	Down regulated genes GO enriched in carbohydrate transporters
		Sheet10	Expression of carbohydrate transport genes

## Sheet: Sheet1
GO annotation of MoKin1_vs_Ku80. down DEGs
MGG_01279	GO:0000002,GO:0043011,GO:0086023,GO:0008198,GO:0043015,GO:0008199,GO:0008200,GO:0032780,GO:0043022,GO:0002063,GO:0004111,GO:0090129,GO:0043025,GO:0004114,GO:0010259,GO:0004115,GO:0032792,GO:0051225,GO:0032793,GO:0032794,GO:0051228,GO:0010269,GO:0047134,GO:0045087,GO:0051233,GO:0004129,GO:0090153,GO:0008234,GO:0010286,GO:0000054,GO:0006198,GO:0051255,GO:0051256,GO:0043065,GO:0051257,GO:0043066,GO:…
MGG_17822	GO:0050688,GO:0005634,GO:0045060,GO:0010757,GO:0005125,GO:0007173,GO:2000406,GO:0051721,GO:2000404,GO:1904659,GO:0098830,GO:0098833,GO:0043536,GO:0043025,GO:0007186,GO:0033300,GO:0098839,GO:0051223,GO:0008217,GO:0048666,GO:0001562,GO:0009758,GO:0005154,GO:0006691,GO:0030246,GO:0005158,GO:0042535,GO:0008233,GO:0008235,GO:0008237,GO:0042542,GO:0008238,GO:0045104,GO:0000049,GO:0009272,GO:0031295,GO:…
MGG_11610	GO:0016021,GO:0005576,GO:0015627,GO:0015628,GO:0005886
MGG_00755	GO:0005634,GO:0009986,GO:0038147,GO:0006915,GO:0019722,GO:0022029,GO:0002830,GO:0043278,GO:0072718,GO:0038160,GO:0002064,GO:0007186,GO:0033555,GO:0031252,GO:0030485,GO:0050965,GO:0050966,GO:0005654,GO:0006935,GO:0046872,GO:0032027,GO:0007204,GO:0006952,GO:0006954,GO:0006955,GO:0034354,GO:0042802,GO:0043065,GO:0043067,GO:0004930,GO:0032580,GO:0020037,GO:0002376,GO:0048714,GO:1990478,GO:0001618,GO:…
MGG_10466	GO:0048640,GO:0005634,GO:0006979,GO:0005829,GO:0010310,GO:0048167,GO:0005739,GO:0016684,GO:0036524,GO:0014065,GO:0036529,GO:0050549,GO:1900073,GO:0034614,GO:0008344,GO:0008345,GO:1905446,GO:0106046
MGG_17823	GO:0006528,GO:0000257,GO:0047427,GO:0047428,GO:0005829,GO:0018822,GO:0047558,GO:0004359,GO:0018762,GO:0004812,GO:0006541,GO:0003729,GO:0051410,GO:0016787,GO:0005524,GO:0009684,GO:0006807,GO:0008795,GO:0009435,GO:0006107,GO:0046686,GO:0009506,GO:0009635,GO:0009507,GO:0050152,GO:0005737,GO:0016810,GO:0019499,GO:0019500,GO:0080109,GO:0048046,GO:0003952,GO:0009970,GO:0019762,GO:0030196,GO:0051260,GO:…
MGG_07910	GO:0016787,GO:0005737
MGG_02072	GO:0005634,GO:0005635,GO:0005640,GO:0005641,GO:0007186,GO:0051219,GO:0009236,GO:1902600,GO:0106009,GO:0019483,GO:0004639,GO:0006691,GO:0042025,GO:0006189,GO:0043065,GO:0051259,GO:0009277,GO:0009791,GO:0004672,GO:0045121,GO:0004683,GO:0005198,GO:0039502,GO:0008270,GO:0030288,GO:0019028,GO:0046677,GO:0051286,GO:0019031,GO:0000095,GO:0005216,GO:0039520,GO:0008289,GO:0102499,GO:0000100,GO:0045158,GO:…
MGG_02874	GO:0001156,GO:0005764,GO:0005765,GO:0032008,GO:0080008,GO:0010506,GO:0007050,GO:0010507,GO:0001932,GO:0005776,GO:0043025,GO:0001938,GO:0001558,GO:0005654,GO:1900034,GO:0016032,GO:0031139,GO:0008361,GO:1900087,GO:1903666,GO:0010800,GO:0009267,GO:0031669,GO:0031929,GO:0038202,GO:0031931,GO:0019900,GO:0019901,GO:0071230,GO:0071233,GO:0009793,GO:0005829,GO:0000329,GO:0044877,GO:0071889,GO:0030674,GO:…
MGG_02124	GO:0006144,GO:0060416,GO:0005634,GO:0004866,GO:0070665,GO:0005131,GO:0071949,GO:0004111,GO:0004888,GO:0046872,GO:0055064,GO:0008218,GO:0015387,GO:0005148,GO:0047646,GO:0003870,GO:0055074,GO:0009507,GO:0042531,GO:0031012,GO:0009509,GO:0016166,GO:0055078,GO:0006183,GO:0005159,GO:0019752,GO:0010536,GO:0009514,GO:0042538,GO:0006954,GO:0006955,GO:1903408,GO:0006957,GO:0006958,GO:0016176,GO:0009266,GO:…
MGG_16853	GO:0046593,GO:0005634,GO:0016899,GO:0044550,GO:0032775,GO:0004106,GO:0008716,GO:0047639,GO:1990146,GO:0061475,GO:0009252,GO:0032298,GO:0009772,GO:0043565,GO:0030261,GO:0004664,GO:0004665,GO:0051259,GO:0050237,GO:0031297,GO:0045122,GO:0020037,GO:0043590,GO:0015945,GO:0046154,GO:0008270,GO:0046677,GO:0003676,GO:0003677,GO:0003678,GO:0008289,GO:0008802,GO:0009314,GO:0005730,GO:0007267,GO:0045156,GO:…
MGG_03061	GO:0030433,GO:0016020,GO:0005829,GO:0046872,GO:0005737,GO:0036266,GO:0005739,GO:0070301,GO:0005789,GO:0004045,GO:0072671,GO:0071630
MGG_07606	GO:0005634,GO:0005635,GO:0005640,GO:0005641,GO:0007186,GO:0061459,GO:0051219,GO:0009236,GO:1902600,GO:0106009,GO:0019483,GO:0004639,GO:0006691,GO:0042025,GO:0006189,GO:0043065,GO:0051259,GO:0009277,GO:0009791,GO:0004672,GO:0000064,GO:0045121,GO:0004683,GO:0005198,GO:0039502,GO:0008270,GO:0030288,GO:0019028,GO:0046677,GO:0051286,GO:0019031,GO:0150104,GO:0000095,GO:0005216,GO:0039520,GO:0008289,GO:…
MGG_05912	GO:0010112,GO:0009089,GO:0005634,GO:0002181,GO:0046982,GO:0072583,GO:0043274,GO:0009611,GO:0032268,GO:0048268,GO:0098830,GO:0019344,GO:0098833,GO:0005905,GO:0043025,GO:0016787,GO:0048787,GO:0030100,GO:0016020,GO:0000149,GO:0005525,GO:0005654,GO:0005783,GO:0051223,GO:0003735,GO:0046872,GO:0048666,GO:1904006,GO:0045211,GO:0005788,GO:0035615,GO:0043679,GO:0071713,GO:0005794,GO:0019877,GO:0016805,GO:…
MGG_09019	GO:0032993,GO:0050482,GO:0005634,GO:0006644,GO:0003700,GO:0005576,GO:0003677,GO:0043565,GO:0004623
MGG_01941	GO:0005634,GO:0016773,GO:0005765,GO:0019079,GO:0030855,GO:0010887,GO:0042632,GO:0005769,GO:0003723,GO:0090122,GO:0008203,GO:0071949,GO:0047374,GO:0090383,GO:0005902,GO:0004370,GO:0016787,GO:0005524,GO:0016021,GO:0006805,GO:1902600,GO:1900554,GO:0005783,GO:0046872,GO:0019608,GO:0005788,GO:0033180,GO:0080030,GO:0004771,GO:0019748,GO:0009636,GO:0033572,GO:0006695,GO:0016042,GO:0043691,GO:0034220,GO:…
MGG_16247	GO:0050832,GO:0031640
MGG_04194	GO:0005576,GO:0008126
MGG_02114	GO:0061952,GO:0000001,GO:0005634,GO:1900063,GO:0031749,GO:1904666,GO:0005643,GO:0015886,GO:0051726,GO:0045071,GO:0098835,GO:0030742,GO:0005654,GO:1904645,GO:0050714,GO:0090650,GO:0090141,GO:0098844,GO:0034334,GO:0045087,GO:0034340,GO:0090149,GO:0090148,GO:0034342,GO:0048172,GO:1901612,GO:0071732,GO:0031798,GO:1903146,GO:0031288,GO:0043065,GO:0031802,GO:0043066,GO:0051259,GO:0051260,GO:0060988,GO:…
MGG_04251	GO:0000002,GO:0005634,GO:0005635,GO:0006915,GO:0006405,GO:0006406,GO:0046601,GO:0006409,GO:0005642,GO:0005643,GO:0045840,GO:0005654,GO:0000790,GO:0008219,GO:0016925,GO:1900034,GO:0009507,GO:0005667,GO:0060964,GO:0055085,GO:0043565,GO:0042802,GO:0043066,GO:0005436,GO:0043069,GO:0001085,GO:0042306,GO:0045893,GO:0044613,GO:0042826,GO:0042059,GO:0060236,GO:0044877,GO:0033613,GO:0005198,GO:0030544,GO:…
MGG_17803	GO:0030720,GO:0006144,GO:0006148,GO:0008198,GO:0002060,GO:0045069,GO:0047117,GO:0043025,GO:0048149,GO:0018456,GO:0018457,GO:0006171,GO:0097308,GO:0045087,GO:0010272,GO:0004129,GO:0018467,GO:0048169,GO:0033833,GO:0006195,GO:0033845,GO:0043065,GO:0007229,GO:0019518,GO:0033859,GO:0008266,GO:0016459,GO:0008270,GO:0005198,GO:0050255,GO:0021586,GO:1903688,GO:0051287,GO:0044119,GO:0001111,GO:0051289,GO:…
MGG_07419	GO:0004097,GO:0009986,GO:0046148,GO:0042438,GO:0021766,GO:0009543,GO:0042063,GO:1901709,GO:0004497,GO:1901708,GO:0045202,GO:0005524,GO:0016021,GO:0004503,GO:0072534,GO:0098966,GO:0046872,GO:0030424,GO:0030425,GO:0005788,GO:0001501,GO:0004641,GO:0098978,GO:0005796,GO:0005540,GO:1990138,GO:0031012,GO:0030246,GO:0048168,GO:0005737,GO:0060074,GO:0016491,GO:0006189,GO:0005615,GO:0033268,GO:0007160,GO:…
MGG_14057	GO:0020002,GO:0019012,GO:0046789,GO:0004806,GO:0039654,GO:0005576,GO:0016298,GO:0016042,GO:0036170,GO:0030447,GO:0009267,GO:0036180,GO:0016021,GO:0019062,GO:0019031,GO:0019064,GO:0075512,GO:0055036,GO:0009405,GO:0030430,GO:0005886
MGG_06888	GO:0051968,GO:0005634,GO:0004356,GO:0044297,GO:0071949,GO:0006412,GO:0042254,GO:0009749,GO:0006421,GO:0046872,GO:0032024,GO:0043546,GO:0019740,GO:0000287,GO:0009506,GO:0009507,GO:0042788,GO:1903670,GO:0071470,GO:0007218,GO:0042802,GO:0009267,GO:0005179,GO:0009535,GO:0009536,GO:0030016,GO:0051015,GO:0016459,GO:0005200,GO:0051537,GO:0050001,GO:0003924,GO:0008283,GO:0003676,GO:0003677,GO:0046686,GO:…
MGG_08776	GO:0045058,GO:0003084,GO:1904659,GO:0010255,GO:0000017,GO:0000023,GO:0010266,GO:0007195,GO:0000027,GO:0002080,GO:0005158,GO:0042025,GO:0008234,GO:0043066,GO:1904679,GO:0005179,GO:0004160,GO:0045121,GO:0010311,GO:0008270,GO:0019534,GO:0051286,GO:0009306,GO:0005213,GO:0008286,GO:1990782,GO:0022625,GO:0022626,GO:0022627,GO:0032868,GO:0032869,GO:0007275,GO:0003179,GO:0048240,GO:0007283,GO:0006260,GO:…
MGG_09032	GO:0016020,GO:0019012,GO:0042025,GO:0003723,GO:0005198,GO:0004190
MGG_16854	GO:0007168,GO:0043011,GO:0031748,GO:0005125,GO:0010248,GO:0008200,GO:0005129,GO:0005130,GO:0045069,GO:0032781,GO:0045070,GO:0043025,GO:0007186,GO:0009236,GO:1902600,GO:0007189,GO:0001046,GO:0007190,GO:0007191,GO:0008217,GO:0007194,GO:0006171,GO:0007195,GO:0004124,GO:0004129,GO:0045089,GO:0006182,GO:0002087,GO:0008233,GO:0042025,GO:0008234,GO:0007212,GO:0000049,GO:0086064,GO:0016441,GO:0043065,GO:…
MGG_17057	GO:0003955,GO:0042372,GO:0019031,GO:0005576,GO:0016491,GO:0005886,GO:0019646
MGG_00961	GO:0043014,GO:0043021,GO:0043022,GO:0090129,GO:0043025,GO:0048146,GO:0003091,GO:0000022,GO:0051225,GO:0003097,GO:0032794,GO:0035866,GO:0051228,GO:1990715,GO:0048168,GO:0042025,GO:0021549,GO:0007213,GO:0002102,GO:0051256,GO:0061496,GO:0061497,GO:0005178,GO:0008250,GO:0043066,GO:0061499,GO:0051259,GO:0007229,GO:0045121,GO:0000070,GO:0009289,GO:0008270,GO:0005198,GO:0042063,GO:0005200,GO:1902669,GO:…
MGG_01087	GO:0030688,GO:0005730,GO:0005634,GO:0005829,GO:0039654,GO:0046983,GO:0044167,GO:0005737,GO:0003723,GO:0043021,GO:0000461,GO:0000462,GO:0042254,GO:0034511,GO:0003924,GO:0005525,GO:0016021,GO:0005654,GO:0019062,GO:0055036,GO:0006364,GO:0030686,GO:0000479
MGG_05824	GO:0018880,GO:0019585,GO:0008194,GO:0046982,GO:0044877,GO:0005198,GO:0033108,GO:0016021,GO:0006805,GO:0005783,GO:0052695,GO:0005975,GO:0052696,GO:0046872,GO:0071385,GO:0052697,GO:0005789,GO:0043231,GO:0032991,GO:0016032,GO:0001889,GO:0032870,GO:0016999,GO:0045735,GO:0043434,GO:0005739,GO:0015020,GO:0035694,GO:0005743,GO:0032496,GO:0042803,GO:0006515,GO:0030259,GO:0016758,GO:0014070,GO:0031929,GO:…
MGG_03640	GO:0005125,GO:0051209,GO:0023051,GO:0007186,GO:0007187,GO:0015891,GO:0110101,GO:1902600,GO:0009237,GO:0005654,GO:0002074,GO:0050715,GO:0000028,GO:0045087,GO:0007200,GO:0007202,GO:0020002,GO:0020003,GO:0007205,GO:0007208,GO:0042025,GO:0001587,GO:0043066,GO:0045117,GO:0004674,GO:1903710,GO:0019012,GO:0051781,GO:0020037,GO:0008270,GO:0005198,GO:0039502,GO:0019534,GO:0043086,GO:0046677,GO:0051286,GO:…
MGG_07966	GO:0000002,GO:0005634,GO:0005635,GO:0006915,GO:0006405,GO:0006406,GO:0046601,GO:0006409,GO:0005642,GO:0005643,GO:0045840,GO:0005654,GO:0000790,GO:0008219,GO:0016925,GO:1900034,GO:0009507,GO:0005667,GO:0060964,GO:0055085,GO:0043565,GO:0042802,GO:0043066,GO:0005436,GO:0043069,GO:0001085,GO:0042306,GO:0045893,GO:0044613,GO:0042826,GO:0042059,GO:0060236,GO:0044877,GO:0033613,GO:0005198,GO:0030544,GO:…
MGG_12773	GO:1990111,GO:0005634,GO:0004674,GO:0010498,GO:0010499,GO:0000324,GO:0045444,GO:0052548,GO:0005509,GO:0006406,GO:0005576,GO:0004298,GO:0003723,GO:0015628,GO:0008270,GO:0004175,GO:0005839,GO:0004177,GO:0005524,GO:0046872,GO:0043161,GO:0004252,GO:0000287,GO:0035556,GO:0005737,GO:0019882,GO:0006508,GO:0008237,GO:0043952,GO:0000502,GO:0009405,GO:0006397,GO:0005886,GO:0004222,GO:0019774,GO:0007039
MGG_03639	GO:0070144,GO:0005634,GO:0032259,GO:1903640,GO:0007179,GO:0051213,GO:0002062,GO:0043025,GO:0007186,GO:0007187,GO:0007188,GO:0007189,GO:0048662,GO:2000391,GO:0004124,GO:0002076,GO:0007200,GO:0004129,GO:0007204,GO:0070181,GO:0060455,GO:0008233,GO:0008237,GO:0000049,GO:0005179,GO:0015935,GO:0007231,GO:0004672,GO:0015937,GO:0009793,GO:0045121,GO:0004674,GO:0070723,GO:0019013,GO:0020037,GO:0062023,GO:…
MGG_08074	GO:0004352,GO:0070401,GO:0004353,GO:0004354,GO:0009986,GO:0005634,GO:0070403,GO:0021762,GO:0005507,GO:0070402,GO:0070404,GO:0006536,GO:0006537,GO:0006538,GO:0043531,GO:0006541,GO:0005774,GO:0005524,GO:0005525,GO:0006807,GO:0045335,GO:0005783,GO:0032024,GO:0097308,GO:1901698,GO:0072350,GO:0097054,GO:0009507,GO:0031012,GO:0036267,GO:0021549,GO:0009646,GO:0042802,GO:0009651,GO:0019899,GO:0010044,GO:…
MGG_08708	GO:1904668,GO:0030723,GO:0008200,GO:0008201,GO:0043021,GO:0043022,GO:1904659,GO:1902610,GO:0043025,GO:0000017,GO:0051219,GO:0051225,GO:0008217,GO:0032794,GO:0000027,GO:0010267,GO:0045087,GO:0010272,GO:1990716,GO:0008233,GO:0061484,GO:0000045,GO:0000049,GO:0002098,GO:0002102,GO:0043065,GO:0043066,GO:0051259,GO:1904672,GO:1902624,GO:0090176,GO:0090181,GO:0004165,GO:0008270,GO:0043087,GO:0004177,GO:…
MGG_01310	GO:0003713,GO:0005634,GO:0003714,GO:0050821,GO:0046982,GO:0005524,GO:0000790,GO:0005654,GO:0070555,GO:0005669,GO:0071339,GO:0042795,GO:0051117,GO:0016301,GO:0044206,GO:0042802,GO:0004402,GO:0032435,GO:0051123,GO:0044211,GO:0006325,GO:0043066,GO:0060090,GO:0016573,GO:0043966,GO:0006974,GO:0006338,GO:0030914,GO:0016579,GO:0005829,GO:0008134,GO:1902166,GO:0033613,GO:0006352,GO:0000976,GO:0012501,GO:…
MGG_13744	GO:0030148,GO:0000324,GO:0000329,GO:0000139,GO:0016779,GO:0032588,GO:0031501,GO:0005774,GO:0005198,GO:0033106,GO:0006675,GO:0005524,GO:0016021,GO:0005783,GO:0046872,GO:0003677,GO:0005789,GO:0000030,GO:0051999,GO:0006688,GO:0005537,GO:0005794,GO:0004386,GO:0042025,GO:0006260,GO:0016757,GO:0016888
MGG_07733	GO:0000772,GO:0019236,GO:0005576
MGG_04855	GO:0000001,GO:0000002,GO:0010242,GO:0010243,GO:0008206,GO:0032782,GO:0000014,GO:0000015,GO:0043025,GO:1990668,GO:0008210,GO:0016404,GO:0047126,GO:1902602,GO:1904646,GO:0000028,GO:0045087,GO:0071716,GO:0008233,GO:0008234,GO:0008236,GO:0010288,GO:0000049,GO:0002098,GO:0010290,GO:1904680,GO:0045121,GO:0010315,GO:0051276,GO:0008270,GO:0000079,GO:0000083,GO:0043093,GO:0000086,GO:0006230,GO:0010328,GO:…
MGG_10265	GO:0004864,GO:0006337,GO:0005634,GO:0043524,GO:0045892,GO:0005829,GO:0030154,GO:0050769,GO:0005654,GO:0000790,GO:0005783,GO:0048471,GO:0042393,GO:0003677,GO:0032991,GO:1904834,GO:0043488,GO:0016032,GO:0003682,GO:0042470,GO:1903098,GO:0005737,GO:1905783,GO:2000179,GO:0019888,GO:0005811,GO:0006260,GO:0035067,GO:0019900,GO:0043005,GO:0006334,GO:0009279
MGG_13116	GO:0005634,GO:0006979,GO:1902617,GO:0005764,GO:0005509,GO:0046470,GO:0005576,GO:0008203,GO:0010124,GO:0008015,GO:0070542,GO:0046226,GO:0016020,GO:0046872,GO:0051099,GO:0032411,GO:0004063,GO:0043231,GO:0004064,GO:0032929,GO:0046434,GO:0008035,GO:0009636,GO:0006629,GO:0005543,GO:0005739,GO:0019372,GO:0018733,GO:0019439,GO:0005615,GO:0070062,GO:0042802,GO:0042803,GO:0031667,GO:0102007,GO:0046395,GO:…
MGG_02201	GO:0005634,GO:0032258,GO:0005635,GO:0005637,GO:0051209,GO:0043025,GO:0004114,GO:0048660,GO:0016405,GO:0070679,GO:0005654,GO:0048663,GO:0021527,GO:0008219,GO:0030238,GO:0045087,GO:0005667,GO:0007204,GO:0006695,GO:0008233,GO:0043564,GO:0043565,GO:0035374,GO:0009267,GO:0009268,GO:0045621,GO:0043065,GO:0043066,GO:0009277,GO:0042045,GO:0009791,GO:0015936,GO:0045121,GO:0046658,GO:0062023,GO:0035914,GO:…
MGG_08133	GO:0030723,GO:0008200,GO:0008201,GO:0043021,GO:0032781,GO:0043022,GO:1904659,GO:1902610,GO:0043025,GO:0000017,GO:0051219,GO:0051223,GO:0051225,GO:0008217,GO:0032794,GO:0000027,GO:0010267,GO:0000028,GO:0032797,GO:0045087,GO:1990716,GO:0008233,GO:0043051,GO:0061484,GO:0002092,GO:0000045,GO:0000049,GO:0043065,GO:0043066,GO:0051259,GO:1904672,GO:1902624,GO:0090176,GO:0090181,GO:0004165,GO:0002119,GO:…
MGG_08815	GO:0000002,GO:0005762,GO:0006275,GO:0032836,GO:0005829,GO:0048839,GO:0039693,GO:0005198,GO:0006351,GO:0072593,GO:0005777,GO:0004497,GO:0005778,GO:0019028,GO:0016021,GO:0016984,GO:0003677,GO:0000287,GO:0042592,GO:0006625,GO:0005794,GO:0015267,GO:0061668,GO:0000166,GO:2000377,GO:0005737,GO:0042025,GO:0005739,GO:0005743,GO:0070131,GO:0006067,GO:0003700,GO:0006260,GO:0007605,GO:0019253,GO:0034614,GO:…
MGG_07779	GO:0045058,GO:0003084,GO:1904659,GO:0010255,GO:0000017,GO:0000023,GO:0010266,GO:0007195,GO:0000027,GO:0002080,GO:0005158,GO:0042025,GO:0008234,GO:0043066,GO:1904679,GO:0005179,GO:0004160,GO:0045121,GO:0010311,GO:0008270,GO:0051286,GO:0009306,GO:0005213,GO:0008286,GO:1990782,GO:0022625,GO:0022626,GO:0022627,GO:0007268,GO:0032868,GO:0032869,GO:0007275,GO:0003179,GO:0048240,GO:0007283,GO:0006260,GO:…
MGG_08705	GO:1990110,GO:0005730,GO:0005634,GO:0006629,GO:0005829,GO:0046982,GO:0008168,GO:0005737,GO:0003723,GO:0048364,GO:0070476,GO:0048527,GO:0008081,GO:0016435,GO:2000234,GO:0006325,GO:0005654,GO:0048471,GO:0000056,GO:0070043,GO:0006364,GO:0010078,GO:0031167,GO:0000447
MGG_04733	GO:0006656,GO:0006657,GO:0033281,GO:0005634,GO:0005635,GO:0045576,GO:0008201,GO:0004105,GO:0008203,GO:0007189,GO:0043032,GO:0036377,GO:0000027,GO:0010273,GO:0020002,GO:0042535,GO:0020009,GO:0008233,GO:0042025,GO:0042026,GO:0042538,GO:0008236,GO:0043565,GO:0000049,GO:0021554,GO:0009267,GO:0071222,GO:0020026,GO:0043066,GO:0031290,GO:0051259,GO:0031293,GO:1902626,GO:0019013,GO:0020037,GO:0062023,GO:…
MGG_05322	GO:0072707,GO:0005123,GO:0005125,GO:0008201,GO:0000015,GO:0007186,GO:0001046,GO:0032794,GO:0043035,GO:0035869,GO:0007200,GO:0004129,GO:0007204,GO:0043046,GO:0042025,GO:0070699,GO:0042035,GO:0045111,GO:0007224,GO:0043065,GO:0043066,GO:0005179,GO:0051260,GO:0019521,GO:0042054,GO:0040008,GO:0061512,GO:0042060,GO:0022604,GO:0008270,GO:0005198,GO:0000079,GO:0005201,GO:0007249,GO:0000082,GO:0070742,GO:…
MGG_02393	GO:0052689,GO:0051793,GO:0034338,GO:0005618,GO:0044275,GO:0005576,GO:0016042,GO:0019626,GO:0052651,GO:0047372,GO:0050525,GO:0009405
MGG_04729	GO:0005634,GO:0046872
MGG_10251	GO:0015106,GO:0009986,GO:0015108,GO:0015111,GO:1902358,GO:0015116,GO:0006412,GO:2000147,GO:0005654,GO:0038166,GO:0008470,GO:0009751,GO:0046872,GO:0035864,GO:0004129,GO:0015138,GO:0009506,GO:0009507,GO:0015141,GO:0031526,GO:0031528,GO:0030507,GO:0097066,GO:0015660,GO:0055085,GO:0042802,GO:0019001,GO:0008509,GO:0042045,GO:0015935,GO:0006979,GO:0020037,GO:0000329,GO:0019531,GO:0019532,GO:0008271,GO:…
MGG_18057	GO:0009986,GO:0005634,GO:0050435,GO:0001540,GO:0140036,GO:0031626,GO:0005777,GO:0051603,GO:0005524,GO:0008340,GO:0017046,GO:0005782,GO:0044183,GO:0043171,GO:0042277,GO:0045861,GO:0043559,GO:0008233,GO:0009897,GO:0001324,GO:0019885,GO:0070062,GO:0042802,GO:0042803,GO:0010815,GO:0016323,GO:0005829,GO:1901143,GO:1901142,GO:0150094,GO:0044877,GO:0008270,GO:0004175,GO:0042447,GO:0030163,GO:0097242,GO:…
MGG_05733	GO:0016021
MGG_12210	GO:0047617,GO:0005506,GO:0000324,GO:0000329,GO:0055114,GO:0015891,GO:0016021,GO:0005783,GO:0046872,GO:0006811,GO:0006879,GO:0055072,GO:0006880,GO:0050660,GO:0000293,GO:0006825,GO:0006826,GO:0035434,GO:0005739,GO:0052851,GO:0000184,GO:0010106,GO:0015677,GO:0009405,GO:0005886,GO:0006974,GO:0033215
MGG_00842	GO:0005634
MGG_01940	GO:0016021
MGG_16886	GO:0008201,GO:0000137,GO:0000139,GO:0007310,GO:0072334,GO:0006548,GO:0016020,GO:0016021,GO:0005654,GO:0005783,GO:0046872,GO:0005789,GO:0035999,GO:0034976,GO:0005794,GO:0015012,GO:0015780,GO:0030246,GO:0005542,GO:0015782,GO:0015783,GO:0015786,GO:0015787,GO:0055085,GO:0015790,GO:0070062,GO:0043312,GO:1904813,GO:1990570,GO:0030133,GO:0005814,GO:1990569,GO:0015297,GO:0008643,GO:0030021,GO:0070983,GO:…
MGG_10893	GO:0021762,GO:0009986,GO:0005634,GO:0004866,GO:0004867,GO:0015878,GO:0071944,GO:0004107,GO:0008203,GO:0015116,GO:0015887,GO:0043025,GO:0000786,GO:0015124,GO:0005654,GO:0001046,GO:0046872,GO:0071453,GO:0004129,GO:0005665,GO:0006953,GO:0006954,GO:0006955,GO:0055085,GO:1904685,GO:0035633,GO:0042552,GO:1901604,GO:0003899,GO:0000316,GO:0034115,GO:0000324,GO:0070469,GO:0022857,GO:0000329,GO:0008272,GO:…
MGG_17468	GO:0032259,GO:0008168,GO:0009405
MGG_09667	GO:0016021
MGG_02191	GO:0009405
MGG_08429	GO:0055040,GO:0004803,GO:0005829,GO:0039623,GO:0005576,GO:0009609,GO:0009610,GO:0009420,GO:0005198,GO:0004497,GO:0016020,GO:0046740,GO:0019028,GO:0016984,GO:0046872,GO:0036377,GO:0004252,GO:0003677,GO:0009507,GO:0030435,GO:0009827,GO:0071973,GO:0042025,GO:0006313,GO:0006508,GO:0008236,GO:0048046,GO:0098671,GO:0005615,GO:0005618,GO:0007155,GO:0019253,GO:0044219,GO:0009853,GO:0009405,GO:0046718,GO:…
MGG_13626	GO:0071555,GO:0005506,GO:0019843,GO:0005764,GO:0008456,GO:0016139,GO:0003723,GO:0006412,GO:0046477,GO:0005773,GO:0046479,GO:0000272,GO:0017041,GO:0046355,GO:0016787,GO:0009620,GO:0005524,GO:0016021,GO:0003735,GO:0005788,GO:0016798,GO:0000287,GO:0006687,GO:0009505,GO:0005794,GO:0009507,GO:0009635,GO:0032549,GO:0030246,GO:0009767,GO:0016168,GO:0009512,GO:0016936,GO:0016682,GO:0009772,GO:0048046,GO:…
MGG_05100	GO:0000324,GO:0009607,GO:0005576,GO:0071944,GO:0009611,GO:0005773,GO:0050832,GO:0009617,GO:0042581,GO:0009814,GO:0005783,GO:0009751,GO:0031640,GO:0009753,GO:0080027,GO:0009566,GO:0015908,GO:0032934,GO:0090729,GO:0006952,GO:0015918,GO:0005615,GO:0098609,GO:0007283,GO:0031225,GO:0009723,GO:0009277,GO:0009405
MGG_07868	GO:0005634,GO:0005891,GO:0005509,GO:0045446,GO:0030600,GO:0048265,GO:0048266,GO:0019722,GO:0003723,GO:0006412,GO:0016021,GO:0005654,GO:0003735,GO:0046872,GO:0019226,GO:0000028,GO:0006816,GO:0090273,GO:0019233,GO:0016162,GO:0042274,GO:0020002,GO:0030245,GO:0030246,GO:0030247,GO:0098982,GO:0030248,GO:0042025,GO:0099626,GO:1990837,GO:0045493,GO:0022843,GO:0070588,GO:0050877,GO:0009405,GO:0009279,GO:…
MGG_01862	GO:0005381,GO:0000006,GO:0000007,GO:0005768,GO:0005385,GO:0005769,GO:0071944,GO:0005773,GO:0005774,GO:0009617,GO:0016020,GO:0016021,GO:0005783,GO:0071577,GO:0009624,GO:0071578,GO:0005789,GO:0055072,GO:0005802,GO:0006826,GO:0006829,GO:0030001,GO:0015675,GO:0010043,GO:0005886,GO:0005887,GO:0009535
MGG_03821	GO:1990683,GO:0061448,GO:0030728,GO:0008202,GO:0008203,GO:0045071,GO:0051216,GO:0043025,GO:0008209,GO:0008210,GO:0008211,GO:0006164,GO:0030742,GO:0090135,GO:0008217,GO:0010268,GO:0002077,GO:0045087,GO:0043043,GO:0000038,GO:0008233,GO:0008236,GO:0090160,GO:0010291,GO:0002102,GO:0006203,GO:0034875,GO:1904672,GO:0045121,GO:0051276,GO:0016460,GO:0008270,GO:0004175,GO:0000079,GO:0071771,GO:0010332,GO:…
MGG_00016	GO:0070403,GO:0005634,GO:0005507,GO:0046982,GO:0005768,GO:0003855,GO:0045839,GO:0003856,GO:0022416,GO:0004497,GO:0061331,GO:0016787,GO:0005524,GO:0046872,GO:0003866,GO:0004764,GO:0004765,GO:0000287,GO:0005794,GO:0009507,GO:0032549,GO:0000166,GO:0005802,GO:2000177,GO:0042802,GO:0042803,GO:0033587,GO:0019253,GO:0003899,GO:0016829,GO:0004674,GO:0005829,GO:0008134,GO:0061382,GO:0016838,GO:0008270,GO:…
MGG_03753	GO:0055041,GO:0031234,GO:0032259,GO:0001798,GO:2000406,GO:0006665,GO:0006666,GO:0008202,GO:0047886,GO:0019731,GO:0001812,GO:0004888,GO:0071705,GO:0034329,GO:0000287,GO:0045087,GO:0044319,GO:0043296,GO:0030496,GO:0043297,GO:0030497,GO:1903673,GO:0031532,GO:0006958,GO:0102960,GO:0005938,GO:0018482,GO:0042803,GO:0071222,GO:0035385,GO:0006718,GO:0022848,GO:0015424,GO:0045122,GO:0055114,GO:0042571,GO:…
MGG_06836	GO:0042752,GO:0005634,GO:0042754,GO:0006658,GO:0032515,GO:0010244,GO:0005641,GO:1901332,GO:0006665,GO:0071949,GO:0050958,GO:2000652,GO:0005654,GO:1902347,GO:0046872,GO:0045087,GO:0015137,GO:0009507,GO:0050980,GO:1901371,GO:0006952,GO:0042802,GO:0051510,GO:0042552,GO:0009785,GO:0071482,GO:0006975,GO:0003904,GO:0004672,GO:1904222,GO:0045892,GO:0010310,GO:1904219,GO:0003913,GO:0003914,GO:0042826,GO:…
MGG_08349	GO:0031232,GO:0007169,GO:0005634,GO:0031234,GO:0043524,GO:0001541,GO:0001542,GO:0044550,GO:0032263,GO:0032264,GO:0110095,GO:0043536,GO:0008209,GO:0043025,GO:0016404,GO:0005654,GO:0008217,GO:0033306,GO:0005148,GO:0097308,GO:0045087,GO:0032287,GO:0020002,GO:0042531,GO:0006694,GO:0048678,GO:0006695,GO:0050728,GO:0050221,GO:0042542,GO:0006703,GO:0006706,GO:0071222,GO:0052794,GO:0042554,GO:0052795,GO:…
MGG_00314	GO:0045056,GO:0008199,GO:0004104,GO:0030728,GO:0008201,GO:0008203,GO:0090122,GO:0000015,GO:0043025,GO:0007193,GO:1901575,GO:0035866,GO:0035867,GO:0002076,GO:0035868,GO:0002087,GO:0042025,GO:0008236,GO:0021549,GO:0009268,GO:0072756,GO:0042043,GO:0005179,GO:0051259,GO:0007229,GO:0045121,GO:0004161,GO:0045123,GO:0043083,GO:0002124,GO:0040012,GO:0050253,GO:0005198,GO:2000969,GO:0006231,GO:0008283,GO:…
MGG_03299	GO:1900062,GO:0005634,GO:0010247,GO:0009737,GO:0003084,GO:1904659,GO:0043025,GO:0005654,GO:0036377,GO:0007195,GO:0020002,GO:0030245,GO:0042025,GO:0043562,GO:0043565,GO:0001070,GO:0085042,GO:0015415,GO:0001591,GO:1904679,GO:0007231,GO:0019012,GO:0019013,GO:0010311,GO:0030285,GO:0008270,GO:0005198,GO:0019028,GO:0046677,GO:0019031,GO:0019033,GO:0009307,GO:0003676,GO:0003677,GO:0004190,GO:0032355,GO:…
MGG_05030	GO:0005216,GO:0039521,GO:0044385,GO:0005794,GO:0005634,GO:0020002,GO:0005829,GO:0015078,GO:0070086,GO:0008137,GO:0031625,GO:0005737,GO:0007049,GO:0000138,GO:0005739,GO:0002092,GO:0030674,GO:0016021,GO:0015031,GO:0030136,GO:0039707,GO:0051259,GO:0055036,GO:0005886
MGG_10449	GO:0031232,GO:0006656,GO:0006657,GO:0033281,GO:0005634,GO:0043523,GO:0005635,GO:0043525,GO:0008198,GO:0045576,GO:0008201,GO:0004105,GO:0008203,GO:0009231,GO:1990666,GO:1990667,GO:0007189,GO:0043032,GO:0000027,GO:0032799,GO:0010273,GO:0032802,GO:0020002,GO:0032803,GO:0020003,GO:0020004,GO:0032805,GO:0042535,GO:0008233,GO:0042025,GO:0020009,GO:0042026,GO:0042538,GO:0002092,GO:0008236,GO:0043565,GO:…
MGG_01247	GO:0005634,GO:0005635,GO:0035846,GO:0009737,GO:0005131,GO:0043021,GO:0051216,GO:0090131,GO:0005654,GO:0009753,GO:0051225,GO:0030246,GO:0006694,GO:0030247,GO:0035885,GO:0018990,GO:0010800,GO:0010288,GO:1990698,GO:0030261,GO:0043066,GO:0005179,GO:0051259,GO:0004672,GO:0004674,GO:0040003,GO:0020037,GO:0006726,GO:0061512,GO:1904724,GO:0031307,GO:0042572,GO:0042060,GO:0008270,GO:0005201,GO:0007250,GO:…
MGG_03746	GO:0071555,GO:0005634,GO:0030600,GO:0007059,GO:0016787,GO:0005524,GO:0016021,GO:0000278,GO:0090263,GO:0046872,GO:0008344,GO:0051225,GO:1990077,GO:0008355,GO:0000164,GO:0072357,GO:0030245,GO:0030248,GO:0008360,GO:0007080,GO:0042025,GO:0016042,GO:0045490,GO:0045493,GO:0030261,GO:0007611,GO:0009279,GO:0005700,GO:0005829,GO:0006470,GO:0007623,GO:0005576,GO:0031176,GO:0004553,GO:0040011,GO:0005201,GO:…
MGG_02120	GO:0005634,GO:0032259,GO:0005125,GO:0008966,GO:0044550,GO:0004615,GO:0033799,GO:0033800,GO:1901847,GO:0006412,GO:0071949,GO:0102671,GO:0102670,GO:0051216,GO:0030739,GO:0006419,GO:0046872,GO:0030746,GO:0009243,GO:0035867,GO:0000287,GO:0030752,GO:0009507,GO:0009252,GO:0019748,GO:0005159,GO:0047145,GO:0030761,GO:0030762,GO:0047146,GO:0042026,GO:0070700,GO:0030509,GO:0030766,GO:0070448,GO:0000049,GO:…
MGG_09990	GO:0055040,GO:0075521,GO:0009986,GO:0001798,GO:0045576,GO:0008201,GO:0001805,GO:0001812,GO:0001813,GO:0004888,GO:0010008,GO:0046872,GO:0036377,GO:0001820,GO:0009506,GO:0009507,GO:0071973,GO:0031012,GO:0042535,GO:0006952,GO:0042025,GO:0006955,GO:0008236,GO:0043565,GO:0006959,GO:0042802,GO:0042803,GO:1905449,GO:0019253,GO:0019770,GO:0020037,GO:0062023,GO:0040008,GO:0050766,GO:1904467,GO:0005198,GO:…
MGG_04225	GO:0045058,GO:0003084,GO:1904659,GO:0010255,GO:0000017,GO:0000023,GO:0010266,GO:0007195,GO:0000027,GO:0002080,GO:0005158,GO:0042025,GO:0008234,GO:0043066,GO:1904679,GO:0005179,GO:0004160,GO:0045121,GO:0010311,GO:0008270,GO:0051286,GO:0009306,GO:0005213,GO:0008286,GO:1990782,GO:0022625,GO:0022626,GO:0022627,GO:0032868,GO:0032869,GO:0007275,GO:0003179,GO:0048240,GO:0007283,GO:0006260,GO:0007286,GO:…
MGG_08480	GO:0004064,GO:0009298,GO:0016787,GO:0004615,GO:0005737,GO:0004601,GO:0005739
MGG_16842	GO:0005634,GO:0050434,GO:0035844,GO:0043268,GO:0033292,GO:0006417,GO:0036371,GO:0036372,GO:0099092,GO:0086036,GO:0005654,GO:0046872,GO:0043034,GO:0046875,GO:0001822,GO:0009507,GO:1990970,GO:0044325,GO:0005929,GO:0043565,GO:0001070,GO:0051247,GO:0010801,GO:0086066,GO:0034613,GO:0042805,GO:0086070,GO:0010557,GO:0070972,GO:0000062,GO:0030018,GO:1900383,GO:0016202,GO:0086091,GO:0055117,GO:0039502,GO:…
MGG_10215	GO:0005634,GO:0043267,GO:0009733,GO:0009737,GO:0051209,GO:0009738,GO:0019722,GO:0009739,GO:0048653,GO:0005901,GO:0032526,GO:0010513,GO:0043025,GO:0007186,GO:0102162,GO:0007187,GO:0048148,GO:0050965,GO:0050966,GO:0098839,GO:0009751,GO:0046872,GO:0051482,GO:0008219,GO:1901827,GO:0007200,GO:0045600,GO:0019233,GO:0009506,GO:0007202,GO:0009507,GO:0031012,GO:0007204,GO:0009509,GO:0007206,GO:0007208,GO:…
MGG_00416	GO:0005634,GO:0043011,GO:0005125,GO:0005129,GO:0008202,GO:0005643,GO:0047115,GO:0008206,GO:0030223,GO:0008207,GO:0030224,GO:0030225,GO:0009749,GO:1902600,GO:0008217,GO:0015903,GO:0045087,GO:0020002,GO:0042531,GO:0009252,GO:0006693,GO:0031781,GO:0031782,GO:0007218,GO:0008242,GO:0048179,GO:0044597,GO:0044598,GO:0071222,GO:0048185,GO:0005179,GO:0042045,GO:0009791,GO:0009279,GO:0048705,GO:1903711,GO:…
MGG_00402	GO:0005634,GO:0006915,GO:0043524,GO:0001541,GO:0010508,GO:0110095,GO:0005902,GO:0043025,GO:0005654,GO:0005911,GO:0046872,GO:0008217,GO:0019226,GO:0001819,GO:0032287,GO:0051490,GO:0046627,GO:0009507,GO:0045859,GO:0048678,GO:0043560,GO:0050728,GO:0050732,GO:0042542,GO:0000303,GO:0010033,GO:0042802,GO:0042554,GO:0009534,GO:0009535,GO:0048705,GO:2001241,GO:0032839,GO:2001238,GO:0055114,GO:0042572,GO:…
MGG_01921	GO:0015171,GO:0003333,GO:0016021
MGG_02113	GO:0031649,GO:0009409,GO:0045986,GO:0005634,GO:0120162,GO:0016324,GO:0030501,GO:0002024,GO:0002025,GO:0016491,GO:0002028,GO:0004941,GO:0045453,GO:0040015,GO:0008179,GO:0010739,GO:0007189,GO:0016021,GO:0045944,GO:0050873,GO:1904646,GO:0061885,GO:0009405
MGG_12568	GO:0030976,GO:0005634,GO:0043525,GO:0010508,GO:0045070,GO:0045071,GO:0015631,GO:0000785,GO:0019731,GO:0035092,GO:0005654,GO:0000278,GO:0046872,GO:0048666,GO:0000287,GO:0045087,GO:0035617,GO:0048674,GO:0020002,GO:0048675,GO:0009507,GO:0034599,GO:0005938,GO:0030003,GO:0034614,GO:0009792,GO:0004672,GO:0004674,GO:0006979,GO:0042307,GO:0006468,GO:0071243,GO:0042060,GO:0030286,GO:0047695,GO:0008017,GO:…
MGG_13764	GO:0031489,GO:0006914,GO:0005507,GO:0017157,GO:0005768,GO:0007049,GO:0010506,GO:0097546,GO:0000139,GO:0043025,GO:0045202,GO:0005525,GO:0051223,GO:0045335,GO:0005783,GO:0006935,GO:0098969,GO:0032153,GO:0005789,GO:0030496,GO:0010273,GO:0005794,GO:0098978,GO:0016036,GO:0080167,GO:0043687,GO:0004519,GO:0004520,GO:0048169,GO:0005929,GO:0016682,GO:0070062,GO:0009007,GO:0031410,GO:0005813,GO:0005814,GO:…
MGG_08786	GO:0000324,GO:0070469,GO:0006855,GO:0071944,GO:0022857,GO:0022890,GO:0015850,GO:0005739,GO:0055085,GO:0005743,GO:0015665,GO:0005938,GO:0016021,GO:0022904,GO:0006812,GO:0042910,GO:0005887,GO:0009055
MGG_00017	GO:0007169,GO:0032259,GO:0044550,GO:0035336,GO:0015629,GO:0008206,GO:0043552,GO:0019748,GO:0015908,GO:0005925,GO:0000038,GO:0015911,GO:0010025,GO:0006699,GO:0102965,GO:0055114,GO:0044877,GO:0035924,GO:0008284,GO:0016477,GO:0016740,GO:0046951,GO:0017000,GO:0010345,GO:0004714,GO:0016746,GO:0007275,GO:0016491,GO:0015979,GO:0033644,GO:0010863,GO:0004467,GO:0018298,GO:0009085,GO:0019838,GO:0030335,GO:…
MGG_03507	GO:0070469,GO:0016021,GO:0022904,GO:0009055,GO:0005743

## Sheet: Sheet2
GO enrichment of MoKin1_vs_Ku80. down DEGs
Class	GO_Name	GO_ID	GO_Level	P_value	EnrichmentScore	HitsGenesCountsInSelectedSet	HitsGenesCountsInBackground	AllGenesCountsInSelectedSet	AllGenesCountsInBackground	GenesOfSelectedSetInGOterm	corrected p-value(BH method)
Molecular function	symporter activity	GO:0015293	6	0.00086271	2.30203	17	557	87	6562	MGG_05322,MGG_08708,MGG_07779,MGG_03299,MGG_04225,MGG_02124,MGG_10251,MGG_07966,MGG_07606,MGG_08776,MGG_04251,MGG_08133,MGG_10893,MGG_02072,MGG_00961,MGG_03639,MGG_00314,	0.357334
Molecular function	catalytic activity, acting on a tRNA	GO:0140101	5	0.000935067	2.28561	17	561	87	6562	MGG_17823,MGG_03061,MGG_08708,MGG_06888,MGG_07779,MGG_10449,MGG_02120,MGG_04225,MGG_04733,MGG_07606,MGG_04855,MGG_08776,MGG_08133,MGG_02072,MGG_03639,MGG_16853,MGG_03821,	0.322754
Molecular function	oxidoreductase activity, acting on the CH-CH group of donors	GO:0016627	4	0.00132587	1.98986	21	796	87	6562	MGG_05322,MGG_16854,MGG_08708,MGG_08349,MGG_02124,MGG_10251,MGG_07966,MGG_00416,MGG_07606,MGG_04855,MGG_04251,MGG_17803,MGG_08133,MGG_13764,MGG_02072,MGG_00961,MGG_03639,MGG_00402,MGG_12568,MGG_16853,MGG_03821,	0.343235
Molecular function	G-protein alpha-subunit binding	GO:0001965	4	0.00146019	4.12482	7	128	87	6562	MGG_08708,MGG_07606,MGG_03640,MGG_08133,MGG_02072,MGG_10215,MGG_00755,	0.336005
Molecular function	dopamine neurotransmitter receptor activity, coupled via Gi/Go	GO:0001591	7	0.00161353	5.80195	5	65	87	6562	MGG_16854,MGG_07779,MGG_03299,MGG_04225,MGG_08776,	0.334161
Molecular function	SH2 domain binding	GO:0042169	5	0.00190203	3.94013	7	134	87	6562	MGG_17822,MGG_01279,MGG_08708,MGG_05912,MGG_07966,MGG_04251,MGG_08133,	0.303008
Molecular function	hexose transmembrane transporter activity	GO:0015149	7	0.00204252	3.46783	8	174	87	6562	MGG_17822,MGG_08708,MGG_07779,MGG_03299,MGG_04225,MGG_08776,MGG_08133,MGG_00314,	0.302148
Molecular function	carboxylic ester hydrolase activity	GO:0052689	5	0.00224819	1.90835	21	830	87	6562	MGG_04194,MGG_16854,MGG_03061,MGG_08708,MGG_02120,MGG_13116,MGG_14057,MGG_01941,MGG_07966,MGG_02393,MGG_04251,MGG_08133,MGG_10215,MGG_03639,MGG_09019,MGG_08480,MGG_16853,MGG_03746,MGG_07868,MGG_03821,MGG_00314,	0.3104
Molecular function	dopamine binding	GO:0035240	5	0.00254224	5.23787	5	72	87	6562	MGG_16854,MGG_07779,MGG_03299,MGG_04225,MGG_08776,	0.329061
Molecular function	glucose transmembrane transporter activity	GO:0005355	8	0.00264533	3.71815	7	142	87	6562	MGG_17822,MGG_08708,MGG_07779,MGG_03299,MGG_04225,MGG_08776,MGG_08133,	0.322263
Molecular function	galactose transmembrane transporter activity	GO:0005354	8	0.00296642	4.19029	6	108	87	6562	MGG_08708,MGG_07779,MGG_03299,MGG_04225,MGG_08776,MGG_08133,	0.341303
Molecular function	polyol transmembrane transporter activity	GO:0015166	5	0.00321246	3.59168	7	147	87	6562	MGG_08708,MGG_07779,MGG_03299,MGG_04225,MGG_08776,MGG_08133,MGG_00961,	0.350158
Molecular function	dopamine neurotransmitter receptor activity	GO:0004952	6	0.00340922	4.89775	5	77	87	6562	MGG_16854,MGG_07779,MGG_03299,MGG_04225,MGG_08776,	0.353025
Molecular function	myo-inositol transmembrane transporter activity	GO:0005365	6	0.00355603	4.04064	6	112	87	6562	MGG_08708,MGG_07779,MGG_03299,MGG_04225,MGG_08776,MGG_08133,	0.350693
Molecular function	lyase activity	GO:0016829	3	0.00388868	1.44286	40	2091	87	6562	MGG_05322,MGG_17823,MGG_16854,MGG_01279,MGG_08708,MGG_06888,MGG_07779,MGG_08429,MGG_10449,MGG_02120,MGG_04225,MGG_02124,MGG_02201,MGG_09990,MGG_10251,MGG_00016,MGG_08815,MGG_07966,MGG_04733,MGG_00416,MGG_07606,MGG_04855,MGG_06836,MGG_05824,MGG_03640,MGG_08776,MGG_04251,MGG_17803,MGG_08133,MGG_10893,MGG_02072,MGG_16886,MGG_00961,MGG_03639,MGG_10466,MGG_12568,MGG_16853,MGG_01247,MGG_03821,MGG_00314,	0.366066
Molecular function	secondary active transmembrane transporter activity	GO:0015291	5	0.00415132	1.78043	22	932	87	6562	MGG_05322,MGG_01279,MGG_08708,MGG_07779,MGG_03299,MGG_04225,MGG_02124,MGG_10251,MGG_07966,MGG_00416,MGG_07606,MGG_06836,MGG_03640,MGG_08776,MGG_04251,MGG_08133,MGG_10893,MGG_02072,MGG_16886,MGG_00961,MGG_03639,MGG_00314,	0.373799
Molecular function	endopeptidase activity	GO:0004175	5	0.00436586	1.49823	35	1762	87	6562	MGG_12773,MGG_17822,MGG_16854,MGG_01279,MGG_08708,MGG_07779,MGG_08429,MGG_08349,MGG_10449,MGG_02120,MGG_03299,MGG_04225,MGG_02124,MGG_02201,MGG_09032,MGG_09990,MGG_18057,MGG_04733,MGG_00416,MGG_07606,MGG_04855,MGG_05824,MGG_03640,MGG_08776,MGG_17803,MGG_08133,MGG_02072,MGG_10215,MGG_00961,MGG_03639,MGG_03753,MGG_16853,MGG_01247,MGG_03821,MGG_00314,	0.361668
Molecular function	monosaccharide transmembrane transporter activity	GO:0015145	6	0.0045301	3.04749	8	198	87	6562	MGG_17822,MGG_08708,MGG_07779,MGG_03299,MGG_04225,MGG_08776,MGG_08133,MGG_00314,	0.347476
Molecular function	pentose transmembrane transporter activity	GO:0015146	7	0.0045987	3.83518	6	118	87	6562	MGG_08708,MGG_07779,MGG_03299,MGG_04225,MGG_08776,MGG_08133,	0.34014
Molecular function	sugar transmembrane transporter activity	GO:0051119	5	0.00495846	3.002	8	201	87	6562	MGG_17822,MGG_08708,MGG_07779,MGG_03299,MGG_04225,MGG_08776,MGG_08133,MGG_00314,	0.354102
Molecular function	oxidoreductase activity	GO:0016491	3	0.00503963	1.28305	56	3292	87	6562	MGG_05322,MGG_16854,MGG_13626,MGG_08074,MGG_01279,MGG_08708,MGG_06888,MGG_07779,MGG_07419,MGG_08429,MGG_08349,MGG_10449,MGG_02120,MGG_03299,MGG_04225,MGG_02124,MGG_02201,MGG_08786,MGG_05030,MGG_09990,MGG_10251,MGG_01941,MGG_00016,MGG_08815,MGG_07966,MGG_04733,MGG_00416,MGG_07606,MGG_04855,MGG_00017,MGG_08776,MGG_04251,MGG_02113,MGG_17803,MGG_08133,MGG_10893,MGG_13764,MGG_02072,MGG_10215,MGG_17057…	0.347903
Molecular function	cytoskeletal motor activity	GO:0003774	2	0.00546389	2.29722	12	394	87	6562	MGG_05322,MGG_16854,MGG_01279,MGG_06888,MGG_10449,MGG_10251,MGG_02114,MGG_04733,MGG_17803,MGG_08133,MGG_12568,MGG_03821,	0.365023
Molecular function	D-glucose transmembrane transporter activity	GO:0055056	9	0.00562731	3.67928	6	123	87	6562	MGG_17822,MGG_08708,MGG_07779,MGG_04225,MGG_08776,MGG_08133,	0.364193
Molecular function	anion transmembrane transporter activity	GO:0008509	5	0.0057592	1.70411	23	1018	87	6562	MGG_05322,MGG_17822,MGG_16854,MGG_01279,MGG_08708,MGG_07779,MGG_03299,MGG_04225,MGG_10251,MGG_07966,MGG_00416,MGG_07606,MGG_04855,MGG_06836,MGG_03640,MGG_08776,MGG_04251,MGG_08133,MGG_10893,MGG_02072,MGG_16886,MGG_01247,MGG_03821,	0.361434
Molecular function	organic hydroxy compound transmembrane transporter activity	GO:1901618	4	0.00591651	2.27413	12	398	87	6562	MGG_16854,MGG_08708,MGG_07779,MGG_03299,MGG_04225,MGG_08786,MGG_00416,MGG_04855,MGG_03640,MGG_08776,MGG_08133,MGG_00961,	0.360385
Molecular function	ion channel activity	GO:0005216	6	0.00597631	1.56462	29	1398	87	6562	MGG_05322,MGG_17822,MGG_16854,MGG_13626,MGG_01279,MGG_08708,MGG_07779,MGG_10449,MGG_04225,MGG_02124,MGG_02201,MGG_05030,MGG_10251,MGG_04733,MGG_00416,MGG_07606,MGG_04855,MGG_03640,MGG_08776,MGG_17803,MGG_08133,MGG_02072,MGG_00961,MGG_03639,MGG_03753,MGG_01247,MGG_07868,MGG_03821,MGG_00314,	0.353627
Molecular function	glucoside transmembrane transporter activity	GO:0042947	5	0.0065644	3.5634	6	127	87	6562	MGG_08708,MGG_07779,MGG_04225,MGG_04855,MGG_08776,MGG_08133,	0.367429
Molecular function	solute:cation symporter activity	GO:0015294	7	0.00677229	2.14558	13	457	87	6562	MGG_05322,MGG_08708,MGG_07779,MGG_03299,MGG_04225,MGG_02124,MGG_07966,MGG_07606,MGG_08776,MGG_04251,MGG_08133,MGG_10893,MGG_02072,	0.36909
Molecular function	fructose transmembrane transporter activity	GO:0005353	8	0.00694606	4.14425	5	91	87	6562	MGG_17822,MGG_07779,MGG_03299,MGG_04225,MGG_08776,	0.368854
Molecular function	glycerol transmembrane transporter activity	GO:0015168	6	0.00727008	4.0992	5	92	87	6562	MGG_07779,MGG_03299,MGG_04225,MGG_08776,MGG_00961,	0.376408
Molecular function	hydrolase activity	GO:0016787	3	0.00770735	1.21903	63	3898	87	6562	MGG_05322,MGG_01087,MGG_12773,MGG_13744,MGG_17823,MGG_04194,MGG_17822,MGG_16854,MGG_13626,MGG_03061,MGG_01279,MGG_08708,MGG_08705,MGG_06888,MGG_07779,MGG_05912,MGG_08429,MGG_08349,MGG_10449,MGG_02120,MGG_03299,MGG_04225,MGG_02124,MGG_02201,MGG_13116,MGG_09032,MGG_09990,MGG_18057,MGG_14057,MGG_01941,MGG_00016,MGG_02114,MGG_07966,MGG_04733,MGG_00416,MGG_07606,MGG_04855,MGG_06836,MGG_05824,MGG_03640…	0.389315
Molecular function	alpha-glucoside transmembrane transporter activity	GO:0015151	6	0.00830539	3.96975	5	95	87	6562	MGG_08708,MGG_07779,MGG_04225,MGG_08776,MGG_08133,	0.39092
Molecular function	ligase activity, forming carbon-oxygen bonds	GO:0016875	4	0.00842072	2.27309	11	365	87	6562	MGG_17823,MGG_08708,MGG_06888,MGG_02120,MGG_07606,MGG_04855,MGG_08133,MGG_02072,MGG_03639,MGG_16853,MGG_03821,	0.38754
Molecular function	aminoacyl-tRNA ligase activity	GO:0004812	6	0.00842072	2.27309	11	365	87	6562	MGG_17823,MGG_08708,MGG_06888,MGG_02120,MGG_07606,MGG_04855,MGG_08133,MGG_02072,MGG_03639,MGG_16853,MGG_03821,	0.38754
Molecular function	retinoid binding	GO:0005501	5	0.00983466	2.22434	11	373	87	6562	MGG_01279,MGG_07779,MGG_03299,MGG_04225,MGG_02124,MGG_07606,MGG_08776,MGG_17803,MGG_02072,MGG_03821,MGG_00314,	0.384294
Molecular function	carboxylic acid transmembrane transporter activity	GO:0046943	5	0.0102124	1.86235	16	648	87	6562	MGG_01279,MGG_03299,MGG_04225,MGG_10251,MGG_00416,MGG_07606,MGG_04855,MGG_06836,MGG_00017,MGG_03640,MGG_08776,MGG_10893,MGG_02072,MGG_03753,MGG_01247,MGG_01921,	0.384543
Molecular function	organic acid transmembrane transporter activity	GO:0005342	4	0.0103576	1.85948	16	649	87	6562	MGG_01279,MGG_03299,MGG_04225,MGG_10251,MGG_00416,MGG_07606,MGG_04855,MGG_06836,MGG_00017,MGG_03640,MGG_08776,MGG_10893,MGG_02072,MGG_03753,MGG_01247,MGG_01921,	0.383046
Molecular function	fucose transmembrane transporter activity	GO:0015150	8	0.0106754	3.73393	5	101	87	6562	MGG_08708,MGG_07779,MGG_04225,MGG_08776,MGG_08133,	0.374726
Molecular function	organic anion transmembrane transporter activity	GO:0008514	6	0.0114549	1.75635	18	773	87	6562	MGG_05322,MGG_17822,MGG_16854,MGG_01279,MGG_07779,MGG_03299,MGG_04225,MGG_10251,MGG_00416,MGG_07606,MGG_04855,MGG_06836,MGG_03640,MGG_08776,MGG_10893,MGG_02072,MGG_16886,MGG_01247,	0.376558
Molecular function	postsynaptic neurotransmitter receptor activity	GO:0098960	5	0.0114826	2.00928	13	488	87	6562	MGG_17822,MGG_16854,MGG_07779,MGG_03299,MGG_04225,MGG_02124,MGG_07606,MGG_08776,MGG_17803,MGG_02072,MGG_10215,MGG_03753,MGG_01247,	0.371569
Molecular function	ion channel inhibitor activity	GO:0008200	5	0.0115012	2.28561	10	330	87	6562	MGG_16854,MGG_01279,MGG_08708,MGG_07779,MGG_10449,MGG_04225,MGG_02201,MGG_04855,MGG_08776,MGG_08133,	0.366444
Molecular function	catalytic activity	GO:0003824	2	0.0116262	1.10981	80	5437	87	6562	MGG_05322,MGG_01087,MGG_12773,MGG_13744,MGG_17823,MGG_04194,MGG_17822,MGG_16854,MGG_13626,MGG_03061,MGG_08074,MGG_01279,MGG_08708,MGG_08705,MGG_06888,MGG_07779,MGG_05912,MGG_07419,MGG_08429,MGG_08349,MGG_10449,MGG_02120,MGG_03299,MGG_04225,MGG_02124,MGG_01310,MGG_02201,MGG_08786,MGG_13116,MGG_09032,MGG_05030,MGG_09990,MGG_10251,MGG_18057,MGG_14057,MGG_01941,MGG_00016,MGG_02114,MGG_08815,MGG_07966…	0.364815
Molecular function	neurotransmitter receptor activity	GO:0030594	4	0.0119946	1.93398	14	546	87	6562	MGG_17822,MGG_16854,MGG_07779,MGG_03299,MGG_04225,MGG_02124,MGG_07606,MGG_03640,MGG_08776,MGG_17803,MGG_02072,MGG_10215,MGG_03753,MGG_01247,	0.354868
Molecular function	solute:proton symporter activity	GO:0015295	8	0.0122146	2.39868	9	283	87	6562	MGG_05322,MGG_07779,MGG_03299,MGG_04225,MGG_02124,MGG_07606,MGG_08776,MGG_10893,MGG_02072,	0.356287
Molecular function	protein dimerization activity	GO:0046983	4	0.0127617	1.36374	39	2157	87	6562	MGG_05322,MGG_01087,MGG_17822,MGG_16854,MGG_13626,MGG_01279,MGG_08708,MGG_08705,MGG_07779,MGG_05912,MGG_10449,MGG_02120,MGG_03299,MGG_04225,MGG_01310,MGG_13116,MGG_09990,MGG_18057,MGG_00016,MGG_02114,MGG_07966,MGG_04733,MGG_07606,MGG_04855,MGG_05824,MGG_08776,MGG_04251,MGG_17803,MGG_08133,MGG_10893,MGG_02072,MGG_10215,MGG_00961,MGG_03639,MGG_03753,MGG_16853,MGG_01247,MGG_03821,MGG_00314,	0.352394
Molecular function	channel inhibitor activity	GO:0016248	4	0.0147889	2.19899	10	343	87	6562	MGG_16854,MGG_01279,MGG_08708,MGG_07779,MGG_10449,MGG_04225,MGG_02201,MGG_04855,MGG_08776,MGG_08133,	0.369009
Molecular function	passive transmembrane transporter activity	GO:0022803	4	0.0148885	1.45235	30	1558	87	6562	MGG_05322,MGG_17822,MGG_16854,MGG_13626,MGG_01279,MGG_08708,MGG_07779,MGG_10449,MGG_04225,MGG_02124,MGG_02201,MGG_05030,MGG_10251,MGG_08815,MGG_04733,MGG_00416,MGG_07606,MGG_04855,MGG_03640,MGG_08776,MGG_17803,MGG_08133,MGG_02072,MGG_00961,MGG_03639,MGG_03753,MGG_01247,MGG_07868,MGG_03821,MGG_00314,	0.367072
Molecular function	channel activity	GO:0015267	5	0.0148885	1.45235	30	1558	87	6562	MGG_05322,MGG_17822,MGG_16854,MGG_13626,MGG_01279,MGG_08708,MGG_07779,MGG_10449,MGG_04225,MGG_02124,MGG_02201,MGG_05030,MGG_10251,MGG_08815,MGG_04733,MGG_00416,MGG_07606,MGG_04855,MGG_03640,MGG_08776,MGG_17803,MGG_08133,MGG_02072,MGG_00961,MGG_03639,MGG_03753,MGG_01247,MGG_07868,MGG_03821,MGG_00314,	0.367072
Molecular function	catecholamine binding	GO:1901338	4	0.0151546	2.97731	6	152	87	6562	MGG_16854,MGG_07779,MGG_03299,MGG_04225,MGG_08776,MGG_03821,	0.364943
Molecular function	inorganic cation transmembrane transporter activity	GO:0022890	6	0.0179004	1.37494	35	1920	87	6562	MGG_05322,MGG_17822,MGG_16854,MGG_13626,MGG_01279,MGG_08708,MGG_07779,MGG_10449,MGG_03299,MGG_04225,MGG_02124,MGG_02201,MGG_08786,MGG_05030,MGG_10251,MGG_01941,MGG_01862,MGG_07966,MGG_04733,MGG_00416,MGG_07606,MGG_04855,MGG_03640,MGG_08776,MGG_04251,MGG_17803,MGG_08133,MGG_10893,MGG_02072,MGG_00961,MGG_03639,MGG_03753,MGG_01247,MGG_07868,MGG_03821,	0.416536
Molecular function	organic cation transmembrane transporter activity	GO:0015101	6	0.018132	2.58812	7	204	87	6562	MGG_05322,MGG_16854,MGG_00416,MGG_07606,MGG_03640,MGG_08776,MGG_02072,	0.417239
Molecular function	serine-type endopeptidase activity	GO:0004252	6	0.0184034	1.56543	22	1060	87	6562	MGG_12773,MGG_16854,MGG_01279,MGG_08708,MGG_08429,MGG_08349,MGG_10449,MGG_02124,MGG_09990,MGG_04733,MGG_00416,MGG_07606,MGG_04855,MGG_17803,MGG_08133,MGG_02072,MGG_00961,MGG_03639,MGG_16853,MGG_01247,MGG_03821,MGG_00314,	0.418828
Molecular function	ubiquitin binding	GO:0043130	5	0.0188581	2.3756	8	254	87	6562	MGG_17822,MGG_01279,MGG_08708,MGG_02874,MGG_07966,MGG_04251,MGG_08133,MGG_00755,	0.415481
Molecular function	retinoic acid binding	GO:0001972	7	0.0194866	2.55061	7	207	87	6562	MGG_07779,MGG_03299,MGG_04225,MGG_07606,MGG_08776,MGG_02072,MGG_03821,	0.420382
Molecular function	isoprenoid binding	GO:0019840	4	0.020175	2.00405	11	414	87	6562	MGG_01279,MGG_07779,MGG_03299,MGG_04225,MGG_02124,MGG_07606,MGG_08776,MGG_17803,MGG_02072,MGG_03821,MGG_00314,	0.430748
Molecular function	monocarboxylic acid transmembrane transporter activity	GO:0008028	6	0.0211658	2.07783	10	363	87	6562	MGG_04225,MGG_10251,MGG_00416,MGG_07606,MGG_04855,MGG_00017,MGG_03640,MGG_08776,MGG_10893,MGG_02072,	0.429749
Molecular function	transmembrane signaling receptor activity	GO:0004888	4	0.0225214	1.43472	28	1472	87	6562	MGG_05322,MGG_17822,MGG_16854,MGG_07779,MGG_10449,MGG_03299,MGG_04225,MGG_02124,MGG_09990,MGG_04733,MGG_00416,MGG_07606,MGG_04855,MGG_06836,MGG_00017,MGG_03640,MGG_08776,MGG_02113,MGG_17803,MGG_08133,MGG_02072,MGG_10215,MGG_03639,MGG_03753,MGG_01247,MGG_03821,MGG_00314,MGG_00755,	0.452834
Molecular function	protein kinase activity	GO:0004672	6	0.0226507	1.40806	30	1607	87	6562	MGG_05322,MGG_12773,MGG_17822,MGG_16854,MGG_01279,MGG_08708,MGG_07779,MGG_08349,MGG_10449,MGG_04225,MGG_02124,MGG_00016,MGG_04733,MGG_00416,MGG_07606,MGG_04855,MGG_06836,MGG_00017,MGG_03640,MGG_08776,MGG_17803,MGG_08133,MGG_02072,MGG_00961,MGG_03639,MGG_00402,MGG_12568,MGG_01247,MGG_03821,MGG_00314,	0.451054
Molecular function	cellulase activity	GO:0008810	6	0.0229213	2.46718	7	214	87	6562	MGG_07779,MGG_03299,MGG_04225,MGG_08776,MGG_00961,MGG_03746,MGG_07868,	0.44783
Molecular function	calmodulin-dependent protein kinase activity	GO:0004683	8	0.0236114	2.69376	6	168	87	6562	MGG_01279,MGG_08708,MGG_07606,MGG_08133,MGG_02072,MGG_03639,	0.448617
Molecular function	carbohydrate:cation symporter activity	GO:0005402	8	0.0236114	2.69376	6	168	87	6562	MGG_08708,MGG_07779,MGG_03299,MGG_04225,MGG_08776,MGG_08133,	0.448617
Molecular function	proton transmembrane transporter activity	GO:0015078	7	0.024444	1.43921	27	1415	87	6562	MGG_05322,MGG_16854,MGG_13626,MGG_01279,MGG_08708,MGG_07779,MGG_10449,MGG_03299,MGG_04225,MGG_02124,MGG_05030,MGG_10251,MGG_01941,MGG_04733,MGG_00416,MGG_07606,MGG_04855,MGG_03640,MGG_08776,MGG_17803,MGG_08133,MGG_10893,MGG_02072,MGG_00961,MGG_03639,MGG_01247,MGG_03821,	0.444066
Molecular function	phosphoprotein phosphatase activity	GO:0004721	7	0.0251091	1.87005	12	484	87	6562	MGG_16854,MGG_01279,MGG_07779,MGG_10449,MGG_04225,MGG_04733,MGG_08776,MGG_17803,MGG_00961,MGG_03639,MGG_03746,MGG_01247,	0.448285
Molecular function	carbohydrate derivative transmembrane transporter activity	GO:1901505	4	0.0251927	2.12134	9	320	87	6562	MGG_08708,MGG_07779,MGG_03299,MGG_04225,MGG_04855,MGG_06836,MGG_08776,MGG_08133,MGG_16886,	0.445932
Molecular function	calmodulin binding	GO:0005516	4	0.0252296	1.56322	20	965	87	6562	MGG_16854,MGG_01279,MGG_08708,MGG_07779,MGG_08349,MGG_10449,MGG_04225,MGG_02201,MGG_04733,MGG_07606,MGG_04855,MGG_03640,MGG_08776,MGG_17803,MGG_08133,MGG_10893,MGG_02072,MGG_16842,MGG_03639,MGG_00402,	0.442801
Molecular function	serine-type peptidase activity	GO:0008236	5	0.0258529	1.49679	23	1159	87	6562	MGG_12773,MGG_17822,MGG_16854,MGG_01279,MGG_08708,MGG_08429,MGG_08349,MGG_10449,MGG_02124,MGG_09990,MGG_04733,MGG_00416,MGG_07606,MGG_04855,MGG_17803,MGG_08133,MGG_02072,MGG_00961,MGG_03639,MGG_16853,MGG_01247,MGG_03821,MGG_00314,	0.435295
Molecular function	transposase activity	GO:0004803	5	0.0261395	2.63111	6	172	87	6562	MGG_08429,MGG_10449,MGG_09990,MGG_04733,MGG_17803,MGG_00314,	0.436572
Molecular function	cation transmembrane transporter activity	GO:0008324	5	0.0263394	1.34004	35	1970	87	6562	MGG_05322,MGG_17822,MGG_16854,MGG_13626,MGG_01279,MGG_08708,MGG_07779,MGG_10449,MGG_03299,MGG_04225,MGG_02124,MGG_02201,MGG_08786,MGG_05030,MGG_10251,MGG_01941,MGG_01862,MGG_07966,MGG_04733,MGG_00416,MGG_07606,MGG_04855,MGG_03640,MGG_08776,MGG_04251,MGG_17803,MGG_08133,MGG_10893,MGG_02072,MGG_00961,MGG_03639,MGG_03753,MGG_01247,MGG_07868,MGG_03821,	0.436391
Molecular function	chloride transmembrane transporter activity	GO:0015108	7	0.0266102	2.22658	8	271	87	6562	MGG_08708,MGG_07779,MGG_04225,MGG_10251,MGG_04855,MGG_08776,MGG_08133,MGG_01247,	0.405218
Molecular function	chloride channel activity	GO:0005254	8	0.0281502	2.58601	6	175	87	6562	MGG_07779,MGG_04225,MGG_10251,MGG_04855,MGG_08776,MGG_01247,	0.419418
Molecular function	ion transmembrane transporter activity	GO:0015075	4	0.0314156	1.29926	38	2206	87	6562	MGG_05322,MGG_17822,MGG_16854,MGG_13626,MGG_01279,MGG_08708,MGG_07779,MGG_10449,MGG_03299,MGG_04225,MGG_02124,MGG_02201,MGG_08786,MGG_05030,MGG_10251,MGG_01941,MGG_01862,MGG_07966,MGG_04733,MGG_00416,MGG_07606,MGG_04855,MGG_06836,MGG_03640,MGG_08776,MGG_04251,MGG_17803,MGG_08133,MGG_10893,MGG_02072,MGG_16886,MGG_00961,MGG_03639,MGG_03753,MGG_01247,MGG_07868,MGG_03821,MGG_00314,	0.433745
Molecular function	serine hydrolase activity	GO:0017171	4	0.0329589	1.46272	23	1186	87	6562	MGG_12773,MGG_17822,MGG_16854,MGG_01279,MGG_08708,MGG_08429,MGG_08349,MGG_10449,MGG_02124,MGG_09990,MGG_04733,MGG_00416,MGG_07606,MGG_04855,MGG_17803,MGG_08133,MGG_02072,MGG_00961,MGG_03639,MGG_16853,MGG_01247,MGG_03821,MGG_00314,	0.452039
Molecular function	ubiquitin-like protein binding	GO:0032182	4	0.033276	2.13216	8	283	87	6562	MGG_17822,MGG_01279,MGG_08708,MGG_02874,MGG_07966,MGG_04251,MGG_08133,MGG_00755,	0.453386
Molecular function	methyl indole-3-acetate esterase activity	GO:0080030	6	0.0339294	2.77299	5	136	87	6562	MGG_02120,MGG_01941,MGG_07966,MGG_04251,MGG_00314,	0.450434
Molecular function	ion channel regulator activity	GO:0099106	4	0.0339306	1.78874	12	506	87	6562	MGG_16854,MGG_01279,MGG_08708,MGG_07779,MGG_10449,MGG_04225,MGG_02201,MGG_04855,MGG_08776,MGG_17803,MGG_08133,MGG_16842,	0.447581
Molecular function	carbohydrate transmembrane transporter activity	GO:0015144	4	0.0342305	1.91922	10	393	87	6562	MGG_17822,MGG_08708,MGG_07779,MGG_03299,MGG_04225,MGG_04855,MGG_08776,MGG_08133,MGG_00961,MGG_00314,	0.448679
Molecular function	ligand-gated ion channel activity	GO:0015276	8	0.0343787	1.78521	12	507	87	6562	MGG_17822,MGG_07779,MGG_04225,MGG_02124,MGG_02201,MGG_07606,MGG_04855,MGG_08776,MGG_17803,MGG_02072,MGG_03753,MGG_01247,	0.442225
Molecular function	coreceptor activity	GO:0015026	4	0.0347907	2.45952	6	184	87	6562	MGG_07779,MGG_04225,MGG_08776,MGG_03821,MGG_00314,MGG_00755,	0.442034
Molecular function	transferase activity, transferring one-carbon groups	GO:0016741	4	0.0350457	1.42312	25	1325	87	6562	MGG_05322,MGG_16854,MGG_01279,MGG_08708,MGG_08705,MGG_07779,MGG_02120,MGG_03299,MGG_04225,MGG_07606,MGG_04855,MGG_00017,MGG_03640,MGG_08776,MGG_17803,MGG_08133,MGG_13764,MGG_02072,MGG_16886,MGG_00961,MGG_03639,MGG_03753,MGG_16853,MGG_17468,MGG_00314,	0.442559
Molecular function	phospholipase binding	GO:0043274	5	0.0367642	2.71314	5	139	87	6562	MGG_17822,MGG_01279,MGG_08708,MGG_05912,MGG_08133,	0.45592
Molecular function	protein serine/threonine kinase activity	GO:0004674	7	0.0368769	1.44686	23	1199	87	6562	MGG_05322,MGG_12773,MGG_01279,MGG_08708,MGG_07779,MGG_10449,MGG_04225,MGG_02124,MGG_00016,MGG_04733,MGG_00416,MGG_07606,MGG_04855,MGG_03640,MGG_08776,MGG_17803,MGG_08133,MGG_02072,MGG_00961,MGG_03639,MGG_00402,MGG_12568,MGG_01247,	0.454595
Molecular function	peptidase activity	GO:0008233	4	0.0378419	1.29857	36	2091	87	6562	MGG_12773,MGG_17822,MGG_16854,MGG_01279,MGG_08708,MGG_07779,MGG_05912,MGG_08429,MGG_08349,MGG_10449,MGG_02120,MGG_03299,MGG_04225,MGG_02124,MGG_02201,MGG_09032,MGG_09990,MGG_18057,MGG_04733,MGG_00416,MGG_07606,MGG_04855,MGG_05824,MGG_03640,MGG_08776,MGG_17803,MGG_08133,MGG_02072,MGG_10215,MGG_00961,MGG_03639,MGG_03753,MGG_16853,MGG_01247,MGG_03821,MGG_00314,	0.461003
Molecular function	transmembrane transporter activity	GO:0022857	3	0.0381826	1.24343	44	2669	87	6562	MGG_05322,MGG_17822,MGG_16854,MGG_13626,MGG_01279,MGG_08708,MGG_07779,MGG_08349,MGG_10449,MGG_02120,MGG_03299,MGG_04225,MGG_02124,MGG_02201,MGG_08786,MGG_05030,MGG_10251,MGG_01941,MGG_01862,MGG_08815,MGG_07966,MGG_04733,MGG_00416,MGG_07606,MGG_04855,MGG_06836,MGG_00017,MGG_03640,MGG_08776,MGG_04251,MGG_17803,MGG_08133,MGG_10893,MGG_02072,MGG_16886,MGG_00961,MGG_03639,MGG_03753,MGG_16853,MGG_01247…	0.459745
Molecular function	ligand-gated channel activity	GO:0022834	7	0.0395939	1.7473	12	518	87	6562	MGG_17822,MGG_07779,MGG_04225,MGG_02124,MGG_02201,MGG_07606,MGG_04855,MGG_08776,MGG_17803,MGG_02072,MGG_03753,MGG_01247,	0.401956
Molecular function	long-chain fatty acid transporter activity	GO:0005324	4	0.0407659	2.63725	5	143	87	6562	MGG_07779,MGG_04225,MGG_04855,MGG_00017,MGG_08776,	0.405895
Molecular function	signaling receptor activity	GO:0038023	3	0.0408284	1.33458	31	1752	87	6562	MGG_05322,MGG_17822,MGG_16854,MGG_08708,MGG_07779,MGG_10449,MGG_03299,MGG_04225,MGG_02124,MGG_09990,MGG_07966,MGG_04733,MGG_00416,MGG_07606,MGG_04855,MGG_06836,MGG_00017,MGG_03640,MGG_08776,MGG_04251,MGG_02113,MGG_17803,MGG_08133,MGG_02072,MGG_10215,MGG_03639,MGG_03753,MGG_01247,MGG_03821,MGG_00314,MGG_00755,	0.404572
Molecular function	molecular transducer activity	GO:0060089	2	0.0410186	1.3247	32	1822	87	6562	MGG_05322,MGG_17822,MGG_16854,MGG_08708,MGG_07779,MGG_10449,MGG_03299,MGG_04225,MGG_02124,MGG_09990,MGG_07966,MGG_04733,MGG_00416,MGG_07606,MGG_04855,MGG_06836,MGG_00017,MGG_03640,MGG_08776,MGG_04251,MGG_02113,MGG_17803,MGG_08133,MGG_02072,MGG_10215,MGG_03639,MGG_03753,MGG_16853,MGG_01247,MGG_03821,MGG_00314,MGG_00755,	0.404521
Molecular function	channel regulator activity	GO:0016247	3	0.0416233	1.73391	12	522	87	6562	MGG_16854,MGG_01279,MGG_08708,MGG_07779,MGG_10449,MGG_04225,MGG_02201,MGG_04855,MGG_08776,MGG_17803,MGG_08133,MGG_16842,	0.400939
Molecular function	inorganic molecular entity transmembrane transporter activity	GO:0015318	4	0.0430268	1.28688	36	2110	87	6562	MGG_05322,MGG_17822,MGG_16854,MGG_13626,MGG_01279,MGG_08708,MGG_07779,MGG_10449,MGG_03299,MGG_04225,MGG_02124,MGG_02201,MGG_08786,MGG_05030,MGG_10251,MGG_01941,MGG_01862,MGG_07966,MGG_04733,MGG_00416,MGG_07606,MGG_04855,MGG_03640,MGG_08776,MGG_04251,MGG_17803,MGG_08133,MGG_10893,MGG_02072,MGG_00961,MGG_03639,MGG_03753,MGG_01247,MGG_07868,MGG_03821,MGG_00314,	0.408754
Molecular function	S-adenosylmethionine-dependent methyltransferase activity	GO:0008757	6	0.0437515	1.51693	18	895	87	6562	MGG_05322,MGG_16854,MGG_01279,MGG_08708,MGG_08705,MGG_07779,MGG_02120,MGG_03299,MGG_04225,MGG_07606,MGG_04855,MGG_08776,MGG_08133,MGG_13764,MGG_02072,MGG_03753,MGG_16853,MGG_00314,	0.413741
Molecular function	GTPase activating protein binding	GO:0032794	4	0.0439351	2.58306	5	146	87	6562	MGG_05322,MGG_01279,MGG_08708,MGG_08133,MGG_00961,	0.41359
Molecular function	signaling adaptor activity	GO:0035591	4	0.0439351	2.58306	5	146	87	6562	MGG_01279,MGG_08708,MGG_07966,MGG_04251,MGG_08133,	0.41359
Molecular function	oxidoreductase activity, acting on peroxide as acceptor	GO:0016684	4	0.0440487	1.77282	11	468	87	6562	MGG_01279,MGG_07779,MGG_02120,MGG_04225,MGG_10251,MGG_07606,MGG_08776,MGG_02072,MGG_16842,MGG_10466,MGG_08480,	0.410922
Molecular function	purine nucleotide binding	GO:0017076	6	0.0454651	1.18586	53	3371	87	6562	MGG_05322,MGG_01087,MGG_12773,MGG_13744,MGG_17823,MGG_17822,MGG_16854,MGG_13626,MGG_08074,MGG_01279,MGG_08708,MGG_06888,MGG_07779,MGG_05912,MGG_07419,MGG_08349,MGG_10449,MGG_02120,MGG_03299,MGG_04225,MGG_02124,MGG_01310,MGG_02201,MGG_09990,MGG_10251,MGG_18057,MGG_01941,MGG_00016,MGG_02114,MGG_04733,MGG_00416,MGG_07606,MGG_04855,MGG_06836,MGG_00017,MGG_03640,MGG_08776,MGG_17803,MGG_08133,MGG_10893…	0.41663
Molecular function	hydro-lyase activity	GO:0016836	5	0.0471373	1.50349	18	903	87	6562	MGG_05322,MGG_17823,MGG_16854,MGG_01279,MGG_08708,MGG_07779,MGG_04225,MGG_00016,MGG_07966,MGG_04855,MGG_08776,MGG_04251,MGG_17803,MGG_08133,MGG_10466,MGG_16853,MGG_03821,MGG_00314,	0.424441
Molecular function	kinase activity	GO:0016301	5	0.0471745	1.28587	35	2053	87	6562	MGG_05322,MGG_12773,MGG_17822,MGG_16854,MGG_01279,MGG_08708,MGG_07779,MGG_08349,MGG_10449,MGG_03299,MGG_04225,MGG_02124,MGG_01310,MGG_01941,MGG_00016,MGG_02114,MGG_04733,MGG_00416,MGG_07606,MGG_04855,MGG_06836,MGG_00017,MGG_03640,MGG_08776,MGG_17803,MGG_08133,MGG_02072,MGG_00961,MGG_03639,MGG_00402,MGG_12568,MGG_16853,MGG_01247,MGG_03821,MGG_00314,	0.422937
Molecular function	hydrolase activity, acting on ester bonds	GO:0016788	4	0.0493256	1.24773	40	2418	87	6562	MGG_05322,MGG_13744,MGG_04194,MGG_16854,MGG_03061,MGG_01279,MGG_08708,MGG_08705,MGG_07779,MGG_10449,MGG_02120,MGG_03299,MGG_04225,MGG_02201,MGG_13116,MGG_14057,MGG_01941,MGG_07966,MGG_04733,MGG_00416,MGG_04855,MGG_03640,MGG_08776,MGG_02393,MGG_04251,MGG_17803,MGG_08133,MGG_13764,MGG_10215,MGG_00961,MGG_03639,MGG_09019,MGG_08480,MGG_16853,MGG_12210,MGG_03746,MGG_01247,MGG_07868,MGG_03821,MGG_00314,	0.434695
Molecular function	RNA-binding transcription regulator activity	GO:0001070	3	0.0495399	2.49753	5	151	87	6562	MGG_01279,MGG_08708,MGG_03299,MGG_08133,MGG_16842,	0.434734
Molecular function	anion channel activity	GO:0005253	7	0.0499347	2.2515	6	201	87	6562	MGG_07779,MGG_04225,MGG_10251,MGG_04855,MGG_08776,MGG_01247,	0.43635
Cellular component	chromoplast	GO:0009509	7	0.000807357	6.75824	5	55	91	6765	MGG_02124,MGG_07606,MGG_02072,MGG_10215,MGG_03639,	0.908277
Cellular component	host cell endoplasmic reticulum	GO:0044165	8	0.00170719	2.24002	16	531	91	6765	MGG_01087,MGG_01279,MGG_08708,MGG_07779,MGG_04225,MGG_07966,MGG_07606,MGG_04855,MGG_08776,MGG_04251,MGG_17803,MGG_08133,MGG_02072,MGG_00961,MGG_01247,MGG_00314,	0.960295
Cellular component	fungal-type vacuole	GO:0000324	8	0.00184842	1.77164	26	1091	91	6765	MGG_12773,MGG_13744,MGG_17822,MGG_16854,MGG_01279,MGG_08708,MGG_07779,MGG_10449,MGG_03299,MGG_04225,MGG_02201,MGG_08786,MGG_10251,MGG_02874,MGG_02114,MGG_04733,MGG_00416,MGG_07606,MGG_04855,MGG_03640,MGG_08776,MGG_05100,MGG_10893,MGG_02072,MGG_00961,MGG_12210,	0.693156
Cellular component	nuclear envelope lumen	GO:0005641	7	0.00291454	4.20796	6	106	91	6765	MGG_01279,MGG_07606,MGG_06836,MGG_02072,MGG_00961,MGG_00314,	0.819715
Cellular component	storage vacuole	GO:0000322	7	0.00291471	1.71657	26	1126	91	6765	MGG_12773,MGG_13744,MGG_17822,MGG_16854,MGG_01279,MGG_08708,MGG_07779,MGG_10449,MGG_03299,MGG_04225,MGG_02201,MGG_08786,MGG_10251,MGG_02874,MGG_02114,MGG_04733,MGG_00416,MGG_07606,MGG_04855,MGG_03640,MGG_08776,MGG_05100,MGG_10893,MGG_02072,MGG_00961,MGG_12210,	0.65581
Cellular component	obsolete integral to membrane of host cell	GO:0044385	0	0.00304437	2.77391	10	268	91	6765	MGG_01279,MGG_08708,MGG_10449,MGG_05030,MGG_04733,MGG_07606,MGG_08133,MGG_02072,MGG_00961,MGG_00314,	0.570819
Cellular component	fungal-type vacuole lumen	GO:0000328	7	0.00343733	4.89083	5	76	91	6765	MGG_08708,MGG_10449,MGG_04733,MGG_07606,MGG_02072,	0.552429
Cellular component	TOR complex	GO:0038201	4	0.00406324	4.70511	5	79	91	6765	MGG_08708,MGG_02874,MGG_07606,MGG_08133,MGG_02072,	0.571393
Cellular component	presynapse	GO:0098793	3	0.00421495	1.62747	28	1279	91	6765	MGG_05322,MGG_17822,MGG_16854,MGG_01279,MGG_08708,MGG_06888,MGG_07779,MGG_05912,MGG_10449,MGG_03299,MGG_04225,MGG_02124,MGG_02201,MGG_02114,MGG_04733,MGG_04855,MGG_03640,MGG_08776,MGG_17803,MGG_08133,MGG_13764,MGG_10215,MGG_16842,MGG_00961,MGG_01247,MGG_07868,MGG_03821,MGG_00314,	0.526868
Cellular component	endoplasmic reticulum	GO:0005783	6	0.00702282	1.28914	54	3114	91	6765	MGG_05322,MGG_13744,MGG_17822,MGG_16854,MGG_13626,MGG_03061,MGG_08074,MGG_01279,MGG_08708,MGG_06888,MGG_07779,MGG_05912,MGG_07419,MGG_08349,MGG_10449,MGG_02120,MGG_03299,MGG_04225,MGG_02201,MGG_09990,MGG_10251,MGG_01941,MGG_01862,MGG_02114,MGG_07966,MGG_04733,MGG_00416,MGG_07606,MGG_04855,MGG_00017,MGG_05824,MGG_03640,MGG_08776,MGG_04251,MGG_05100,MGG_17803,MGG_08133,MGG_10893,MGG_13764,MGG_02072…	0.607744
Cellular component	host cell part	GO:0033643	4	0.00724007	1.38339	42	2257	91	6765	MGG_05322,MGG_01087,MGG_13744,MGG_16854,MGG_01279,MGG_08708,MGG_07779,MGG_08429,MGG_08349,MGG_10449,MGG_02120,MGG_03299,MGG_04225,MGG_02201,MGG_09032,MGG_05030,MGG_09990,MGG_14057,MGG_01941,MGG_08815,MGG_07966,MGG_04733,MGG_00416,MGG_07606,MGG_04855,MGG_00017,MGG_03640,MGG_08776,MGG_04251,MGG_17803,MGG_08133,MGG_02072,MGG_16842,MGG_00961,MGG_03639,MGG_03753,MGG_12568,MGG_03746,MGG_01247,MGG_07868…	0.581792
Cellular component	dendritic spine	GO:0043197	7	0.0078394	1.82805	18	732	91	6765	MGG_16854,MGG_01279,MGG_07779,MGG_03299,MGG_04225,MGG_02114,MGG_04855,MGG_03640,MGG_08776,MGG_17803,MGG_08133,MGG_13764,MGG_10215,MGG_16842,MGG_00961,MGG_03753,MGG_01247,MGG_00314,	0.518784
Cellular component	neuron spine	GO:0044309	6	0.00794864	1.82556	18	733	91	6765	MGG_16854,MGG_01279,MGG_07779,MGG_03299,MGG_04225,MGG_02114,MGG_04855,MGG_03640,MGG_08776,MGG_17803,MGG_08133,MGG_13764,MGG_10215,MGG_16842,MGG_00961,MGG_03753,MGG_01247,MGG_00314,	0.49679
Cellular component	host cell membrane	GO:0033644	5	0.00872241	1.48311	32	1604	91	6765	MGG_05322,MGG_01087,MGG_16854,MGG_01279,MGG_08708,MGG_07779,MGG_08429,MGG_08349,MGG_10449,MGG_02120,MGG_03299,MGG_04225,MGG_05030,MGG_09990,MGG_14057,MGG_07966,MGG_04733,MGG_00416,MGG_07606,MGG_04855,MGG_00017,MGG_03640,MGG_08776,MGG_04251,MGG_17803,MGG_08133,MGG_02072,MGG_00961,MGG_12568,MGG_07868,MGG_03821,MGG_00314,	0.516459
Cellular component	host cell	GO:0043657	4	0.00917058	1.36644	42	2285	91	6765	MGG_05322,MGG_01087,MGG_13744,MGG_16854,MGG_01279,MGG_08708,MGG_07779,MGG_08429,MGG_08349,MGG_10449,MGG_02120,MGG_03299,MGG_04225,MGG_02201,MGG_09032,MGG_05030,MGG_09990,MGG_14057,MGG_01941,MGG_08815,MGG_07966,MGG_04733,MGG_00416,MGG_07606,MGG_04855,MGG_00017,MGG_03640,MGG_08776,MGG_04251,MGG_17803,MGG_08133,MGG_02072,MGG_16842,MGG_00961,MGG_03639,MGG_03753,MGG_12568,MGG_03746,MGG_01247,MGG_07868…	0.429871
Cellular component	host cellular component	GO:0018995	3	0.00940143	1.36464	42	2288	91	6765	MGG_05322,MGG_01087,MGG_13744,MGG_16854,MGG_01279,MGG_08708,MGG_07779,MGG_08429,MGG_08349,MGG_10449,MGG_02120,MGG_03299,MGG_04225,MGG_02201,MGG_09032,MGG_05030,MGG_09990,MGG_14057,MGG_01941,MGG_08815,MGG_07966,MGG_04733,MGG_00416,MGG_07606,MGG_04855,MGG_00017,MGG_03640,MGG_08776,MGG_04251,MGG_17803,MGG_08133,MGG_02072,MGG_16842,MGG_00961,MGG_03639,MGG_03753,MGG_12568,MGG_03746,MGG_01247,MGG_07868…	0.423064
Cellular component	dopaminergic synapse	GO:0098691	5	0.0100871	3.2558	6	137	91	6765	MGG_16854,MGG_07779,MGG_03299,MGG_04225,MGG_08776,MGG_00314,	0.436462
Cellular component	lysosomal membrane	GO:0005765	8	0.0111099	1.76535	18	758	91	6765	MGG_16854,MGG_08708,MGG_07779,MGG_08349,MGG_10449,MGG_03299,MGG_04225,MGG_02201,MGG_10251,MGG_01941,MGG_02874,MGG_04855,MGG_08776,MGG_08133,MGG_00961,MGG_00402,MGG_01247,MGG_03821,	0.462912
Cellular component	myosin filament	GO:0032982	6	0.0111533	3.18603	6	140	91	6765	MGG_08708,MGG_06888,MGG_10449,MGG_04733,MGG_17803,MGG_08133,	0.448122
Cellular component	brush border membrane	GO:0031526	6	0.0112995	2.29446	10	324	91	6765	MGG_17822,MGG_16854,MGG_08708,MGG_07779,MGG_04225,MGG_10251,MGG_04855,MGG_08776,MGG_08133,MGG_03639,	0.438341
Cellular component	host cell endoplasmic reticulum membrane	GO:0044167	6	0.0114486	2.0892	12	427	91	6765	MGG_01087,MGG_01279,MGG_08708,MGG_07779,MGG_04225,MGG_07606,MGG_04855,MGG_08776,MGG_08133,MGG_02072,MGG_00961,MGG_00314,	0.429323
Cellular component	photoreceptor inner segment	GO:0001917	3	0.011852	2.16909	11	377	91	6765	MGG_16854,MGG_01279,MGG_08708,MGG_07779,MGG_08349,MGG_04225,MGG_02114,MGG_08776,MGG_08133,MGG_00402,MGG_03821,	0.430113
Cellular component	host intracellular membrane-bounded organelle	GO:0033648	7	0.0121502	1.43801	33	1706	91	6765	MGG_05322,MGG_01087,MGG_13744,MGG_16854,MGG_01279,MGG_08708,MGG_07779,MGG_08429,MGG_10449,MGG_02120,MGG_03299,MGG_04225,MGG_09032,MGG_09990,MGG_08815,MGG_07966,MGG_04733,MGG_07606,MGG_04855,MGG_03640,MGG_08776,MGG_04251,MGG_17803,MGG_08133,MGG_02072,MGG_16842,MGG_00961,MGG_03639,MGG_03746,MGG_01247,MGG_07868,MGG_03821,MGG_00314,	0.427157
Cellular component	endosome	GO:0005768	8	0.0126989	1.43381	33	1711	91	6765	MGG_17822,MGG_16854,MGG_01279,MGG_08708,MGG_07779,MGG_05912,MGG_10449,MGG_02120,MGG_03299,MGG_04225,MGG_02201,MGG_09990,MGG_10251,MGG_01941,MGG_00016,MGG_01862,MGG_02114,MGG_04733,MGG_07606,MGG_04855,MGG_00017,MGG_03640,MGG_08776,MGG_08133,MGG_13764,MGG_02072,MGG_16842,MGG_00961,MGG_03639,MGG_03753,MGG_01247,MGG_03821,MGG_00755,	0.432917
Cellular component	chloroplast inner membrane	GO:0009706	7	0.012857	2.38102	9	281	91	6765	MGG_07779,MGG_08349,MGG_04225,MGG_07966,MGG_07606,MGG_08776,MGG_04251,MGG_02072,MGG_00402,	0.425416
Cellular component	lytic vacuole membrane	GO:0098852	7	0.0132681	1.5328	26	1261	91	6765	MGG_13744,MGG_16854,MGG_08708,MGG_07779,MGG_08349,MGG_10449,MGG_03299,MGG_04225,MGG_02201,MGG_10251,MGG_01941,MGG_02874,MGG_02114,MGG_00416,MGG_07606,MGG_04855,MGG_03640,MGG_08776,MGG_08133,MGG_10893,MGG_02072,MGG_00961,MGG_00402,MGG_12210,MGG_01247,MGG_03821,	0.426474
Cellular component	plastid inner membrane	GO:0009528	6	0.0134205	2.36419	9	283	91	6765	MGG_07779,MGG_08349,MGG_04225,MGG_07966,MGG_07606,MGG_08776,MGG_04251,MGG_02072,MGG_00402,	0.41939
Cellular component	host intracellular region	GO:0043656	5	0.0136718	1.39316	36	1921	91	6765	MGG_05322,MGG_01087,MGG_13744,MGG_16854,MGG_01279,MGG_08708,MGG_07779,MGG_08429,MGG_10449,MGG_02120,MGG_03299,MGG_04225,MGG_09032,MGG_09990,MGG_14057,MGG_01941,MGG_08815,MGG_07966,MGG_04733,MGG_07606,MGG_04855,MGG_03640,MGG_08776,MGG_04251,MGG_17803,MGG_08133,MGG_02072,MGG_16842,MGG_00961,MGG_03639,MGG_03753,MGG_03746,MGG_01247,MGG_07868,MGG_03821,MGG_00314,	0.404757
Cellular component	host intracellular part	GO:0033646	5	0.0136718	1.39316	36	1921	91	6765	MGG_05322,MGG_01087,MGG_13744,MGG_16854,MGG_01279,MGG_08708,MGG_07779,MGG_08429,MGG_10449,MGG_02120,MGG_03299,MGG_04225,MGG_09032,MGG_09990,MGG_14057,MGG_01941,MGG_08815,MGG_07966,MGG_04733,MGG_07606,MGG_04855,MGG_03640,MGG_08776,MGG_04251,MGG_17803,MGG_08133,MGG_02072,MGG_16842,MGG_00961,MGG_03639,MGG_03753,MGG_03746,MGG_01247,MGG_07868,MGG_03821,MGG_00314,	0.404757
Cellular component	exocytic vesicle membrane	GO:0099501	8	0.013709	2.35587	9	284	91	6765	MGG_07779,MGG_03299,MGG_04225,MGG_02124,MGG_02114,MGG_04855,MGG_03640,MGG_08776,MGG_17803,	0.385567
Cellular component	synaptic vesicle membrane	GO:0030672	9	0.013709	2.35587	9	284	91	6765	MGG_07779,MGG_03299,MGG_04225,MGG_02124,MGG_02114,MGG_04855,MGG_03640,MGG_08776,MGG_17803,	0.385567
Cellular component	host intracellular organelle	GO:0033647	6	0.0139789	1.42465	33	1722	91	6765	MGG_05322,MGG_01087,MGG_13744,MGG_16854,MGG_01279,MGG_08708,MGG_07779,MGG_08429,MGG_10449,MGG_02120,MGG_03299,MGG_04225,MGG_09032,MGG_09990,MGG_08815,MGG_07966,MGG_04733,MGG_07606,MGG_04855,MGG_03640,MGG_08776,MGG_04251,MGG_17803,MGG_08133,MGG_02072,MGG_16842,MGG_00961,MGG_03639,MGG_03746,MGG_01247,MGG_07868,MGG_03821,MGG_00314,	0.374436
Cellular component	cell periphery	GO:0071944	3	0.014217	1.16888	70	4452	91	6765	MGG_05322,MGG_12773,MGG_17823,MGG_17822,MGG_16854,MGG_13626,MGG_08074,MGG_01279,MGG_08708,MGG_06888,MGG_07779,MGG_05912,MGG_07419,MGG_08429,MGG_08349,MGG_10449,MGG_02120,MGG_03299,MGG_04225,MGG_02124,MGG_02201,MGG_08786,MGG_13116,MGG_11610,MGG_05030,MGG_09990,MGG_10251,MGG_18057,MGG_14057,MGG_01941,MGG_00016,MGG_02874,MGG_01862,MGG_02114,MGG_07966,MGG_04733,MGG_00416,MGG_07606,MGG_04855,MGG_06836…	0.363502
Cellular component	transport vesicle membrane	GO:0030658	7	0.01534	1.82805	15	610	91	6765	MGG_17822,MGG_08708,MGG_07779,MGG_03299,MGG_04225,MGG_02124,MGG_02201,MGG_02114,MGG_04855,MGG_03640,MGG_08776,MGG_17803,MGG_10893,MGG_00961,MGG_03821,	0.375164
Cellular component	transport vesicle	GO:0030133	8	0.0197594	1.51845	24	1175	91	6765	MGG_17822,MGG_01279,MGG_08708,MGG_07779,MGG_05912,MGG_02120,MGG_03299,MGG_04225,MGG_02124,MGG_02201,MGG_02114,MGG_07606,MGG_04855,MGG_03640,MGG_08776,MGG_17803,MGG_08133,MGG_10893,MGG_13764,MGG_02072,MGG_16886,MGG_00961,MGG_01247,MGG_03821,	0.444587
Cellular component	vacuole	GO:0005773	6	0.0199481	1.29493	44	2526	91	6765	MGG_12773,MGG_13744,MGG_17822,MGG_16854,MGG_13626,MGG_08074,MGG_01279,MGG_08708,MGG_07779,MGG_08349,MGG_10449,MGG_02120,MGG_03299,MGG_04225,MGG_02124,MGG_02201,MGG_08786,MGG_13116,MGG_09990,MGG_10251,MGG_01941,MGG_02874,MGG_01862,MGG_02114,MGG_04733,MGG_00416,MGG_07606,MGG_04855,MGG_06836,MGG_03640,MGG_08776,MGG_05100,MGG_08133,MGG_10893,MGG_02072,MGG_10215,MGG_16842,MGG_00961,MGG_00402,MGG_16853…	0.440032
Cellular component	lytic vacuole	GO:0000323	7	0.0209379	1.35576	36	1974	91	6765	MGG_12773,MGG_13744,MGG_17822,MGG_16854,MGG_13626,MGG_01279,MGG_08708,MGG_07779,MGG_08349,MGG_10449,MGG_03299,MGG_04225,MGG_02201,MGG_08786,MGG_13116,MGG_10251,MGG_01941,MGG_02874,MGG_02114,MGG_04733,MGG_00416,MGG_07606,MGG_04855,MGG_03640,MGG_08776,MGG_05100,MGG_08133,MGG_10893,MGG_02072,MGG_16842,MGG_00961,MGG_00402,MGG_12210,MGG_01247,MGG_03821,MGG_00755,	0.452984
Cellular component	plasma membrane region	GO:0098590	4	0.0215952	1.35302	36	1978	91	6765	MGG_05322,MGG_17822,MGG_16854,MGG_01279,MGG_08708,MGG_07779,MGG_05912,MGG_08349,MGG_10449,MGG_03299,MGG_04225,MGG_02124,MGG_02201,MGG_10251,MGG_18057,MGG_01941,MGG_02114,MGG_04733,MGG_07606,MGG_04855,MGG_06836,MGG_00017,MGG_08776,MGG_02113,MGG_17803,MGG_08133,MGG_02072,MGG_10215,MGG_16842,MGG_00961,MGG_03639,MGG_03753,MGG_00402,MGG_01247,MGG_03821,MGG_00314,	0.449899
Cellular component	vacuolar membrane	GO:0005774	6	0.0219498	1.39198	32	1709	91	6765	MGG_13744,MGG_16854,MGG_08074,MGG_01279,MGG_08708,MGG_07779,MGG_08349,MGG_10449,MGG_03299,MGG_04225,MGG_02124,MGG_02201,MGG_09990,MGG_10251,MGG_01941,MGG_02874,MGG_01862,MGG_02114,MGG_00416,MGG_07606,MGG_04855,MGG_03640,MGG_08776,MGG_08133,MGG_10893,MGG_02072,MGG_10215,MGG_00961,MGG_00402,MGG_12210,MGG_01247,MGG_03821,	0.448973
Cellular component	external encapsulating structure	GO:0030312	3	0.0222782	1.31635	40	2259	91	6765	MGG_05322,MGG_17822,MGG_16854,MGG_13626,MGG_08074,MGG_01279,MGG_08708,MGG_06888,MGG_07779,MGG_07419,MGG_08429,MGG_10449,MGG_04225,MGG_02124,MGG_02201,MGG_09990,MGG_00016,MGG_02114,MGG_04733,MGG_00416,MGG_07606,MGG_04855,MGG_08776,MGG_02393,MGG_05100,MGG_17803,MGG_08133,MGG_13764,MGG_02072,MGG_10215,MGG_16886,MGG_00961,MGG_03639,MGG_10265,MGG_16853,MGG_03746,MGG_01247,MGG_07868,MGG_03821,MGG_00314,	0.447554
Cellular component	cytoplasmic vesicle	GO:0031410	7	0.0264162	1.24451	49	2927	91	6765	MGG_05322,MGG_17822,MGG_16854,MGG_13626,MGG_08074,MGG_01279,MGG_08708,MGG_07779,MGG_05912,MGG_08349,MGG_10449,MGG_02120,MGG_03299,MGG_04225,MGG_02124,MGG_02201,MGG_05030,MGG_09990,MGG_10251,MGG_01941,MGG_00016,MGG_01862,MGG_02114,MGG_04733,MGG_00416,MGG_07606,MGG_04855,MGG_00017,MGG_03640,MGG_08776,MGG_05100,MGG_17803,MGG_08133,MGG_10893,MGG_13764,MGG_02072,MGG_10215,MGG_16886,MGG_16842,MGG_00961…	0.503699
Cellular component	intracellular vesicle	GO:0097708	6	0.0264162	1.24451	49	2927	91	6765	MGG_05322,MGG_17822,MGG_16854,MGG_13626,MGG_08074,MGG_01279,MGG_08708,MGG_07779,MGG_05912,MGG_08349,MGG_10449,MGG_02120,MGG_03299,MGG_04225,MGG_02124,MGG_02201,MGG_05030,MGG_09990,MGG_10251,MGG_01941,MGG_00016,MGG_01862,MGG_02114,MGG_04733,MGG_00416,MGG_07606,MGG_04855,MGG_00017,MGG_03640,MGG_08776,MGG_05100,MGG_17803,MGG_08133,MGG_10893,MGG_13764,MGG_02072,MGG_10215,MGG_16886,MGG_16842,MGG_00961…	0.503699
Cellular component	chloride channel complex	GO:0034707	6	0.0265234	2.62379	6	170	91	6765	MGG_07779,MGG_04225,MGG_10251,MGG_04855,MGG_08776,MGG_01247,	0.48916
Cellular component	host cell cytoplasm part	GO:0033655	6	0.0268972	1.47697	24	1208	91	6765	MGG_05322,MGG_01087,MGG_16854,MGG_01279,MGG_08708,MGG_07779,MGG_10449,MGG_02120,MGG_03299,MGG_04225,MGG_07966,MGG_07606,MGG_04855,MGG_03640,MGG_08776,MGG_04251,MGG_17803,MGG_08133,MGG_02072,MGG_00961,MGG_03639,MGG_01247,MGG_03821,MGG_00314,	0.488053
Cellular component	non-motile cilium	GO:0097730	6	0.0277327	1.78968	13	540	91	6765	MGG_05322,MGG_16854,MGG_01279,MGG_08708,MGG_08349,MGG_02124,MGG_02201,MGG_06836,MGG_08133,MGG_13764,MGG_00961,MGG_00402,MGG_03821,	0.495226
Cellular component	coated vesicle	GO:0030135	8	0.0281499	1.59872	18	837	91	6765	MGG_05322,MGG_17822,MGG_08708,MGG_07779,MGG_05912,MGG_10449,MGG_04225,MGG_05030,MGG_02114,MGG_04733,MGG_07606,MGG_04855,MGG_08776,MGG_08133,MGG_10893,MGG_13764,MGG_02072,MGG_03821,	0.494822
Cellular component	brush border	GO:0005903	4	0.0299744	1.82431	12	489	91	6765	MGG_17822,MGG_16854,MGG_08708,MGG_07779,MGG_04225,MGG_10251,MGG_02114,MGG_00416,MGG_04855,MGG_08776,MGG_08133,MGG_03639,	0.518787
Cellular component	clathrin-coated vesicle	GO:0030136	9	0.030441	1.72028	14	605	91	6765	MGG_17822,MGG_08708,MGG_07779,MGG_05912,MGG_04225,MGG_05030,MGG_02114,MGG_07606,MGG_04855,MGG_08776,MGG_08133,MGG_13764,MGG_02072,MGG_03821,	0.518881
Cellular component	trans-Golgi network transport vesicle	GO:0030140	10	0.0310745	2.16264	8	275	91	6765	MGG_08708,MGG_07779,MGG_04225,MGG_07606,MGG_08776,MGG_13764,MGG_02072,MGG_03821,	0.50665
Cellular component	chloroplast	GO:0009507	7	0.0315616	1.2884	40	2308	91	6765	MGG_05322,MGG_17823,MGG_17822,MGG_16854,MGG_13626,MGG_08074,MGG_01279,MGG_08708,MGG_06888,MGG_07779,MGG_07419,MGG_08429,MGG_08349,MGG_02120,MGG_04225,MGG_02124,MGG_02201,MGG_09990,MGG_10251,MGG_00016,MGG_01862,MGG_02114,MGG_07966,MGG_04733,MGG_07606,MGG_04855,MGG_06836,MGG_08776,MGG_04251,MGG_17803,MGG_08133,MGG_02072,MGG_10215,MGG_16842,MGG_00961,MGG_03639,MGG_00402,MGG_12568,MGG_16853,MGG_03821,	0.50724
Cellular component	postsynaptic specialization membrane	GO:0099634	6	0.0321069	2.81593	5	132	91	6765	MGG_17822,MGG_01279,MGG_17803,MGG_10215,MGG_00314,	0.494798
Cellular component	nuclear outer membrane-endoplasmic reticulum membrane network	GO:0042175	4	0.0331685	1.29883	38	2175	91	6765	MGG_13744,MGG_17822,MGG_16854,MGG_03061,MGG_01279,MGG_08708,MGG_07779,MGG_08349,MGG_10449,MGG_03299,MGG_04225,MGG_02201,MGG_09990,MGG_10251,MGG_01862,MGG_02114,MGG_07966,MGG_04733,MGG_00416,MGG_07606,MGG_04855,MGG_05824,MGG_03640,MGG_08776,MGG_04251,MGG_08133,MGG_10893,MGG_13764,MGG_02072,MGG_10215,MGG_16886,MGG_16842,MGG_00961,MGG_03753,MGG_00402,MGG_01247,MGG_03821,MGG_00314,	0.504251
Cellular component	plastid membrane	GO:0042170	5	0.034272	1.46015	23	1171	91	6765	MGG_17822,MGG_16854,MGG_13626,MGG_08708,MGG_06888,MGG_07779,MGG_08349,MGG_02120,MGG_04225,MGG_02201,MGG_10251,MGG_01862,MGG_02114,MGG_07966,MGG_07606,MGG_04855,MGG_08776,MGG_04251,MGG_17803,MGG_02072,MGG_10215,MGG_00402,MGG_03821,	0.507315
Cellular component	somatodendritic compartment	GO:0036477	3	0.0358128	1.32403	34	1909	91	6765	MGG_17822,MGG_16854,MGG_01279,MGG_08708,MGG_06888,MGG_07779,MGG_05912,MGG_07419,MGG_08349,MGG_10449,MGG_03299,MGG_04225,MGG_02201,MGG_02874,MGG_02114,MGG_04733,MGG_04855,MGG_03640,MGG_08776,MGG_17803,MGG_08133,MGG_10893,MGG_13764,MGG_10215,MGG_16842,MGG_00961,MGG_03639,MGG_03753,MGG_00402,MGG_12568,MGG_01247,MGG_07868,MGG_03821,MGG_00314,	0.503618
Cellular component	viral outer capsid	GO:0039624	3	0.0362118	2.4374	6	183	91	6765	MGG_08708,MGG_17803,MGG_08133,MGG_00961,MGG_03639,MGG_00314,	0.502942
Cellular component	plasma membrane	GO:0005886	4	0.0363783	1.15353	65	4189	91	6765	MGG_05322,MGG_12773,MGG_17823,MGG_17822,MGG_16854,MGG_13626,MGG_08074,MGG_01279,MGG_08708,MGG_06888,MGG_07779,MGG_05912,MGG_08429,MGG_08349,MGG_10449,MGG_02120,MGG_03299,MGG_04225,MGG_02124,MGG_02201,MGG_08786,MGG_13116,MGG_11610,MGG_05030,MGG_09990,MGG_10251,MGG_18057,MGG_14057,MGG_01941,MGG_00016,MGG_02874,MGG_01862,MGG_02114,MGG_07966,MGG_04733,MGG_00416,MGG_07606,MGG_04855,MGG_06836,MGG_00017…	0.499092
Cellular component	cluster of actin-based cell projections	GO:0098862	3	0.0372089	1.71657	13	563	91	6765	MGG_17822,MGG_16854,MGG_08708,MGG_07779,MGG_04225,MGG_10251,MGG_02114,MGG_00416,MGG_04855,MGG_08776,MGG_08133,MGG_03639,MGG_00755,	0.504338
Cellular component	early endosome	GO:0005769	9	0.0377787	1.57188	17	804	91	6765	MGG_01279,MGG_08708,MGG_07779,MGG_10449,MGG_04225,MGG_02201,MGG_01941,MGG_01862,MGG_04733,MGG_07606,MGG_04855,MGG_08776,MGG_08133,MGG_02072,MGG_16842,MGG_00961,MGG_00755,	0.500013
Cellular component	Golgi-associated vesicle	GO:0005798	8	0.0386032	1.75608	12	508	91	6765	MGG_05322,MGG_08708,MGG_07779,MGG_04225,MGG_07606,MGG_04855,MGG_08776,MGG_08133,MGG_13764,MGG_02072,MGG_03821,MGG_00755,	0.504983
Cellular component	presynaptic membrane	GO:0042734	6	0.0387334	2.39809	6	186	91	6765	MGG_17822,MGG_05912,MGG_02114,MGG_17803,MGG_10215,MGG_00314,	0.495171
Cellular component	plant-type vacuole	GO:0000325	7	0.0390271	1.96207	9	341	91	6765	MGG_01279,MGG_07779,MGG_03299,MGG_04225,MGG_02124,MGG_02201,MGG_04855,MGG_08776,MGG_02072,	0.49332
Cellular component	neuronal cell body	GO:0043025	4	0.0403819	1.37033	28	1519	91	6765	MGG_17822,MGG_16854,MGG_01279,MGG_08708,MGG_06888,MGG_07779,MGG_05912,MGG_08349,MGG_10449,MGG_03299,MGG_04225,MGG_02201,MGG_02874,MGG_04733,MGG_04855,MGG_08776,MGG_17803,MGG_08133,MGG_10893,MGG_13764,MGG_10215,MGG_00961,MGG_03639,MGG_00402,MGG_01247,MGG_07868,MGG_03821,MGG_00314,	0.493801
Cellular component	host cell cytoplasmic vesicle	GO:0044161	8	0.0421346	2.16827	7	240	91	6765	MGG_16854,MGG_01279,MGG_08708,MGG_02120,MGG_08133,MGG_00961,MGG_03639,	0.50427
Cellular component	host cell endoplasmic reticulum lumen	GO:0044166	7	0.0430228	2.59932	5	143	91	6765	MGG_08708,MGG_17803,MGG_08133,MGG_00961,MGG_01247,	0.509481
Cellular component	extracellular region	GO:0005576	3	0.0435429	1.16068	61	3907	91	6765	MGG_05322,MGG_12773,MGG_17823,MGG_04194,MGG_17822,MGG_16854,MGG_13626,MGG_08074,MGG_01279,MGG_08708,MGG_06888,MGG_07779,MGG_07419,MGG_08429,MGG_08349,MGG_10449,MGG_02120,MGG_07733,MGG_04225,MGG_02124,MGG_02201,MGG_13116,MGG_11610,MGG_09990,MGG_10251,MGG_18057,MGG_14057,MGG_01941,MGG_02114,MGG_07966,MGG_04733,MGG_00416,MGG_07606,MGG_04855,MGG_06836,MGG_00017,MGG_03640,MGG_08776,MGG_02393,MGG_04251…	0.510268
Cellular component	contractile fiber	GO:0043292	6	0.0438482	1.51888	18	881	91	6765	MGG_17822,MGG_16854,MGG_01279,MGG_08708,MGG_06888,MGG_07779,MGG_10449,MGG_04225,MGG_04733,MGG_00416,MGG_04855,MGG_03640,MGG_08776,MGG_17803,MGG_08133,MGG_16842,MGG_00961,MGG_00755,	0.508549
Cellular component	vesicle	GO:0031982	5	0.0449704	1.18734	54	3381	91	6765	MGG_05322,MGG_17822,MGG_16854,MGG_13626,MGG_08074,MGG_01279,MGG_08708,MGG_06888,MGG_07779,MGG_05912,MGG_08349,MGG_10449,MGG_02120,MGG_03299,MGG_04225,MGG_02124,MGG_02201,MGG_13116,MGG_05030,MGG_09990,MGG_10251,MGG_18057,MGG_01941,MGG_00016,MGG_01862,MGG_02114,MGG_07966,MGG_04733,MGG_00416,MGG_07606,MGG_04855,MGG_00017,MGG_03640,MGG_08776,MGG_04251,MGG_05100,MGG_17803,MGG_08133,MGG_10893,MGG_13764…	0.495997
Cellular component	presynaptic active zone	GO:0048786	3	0.0450472	2.31111	6	193	91	6765	MGG_17822,MGG_16854,MGG_01279,MGG_05912,MGG_03299,MGG_02114,	0.49202
Cellular component	glutamatergic synapse	GO:0098978	5	0.0451144	1.51372	18	884	91	6765	MGG_05322,MGG_17822,MGG_16854,MGG_01279,MGG_07779,MGG_07419,MGG_08349,MGG_03299,MGG_04225,MGG_02114,MGG_08776,MGG_17803,MGG_13764,MGG_10215,MGG_16842,MGG_00961,MGG_03821,MGG_00314,	0.488016
Cellular component	clathrin-coated pit	GO:0005905	5	0.0458104	1.82655	10	407	91	6765	MGG_17822,MGG_08708,MGG_07779,MGG_05912,MGG_10449,MGG_04225,MGG_02114,MGG_04733,MGG_08776,MGG_03821,	0.490825
Cellular component	plasma membrane of cell tip	GO:0031520	5	0.0463453	2.54591	5	146	91	6765	MGG_07779,MGG_04225,MGG_07606,MGG_08776,MGG_02072,	0.491872
Cellular component	host cell nucleus	GO:0042025	8	0.0474459	1.37374	26	1407	91	6765	MGG_05322,MGG_13744,MGG_16854,MGG_01279,MGG_08708,MGG_07779,MGG_08429,MGG_10449,MGG_03299,MGG_04225,MGG_09032,MGG_09990,MGG_08815,MGG_04733,MGG_07606,MGG_04855,MGG_03640,MGG_08776,MGG_17803,MGG_08133,MGG_02072,MGG_16842,MGG_00961,MGG_03746,MGG_07868,MGG_00314,	0.485243
Cellular component	midbody	GO:0030496	3	0.0477309	1.65484	13	584	91	6765	MGG_05322,MGG_16854,MGG_01279,MGG_08708,MGG_07779,MGG_04225,MGG_02114,MGG_07966,MGG_08776,MGG_04251,MGG_08133,MGG_13764,MGG_03753,	0.483759
Biological process	regulation of transport	GO:0051049	5	0.000225289	1.50551	49	2505	86	6619	MGG_05322,MGG_17822,MGG_16854,MGG_08074,MGG_01279,MGG_08708,MGG_06888,MGG_07779,MGG_05912,MGG_08349,MGG_10449,MGG_02120,MGG_03299,MGG_04225,MGG_02124,MGG_02201,MGG_13116,MGG_05030,MGG_09990,MGG_10251,MGG_01941,MGG_02874,MGG_02114,MGG_07966,MGG_04733,MGG_00416,MGG_07606,MGG_04855,MGG_06836,MGG_03640,MGG_08776,MGG_04251,MGG_02113,MGG_17803,MGG_08133,MGG_13764,MGG_02072,MGG_10215,MGG_16842,MGG_00961…	0.924021
Biological process	obsolete pathogenesis	GO:0009405	0	0.000435039	1.58174	41	1995	86	6619	MGG_05322,MGG_12773,MGG_17822,MGG_16854,MGG_01279,MGG_08708,MGG_07779,MGG_08429,MGG_08349,MGG_10449,MGG_02120,MGG_03299,MGG_04225,MGG_02124,MGG_02201,MGG_09990,MGG_14057,MGG_01941,MGG_04733,MGG_00416,MGG_07606,MGG_04855,MGG_00017,MGG_03640,MGG_08776,MGG_02393,MGG_02113,MGG_05100,MGG_17803,MGG_08133,MGG_13764,MGG_02072,MGG_02191,MGG_00961,MGG_00402,MGG_16853,MGG_17468,MGG_12210,MGG_01247,MGG_07868…	1
Biological process	response to dopamine	GO:1903350	8	0.000661796	3.14727	11	269	86	6619	MGG_16854,MGG_08708,MGG_07779,MGG_03299,MGG_04225,MGG_02124,MGG_02114,MGG_03640,MGG_08776,MGG_08133,MGG_10215,	1
Biological process	regulation of response to cytokine stimulus	GO:0060759	5	0.00115542	2.1132	19	692	86	6619	MGG_05322,MGG_01279,MGG_08708,MGG_07779,MGG_10449,MGG_04225,MGG_01310,MGG_09990,MGG_04733,MGG_07606,MGG_03640,MGG_08776,MGG_17803,MGG_08133,MGG_02072,MGG_16842,MGG_07868,MGG_00314,MGG_00755,	1
Biological process	negative regulation of cytokine-mediated signaling pathway	GO:0001960	8	0.00116201	2.24042	17	584	86	6619	MGG_05322,MGG_01279,MGG_08708,MGG_07779,MGG_10449,MGG_04225,MGG_09990,MGG_04733,MGG_07606,MGG_03640,MGG_08776,MGG_17803,MGG_08133,MGG_02072,MGG_16842,MGG_07868,MGG_00314,	1
Biological process	suppression by virus of host type I interferon-mediated signaling pathway	GO:0039502	14	0.00129789	2.29319	16	537	86	6619	MGG_01279,MGG_08708,MGG_07779,MGG_10449,MGG_04225,MGG_09990,MGG_04733,MGG_07606,MGG_03640,MGG_08776,MGG_17803,MGG_08133,MGG_02072,MGG_16842,MGG_07868,MGG_00314,	1
Biological process	suppression by virus of host interferon-mediated signaling pathway	GO:0140886	13	0.00129789	2.29319	16	537	86	6619	MGG_01279,MGG_08708,MGG_07779,MGG_10449,MGG_04225,MGG_09990,MGG_04733,MGG_07606,MGG_03640,MGG_08776,MGG_17803,MGG_08133,MGG_02072,MGG_16842,MGG_07868,MGG_00314,	1
Biological process	negative regulation of response to cytokine stimulus	GO:0060761	6	0.00135074	2.21015	17	592	86	6619	MGG_05322,MGG_01279,MGG_08708,MGG_07779,MGG_10449,MGG_04225,MGG_09990,MGG_04733,MGG_07606,MGG_03640,MGG_08776,MGG_17803,MGG_08133,MGG_02072,MGG_16842,MGG_07868,MGG_00314,	0.923342
Biological process	negative regulation of type I interferon-mediated signaling pathway	GO:0060339	9	0.00145915	2.26785	16	543	86	6619	MGG_01279,MGG_08708,MGG_07779,MGG_10449,MGG_04225,MGG_09990,MGG_04733,MGG_07606,MGG_03640,MGG_08776,MGG_17803,MGG_08133,MGG_02072,MGG_16842,MGG_07868,MGG_00314,	0.920722
Biological process	response to absence of light	GO:0009646	7	0.00147019	4.81032	6	96	86	6619	MGG_05322,MGG_08074,MGG_01279,MGG_08349,MGG_06836,MGG_00402,	0.861424
Biological process	acid secretion	GO:0046717	6	0.00152503	3.0421	10	253	86	6619	MGG_16854,MGG_07779,MGG_03299,MGG_04225,MGG_10251,MGG_01941,MGG_04855,MGG_08776,MGG_03639,MGG_00314,	0.833987
Biological process	regulation of extracellular matrix organization	GO:1903053	6	0.00163523	4.71215	6	98	86	6619	MGG_17822,MGG_16854,MGG_07779,MGG_04225,MGG_08776,MGG_00961,	0.789049
Biological process	regulation of localization	GO:0032879	4	0.00163771	1.39781	49	2698	86	6619	MGG_05322,MGG_17822,MGG_16854,MGG_08074,MGG_01279,MGG_08708,MGG_06888,MGG_07779,MGG_05912,MGG_08349,MGG_10449,MGG_02120,MGG_03299,MGG_04225,MGG_02124,MGG_02201,MGG_13116,MGG_05030,MGG_09990,MGG_10251,MGG_01941,MGG_02874,MGG_02114,MGG_07966,MGG_04733,MGG_00416,MGG_07606,MGG_04855,MGG_06836,MGG_03640,MGG_08776,MGG_04251,MGG_02113,MGG_17803,MGG_08133,MGG_13764,MGG_02072,MGG_10215,MGG_16842,MGG_00961…	0.746342
Biological process	response to catecholamine	GO:0071869	7	0.00174919	2.6388	12	350	86	6619	MGG_16854,MGG_01279,MGG_08708,MGG_07779,MGG_03299,MGG_04225,MGG_02124,MGG_02114,MGG_03640,MGG_08776,MGG_08133,MGG_10215,	0.717431
Biological process	pexophagy	GO:0000425	8	0.00180611	5.6592	5	68	86	6619	MGG_08708,MGG_10449,MGG_02201,MGG_04733,MGG_04855,	0.705501
Biological process	response to monoamine	GO:0071867	6	0.00183572	2.62381	12	352	86	6619	MGG_16854,MGG_01279,MGG_08708,MGG_07779,MGG_03299,MGG_04225,MGG_02124,MGG_02114,MGG_03640,MGG_08776,MGG_08133,MGG_10215,	0.684474
Biological process	positive regulation of transport	GO:0051050	6	0.00191716	1.5201	38	1924	86	6619	MGG_05322,MGG_17822,MGG_16854,MGG_08074,MGG_01279,MGG_08708,MGG_06888,MGG_07779,MGG_05912,MGG_08349,MGG_10449,MGG_02120,MGG_04225,MGG_02124,MGG_02201,MGG_13116,MGG_05030,MGG_09990,MGG_10251,MGG_01941,MGG_02114,MGG_07966,MGG_04733,MGG_07606,MGG_04855,MGG_06836,MGG_08776,MGG_04251,MGG_17803,MGG_08133,MGG_02072,MGG_16842,MGG_00961,MGG_03753,MGG_00402,MGG_12568,MGG_03821,MGG_00314,	0.655269
Biological process	adenylate cyclase-inhibiting dopamine receptor signaling pathway	GO:0007195	9	0.00192758	5.57718	5	69	86	6619	MGG_16854,MGG_07779,MGG_03299,MGG_04225,MGG_08776,	0.632477
Biological process	cellular response to dopamine	GO:1903351	9	0.00227526	2.88259	10	267	86	6619	MGG_16854,MGG_08708,MGG_07779,MGG_03299,MGG_04225,MGG_02114,MGG_03640,MGG_08776,MGG_08133,MGG_10215,	0.717845
Biological process	mannitol transmembrane transport	GO:0015797	8	0.00232793	5.3448	5	72	86	6619	MGG_07779,MGG_03299,MGG_04225,MGG_10251,MGG_08776,	0.707261
Biological process	regulation of cytokine-mediated signaling pathway	GO:0001959	7	0.00244719	2.03432	18	681	86	6619	MGG_05322,MGG_01279,MGG_08708,MGG_07779,MGG_10449,MGG_04225,MGG_09990,MGG_04733,MGG_07606,MGG_03640,MGG_08776,MGG_17803,MGG_08133,MGG_02072,MGG_16842,MGG_07868,MGG_00314,MGG_00755,	0.692217
Biological process	pentose transmembrane transport	GO:0015750	9	0.00255879	4.3158	6	107	86	6619	MGG_08708,MGG_07779,MGG_03299,MGG_04225,MGG_08776,MGG_08133,	0.699657
Biological process	galactose transmembrane transport	GO:0015757	10	0.00255879	4.3158	6	107	86	6619	MGG_08708,MGG_07779,MGG_03299,MGG_04225,MGG_08776,MGG_08133,	0.699657
Biological process	regulation of type I interferon-mediated signaling pathway	GO:0060338	8	0.00268249	2.13792	16	576	86	6619	MGG_01279,MGG_08708,MGG_07779,MGG_10449,MGG_04225,MGG_09990,MGG_04733,MGG_07606,MGG_03640,MGG_08776,MGG_17803,MGG_08133,MGG_02072,MGG_16842,MGG_07868,MGG_00314,	0.687641
Biological process	suppression by virus of host innate immune response	GO:0039503	12	0.00306081	1.99334	18	695	86	6619	MGG_01279,MGG_08708,MGG_07779,MGG_10449,MGG_04225,MGG_09990,MGG_04733,MGG_07606,MGG_04855,MGG_03640,MGG_08776,MGG_17803,MGG_08133,MGG_02072,MGG_16842,MGG_00961,MGG_07868,MGG_00314,	0.760844
Biological process	serotonin transport	GO:0006837	7	0.0032123	3.59171	7	150	86	6619	MGG_01279,MGG_10449,MGG_09990,MGG_04733,MGG_08776,MGG_17803,MGG_00961,	0.775015
Biological process	polyol transmembrane transport	GO:0015791	7	0.00336291	4.08664	6	113	86	6619	MGG_07779,MGG_03299,MGG_04225,MGG_10251,MGG_08776,MGG_00961,	0.766276
Biological process	myo-inositol transport	GO:0015798	7	0.00336291	4.08664	6	113	86	6619	MGG_08708,MGG_07779,MGG_03299,MGG_04225,MGG_08776,MGG_08133,	0.766276
Biological process	pore formation by virus in membrane of host cell	GO:0039707	8	0.00347165	2.71962	10	283	86	6619	MGG_01279,MGG_08708,MGG_10449,MGG_05030,MGG_04733,MGG_07606,MGG_08133,MGG_02072,MGG_00961,MGG_00314,	0.74942
Biological process	pore formation in membrane of host by symbiont	GO:0044658	7	0.00347165	2.71962	10	283	86	6619	MGG_01279,MGG_08708,MGG_10449,MGG_05030,MGG_04733,MGG_07606,MGG_08133,MGG_02072,MGG_00961,MGG_00314,	0.74942
Biological process	lateral root development	GO:0048527	7	0.00347165	2.71962	10	283	86	6619	MGG_01279,MGG_08708,MGG_08705,MGG_07779,MGG_03299,MGG_04225,MGG_04855,MGG_06836,MGG_08776,MGG_08133,	0.74942
Biological process	positive regulation of ERBB signaling pathway	GO:1901186	8	0.00351339	4.0508	6	114	86	6619	MGG_17822,MGG_08708,MGG_08349,MGG_07966,MGG_04251,MGG_08133,	0.702936
Biological process	positive regulation of epidermal growth factor receptor signaling pathway	GO:0045742	9	0.00351339	4.0508	6	114	86	6619	MGG_17822,MGG_08708,MGG_08349,MGG_07966,MGG_04251,MGG_08133,	0.702936
Biological process	synaptic vesicle budding from presynaptic endocytic zone membrane	GO:0016185	9	0.00351339	4.0508	6	114	86	6619	MGG_17822,MGG_07779,MGG_05912,MGG_04225,MGG_02114,MGG_08776,	0.702936
Biological process	organic hydroxy compound transport	GO:0015850	6	0.00378261	1.73117	24	1067	86	6619	MGG_16854,MGG_01279,MGG_08708,MGG_07779,MGG_10449,MGG_03299,MGG_04225,MGG_08786,MGG_13116,MGG_09990,MGG_10251,MGG_01941,MGG_04733,MGG_00416,MGG_04855,MGG_08776,MGG_05100,MGG_17803,MGG_08133,MGG_10215,MGG_00961,MGG_03639,MGG_03821,MGG_00314,	0.674538
Biological process	modulation by virus of host immune response	GO:0075528	10	0.00397533	1.94575	18	712	86	6619	MGG_01279,MGG_08708,MGG_07779,MGG_10449,MGG_04225,MGG_09990,MGG_04733,MGG_07606,MGG_04855,MGG_03640,MGG_08776,MGG_17803,MGG_08133,MGG_02072,MGG_16842,MGG_00961,MGG_07868,MGG_00314,	0.665503
Biological process	cellular response to monoamine stimulus	GO:0071868	7	0.00400854	2.51221	11	337	86	6619	MGG_16854,MGG_01279,MGG_08708,MGG_07779,MGG_03299,MGG_04225,MGG_02114,MGG_03640,MGG_08776,MGG_08133,MGG_10215,	0.657641
Biological process	cellular response to catecholamine stimulus	GO:0071870	8	0.00400854	2.51221	11	337	86	6619	MGG_16854,MGG_01279,MGG_08708,MGG_07779,MGG_03299,MGG_04225,MGG_02114,MGG_03640,MGG_08776,MGG_08133,MGG_10215,	0.657641
Biological process	system process	GO:0003008	3	0.00407095	1.39418	44	2429	86	6619	MGG_05322,MGG_17822,MGG_16854,MGG_08074,MGG_01279,MGG_08708,MGG_07779,MGG_08349,MGG_10449,MGG_03299,MGG_04225,MGG_02124,MGG_02201,MGG_13116,MGG_10251,MGG_01941,MGG_02114,MGG_08815,MGG_07966,MGG_04733,MGG_00416,MGG_07606,MGG_04855,MGG_06836,MGG_03640,MGG_08776,MGG_04251,MGG_02113,MGG_17803,MGG_08133,MGG_10893,MGG_10215,MGG_16842,MGG_00961,MGG_03639,MGG_03753,MGG_00402,MGG_12568,MGG_16853,MGG_03746…	0.642193
Biological process	positive regulation by host of viral process	GO:0044794	7	0.004166	3.91348	6	118	86	6619	MGG_05322,MGG_16854,MGG_08708,MGG_07606,MGG_08133,MGG_02072,	0.644787
Biological process	cell-cell signaling	GO:0007267	4	0.00420574	1.40233	43	2360	86	6619	MGG_05322,MGG_17822,MGG_16854,MGG_08074,MGG_01279,MGG_08708,MGG_06888,MGG_07779,MGG_05912,MGG_07419,MGG_08349,MGG_10449,MGG_02120,MGG_03299,MGG_04225,MGG_02124,MGG_09990,MGG_02874,MGG_02114,MGG_04733,MGG_00416,MGG_04855,MGG_06836,MGG_03640,MGG_08776,MGG_02113,MGG_17803,MGG_08133,MGG_10893,MGG_13764,MGG_10215,MGG_16842,MGG_00961,MGG_03639,MGG_03753,MGG_00402,MGG_10466,MGG_16853,MGG_03746,MGG_01247…	0.605257
Biological process	type I interferon-mediated signaling pathway	GO:0060337	9	0.00422736	1.98544	17	659	86	6619	MGG_01279,MGG_08708,MGG_07779,MGG_10449,MGG_04225,MGG_09990,MGG_02114,MGG_04733,MGG_07606,MGG_03640,MGG_08776,MGG_17803,MGG_08133,MGG_02072,MGG_16842,MGG_07868,MGG_00314,	0.59788
Biological process	modulation by symbiont of host autophagy	GO:0075071	7	0.00423454	2.64485	10	291	86	6619	MGG_01279,MGG_08708,MGG_10449,MGG_05030,MGG_04733,MGG_07606,MGG_08133,MGG_02072,MGG_00961,MGG_00314,	0.588745
Biological process	virion attachment to host cell	GO:0019062	7	0.00429959	1.68783	25	1140	86	6619	MGG_05322,MGG_01087,MGG_01279,MGG_08708,MGG_08429,MGG_08349,MGG_10449,MGG_03299,MGG_09990,MGG_14057,MGG_08815,MGG_07966,MGG_04733,MGG_07606,MGG_04855,MGG_04251,MGG_17803,MGG_08133,MGG_02072,MGG_10215,MGG_00961,MGG_12568,MGG_07868,MGG_03821,MGG_00314,	0.587826
Biological process	suppression by symbiont of host innate immune response	GO:0052170	11	0.00447892	1.92413	18	720	86	6619	MGG_01279,MGG_08708,MGG_07779,MGG_10449,MGG_04225,MGG_09990,MGG_04733,MGG_07606,MGG_04855,MGG_03640,MGG_08776,MGG_17803,MGG_08133,MGG_02072,MGG_16842,MGG_00961,MGG_07868,MGG_00314,	0.583184
Biological process	post-embryonic root development	GO:0048528	6	0.00455277	2.61786	10	294	86	6619	MGG_01279,MGG_08708,MGG_08705,MGG_07779,MGG_03299,MGG_04225,MGG_04855,MGG_06836,MGG_08776,MGG_08133,	0.583537
Biological process	suppression of host defenses by symbiont	GO:0044414	9	0.00475	1.9135	18	724	86	6619	MGG_01279,MGG_08708,MGG_07779,MGG_10449,MGG_04225,MGG_09990,MGG_04733,MGG_07606,MGG_04855,MGG_03640,MGG_08776,MGG_17803,MGG_08133,MGG_02072,MGG_16842,MGG_00961,MGG_07868,MGG_00314,	0.59945
Biological process	blood circulation	GO:0008015	5	0.00477054	1.56858	30	1472	86	6619	MGG_05322,MGG_17822,MGG_16854,MGG_01279,MGG_08708,MGG_07779,MGG_08349,MGG_03299,MGG_04225,MGG_13116,MGG_01941,MGG_02114,MGG_07966,MGG_00416,MGG_04855,MGG_03640,MGG_08776,MGG_04251,MGG_02113,MGG_17803,MGG_08133,MGG_10215,MGG_16842,MGG_00961,MGG_03639,MGG_00402,MGG_07868,MGG_03821,MGG_00314,MGG_00755,	0.59292
Biological process	adhesion of symbiont to host cell	GO:0044650	6	0.00500628	1.6688	25	1153	86	6619	MGG_05322,MGG_01087,MGG_01279,MGG_08708,MGG_08429,MGG_08349,MGG_10449,MGG_03299,MGG_09990,MGG_14057,MGG_08815,MGG_07966,MGG_04733,MGG_07606,MGG_04855,MGG_04251,MGG_17803,MGG_08133,MGG_02072,MGG_10215,MGG_00961,MGG_12568,MGG_07868,MGG_03821,MGG_00314,	0.612933
Biological process	modulation by symbiont of host innate immune response	GO:0052167	10	0.00503458	1.90298	18	728	86	6619	MGG_01279,MGG_08708,MGG_07779,MGG_10449,MGG_04225,MGG_09990,MGG_04733,MGG_07606,MGG_04855,MGG_03640,MGG_08776,MGG_17803,MGG_08133,MGG_02072,MGG_16842,MGG_00961,MGG_07868,MGG_00314,	0.607333
Biological process	proteoglycan biosynthetic process	GO:0030166	8	0.00508693	2.98894	8	206	86	6619	MGG_05322,MGG_01279,MGG_07779,MGG_04225,MGG_08776,MGG_17803,MGG_16886,MGG_00961,	0.604755
Biological process	regulation of hormone levels	GO:0010817	4	0.00520803	1.52595	32	1614	86	6619	MGG_05322,MGG_17823,MGG_17822,MGG_16854,MGG_08074,MGG_01279,MGG_08708,MGG_06888,MGG_07779,MGG_05912,MGG_08349,MGG_02120,MGG_04225,MGG_02124,MGG_18057,MGG_01941,MGG_02874,MGG_00416,MGG_04855,MGG_06836,MGG_08776,MGG_17803,MGG_08133,MGG_10215,MGG_00961,MGG_03639,MGG_03753,MGG_00402,MGG_01247,MGG_07868,MGG_03821,MGG_00314,	0.610306
Biological process	organic substance transport	GO:0071702	5	0.00529842	1.27123	57	3451	86	6619	MGG_05322,MGG_12773,MGG_17822,MGG_16854,MGG_08074,MGG_01279,MGG_08708,MGG_06888,MGG_07779,MGG_05912,MGG_08349,MGG_10449,MGG_02120,MGG_03299,MGG_04225,MGG_02124,MGG_02201,MGG_08786,MGG_13116,MGG_11610,MGG_05030,MGG_09990,MGG_10251,MGG_01941,MGG_02874,MGG_02114,MGG_08815,MGG_07966,MGG_04733,MGG_00416,MGG_07606,MGG_04855,MGG_06836,MGG_00017,MGG_03640,MGG_08776,MGG_04251,MGG_05100,MGG_17803,MGG_08133…	0.612155
Biological process	circulatory system process	GO:0003013	4	0.0054247	1.53831	31	1551	86	6619	MGG_05322,MGG_17822,MGG_16854,MGG_01279,MGG_08708,MGG_07779,MGG_08349,MGG_03299,MGG_04225,MGG_13116,MGG_01941,MGG_02114,MGG_07966,MGG_00416,MGG_07606,MGG_04855,MGG_03640,MGG_08776,MGG_04251,MGG_02113,MGG_17803,MGG_08133,MGG_10215,MGG_16842,MGG_00961,MGG_03639,MGG_00402,MGG_07868,MGG_03821,MGG_00314,MGG_00755,	0.61804
Biological process	G protein-coupled receptor signaling pathway	GO:0007186	6	0.00551306	1.5538	30	1486	86	6619	MGG_05322,MGG_17822,MGG_16854,MGG_01279,MGG_08708,MGG_06888,MGG_07779,MGG_08349,MGG_10449,MGG_03299,MGG_04225,MGG_02124,MGG_10251,MGG_02114,MGG_04733,MGG_00416,MGG_07606,MGG_06836,MGG_03640,MGG_08776,MGG_02113,MGG_08133,MGG_02072,MGG_10215,MGG_00961,MGG_03639,MGG_00402,MGG_03821,MGG_00314,MGG_00755,	0.602981
Biological process	glucoside transport	GO:0042946	8	0.00573531	3.66501	6	126	86	6619	MGG_08708,MGG_07779,MGG_04225,MGG_04855,MGG_08776,MGG_08133,	0.619036
Biological process	mitigation of host antiviral defense response	GO:0019049	9	0.0058048	1.76256	21	917	86	6619	MGG_05322,MGG_17822,MGG_01279,MGG_08708,MGG_07779,MGG_10449,MGG_03299,MGG_04225,MGG_09990,MGG_04733,MGG_07606,MGG_04855,MGG_03640,MGG_08776,MGG_17803,MGG_08133,MGG_02072,MGG_16842,MGG_00961,MGG_07868,MGG_00314,	0.6184
Biological process	synaptic vesicle budding	GO:0070142	8	0.0059582	3.63615	6	127	86	6619	MGG_17822,MGG_07779,MGG_05912,MGG_04225,MGG_02114,MGG_08776,	0.626604
Biological process	ion transmembrane transport	GO:0034220	6	0.00607951	1.45522	36	1904	86	6619	MGG_17822,MGG_16854,MGG_01279,MGG_08708,MGG_07779,MGG_10449,MGG_03299,MGG_04225,MGG_02124,MGG_02201,MGG_10251,MGG_01941,MGG_01862,MGG_07966,MGG_04733,MGG_00416,MGG_07606,MGG_04855,MGG_06836,MGG_03640,MGG_08776,MGG_04251,MGG_17803,MGG_08133,MGG_10893,MGG_02072,MGG_10215,MGG_16886,MGG_16842,MGG_00961,MGG_03639,MGG_03753,MGG_12210,MGG_01247,MGG_07868,MGG_00314,	0.631268
Biological process	suppression by symbiont of host immune response	GO:0052562	10	0.00649619	1.85707	18	746	86	6619	MGG_01279,MGG_08708,MGG_07779,MGG_10449,MGG_04225,MGG_09990,MGG_04733,MGG_07606,MGG_04855,MGG_03640,MGG_08776,MGG_17803,MGG_08133,MGG_02072,MGG_16842,MGG_00961,MGG_07868,MGG_00314,	0.666103
Biological process	carbohydrate transport	GO:0008643	6	0.00682055	1.77135	20	869	86	6619	MGG_17822,MGG_01279,MGG_08708,MGG_07779,MGG_10449,MGG_02120,MGG_03299,MGG_04225,MGG_10251,MGG_07966,MGG_00416,MGG_04855,MGG_08776,MGG_04251,MGG_17803,MGG_08133,MGG_02072,MGG_16886,MGG_00961,MGG_03639,	0.682305
Biological process	intracellular signal transduction	GO:0035556	6	0.00710379	1.31541	49	2867	86	6619	MGG_05322,MGG_12773,MGG_17822,MGG_16854,MGG_01279,MGG_08708,MGG_07779,MGG_08349,MGG_10449,MGG_02120,MGG_03299,MGG_04225,MGG_01310,MGG_02201,MGG_10251,MGG_02874,MGG_02114,MGG_07966,MGG_04733,MGG_00416,MGG_07606,MGG_04855,MGG_06836,MGG_00017,MGG_05824,MGG_03640,MGG_08776,MGG_04251,MGG_02113,MGG_17803,MGG_08133,MGG_10893,MGG_02072,MGG_10215,MGG_16886,MGG_16842,MGG_00961,MGG_03639,MGG_03753,MGG_00402…	0.702077
Biological process	import into cell	GO:0098657	5	0.00728116	1.69833	22	997	86	6619	MGG_16854,MGG_01279,MGG_08708,MGG_06888,MGG_07779,MGG_03299,MGG_04225,MGG_05030,MGG_10251,MGG_01862,MGG_00416,MGG_07606,MGG_04855,MGG_00017,MGG_03640,MGG_08776,MGG_08133,MGG_10893,MGG_02072,MGG_00961,MGG_12210,MGG_03821,	0.71104
Biological process	fructose transmembrane transport	GO:0015755	10	0.00731306	4.09389	5	94	86	6619	MGG_17822,MGG_07779,MGG_04225,MGG_10251,MGG_08776,	0.705753
Biological process	regulation of transmembrane transport	GO:0034762	6	0.00746286	1.59704	26	1253	86	6619	MGG_16854,MGG_01279,MGG_08708,MGG_07779,MGG_10449,MGG_02120,MGG_04225,MGG_02124,MGG_10251,MGG_07966,MGG_04733,MGG_07606,MGG_04855,MGG_06836,MGG_03640,MGG_08776,MGG_04251,MGG_17803,MGG_08133,MGG_02072,MGG_16842,MGG_03639,MGG_01247,MGG_07868,MGG_03821,MGG_00314,	0.711835
Biological process	ion transport	GO:0006811	5	0.00753293	1.34502	45	2575	86	6619	MGG_05322,MGG_17822,MGG_16854,MGG_01279,MGG_08708,MGG_07779,MGG_10449,MGG_03299,MGG_04225,MGG_02124,MGG_02201,MGG_08786,MGG_09990,MGG_10251,MGG_01941,MGG_01862,MGG_02114,MGG_07966,MGG_04733,MGG_00416,MGG_07606,MGG_04855,MGG_06836,MGG_03640,MGG_08776,MGG_04251,MGG_02113,MGG_17803,MGG_08133,MGG_10893,MGG_02072,MGG_10215,MGG_16886,MGG_16842,MGG_00961,MGG_03639,MGG_03753,MGG_09019,MGG_16853,MGG_12210…	0.71026
Biological process	alpha-glucoside transport	GO:0000017	9	0.00764198	4.0508	5	95	86	6619	MGG_08708,MGG_07779,MGG_04225,MGG_08776,MGG_08133,	0.712354
Biological process	epithelial fluid transport	GO:0042045	6	0.00767845	2.58465	9	268	86	6619	MGG_08708,MGG_07779,MGG_04225,MGG_02201,MGG_10251,MGG_00416,MGG_04855,MGG_08776,MGG_08133,	0.707712
Biological process	positive regulation of oxidative stress-induced cell death	GO:1903209	9	0.00798109	4.0086	5	96	86	6619	MGG_08708,MGG_08349,MGG_08133,MGG_00402,MGG_00314,	0.711618
Biological process	negative regulation of innate immune response	GO:0045824	8	0.00818411	1.85853	17	704	86	6619	MGG_01279,MGG_08708,MGG_07779,MGG_10449,MGG_04225,MGG_09990,MGG_04733,MGG_07606,MGG_04855,MGG_03640,MGG_08776,MGG_17803,MGG_08133,MGG_02072,MGG_16842,MGG_07868,MGG_00314,	0.692105
Biological process	digestion	GO:0007586	3	0.00820085	1.90626	16	646	86	6619	MGG_17822,MGG_16854,MGG_01279,MGG_08708,MGG_07779,MGG_04225,MGG_02201,MGG_10251,MGG_00416,MGG_04855,MGG_08776,MGG_08133,MGG_00961,MGG_03639,MGG_01247,MGG_00314,	0.686444
Biological process	intestinal absorption	GO:0050892	5	0.00823624	2.55604	9	271	86	6619	MGG_08708,MGG_07779,MGG_04225,MGG_10251,MGG_00416,MGG_04855,MGG_08776,MGG_08133,MGG_00314,	0.682443
Biological process	suppression by virus of host viral-induced cytoplasmic pattern recognition receptor signaling pathway	GO:0039537	13	0.00824642	2.17826	12	424	86	6619	MGG_01279,MGG_08708,MGG_10449,MGG_09990,MGG_04733,MGG_07606,MGG_17803,MGG_08133,MGG_02072,MGG_00961,MGG_07868,MGG_00314,	0.676454
Biological process	modulation by symbiont of host receptor-mediated signal transduction	GO:0075109	8	0.00824642	2.17826	12	424	86	6619	MGG_01279,MGG_08708,MGG_10449,MGG_09990,MGG_04733,MGG_07606,MGG_17803,MGG_08133,MGG_02072,MGG_00961,MGG_07868,MGG_00314,	0.676454
Biological process	suppression by symbiont of host receptor-mediated signal transduction	GO:0075111	9	0.00824642	2.17826	12	424	86	6619	MGG_01279,MGG_08708,MGG_10449,MGG_09990,MGG_04733,MGG_07606,MGG_17803,MGG_08133,MGG_02072,MGG_00961,MGG_07868,MGG_00314,	0.676454
Biological process	suppression by symbiont of host signal transduction pathway	GO:0052029	8	0.00840437	2.08882	13	479	86	6619	MGG_01279,MGG_08708,MGG_10449,MGG_09990,MGG_04733,MGG_07606,MGG_04855,MGG_17803,MGG_08133,MGG_02072,MGG_00961,MGG_07868,MGG_00314,	0.650387
Biological process	transepithelial water transport	GO:0035377	7	0.00854883	3.37074	6	137	86	6619	MGG_08708,MGG_07779,MGG_04225,MGG_04855,MGG_08776,MGG_08133,	0.655384
Biological process	organic acid transmembrane transport	GO:1903825	7	0.00860693	1.95013	15	592	86	6619	MGG_01279,MGG_07779,MGG_03299,MGG_04225,MGG_10251,MGG_00416,MGG_07606,MGG_04855,MGG_06836,MGG_00017,MGG_03640,MGG_08776,MGG_10893,MGG_02072,MGG_01921,	0.653728
Biological process	carboxylic acid transmembrane transport	GO:1905039	8	0.00860693	1.95013	15	592	86	6619	MGG_01279,MGG_07779,MGG_03299,MGG_04225,MGG_10251,MGG_00416,MGG_07606,MGG_04855,MGG_06836,MGG_00017,MGG_03640,MGG_08776,MGG_10893,MGG_02072,MGG_01921,	0.653728
Biological process	photoreceptor cell maintenance	GO:0045494	3	0.00876544	2.72443	8	226	86	6619	MGG_16854,MGG_08708,MGG_07779,MGG_08349,MGG_04225,MGG_08776,MGG_08133,MGG_00402,	0.647774
Biological process	signal release	GO:0023061	7	0.00885033	1.52146	29	1467	86	6619	MGG_05322,MGG_17822,MGG_16854,MGG_08074,MGG_01279,MGG_06888,MGG_07779,MGG_05912,MGG_10449,MGG_02120,MGG_03299,MGG_04225,MGG_02124,MGG_09990,MGG_02874,MGG_02114,MGG_04733,MGG_00416,MGG_04855,MGG_06836,MGG_03640,MGG_08776,MGG_17803,MGG_10215,MGG_03639,MGG_01247,MGG_07868,MGG_03821,MGG_00314,	0.648207
Biological process	cation transport	GO:0006812	6	0.00889311	1.39029	39	2159	86	6619	MGG_05322,MGG_17822,MGG_16854,MGG_01279,MGG_08708,MGG_07779,MGG_10449,MGG_03299,MGG_04225,MGG_02124,MGG_02201,MGG_08786,MGG_09990,MGG_10251,MGG_01941,MGG_01862,MGG_02114,MGG_07966,MGG_04733,MGG_00416,MGG_07606,MGG_04855,MGG_03640,MGG_08776,MGG_04251,MGG_02113,MGG_17803,MGG_08133,MGG_10893,MGG_02072,MGG_10215,MGG_16842,MGG_00961,MGG_03639,MGG_12210,MGG_07868,MGG_03821,MGG_00314,MGG_00755,	0.645577
Biological process	positive regulation of type I hypersensitivity	GO:0001812	12	0.00906113	3.88713	5	99	86	6619	MGG_10449,MGG_09990,MGG_04733,MGG_17803,MGG_03753,	0.652004
Biological process	regulation of hypersensitivity	GO:0002883	10	0.00946335	3.2985	6	140	86	6619	MGG_17822,MGG_10449,MGG_09990,MGG_04733,MGG_17803,MGG_03753,	0.657863
Biological process	fucose transmembrane transport	GO:0015756	10	0.00983493	3.81015	5	101	86	6619	MGG_08708,MGG_07779,MGG_04225,MGG_08776,MGG_08133,	0.6723
Biological process	adhesion of symbiont to host	GO:0044406	5	0.00987832	1.58364	25	1215	86	6619	MGG_05322,MGG_01087,MGG_01279,MGG_08708,MGG_08429,MGG_08349,MGG_10449,MGG_03299,MGG_09990,MGG_14057,MGG_08815,MGG_07966,MGG_04733,MGG_07606,MGG_04855,MGG_04251,MGG_17803,MGG_08133,MGG_02072,MGG_10215,MGG_00961,MGG_12568,MGG_07868,MGG_03821,MGG_00314,	0.669684
Biological process	mitigation of host defenses by symbiont	GO:0030682	8	0.00989063	1.68186	21	961	86	6619	MGG_05322,MGG_17822,MGG_01279,MGG_08708,MGG_07779,MGG_10449,MGG_03299,MGG_04225,MGG_09990,MGG_04733,MGG_07606,MGG_04855,MGG_03640,MGG_08776,MGG_17803,MGG_08133,MGG_02072,MGG_16842,MGG_00961,MGG_07868,MGG_00314,	0.665023
Biological process	membrane fusion involved in viral entry into host cell	GO:0039663	3	0.0100055	1.68011	21	962	86	6619	MGG_05322,MGG_01087,MGG_16854,MGG_08708,MGG_08349,MGG_03299,MGG_14057,MGG_07966,MGG_07606,MGG_04855,MGG_04251,MGG_17803,MGG_08133,MGG_02072,MGG_00961,MGG_03639,MGG_12568,MGG_07868,MGG_03821,MGG_00314,MGG_00755,	0.667281
Biological process	hypersensitivity	GO:0002524	8	0.0101107	3.25205	6	142	86	6619	MGG_17822,MGG_10449,MGG_09990,MGG_04733,MGG_17803,MGG_03753,	0.668855
Biological process	modulation by symbiont of host defense response	GO:0052031	8	0.0102077	1.77612	18	780	86	6619	MGG_01279,MGG_08708,MGG_07779,MGG_10449,MGG_04225,MGG_09990,MGG_04733,MGG_07606,MGG_04855,MGG_03640,MGG_08776,MGG_17803,MGG_08133,MGG_02072,MGG_16842,MGG_00961,MGG_07868,MGG_00314,	0.664553
Biological process	amino-acid betaine transport	GO:0015838	7	0.0102384	3.7728	5	102	86	6619	MGG_05322,MGG_16854,MGG_03299,MGG_07606,MGG_02072,	0.661305
Biological process	regulation of acute inflammatory response to antigenic stimulus	GO:0002864	9	0.010446	3.22931	6	143	86	6619	MGG_17822,MGG_10449,MGG_09990,MGG_04733,MGG_17803,MGG_03753,	0.654109
Biological process	regulation of type I hypersensitivity	GO:0001810	11	0.0106532	3.73617	5	103	86	6619	MGG_10449,MGG_09990,MGG_04733,MGG_17803,MGG_03753,	0.662029
Biological process	type I hypersensitivity	GO:0016068	9	0.0106532	3.73617	5	103	86	6619	MGG_10449,MGG_09990,MGG_04733,MGG_17803,MGG_03753,	0.662029
Biological process	interferon-mediated signaling pathway	GO:0140888	8	0.0107184	1.80719	17	724	86	6619	MGG_01279,MGG_08708,MGG_07779,MGG_10449,MGG_04225,MGG_09990,MGG_02114,MGG_04733,MGG_07606,MGG_03640,MGG_08776,MGG_17803,MGG_08133,MGG_02072,MGG_16842,MGG_07868,MGG_00314,	0.656145
Biological process	cation homeostasis	GO:0055080	7	0.0108762	1.44228	33	1761	86	6619	MGG_05322,MGG_17822,MGG_16854,MGG_01279,MGG_08708,MGG_07779,MGG_08349,MGG_10449,MGG_03299,MGG_04225,MGG_02124,MGG_02201,MGG_10251,MGG_01941,MGG_01862,MGG_02114,MGG_04733,MGG_00416,MGG_04855,MGG_06836,MGG_03640,MGG_08776,MGG_17803,MGG_10215,MGG_16842,MGG_00961,MGG_03639,MGG_00402,MGG_12568,MGG_16853,MGG_12210,MGG_03821,MGG_00314,	0.660871
Biological process	intestinal hexose absorption	GO:0106001	7	0.0110793	3.70025	5	104	86	6619	MGG_08708,MGG_07779,MGG_04225,MGG_08776,MGG_08133,	0.663382
Biological process	modulation by symbiont of host immune response	GO:0052553	9	0.0112927	1.75809	18	788	86	6619	MGG_01279,MGG_08708,MGG_07779,MGG_10449,MGG_04225,MGG_09990,MGG_04733,MGG_07606,MGG_04855,MGG_03640,MGG_08776,MGG_17803,MGG_08133,MGG_02072,MGG_16842,MGG_00961,MGG_07868,MGG_00314,	0.661671
Biological process	regulation of oxidative stress-induced intrinsic apoptotic signaling pathway	GO:1902175	10	0.0114993	3.16295	6	146	86	6619	MGG_17822,MGG_16854,MGG_08708,MGG_08349,MGG_08133,MGG_00402,	0.668997
Biological process	xenobiotic transport	GO:0042908	5	0.0117521	2.41354	9	287	86	6619	MGG_07779,MGG_04225,MGG_08786,MGG_00416,MGG_07606,MGG_04855,MGG_03640,MGG_08776,MGG_02072,	0.678889
Biological process	neutrophil migration	GO:1990266	8	0.012076	2.07081	12	446	86	6619	MGG_16854,MGG_01279,MGG_08708,MGG_10449,MGG_09990,MGG_02114,MGG_04733,MGG_04855,MGG_17803,MGG_08133,MGG_03639,MGG_00314,	0.683167
Biological process	glycoside transport	GO:1901656	7	0.012242	3.12021	6	148	86	6619	MGG_08708,MGG_07779,MGG_04225,MGG_04855,MGG_08776,MGG_08133,	0.683138
Biological process	ion homeostasis	GO:0050801	6	0.0126023	1.42849	33	1778	86	6619	MGG_05322,MGG_17822,MGG_16854,MGG_01279,MGG_08708,MGG_07779,MGG_08349,MGG_10449,MGG_03299,MGG_04225,MGG_02124,MGG_02201,MGG_10251,MGG_01941,MGG_01862,MGG_02114,MGG_04733,MGG_00416,MGG_04855,MGG_06836,MGG_03640,MGG_08776,MGG_17803,MGG_10215,MGG_16842,MGG_00961,MGG_03639,MGG_00402,MGG_12568,MGG_16853,MGG_12210,MGG_03821,MGG_00314,	0.698492
Biological process	biological process involved in interspecies interaction between organisms	GO:0044419	2	0.0127067	1.24247	55	3407	86	6619	MGG_05322,MGG_01087,MGG_17822,MGG_16854,MGG_13626,MGG_01279,MGG_08708,MGG_07779,MGG_05912,MGG_08429,MGG_08349,MGG_10449,MGG_02120,MGG_03299,MGG_04225,MGG_02124,MGG_02201,MGG_05030,MGG_09990,MGG_10251,MGG_14057,MGG_01941,MGG_01862,MGG_02114,MGG_08815,MGG_07966,MGG_04733,MGG_00416,MGG_07606,MGG_04855,MGG_06836,MGG_05824,MGG_03640,MGG_08776,MGG_04251,MGG_05100,MGG_17803,MGG_08133,MGG_13764,MGG_02072…	0.699553
Biological process	modulation by virus of host translation	GO:0019057	10	0.0127193	2.77709	7	194	86	6619	MGG_01279,MGG_08708,MGG_10449,MGG_09990,MGG_04733,MGG_08133,MGG_00314,	0.690968
Biological process	suppression by virus of host PKR signaling	GO:0039580	13	0.0127193	2.77709	7	194	86	6619	MGG_01279,MGG_08708,MGG_10449,MGG_09990,MGG_04733,MGG_08133,MGG_00314,	0.690968
Biological process	regulation of protein kinase activity	GO:0045859	10	0.013002	1.51241	27	1374	86	6619	MGG_05322,MGG_17822,MGG_16854,MGG_01279,MGG_08708,MGG_07779,MGG_08349,MGG_03299,MGG_04225,MGG_02124,MGG_02201,MGG_02874,MGG_07966,MGG_00416,MGG_04855,MGG_00017,MGG_03640,MGG_08776,MGG_04251,MGG_08133,MGG_10215,MGG_00961,MGG_03639,MGG_03753,MGG_00402,MGG_01247,MGG_03821,	0.6881
Biological process	modulation by symbiont of host translation	GO:0044073	9	0.0130569	2.76285	7	195	86	6619	MGG_01279,MGG_08708,MGG_10449,MGG_09990,MGG_04733,MGG_08133,MGG_00314,	0.686576
Biological process	metal ion transport	GO:0030001	7	0.0133071	1.41144	34	1854	86	6619	MGG_16854,MGG_01279,MGG_08708,MGG_07779,MGG_10449,MGG_03299,MGG_04225,MGG_02124,MGG_02201,MGG_10251,MGG_01941,MGG_01862,MGG_02114,MGG_07966,MGG_04733,MGG_00416,MGG_07606,MGG_04855,MGG_03640,MGG_08776,MGG_04251,MGG_02113,MGG_17803,MGG_08133,MGG_02072,MGG_10215,MGG_16842,MGG_00961,MGG_03639,MGG_12210,MGG_07868,MGG_03821,MGG_00314,MGG_00755,	0.695275
Biological process	glucose import across plasma membrane	GO:0098708	11	0.0133857	3.53051	5	109	86	6619	MGG_08708,MGG_07779,MGG_04225,MGG_08776,MGG_08133,	0.690585
Biological process	dopamine receptor signaling pathway	GO:0007212	6	0.013401	2.74875	7	196	86	6619	MGG_16854,MGG_08708,MGG_07779,MGG_03299,MGG_04225,MGG_08776,MGG_08133,	0.687051
Biological process	transmembrane transport	GO:0055085	5	0.0135316	1.32274	43	2502	86	6619	MGG_12773,MGG_17822,MGG_16854,MGG_01279,MGG_08708,MGG_07779,MGG_10449,MGG_02120,MGG_03299,MGG_04225,MGG_02124,MGG_02201,MGG_08786,MGG_11610,MGG_10251,MGG_01941,MGG_01862,MGG_07966,MGG_04733,MGG_00416,MGG_07606,MGG_04855,MGG_06836,MGG_00017,MGG_03640,MGG_08776,MGG_04251,MGG_17803,MGG_08133,MGG_10893,MGG_02072,MGG_10215,MGG_16886,MGG_16842,MGG_00961,MGG_03639,MGG_03753,MGG_12210,MGG_01247,MGG_07868…	0.689438
Biological process	hexose transmembrane transport	GO:0008645	9	0.0136117	1.90373	14	566	86	6619	MGG_17822,MGG_01279,MGG_08708,MGG_07779,MGG_02120,MGG_03299,MGG_04225,MGG_10251,MGG_07966,MGG_00416,MGG_08776,MGG_04251,MGG_17803,MGG_08133,	0.689241
Biological process	organic cation transport	GO:0015695	7	0.0136701	2.12185	11	399	86	6619	MGG_05322,MGG_16854,MGG_03299,MGG_00416,MGG_07606,MGG_04855,MGG_03640,MGG_08776,MGG_02072,MGG_03639,MGG_03821,	0.687948
Biological process	fluid transport	GO:0042044	5	0.0139718	2.21801	10	347	86	6619	MGG_08708,MGG_07779,MGG_04225,MGG_02201,MGG_10251,MGG_00416,MGG_04855,MGG_08776,MGG_08133,MGG_00961,	0.686291
Biological process	transport across blood-brain barrier	GO:0150104	7	0.0141593	2.50293	8	246	86	6619	MGG_16854,MGG_08708,MGG_07779,MGG_04225,MGG_07606,MGG_04855,MGG_08776,MGG_08133,	0.687272
Biological process	spermatid development	GO:0007286	6	0.0142096	1.89369	14	569	86	6619	MGG_16854,MGG_01279,MGG_08708,MGG_07779,MGG_04225,MGG_10251,MGG_02114,MGG_04855,MGG_08776,MGG_17803,MGG_08133,MGG_00961,MGG_12568,MGG_01247,	0.685657
Biological process	positive regulation of acute inflammatory response	GO:0002675	9	0.0142462	3.01824	6	153	86	6619	MGG_10449,MGG_09990,MGG_04733,MGG_17803,MGG_03639,MGG_03753,	0.6834
Biological process	trophoblast giant cell differentiation	GO:0060707	6	0.0142462	3.01824	6	153	86	6619	MGG_16854,MGG_07779,MGG_08349,MGG_03299,MGG_04225,MGG_08776,	0.6834
Biological process	response to external stimulus	GO:0009605	3	0.014329	1.219	58	3662	86	6619	MGG_05322,MGG_17823,MGG_17822,MGG_16854,MGG_13626,MGG_08074,MGG_01279,MGG_08708,MGG_06888,MGG_07779,MGG_05912,MGG_08429,MGG_08349,MGG_10449,MGG_03299,MGG_04225,MGG_02124,MGG_02201,MGG_13116,MGG_09990,MGG_10251,MGG_14057,MGG_01941,MGG_02874,MGG_01862,MGG_02114,MGG_04733,MGG_00416,MGG_07606,MGG_04855,MGG_06836,MGG_00017,MGG_05824,MGG_03640,MGG_08776,MGG_02113,MGG_05100,MGG_17803,MGG_08133,MGG_13764…	0.679425
Biological process	negative regulation of protein phosphorylation	GO:0001933	10	0.0146587	1.67892	19	871	86	6619	MGG_05322,MGG_17822,MGG_16854,MGG_01279,MGG_08708,MGG_07779,MGG_08349,MGG_03299,MGG_04225,MGG_02114,MGG_07966,MGG_08776,MGG_04251,MGG_08133,MGG_16842,MGG_00961,MGG_03639,MGG_00402,MGG_03821,	0.691066
Biological process	positive regulation of multicellular organismal process	GO:0051240	5	0.0148837	1.35968	38	2151	86	6619	MGG_05322,MGG_17822,MGG_16854,MGG_13626,MGG_01279,MGG_08708,MGG_07779,MGG_05912,MGG_08349,MGG_10449,MGG_04225,MGG_02124,MGG_02201,MGG_09990,MGG_02114,MGG_07966,MGG_04733,MGG_00416,MGG_04855,MGG_06836,MGG_00017,MGG_03640,MGG_08776,MGG_04251,MGG_02113,MGG_17803,MGG_08133,MGG_10893,MGG_10215,MGG_16842,MGG_00961,MGG_03639,MGG_00402,MGG_10265,MGG_01247,MGG_03821,MGG_00314,MGG_00755,	0.697662
Biological process	monoamine transport	GO:0015844	6	0.0148944	2.09558	11	404	86	6619	MGG_16854,MGG_01279,MGG_10449,MGG_09990,MGG_04733,MGG_08776,MGG_17803,MGG_10215,MGG_00961,MGG_03639,MGG_03821,	0.694198
Biological process	positive regulation of type IIa hypersensitivity	GO:0001798	13	0.0149151	3.43594	5	112	86	6619	MGG_10449,MGG_09990,MGG_04733,MGG_17803,MGG_03753,	0.691235
Biological process	intracellular pH elevation	GO:0051454	12	0.0149151	3.43594	5	112	86	6619	MGG_07779,MGG_04225,MGG_10251,MGG_04855,MGG_08776,	0.691235
Biological process	positive regulation of type II hypersensitivity	GO:0002894	12	0.0149151	3.43594	5	112	86	6619	MGG_10449,MGG_09990,MGG_04733,MGG_17803,MGG_03753,	0.691235
Biological process	cellular response to type I interferon	GO:0071357	7	0.0151023	1.74222	17	751	86	6619	MGG_01279,MGG_08708,MGG_07779,MGG_10449,MGG_04225,MGG_09990,MGG_02114,MGG_04733,MGG_07606,MGG_03640,MGG_08776,MGG_17803,MGG_08133,MGG_02072,MGG_16842,MGG_07868,MGG_00314,	0.688244
Biological process	long-chain fatty acid import across plasma membrane	GO:0015911	10	0.0151086	2.97929	6	155	86	6619	MGG_01279,MGG_07779,MGG_04225,MGG_04855,MGG_00017,MGG_08776,	0.68473
Biological process	proteoglycan metabolic process	GO:0006029	7	0.0151411	2.47277	8	249	86	6619	MGG_05322,MGG_01279,MGG_07779,MGG_04225,MGG_08776,MGG_17803,MGG_16886,MGG_00961,	0.682429
Biological process	monosaccharide transmembrane transport	GO:0015749	8	0.0159046	1.86744	14	577	86	6619	MGG_17822,MGG_01279,MGG_08708,MGG_07779,MGG_02120,MGG_03299,MGG_04225,MGG_10251,MGG_07966,MGG_00416,MGG_08776,MGG_04251,MGG_17803,MGG_08133,	0.690294
Biological process	response to forskolin	GO:1904321	6	0.0160069	2.94134	6	157	86	6619	MGG_07779,MGG_04225,MGG_04855,MGG_08776,MGG_00961,MGG_03639,	0.691077
Biological process	cellular response to forskolin	GO:1904322	7	0.0160069	2.94134	6	157	86	6619	MGG_07779,MGG_04225,MGG_04855,MGG_08776,MGG_00961,MGG_03639,	0.691077
Biological process	synaptic vesicle localization	GO:0097479	5	0.0164683	2.16194	10	356	86	6619	MGG_17822,MGG_01279,MGG_08708,MGG_07779,MGG_05912,MGG_04225,MGG_02114,MGG_08776,MGG_08133,MGG_00314,	0.703589
Biological process	carbohydrate derivative transport	GO:1901264	6	0.0164718	2.06492	11	410	86	6619	MGG_05322,MGG_16854,MGG_08708,MGG_07779,MGG_03299,MGG_04225,MGG_04855,MGG_08776,MGG_08133,MGG_16886,MGG_03821,	0.700094
Biological process	chorismate metabolic process	GO:0046417	8	0.0165263	2.43368	8	253	86	6619	MGG_08708,MGG_07779,MGG_04225,MGG_00016,MGG_08776,MGG_08133,MGG_10893,MGG_16853,	0.698789
Biological process	type IIa hypersensitivity	GO:0001794	10	0.0165579	3.34631	5	115	86	6619	MGG_10449,MGG_09990,MGG_04733,MGG_17803,MGG_03753,	0.696534
Biological process	regulation of type IIa hypersensitivity	GO:0001796	12	0.0165579	3.34631	5	115	86	6619	MGG_10449,MGG_09990,MGG_04733,MGG_17803,MGG_03753,	0.696534
Biological process	type II hypersensitivity	GO:0002445	9	0.0165579	3.34631	5	115	86	6619	MGG_10449,MGG_09990,MGG_04733,MGG_17803,MGG_03753,	0.696534
Biological process	regulation of type II hypersensitivity	GO:0002892	11	0.0165579	3.34631	5	115	86	6619	MGG_10449,MGG_09990,MGG_04733,MGG_17803,MGG_03753,	0.696534
Biological process	protein phosphorylation	GO:0006468	7	0.0166749	1.35994	37	2094	86	6619	MGG_05322,MGG_17822,MGG_16854,MGG_01279,MGG_08708,MGG_07779,MGG_08349,MGG_10449,MGG_02120,MGG_03299,MGG_04225,MGG_02124,MGG_02201,MGG_02874,MGG_02114,MGG_07966,MGG_04733,MGG_00416,MGG_07606,MGG_04855,MGG_06836,MGG_00017,MGG_03640,MGG_08776,MGG_04251,MGG_17803,MGG_08133,MGG_02072,MGG_10215,MGG_16842,MGG_00961,MGG_03639,MGG_03753,MGG_00402,MGG_12568,MGG_01247,MGG_03821,	0.687358
Biological process	modulation by symbiont of host signal transduction pathway	GO:0052027	7	0.0169853	1.90944	13	524	86	6619	MGG_01279,MGG_08708,MGG_10449,MGG_09990,MGG_04733,MGG_07606,MGG_04855,MGG_17803,MGG_08133,MGG_02072,MGG_00961,MGG_07868,MGG_00314,	0.689753
Biological process	modulation of signal transduction in another organism	GO:0044501	4	0.0169853	1.90944	13	524	86	6619	MGG_01279,MGG_08708,MGG_10449,MGG_09990,MGG_04733,MGG_07606,MGG_04855,MGG_17803,MGG_08133,MGG_02072,MGG_00961,MGG_07868,MGG_00314,	0.689753
Biological process	response to type I interferon	GO:0034340	6	0.0170464	1.71933	17	761	86	6619	MGG_01279,MGG_08708,MGG_07779,MGG_10449,MGG_04225,MGG_09990,MGG_02114,MGG_04733,MGG_07606,MGG_03640,MGG_08776,MGG_17803,MGG_08133,MGG_02072,MGG_16842,MGG_07868,MGG_00314,	0.685451
Biological process	serotonin secretion	GO:0001820	8	0.0171312	3.31746	5	116	86	6619	MGG_01279,MGG_10449,MGG_09990,MGG_04733,MGG_17803,	0.685499
Biological process	evasion of host immune response	GO:0042783	9	0.0171312	3.31746	5	116	86	6619	MGG_10449,MGG_04733,MGG_07606,MGG_17803,MGG_02072,	0.685499
Biological process	hyperosmotic salinity response	GO:0042538	6	0.0172524	2.41459	8	255	86	6619	MGG_16854,MGG_01279,MGG_10449,MGG_03299,MGG_02124,MGG_02201,MGG_04733,MGG_10215,	0.68368
Biological process	skeletal system development	GO:0001501	5	0.0173441	1.55144	23	1141	86	6619	MGG_16854,MGG_01279,MGG_08708,MGG_07779,MGG_07419,MGG_08349,MGG_10449,MGG_02120,MGG_04225,MGG_02124,MGG_02201,MGG_09990,MGG_04733,MGG_00416,MGG_03640,MGG_08776,MGG_08133,MGG_00961,MGG_03639,MGG_00402,MGG_01247,MGG_07868,MGG_03821,	0.68401
Biological process	post-embryonic plant organ development	GO:0090696	5	0.0176791	2.13792	10	360	86	6619	MGG_01279,MGG_08708,MGG_08705,MGG_07779,MGG_03299,MGG_04225,MGG_04855,MGG_06836,MGG_08776,MGG_08133,	0.69058
Biological process	establishment of localization	GO:0051234	3	0.0179146	1.16748	66	4351	86	6619	MGG_05322,MGG_12773,MGG_17822,MGG_16854,MGG_13626,MGG_08074,MGG_01279,MGG_08708,MGG_08705,MGG_06888,MGG_07779,MGG_05912,MGG_08349,MGG_10449,MGG_02120,MGG_03299,MGG_04225,MGG_02124,MGG_02201,MGG_08786,MGG_13116,MGG_11610,MGG_05030,MGG_09990,MGG_10251,MGG_14057,MGG_01941,MGG_02874,MGG_01862,MGG_02114,MGG_08815,MGG_07966,MGG_04733,MGG_00416,MGG_07606,MGG_04855,MGG_06836,MGG_00017,MGG_03640,MGG_08776…	0.68034
Biological process	nervous system process	GO:0050877	4	0.0181372	1.38309	34	1892	86	6619	MGG_05322,MGG_17822,MGG_16854,MGG_08074,MGG_01279,MGG_08708,MGG_07779,MGG_08349,MGG_10449,MGG_04225,MGG_02124,MGG_02201,MGG_10251,MGG_02114,MGG_08815,MGG_04733,MGG_04855,MGG_06836,MGG_08776,MGG_02113,MGG_17803,MGG_08133,MGG_10893,MGG_10215,MGG_00961,MGG_03753,MGG_00402,MGG_12568,MGG_16853,MGG_03746,MGG_07868,MGG_03821,MGG_00314,MGG_00755,	0.68562
Biological process	positive regulation of flower development	GO:0009911	8	0.0183173	3.26123	5	118	86	6619	MGG_13626,MGG_07779,MGG_04225,MGG_06836,MGG_08776,	0.689251
Biological process	tRNA aminoacylation for protein translation	GO:0006418	11	0.0186299	2.12025	10	363	86	6619	MGG_08708,MGG_06888,MGG_02120,MGG_07606,MGG_04855,MGG_08133,MGG_02072,MGG_03639,MGG_16853,MGG_03821,	0.697813
Biological process	systemic acquired resistance	GO:0009627	7	0.0189294	2.5655	7	210	86	6619	MGG_08708,MGG_07779,MGG_05912,MGG_04225,MGG_06836,MGG_08776,MGG_08133,	0.705808
Biological process	hexose import across plasma membrane	GO:0140271	10	0.0189302	3.23383	5	119	86	6619	MGG_08708,MGG_07779,MGG_04225,MGG_08776,MGG_08133,	0.702645
Biological process	vascular transport	GO:0010232	6	0.0191687	2.36816	8	260	86	6619	MGG_16854,MGG_08708,MGG_07779,MGG_04225,MGG_07606,MGG_04855,MGG_08776,MGG_08133,	0.705115
Biological process	tRNA aminoacylation	GO:0043039	10	0.0192845	2.10863	10	365	86	6619	MGG_08708,MGG_06888,MGG_02120,MGG_07606,MGG_04855,MGG_08133,MGG_02072,MGG_03639,MGG_16853,MGG_03821,	0.706209
Biological process	growth plate cartilage development	GO:0003417	7	0.0193776	2.55335	7	211	86	6619	MGG_08708,MGG_10449,MGG_02201,MGG_09990,MGG_04733,MGG_08133,MGG_03821,	0.706464
Biological process	export from cell	GO:0140352	5	0.0194147	1.32934	39	2258	86	6619	MGG_05322,MGG_12773,MGG_17822,MGG_16854,MGG_13626,MGG_08074,MGG_01279,MGG_08708,MGG_06888,MGG_07779,MGG_05912,MGG_10449,MGG_02120,MGG_03299,MGG_04225,MGG_02124,MGG_11610,MGG_09990,MGG_02874,MGG_02114,MGG_04733,MGG_00416,MGG_07606,MGG_04855,MGG_06836,MGG_03640,MGG_08776,MGG_17803,MGG_08133,MGG_13764,MGG_02072,MGG_10215,MGG_16886,MGG_00961,MGG_03639,MGG_01247,MGG_07868,MGG_03821,MGG_00314,	0.704684
Biological process	quaternary ammonium group transport	GO:0015697	6	0.0195566	3.20688	5	120	86	6619	MGG_05322,MGG_16854,MGG_03299,MGG_07606,MGG_02072,	0.706707
Biological process	inorganic ion homeostasis	GO:0098771	7	0.019645	1.39778	32	1762	86	6619	MGG_05322,MGG_17822,MGG_16854,MGG_01279,MGG_08708,MGG_07779,MGG_08349,MGG_10449,MGG_03299,MGG_04225,MGG_02124,MGG_02201,MGG_10251,MGG_01941,MGG_01862,MGG_02114,MGG_04733,MGG_00416,MGG_04855,MGG_06836,MGG_03640,MGG_08776,MGG_17803,MGG_10215,MGG_16842,MGG_00961,MGG_03639,MGG_00402,MGG_16853,MGG_12210,MGG_03821,MGG_00314,	0.70679
Biological process	nitrogen compound transport	GO:0071705	5	0.0198555	1.23677	52	3236	86	6619	MGG_05322,MGG_12773,MGG_17822,MGG_16854,MGG_08074,MGG_01279,MGG_08708,MGG_06888,MGG_07779,MGG_05912,MGG_08349,MGG_10449,MGG_03299,MGG_04225,MGG_02124,MGG_02201,MGG_11610,MGG_05030,MGG_09990,MGG_10251,MGG_01941,MGG_02874,MGG_02114,MGG_08815,MGG_07966,MGG_04733,MGG_00416,MGG_07606,MGG_04855,MGG_06836,MGG_03640,MGG_08776,MGG_04251,MGG_17803,MGG_08133,MGG_10893,MGG_13764,MGG_02072,MGG_10215,MGG_16886…	0.711245
Biological process	modulation by host of viral process	GO:0044788	6	0.0199714	2.79873	6	165	86	6619	MGG_05322,MGG_16854,MGG_08708,MGG_07606,MGG_08133,MGG_02072,	0.706145
Biological process	positive regulation of hypersensitivity	GO:0002885	11	0.0201964	3.18038	5	121	86	6619	MGG_10449,MGG_09990,MGG_04733,MGG_17803,MGG_03753,	0.701998
Biological process	regulation of acute inflammatory response	GO:0002673	8	0.020767	2.51755	7	214	86	6619	MGG_17822,MGG_10449,MGG_09990,MGG_04733,MGG_17803,MGG_03639,MGG_03753,	0.715763
Biological process	inorganic ion transmembrane transport	GO:0098660	7	0.0208686	1.44245	28	1494	86	6619	MGG_16854,MGG_01279,MGG_08708,MGG_07779,MGG_10449,MGG_03299,MGG_04225,MGG_02124,MGG_02201,MGG_10251,MGG_01941,MGG_01862,MGG_07966,MGG_04733,MGG_00416,MGG_07606,MGG_04855,MGG_03640,MGG_08776,MGG_04251,MGG_17803,MGG_08133,MGG_02072,MGG_10215,MGG_16842,MGG_03639,MGG_12210,MGG_07868,	0.716255
Biological process	water transport	GO:0006833	6	0.0212453	2.50584	7	215	86	6619	MGG_08708,MGG_07779,MGG_04225,MGG_04855,MGG_08776,MGG_08133,MGG_00961,	0.726146
Biological process	positive regulation of transmembrane receptor protein serine/threonine kinase signaling pathway	GO:0090100	8	0.0213507	2.07453	10	371	86	6619	MGG_05322,MGG_08708,MGG_07779,MGG_02120,MGG_04225,MGG_00416,MGG_08776,MGG_08133,MGG_03639,MGG_03821,	0.726721
Biological process	import across plasma membrane	GO:0098739	6	0.0215214	1.6753	17	781	86	6619	MGG_16854,MGG_01279,MGG_08708,MGG_07779,MGG_03299,MGG_04225,MGG_10251,MGG_01862,MGG_00416,MGG_07606,MGG_04855,MGG_00017,MGG_03640,MGG_08776,MGG_08133,MGG_10893,MGG_02072,	0.729505
Biological process	transepithelial transport	GO:0070633	5	0.0217103	2.06895	10	372	86	6619	MGG_08708,MGG_07779,MGG_04225,MGG_02201,MGG_10251,MGG_00416,MGG_04855,MGG_08776,MGG_08133,MGG_03821,	0.732879
Biological process	transport	GO:0006810	4	0.0220956	1.16424	65	4297	86	6619	MGG_05322,MGG_12773,MGG_17822,MGG_16854,MGG_13626,MGG_08074,MGG_01279,MGG_08708,MGG_08705,MGG_06888,MGG_07779,MGG_05912,MGG_08349,MGG_10449,MGG_02120,MGG_03299,MGG_04225,MGG_02124,MGG_02201,MGG_08786,MGG_13116,MGG_11610,MGG_05030,MGG_09990,MGG_10251,MGG_14057,MGG_01941,MGG_02874,MGG_01862,MGG_02114,MGG_08815,MGG_07966,MGG_04733,MGG_00416,MGG_07606,MGG_04855,MGG_06836,MGG_00017,MGG_03640,MGG_08776…	0.742828
Biological process	hexose mediated signaling	GO:0009757	8	0.0221025	2.30607	8	267	86	6619	MGG_16854,MGG_01279,MGG_08708,MGG_07779,MGG_04225,MGG_08776,MGG_08133,MGG_00961,	0.740029
Biological process	glucose mediated signaling pathway	GO:0010255	9	0.0221025	2.30607	8	267	86	6619	MGG_16854,MGG_01279,MGG_08708,MGG_07779,MGG_04225,MGG_08776,MGG_08133,MGG_00961,	0.740029
Biological process	positive regulation of acute inflammatory response to antigenic stimulus	GO:0002866	10	0.0221982	3.10343	5	124	86	6619	MGG_10449,MGG_09990,MGG_04733,MGG_17803,MGG_03753,	0.737215
Biological process	regulation of ion transport	GO:0043269	6	0.0223094	1.44913	27	1434	86	6619	MGG_05322,MGG_16854,MGG_01279,MGG_08708,MGG_10449,MGG_03299,MGG_02124,MGG_02201,MGG_10251,MGG_01941,MGG_04733,MGG_07606,MGG_04855,MGG_06836,MGG_03640,MGG_02113,MGG_08133,MGG_02072,MGG_10215,MGG_16842,MGG_00961,MGG_03639,MGG_01247,MGG_07868,MGG_03821,MGG_00314,MGG_00755,	0.732017
Biological process	secretion	GO:0046903	5	0.0223377	1.31004	40	2350	86	6619	MGG_05322,MGG_12773,MGG_17822,MGG_16854,MGG_13626,MGG_08074,MGG_01279,MGG_08708,MGG_06888,MGG_07779,MGG_05912,MGG_10449,MGG_02120,MGG_03299,MGG_04225,MGG_02124,MGG_11610,MGG_09990,MGG_10251,MGG_01941,MGG_02874,MGG_02114,MGG_04733,MGG_00416,MGG_04855,MGG_06836,MGG_03640,MGG_08776,MGG_17803,MGG_08133,MGG_13764,MGG_10215,MGG_16886,MGG_00961,MGG_03639,MGG_09019,MGG_01247,MGG_07868,MGG_03821,MGG_00314,	0.730023
Biological process	hyperosmotic response	GO:0006972	5	0.0225134	1.78692	14	603	86	6619	MGG_16854,MGG_01279,MGG_08708,MGG_07779,MGG_10449,MGG_03299,MGG_04225,MGG_02124,MGG_02201,MGG_04733,MGG_04855,MGG_08776,MGG_08133,MGG_10215,	0.732846
Biological process	detection of stimulus	GO:0051606	3	0.0227029	1.63369	18	848	86	6619	MGG_05322,MGG_16854,MGG_01279,MGG_08708,MGG_07779,MGG_08349,MGG_03299,MGG_04225,MGG_02124,MGG_02201,MGG_06836,MGG_08776,MGG_17803,MGG_08133,MGG_10215,MGG_00961,MGG_00402,MGG_00755,	0.736093
Biological process	regulation of neutrophil migration	GO:1902622	8	0.0227641	2.71642	6	170	86	6619	MGG_01279,MGG_08708,MGG_02114,MGG_04855,MGG_08133,MGG_03639,	0.735172
Biological process	spermatid differentiation	GO:0048515	5	0.023692	1.77514	14	607	86	6619	MGG_16854,MGG_01279,MGG_08708,MGG_07779,MGG_04225,MGG_10251,MGG_02114,MGG_04855,MGG_08776,MGG_17803,MGG_08133,MGG_00961,MGG_12568,MGG_01247,	0.753277
Biological process	modification by symbiont of host structure	GO:0052111	6	0.0237348	1.88486	12	490	86	6619	MGG_01279,MGG_08708,MGG_08349,MGG_10449,MGG_05030,MGG_04733,MGG_07606,MGG_08133,MGG_02072,MGG_00961,MGG_03753,MGG_00314,	0.751724
Biological process	meristem maintenance	GO:0010073	3	0.0237527	2.44889	7	220	86	6619	MGG_08708,MGG_08705,MGG_08349,MGG_09990,MGG_02874,MGG_06836,MGG_13764,	0.749396
Biological process	carbon catabolite repression of transcription from RNA polymerase II promoter by glucose	GO:0000433	15	0.0243253	3.03012	5	127	86	6619	MGG_16854,MGG_01279,MGG_08708,MGG_08133,MGG_00961,	0.761606
Biological process	adenohypophysis development	GO:0021984	4	0.0243253	3.03012	5	127	86	6619	MGG_16854,MGG_07779,MGG_03299,MGG_04225,MGG_08776,	0.761606
Biological process	carbon catabolite repression of transcription by glucose	GO:0045014	13	0.0243253	3.03012	5	127	86	6619	MGG_16854,MGG_01279,MGG_08708,MGG_08133,MGG_00961,	0.761606
Biological process	acute inflammatory response to antigenic stimulus	GO:0002438	7	0.0245607	2.66931	6	173	86	6619	MGG_17822,MGG_10449,MGG_09990,MGG_04733,MGG_17803,MGG_03753,	0.76027
Biological process	carboxylic acid transport	GO:0046942	8	0.025055	1.54077	21	1049	86	6619	MGG_05322,MGG_16854,MGG_01279,MGG_07779,MGG_03299,MGG_04225,MGG_10251,MGG_01941,MGG_00416,MGG_07606,MGG_04855,MGG_06836,MGG_03640,MGG_08776,MGG_10893,MGG_02072,MGG_10215,MGG_16886,MGG_09019,MGG_03821,MGG_00314,	0.766888
Biological process	protein localization to centrosome	GO:0071539	10	0.0251802	2.65397	6	174	86	6619	MGG_01279,MGG_08708,MGG_07966,MGG_04251,MGG_08133,MGG_01247,	0.767856
Biological process	pyrimidine nucleoside monophosphate biosynthetic process	GO:0009130	10	0.0253519	2.41595	7	223	86	6619	MGG_16854,MGG_02120,MGG_01310,MGG_02114,MGG_04855,MGG_00961,MGG_00314,	0.770227
Biological process	nitric oxide mediated signal transduction	GO:0007263	8	0.0258143	2.98314	5	129	86	6619	MGG_16854,MGG_08708,MGG_10449,MGG_04733,MGG_08133,	0.772826
Biological process	granulocyte migration	GO:0097530	7	0.025816	1.86206	12	496	86	6619	MGG_16854,MGG_01279,MGG_08708,MGG_10449,MGG_09990,MGG_02114,MGG_04733,MGG_04855,MGG_17803,MGG_08133,MGG_03639,MGG_00314,	0.770068
Biological process	regulation of leukocyte mediated cytotoxicity	GO:0001910	7	0.025832	2.23899	8	275	86	6619	MGG_10449,MGG_04225,MGG_09990,MGG_04733,MGG_04855,MGG_08776,MGG_03821,MGG_00314,	0.711075
Biological process	nucleobase-containing small molecule metabolic process	GO:0055086	6	0.0262837	1.30506	39	2300	86	6619	MGG_05322,MGG_17823,MGG_16854,MGG_01279,MGG_08708,MGG_06888,MGG_07779,MGG_07419,MGG_08349,MGG_10449,MGG_02120,MGG_04225,MGG_02124,MGG_01310,MGG_02201,MGG_10251,MGG_01941,MGG_02114,MGG_07966,MGG_04733,MGG_00416,MGG_07606,MGG_04855,MGG_06836,MGG_00017,MGG_08776,MGG_04251,MGG_17803,MGG_08133,MGG_02072,MGG_10215,MGG_16886,MGG_00961,MGG_03639,MGG_10466,MGG_08480,MGG_03821,MGG_00314,MGG_00755,	0.718683
Biological process	dorsal/ventral axis specification	GO:0009950	5	0.0264505	2.62381	6	176	86	6619	MGG_01279,MGG_08708,MGG_17803,MGG_08133,MGG_16886,MGG_00961,	0.720841
Biological process	nucleotide metabolic process	GO:0009117	8	0.0266583	1.32022	37	2157	86	6619	MGG_05322,MGG_17823,MGG_16854,MGG_01279,MGG_08708,MGG_07779,MGG_07419,MGG_08349,MGG_10449,MGG_02120,MGG_04225,MGG_02124,MGG_01310,MGG_02201,MGG_10251,MGG_01941,MGG_02114,MGG_07966,MGG_04733,MGG_00416,MGG_07606,MGG_04855,MGG_06836,MGG_00017,MGG_08776,MGG_04251,MGG_17803,MGG_08133,MGG_02072,MGG_10215,MGG_16886,MGG_00961,MGG_03639,MGG_10466,MGG_03821,MGG_00314,MGG_00755,	0.724101
Biological process	inorganic anion transport	GO:0015698	7	0.0268427	1.74637	14	617	86	6619	MGG_16854,MGG_01279,MGG_07779,MGG_03299,MGG_04225,MGG_10251,MGG_07966,MGG_04855,MGG_06836,MGG_08776,MGG_04251,MGG_10893,MGG_03821,MGG_00314,	0.724311
Biological process	aspartate family amino acid biosynthetic process	GO:0009067	10	0.0270997	1.91542	11	442	86	6619	MGG_08708,MGG_05912,MGG_10449,MGG_07966,MGG_04733,MGG_07606,MGG_04855,MGG_00017,MGG_04251,MGG_08133,MGG_02072,	0.728849
Biological process	nucleoside phosphate metabolic process	GO:0006753	7	0.0272342	1.31838	37	2160	86	6619	MGG_05322,MGG_17823,MGG_16854,MGG_01279,MGG_08708,MGG_07779,MGG_07419,MGG_08349,MGG_10449,MGG_02120,MGG_04225,MGG_02124,MGG_01310,MGG_02201,MGG_10251,MGG_01941,MGG_02114,MGG_07966,MGG_04733,MGG_00416,MGG_07606,MGG_04855,MGG_06836,MGG_00017,MGG_08776,MGG_04251,MGG_17803,MGG_08133,MGG_02072,MGG_10215,MGG_16886,MGG_00961,MGG_03639,MGG_10466,MGG_03821,MGG_00314,MGG_00755,	0.730073
Biological process	energy derivation by oxidation of organic compounds	GO:0015980	5	0.0272589	1.36523	32	1804	86	6619	MGG_05322,MGG_16854,MGG_08074,MGG_01279,MGG_08708,MGG_07779,MGG_08349,MGG_02120,MGG_03299,MGG_04225,MGG_02124,MGG_08786,MGG_10251,MGG_18057,MGG_00416,MGG_07606,MGG_04855,MGG_08776,MGG_17803,MGG_08133,MGG_10893,MGG_02072,MGG_10215,MGG_17057,MGG_00961,MGG_03639,MGG_10466,MGG_16853,MGG_01247,MGG_03507,MGG_03821,MGG_00314,	0.721305
Biological process	cell differentiation involved in embryonic placenta development	GO:0060706	5	0.0277629	2.59433	6	178	86	6619	MGG_16854,MGG_07779,MGG_08349,MGG_03299,MGG_04225,MGG_08776,	0.732279
Biological process	multicellular organismal process	GO:0032501	2	0.0278302	1.15955	64	4248	86	6619	MGG_05322,MGG_17822,MGG_16854,MGG_13626,MGG_08074,MGG_01279,MGG_08708,MGG_08705,MGG_06888,MGG_07779,MGG_05912,MGG_07419,MGG_08349,MGG_10449,MGG_02120,MGG_03299,MGG_04225,MGG_02124,MGG_01310,MGG_02201,MGG_13116,MGG_09990,MGG_10251,MGG_18057,MGG_01941,MGG_00016,MGG_02874,MGG_02114,MGG_08815,MGG_07966,MGG_04733,MGG_00416,MGG_07606,MGG_04855,MGG_06836,MGG_00017,MGG_05824,MGG_03640,MGG_08776,MGG_04251…	0.731701
Biological process	platelet degranulation	GO:0002576	9	0.0278539	2.20689	8	279	86	6619	MGG_16854,MGG_08708,MGG_04855,MGG_17803,MGG_08133,MGG_00961,MGG_03821,MGG_00314,	0.729985
Biological process	hormone metabolic process	GO:0042445	5	0.0280521	1.54548	20	996	86	6619	MGG_17823,MGG_17822,MGG_16854,MGG_01279,MGG_08708,MGG_05912,MGG_08349,MGG_02120,MGG_18057,MGG_01941,MGG_00416,MGG_04855,MGG_17803,MGG_08133,MGG_10215,MGG_03753,MGG_00402,MGG_01247,MGG_03821,MGG_00314,	0.73284
Biological process	pyrimidine nucleoside monophosphate metabolic process	GO:0009129	9	0.0281798	2.36296	7	228	86	6619	MGG_16854,MGG_02120,MGG_01310,MGG_02114,MGG_04855,MGG_00961,MGG_00314,	0.733837
Biological process	bone growth	GO:0098868	5	0.0287702	2.35265	7	229	86	6619	MGG_08708,MGG_10449,MGG_02201,MGG_09990,MGG_04733,MGG_08133,MGG_03821,	0.739817
Biological process	endochondral bone growth	GO:0003416	6	0.0287702	2.35265	7	229	86	6619	MGG_08708,MGG_10449,MGG_02201,MGG_09990,MGG_04733,MGG_08133,MGG_03821,	0.739817
Biological process	phosphate ion transport	GO:0006817	8	0.0287702	2.35265	7	229	86	6619	MGG_01279,MGG_07779,MGG_03299,MGG_10251,MGG_07966,MGG_06836,MGG_04251,	0.739817
Biological process	regulation of superoxide anion generation	GO:0032928	8	0.0289652	2.89343	5	133	86	6619	MGG_08349,MGG_02124,MGG_13116,MGG_00402,MGG_00314,	0.737893
Biological process	negative regulation of transcription by glucose	GO:0061986	12	0.0289652	2.89343	5	133	86	6619	MGG_16854,MGG_01279,MGG_08708,MGG_08133,MGG_00961,	0.737893
Biological process	negative regulation of transcription from RNA polymerase II promoter by glucose	GO:0061987	14	0.0289652	2.89343	5	133	86	6619	MGG_16854,MGG_01279,MGG_08708,MGG_08133,MGG_00961,	0.737893
Biological process	anion transmembrane transport	GO:0098656	7	0.0290703	1.65073	16	746	86	6619	MGG_01279,MGG_07779,MGG_03299,MGG_04225,MGG_10251,MGG_07966,MGG_00416,MGG_07606,MGG_04855,MGG_06836,MGG_03640,MGG_08776,MGG_04251,MGG_10893,MGG_02072,MGG_16886,	0.733735
Biological process	regulation of secretion	GO:0051046	6	0.0292405	1.39151	29	1604	86	6619	MGG_05322,MGG_17822,MGG_16854,MGG_08074,MGG_01279,MGG_06888,MGG_07779,MGG_02120,MGG_03299,MGG_04225,MGG_02124,MGG_01941,MGG_02874,MGG_02114,MGG_00416,MGG_04855,MGG_06836,MGG_03640,MGG_08776,MGG_17803,MGG_08133,MGG_13764,MGG_10215,MGG_00961,MGG_03639,MGG_01247,MGG_07868,MGG_03821,MGG_00314,	0.735766
Biological process	regulation of transferase activity	GO:0051338	5	0.0294694	1.39065	29	1605	86	6619	MGG_05322,MGG_17822,MGG_16854,MGG_01279,MGG_08708,MGG_07779,MGG_08349,MGG_03299,MGG_04225,MGG_02124,MGG_02201,MGG_02874,MGG_02114,MGG_07966,MGG_00416,MGG_04855,MGG_06836,MGG_00017,MGG_03640,MGG_08776,MGG_04251,MGG_08133,MGG_10215,MGG_00961,MGG_03639,MGG_03753,MGG_00402,MGG_01247,MGG_03821,	0.739258
Biological process	organic anion transport	GO:0015711	7	0.0294849	1.47763	23	1198	86	6619	MGG_05322,MGG_17822,MGG_16854,MGG_01279,MGG_07779,MGG_03299,MGG_04225,MGG_10251,MGG_01941,MGG_00416,MGG_07606,MGG_04855,MGG_06836,MGG_03640,MGG_08776,MGG_10893,MGG_02072,MGG_10215,MGG_16886,MGG_03639,MGG_09019,MGG_03821,MGG_00314,	0.737391
Biological process	calcium ion homeostasis	GO:0055074	9	0.0295657	1.61532	17	810	86	6619	MGG_05322,MGG_16854,MGG_01279,MGG_08349,MGG_10449,MGG_03299,MGG_02124,MGG_02201,MGG_04733,MGG_06836,MGG_03640,MGG_17803,MGG_10215,MGG_16842,MGG_03639,MGG_00402,MGG_03821,	0.737166
Biological process	response to herbicide	GO:0009635	5	0.0295711	2.06157	9	336	86	6619	MGG_05322,MGG_17823,MGG_16854,MGG_13626,MGG_01279,MGG_07606,MGG_02072,MGG_03821,MGG_00314,	0.735066
Biological process	regulation of cell population proliferation	GO:0042127	5	0.0296393	1.3111	37	2172	86	6619	MGG_05322,MGG_17822,MGG_16854,MGG_01279,MGG_08708,MGG_06888,MGG_07779,MGG_08349,MGG_10449,MGG_02120,MGG_03299,MGG_04225,MGG_02124,MGG_02201,MGG_09990,MGG_00016,MGG_02874,MGG_07966,MGG_04733,MGG_00416,MGG_07606,MGG_04855,MGG_00017,MGG_03640,MGG_08776,MGG_04251,MGG_17803,MGG_08133,MGG_10215,MGG_00961,MGG_03639,MGG_10265,MGG_12568,MGG_01247,MGG_03821,MGG_00314,MGG_00755,	0.730124
Biological process	lysine biosynthetic process via diaminopimelate	GO:0009089	12	0.0297894	2.87183	5	134	86	6619	MGG_05912,MGG_10449,MGG_07966,MGG_04733,MGG_04251,	0.731625
Biological process	diaminopimelate metabolic process	GO:0046451	8	0.0297894	2.87183	5	134	86	6619	MGG_05912,MGG_10449,MGG_07966,MGG_04733,MGG_04251,	0.731625
Biological process	cellular calcium ion homeostasis	GO:0006874	10	0.0299621	1.68046	15	687	86	6619	MGG_05322,MGG_16854,MGG_01279,MGG_08349,MGG_10449,MGG_03299,MGG_02201,MGG_04733,MGG_06836,MGG_03640,MGG_17803,MGG_10215,MGG_16842,MGG_03639,MGG_00402,	0.72076
Biological process	cellular chemical homeostasis	GO:0055082	6	0.0302674	1.35472	32	1818	86	6619	MGG_05322,MGG_17822,MGG_16854,MGG_01279,MGG_08708,MGG_07779,MGG_08349,MGG_10449,MGG_03299,MGG_04225,MGG_02201,MGG_10251,MGG_01941,MGG_02114,MGG_04733,MGG_00416,MGG_04855,MGG_06836,MGG_03640,MGG_08776,MGG_17803,MGG_08133,MGG_10215,MGG_16842,MGG_00961,MGG_03639,MGG_00402,MGG_12568,MGG_12210,MGG_07868,MGG_03821,MGG_00314,	0.723859
Biological process	behavior	GO:0007610	3	0.0303255	1.36494	31	1748	86	6619	MGG_05322,MGG_16854,MGG_08074,MGG_01279,MGG_08708,MGG_07779,MGG_08349,MGG_10449,MGG_04225,MGG_02114,MGG_04733,MGG_00416,MGG_04855,MGG_06836,MGG_03640,MGG_08776,MGG_17803,MGG_08133,MGG_10215,MGG_00961,MGG_03639,MGG_00402,MGG_10466,MGG_12568,MGG_16853,MGG_03746,MGG_01247,MGG_07868,MGG_03821,MGG_00314,MGG_00755,	0.72314
Biological process	regulation of transcription from RNA polymerase II promoter by glucose	GO:0000430	13	0.0306284	2.85056	5	135	86	6619	MGG_16854,MGG_01279,MGG_08708,MGG_08133,MGG_00961,	0.728246
Biological process	positive regulation of inflammatory response to antigenic stimulus	GO:0002863	9	0.0306284	2.85056	5	135	86	6619	MGG_10449,MGG_09990,MGG_04733,MGG_17803,MGG_03753,	0.728246
Biological process	positive regulation of transmembrane transport	GO:0034764	7	0.0306519	1.67558	15	689	86	6619	MGG_16854,MGG_01279,MGG_10449,MGG_02120,MGG_02124,MGG_10251,MGG_07966,MGG_04733,MGG_07606,MGG_04855,MGG_06836,MGG_04251,MGG_02072,MGG_16842,MGG_00314,	0.724604
Biological process	regulation of kinase activity	GO:0043549	9	0.0308039	1.41077	27	1473	86	6619	MGG_05322,MGG_17822,MGG_16854,MGG_01279,MGG_08708,MGG_07779,MGG_08349,MGG_03299,MGG_04225,MGG_02124,MGG_02201,MGG_02874,MGG_07966,MGG_00416,MGG_04855,MGG_00017,MGG_03640,MGG_08776,MGG_04251,MGG_08133,MGG_10215,MGG_00961,MGG_03639,MGG_03753,MGG_00402,MGG_01247,MGG_03821,	0.726105
Biological process	lipid import into cell	GO:0140354	7	0.0312316	2.52345	6	183	86	6619	MGG_01279,MGG_07779,MGG_04225,MGG_04855,MGG_00017,MGG_08776,	0.725759
Biological process	response to salicylic acid	GO:0009751	6	0.0312316	2.52345	6	183	86	6619	MGG_01279,MGG_08708,MGG_10251,MGG_05100,MGG_08133,MGG_10215,	0.725759
Biological process	long-chain fatty acid import into cell	GO:0044539	9	0.0312316	2.52345	6	183	86	6619	MGG_01279,MGG_07779,MGG_04225,MGG_04855,MGG_00017,MGG_08776,	0.725759
Biological process	response to host immune response	GO:0052572	8	0.0313589	1.57608	18	879	86	6619	MGG_01279,MGG_08708,MGG_07779,MGG_10449,MGG_04225,MGG_09990,MGG_04733,MGG_07606,MGG_04855,MGG_03640,MGG_08776,MGG_17803,MGG_08133,MGG_02072,MGG_16842,MGG_00961,MGG_07868,MGG_00314,	0.722577
Biological process	negative regulation of blood coagulation	GO:0030195	9	0.0316539	2.15287	8	286	86	6619	MGG_17822,MGG_08349,MGG_10449,MGG_09990,MGG_04733,MGG_04855,MGG_03639,MGG_00402,	0.72733
Biological process	response to inorganic substance	GO:0010035	4	0.0316629	1.28992	39	2327	86	6619	MGG_05322,MGG_17823,MGG_17822,MGG_16854,MGG_03061,MGG_08074,MGG_01279,MGG_08708,MGG_06888,MGG_07779,MGG_08349,MGG_10449,MGG_03299,MGG_04225,MGG_02124,MGG_02201,MGG_13116,MGG_09990,MGG_10251,MGG_01862,MGG_02114,MGG_07966,MGG_04733,MGG_00416,MGG_04855,MGG_06836,MGG_03640,MGG_08776,MGG_04251,MGG_17803,MGG_08133,MGG_13764,MGG_10215,MGG_00961,MGG_00402,MGG_12568,MGG_01247,MGG_03821,MGG_00314,	0.725504
Biological process	compound eye photoreceptor development	GO:0042051	8	0.031958	2.50973	6	184	86	6619	MGG_05322,MGG_01279,MGG_08708,MGG_17803,MGG_08133,MGG_16853,	0.730226
Biological process	cellular response to nitrogen levels	GO:0043562	7	0.031958	2.50973	6	184	86	6619	MGG_08074,MGG_01279,MGG_03299,MGG_07606,MGG_03640,MGG_02072,	0.730226
Biological process	response to salt stress	GO:0009651	5	0.0319612	1.54745	19	945	86	6619	MGG_05322,MGG_16854,MGG_08074,MGG_01279,MGG_08708,MGG_07779,MGG_10449,MGG_03299,MGG_04225,MGG_02124,MGG_02201,MGG_04733,MGG_04855,MGG_00017,MGG_08776,MGG_08133,MGG_10215,MGG_01247,MGG_03821,	0.726254
Biological process	negative regulation of immune response	GO:0050777	6	0.0322711	1.54581	19	946	86	6619	MGG_05322,MGG_17822,MGG_01279,MGG_08708,MGG_07779,MGG_10449,MGG_04225,MGG_09990,MGG_04733,MGG_07606,MGG_04855,MGG_03640,MGG_08776,MGG_17803,MGG_08133,MGG_02072,MGG_16842,MGG_07868,MGG_00314,	0.731271
Biological process	cellular response to neutral pH	GO:0036244	7	0.0323509	2.80895	5	137	86	6619	MGG_08708,MGG_07779,MGG_04225,MGG_08776,MGG_08133,	0.731059
Biological process	negative regulation of response to biotic stimulus	GO:0002832	6	0.0324757	1.59757	17	819	86	6619	MGG_01279,MGG_08708,MGG_07779,MGG_10449,MGG_04225,MGG_09990,MGG_04733,MGG_07606,MGG_04855,MGG_03640,MGG_08776,MGG_17803,MGG_08133,MGG_02072,MGG_16842,MGG_07868,MGG_00314,	0.731863
Biological process	membrane hyperpolarization	GO:0060081	5	0.0326954	2.49617	6	185	86	6619	MGG_16854,MGG_07779,MGG_04225,MGG_10251,MGG_04855,MGG_08776,	0.722911
Biological process	organic acid transport	GO:0015849	6	0.0328392	1.49932	21	1078	86	6619	MGG_05322,MGG_16854,MGG_01279,MGG_07779,MGG_03299,MGG_04225,MGG_10251,MGG_00416,MGG_07606,MGG_04855,MGG_06836,MGG_00017,MGG_03640,MGG_08776,MGG_05100,MGG_10893,MGG_02072,MGG_10215,MGG_09019,MGG_03821,MGG_01921,	0.72414
Biological process	negative regulation of protein kinase activity	GO:0006469	11	0.0330829	1.74311	13	574	86	6619	MGG_05322,MGG_17822,MGG_16854,MGG_07779,MGG_08349,MGG_03299,MGG_04225,MGG_07966,MGG_08776,MGG_04251,MGG_00961,MGG_03639,MGG_03821,	0.727558
Biological process	terpene metabolic process	GO:0042214	7	0.0331405	2.28286	7	236	86	6619	MGG_08349,MGG_02124,MGG_07606,MGG_17803,MGG_02072,MGG_10215,MGG_03821,	0.726876
Biological process	neuron migration	GO:0001764	5	0.0331566	2.01949	9	343	86	6619	MGG_01279,MGG_08708,MGG_07779,MGG_03299,MGG_04225,MGG_08776,MGG_08133,MGG_00961,MGG_00755,	0.725289
Biological process	carbon catabolite repression of transcription	GO:0045013	12	0.0332345	2.78859	5	138	86	6619	MGG_16854,MGG_01279,MGG_08708,MGG_08133,MGG_00961,	0.725061
Biological process	carbon catabolite repression	GO:0061985	9	0.0332345	2.78859	5	138	86	6619	MGG_16854,MGG_01279,MGG_08708,MGG_08133,MGG_00961,	0.725061
Biological process	photosynthesis	GO:0015979	4	0.0335819	1.45936	23	1213	86	6619	MGG_17822,MGG_16854,MGG_13626,MGG_01279,MGG_08708,MGG_08429,MGG_08349,MGG_02120,MGG_02201,MGG_09990,MGG_00016,MGG_08815,MGG_04733,MGG_07606,MGG_04855,MGG_00017,MGG_17803,MGG_08133,MGG_02072,MGG_03639,MGG_00402,MGG_12568,MGG_16853,	0.724927
Biological process	tissue development	GO:0009888	4	0.0339734	1.25693	43	2633	86	6619	MGG_05322,MGG_17822,MGG_16854,MGG_01279,MGG_08708,MGG_08705,MGG_07779,MGG_08349,MGG_10449,MGG_02120,MGG_03299,MGG_04225,MGG_02124,MGG_01310,MGG_02201,MGG_09990,MGG_01941,MGG_00016,MGG_02874,MGG_02114,MGG_07966,MGG_04733,MGG_00416,MGG_04855,MGG_06836,MGG_03640,MGG_08776,MGG_04251,MGG_02113,MGG_17803,MGG_08133,MGG_13764,MGG_16842,MGG_00961,MGG_03639,MGG_03753,MGG_00402,MGG_12568,MGG_01247,MGG_07868…	0.731455
Biological process	response to farnesol	GO:0097307	6	0.0341332	2.76853	5	139	86	6619	MGG_08074,MGG_08708,MGG_08349,MGG_17803,MGG_08133,	0.73297
Biological process	cellular response to farnesol	GO:0097308	7	0.0341332	2.76853	5	139	86	6619	MGG_08074,MGG_08708,MGG_08349,MGG_17803,MGG_08133,	0.73297
Biological process	secretion by cell	GO:0032940	6	0.0342576	1.29855	37	2193	86	6619	MGG_05322,MGG_12773,MGG_17822,MGG_16854,MGG_13626,MGG_08074,MGG_01279,MGG_08708,MGG_06888,MGG_07779,MGG_05912,MGG_10449,MGG_02120,MGG_03299,MGG_04225,MGG_02124,MGG_11610,MGG_09990,MGG_02874,MGG_02114,MGG_04733,MGG_00416,MGG_04855,MGG_06836,MGG_03640,MGG_08776,MGG_17803,MGG_08133,MGG_13764,MGG_10215,MGG_16886,MGG_00961,MGG_03639,MGG_01247,MGG_07868,MGG_03821,MGG_00314,	0.726136
Biological process	regulation of generation of precursor metabolites and energy	GO:0043467	6	0.03428	1.65161	15	699	86	6619	MGG_01279,MGG_08708,MGG_07779,MGG_02120,MGG_04225,MGG_18057,MGG_07966,MGG_00416,MGG_04855,MGG_08776,MGG_04251,MGG_08133,MGG_10215,MGG_10466,MGG_01247,	0.724739
Biological process	negative regulation of hemostasis	GO:1900047	6	0.0345781	2.11588	8	291	86	6619	MGG_17822,MGG_08349,MGG_10449,MGG_09990,MGG_04733,MGG_04855,MGG_03639,MGG_00402,	0.729163
Biological process	regulation of signaling	GO:0023051	4	0.0347166	1.22048	49	3090	86	6619	MGG_05322,MGG_17822,MGG_16854,MGG_08074,MGG_01279,MGG_08708,MGG_06888,MGG_07779,MGG_07419,MGG_08349,MGG_10449,MGG_02120,MGG_04225,MGG_02124,MGG_01310,MGG_02201,MGG_09990,MGG_02874,MGG_02114,MGG_07966,MGG_04733,MGG_00416,MGG_07606,MGG_04855,MGG_06836,MGG_00017,MGG_03640,MGG_08776,MGG_04251,MGG_02113,MGG_17803,MGG_08133,MGG_10893,MGG_13764,MGG_02072,MGG_10215,MGG_16886,MGG_16842,MGG_00961,MGG_03639…	0.728338
Biological process	negative regulation of phosphorus metabolic process	GO:0010563	7	0.0349696	1.48965	21	1085	86	6619	MGG_05322,MGG_17822,MGG_16854,MGG_01279,MGG_08708,MGG_07779,MGG_08349,MGG_03299,MGG_04225,MGG_02114,MGG_07966,MGG_04855,MGG_06836,MGG_08776,MGG_04251,MGG_08133,MGG_16842,MGG_00961,MGG_03639,MGG_00402,MGG_03821,	0.731775
Biological process	negative regulation of phosphate metabolic process	GO:0045936	8	0.0349696	1.48965	21	1085	86	6619	MGG_05322,MGG_17822,MGG_16854,MGG_01279,MGG_08708,MGG_07779,MGG_08349,MGG_03299,MGG_04225,MGG_02114,MGG_07966,MGG_04855,MGG_06836,MGG_08776,MGG_04251,MGG_08133,MGG_16842,MGG_00961,MGG_03639,MGG_00402,MGG_03821,	0.731775
Biological process	positive regulation of myeloid leukocyte mediated immunity	GO:0002888	8	0.0349741	2.45633	6	188	86	6619	MGG_10449,MGG_09990,MGG_04733,MGG_17803,MGG_03753,MGG_00314,	0.728153
Biological process	filamentous growth of a population of unicellular organisms in response to neutral pH	GO:0036178	6	0.0350469	2.74875	5	140	86	6619	MGG_08708,MGG_07779,MGG_04225,MGG_08776,MGG_08133,	0.727822
Biological process	carbohydrate utilization	GO:0009758	6	0.0350469	2.74875	5	140	86	6619	MGG_17822,MGG_07779,MGG_04225,MGG_08776,MGG_17803,	0.727822
Biological process	myofibril assembly	GO:0030239	9	0.0353367	1.99621	9	347	86	6619	MGG_16854,MGG_08708,MGG_10449,MGG_07966,MGG_04733,MGG_04251,MGG_17803,MGG_08133,MGG_00314,	0.730143
Biological process	cell morphogenesis involved in differentiation	GO:0000904	5	0.0354958	1.39373	27	1491	86	6619	MGG_05322,MGG_17822,MGG_16854,MGG_01279,MGG_08708,MGG_05912,MGG_08349,MGG_10449,MGG_09990,MGG_02114,MGG_07966,MGG_04733,MGG_04251,MGG_17803,MGG_08133,MGG_13764,MGG_16886,MGG_00961,MGG_03639,MGG_03753,MGG_00402,MGG_12568,MGG_16853,MGG_03746,MGG_03821,MGG_00314,MGG_00755,	0.726116
Biological process	phagocytosis	GO:0006909	6	0.0355962	1.5802	17	828	86	6619	MGG_01279,MGG_08708,MGG_06888,MGG_08349,MGG_10449,MGG_02124,MGG_02201,MGG_09990,MGG_02114,MGG_04733,MGG_17803,MGG_08133,MGG_00961,MGG_03753,MGG_00402,MGG_12568,MGG_00314,	0.726357
Biological process	regulation of phagocytosis	GO:0050764	7	0.0359606	1.77271	12	521	86	6619	MGG_01279,MGG_08708,MGG_08349,MGG_10449,MGG_02124,MGG_02201,MGG_09990,MGG_04733,MGG_17803,MGG_08133,MGG_03753,MGG_00402,	0.728358
Biological process	positive regulation of neutrophil migration	GO:1902624	9	0.0359757	2.72926	5	141	86	6619	MGG_01279,MGG_08708,MGG_02114,MGG_08133,MGG_03639,	0.726868
Biological process	negative regulation of signaling	GO:0023057	5	0.0362629	1.30143	36	2129	86	6619	MGG_05322,MGG_17822,MGG_16854,MGG_01279,MGG_08708,MGG_07779,MGG_08349,MGG_10449,MGG_02120,MGG_04225,MGG_02124,MGG_01310,MGG_02201,MGG_09990,MGG_02874,MGG_02114,MGG_07966,MGG_04733,MGG_00416,MGG_07606,MGG_04855,MGG_06836,MGG_03640,MGG_08776,MGG_04251,MGG_17803,MGG_08133,MGG_02072,MGG_10215,MGG_16842,MGG_00961,MGG_03639,MGG_00402,MGG_07868,MGG_03821,MGG_00314,	0.73087
Biological process	negative regulation of cell communication	GO:0010648	6	0.0362629	1.30143	36	2129	86	6619	MGG_05322,MGG_17822,MGG_16854,MGG_01279,MGG_08708,MGG_07779,MGG_08349,MGG_10449,MGG_02120,MGG_04225,MGG_02124,MGG_01310,MGG_02201,MGG_09990,MGG_02874,MGG_02114,MGG_07966,MGG_04733,MGG_00416,MGG_07606,MGG_04855,MGG_06836,MGG_03640,MGG_08776,MGG_04251,MGG_17803,MGG_08133,MGG_02072,MGG_10215,MGG_16842,MGG_00961,MGG_03639,MGG_00402,MGG_07868,MGG_03821,MGG_00314,	0.73087
Biological process	generation of neurons	GO:0048699	6	0.0364593	1.31763	34	1986	86	6619	MGG_05322,MGG_17822,MGG_16854,MGG_01279,MGG_08708,MGG_07779,MGG_05912,MGG_07419,MGG_08349,MGG_10449,MGG_03299,MGG_04225,MGG_02201,MGG_00016,MGG_02114,MGG_07966,MGG_04733,MGG_04855,MGG_08776,MGG_04251,MGG_17803,MGG_08133,MGG_13764,MGG_16886,MGG_16842,MGG_00961,MGG_03639,MGG_00402,MGG_12568,MGG_16853,MGG_03746,MGG_03821,MGG_00314,MGG_00755,	0.731237
Biological process	glucose transmembrane transport	GO:1904659	10	0.0368806	1.76593	12	523	86	6619	MGG_17822,MGG_01279,MGG_08708,MGG_07779,MGG_02120,MGG_03299,MGG_04225,MGG_07966,MGG_08776,MGG_04251,MGG_17803,MGG_08133,	0.737882
Biological process	catabolite repression	GO:0061984	8	0.0369197	2.71004	5	142	86	6619	MGG_16854,MGG_01279,MGG_08708,MGG_08133,MGG_00961,	0.736866
Biological process	retina homeostasis	GO:0001895	7	0.0370469	2.08719	8	295	86	6619	MGG_16854,MGG_08708,MGG_07779,MGG_08349,MGG_04225,MGG_08776,MGG_08133,MGG_00402,	0.735826
Biological process	response to bacterium	GO:0009617	6	0.0372242	1.31564	34	1989	86	6619	MGG_05322,MGG_17822,MGG_16854,MGG_01279,MGG_08708,MGG_07779,MGG_08429,MGG_08349,MGG_10449,MGG_04225,MGG_02201,MGG_09990,MGG_01941,MGG_01862,MGG_02114,MGG_04733,MGG_00416,MGG_04855,MGG_06836,MGG_05824,MGG_08776,MGG_05100,MGG_17803,MGG_08133,MGG_16886,MGG_00961,MGG_03639,MGG_03753,MGG_00402,MGG_12568,MGG_01247,MGG_03821,MGG_00314,MGG_00755,	0.73756
Biological process	regulation of cell communication	GO:0010646	5	0.0374124	1.21576	49	3102	86	6619	MGG_05322,MGG_17822,MGG_16854,MGG_08074,MGG_01279,MGG_08708,MGG_06888,MGG_07779,MGG_07419,MGG_08349,MGG_10449,MGG_02120,MGG_04225,MGG_02124,MGG_01310,MGG_02201,MGG_09990,MGG_02874,MGG_02114,MGG_07966,MGG_04733,MGG_00416,MGG_07606,MGG_04855,MGG_06836,MGG_00017,MGG_03640,MGG_08776,MGG_04251,MGG_02113,MGG_17803,MGG_08133,MGG_10893,MGG_13764,MGG_02072,MGG_10215,MGG_16886,MGG_16842,MGG_00961,MGG_03639…	0.739503
Biological process	cellular cation homeostasis	GO:0030003	8	0.0374635	1.38722	27	1498	86	6619	MGG_05322,MGG_16854,MGG_01279,MGG_07779,MGG_08349,MGG_10449,MGG_03299,MGG_04225,MGG_02201,MGG_10251,MGG_01941,MGG_02114,MGG_04733,MGG_00416,MGG_04855,MGG_06836,MGG_03640,MGG_08776,MGG_17803,MGG_10215,MGG_16842,MGG_03639,MGG_00402,MGG_12568,MGG_12210,MGG_03821,MGG_00314,	0.738733
Biological process	modulation by symbiont of host process	GO:0044003	5	0.0376621	1.39937	26	1430	86	6619	MGG_05322,MGG_17822,MGG_01279,MGG_08708,MGG_07779,MGG_08349,MGG_10449,MGG_03299,MGG_04225,MGG_05030,MGG_09990,MGG_04733,MGG_07606,MGG_04855,MGG_03640,MGG_08776,MGG_17803,MGG_08133,MGG_13764,MGG_02072,MGG_16842,MGG_00961,MGG_03639,MGG_03753,MGG_07868,MGG_00314,	0.737333
Biological process	interleukin-10 production	GO:0032613	7	0.0378789	2.69109	5	143	86	6619	MGG_10449,MGG_04733,MGG_17803,MGG_00402,MGG_00755,	0.73981
Biological process	negative regulation of phosphorylation	GO:0042326	9	0.0378967	1.51852	19	963	86	6619	MGG_05322,MGG_17822,MGG_16854,MGG_01279,MGG_08708,MGG_07779,MGG_08349,MGG_03299,MGG_04225,MGG_02114,MGG_07966,MGG_08776,MGG_04251,MGG_08133,MGG_16842,MGG_00961,MGG_03639,MGG_00402,MGG_03821,	0.738401
Biological process	bicarbonate transport	GO:0015701	8	0.0381695	2.40516	6	192	86	6619	MGG_07779,MGG_04225,MGG_10251,MGG_04855,MGG_08776,MGG_03639,	0.7402
Biological process	striated muscle cell development	GO:0055002	6	0.0381996	1.96786	9	352	86	6619	MGG_16854,MGG_08708,MGG_10449,MGG_07966,MGG_04733,MGG_04251,MGG_17803,MGG_08133,MGG_00314,	0.739036
Biological process	ribonucleoside triphosphate metabolic process	GO:0009199	9	0.0388511	1.39546	26	1434	86	6619	MGG_05322,MGG_16854,MGG_01279,MGG_08708,MGG_07779,MGG_10449,MGG_04225,MGG_02124,MGG_01310,MGG_01941,MGG_02114,MGG_07966,MGG_04733,MGG_00416,MGG_07606,MGG_04855,MGG_08776,MGG_04251,MGG_17803,MGG_08133,MGG_02072,MGG_10215,MGG_00961,MGG_03639,MGG_03821,MGG_00314,	0.705079
Biological process	response to neutral pH	GO:0036176	5	0.0388533	2.6724	5	144	86	6619	MGG_08708,MGG_07779,MGG_04225,MGG_08776,MGG_08133,	0.703562
Biological process	regulation of defense response	GO:0031347	6	0.0391579	1.33815	31	1783	86	6619	MGG_05322,MGG_17822,MGG_16854,MGG_01279,MGG_08708,MGG_07779,MGG_05912,MGG_08349,MGG_10449,MGG_04225,MGG_02201,MGG_09990,MGG_04733,MGG_07606,MGG_04855,MGG_06836,MGG_03640,MGG_08776,MGG_17803,MGG_08133,MGG_02072,MGG_16842,MGG_00961,MGG_03639,MGG_03753,MGG_00402,MGG_12568,MGG_07868,MGG_03821,MGG_00314,MGG_00755,	0.707516
Biological process	response to oxygen-containing compound	GO:1901700	4	0.0396735	1.21724	48	3035	86	6619	MGG_05322,MGG_17822,MGG_16854,MGG_03061,MGG_08074,MGG_01279,MGG_08708,MGG_06888,MGG_07779,MGG_08349,MGG_10449,MGG_03299,MGG_04225,MGG_02124,MGG_01310,MGG_02201,MGG_13116,MGG_10251,MGG_01941,MGG_02874,MGG_02114,MGG_08815,MGG_04733,MGG_00416,MGG_07606,MGG_04855,MGG_06836,MGG_05824,MGG_03640,MGG_08776,MGG_02113,MGG_05100,MGG_17803,MGG_08133,MGG_13764,MGG_02072,MGG_10215,MGG_00961,MGG_03639,MGG_03753…	0.709023
Biological process	regulation of superoxide metabolic process	GO:0090322	7	0.0398431	2.65397	5	145	86	6619	MGG_08349,MGG_02124,MGG_13116,MGG_00402,MGG_00314,	0.710506
Biological process	terpene biosynthetic process	GO:0046246	8	0.0398431	2.65397	5	145	86	6619	MGG_02124,MGG_07606,MGG_02072,MGG_10215,MGG_03821,	0.710506
Biological process	leukocyte mediated cytotoxicity	GO:0001909	5	0.0400275	1.86809	10	412	86	6619	MGG_10449,MGG_04225,MGG_09990,MGG_04733,MGG_04855,MGG_08776,MGG_00961,MGG_03753,MGG_03821,MGG_00314,	0.710705
Biological process	regulation of biological quality	GO:0065008	3	0.0406644	1.17729	56	3661	86	6619	MGG_05322,MGG_17823,MGG_17822,MGG_16854,MGG_08074,MGG_01279,MGG_08708,MGG_06888,MGG_07779,MGG_05912,MGG_07419,MGG_08349,MGG_10449,MGG_02120,MGG_03299,MGG_04225,MGG_02124,MGG_01310,MGG_02201,MGG_09990,MGG_10251,MGG_18057,MGG_01941,MGG_02874,MGG_01862,MGG_02114,MGG_08815,MGG_04733,MGG_00416,MGG_07606,MGG_04855,MGG_06836,MGG_03640,MGG_08776,MGG_02113,MGG_17803,MGG_08133,MGG_10893,MGG_13764,MGG_02072…	0.715816
Biological process	regulation of secretion by cell	GO:1903530	7	0.0407245	1.37711	27	1509	86	6619	MGG_05322,MGG_17822,MGG_16854,MGG_08074,MGG_01279,MGG_06888,MGG_07779,MGG_02120,MGG_04225,MGG_02124,MGG_02874,MGG_02114,MGG_00416,MGG_04855,MGG_06836,MGG_03640,MGG_08776,MGG_17803,MGG_08133,MGG_13764,MGG_10215,MGG_00961,MGG_03639,MGG_01247,MGG_07868,MGG_03821,MGG_00314,	0.715339
Biological process	modulation by virus of host process	GO:0019048	6	0.0410314	1.43104	23	1237	86	6619	MGG_05322,MGG_17822,MGG_01279,MGG_08708,MGG_07779,MGG_10449,MGG_03299,MGG_04225,MGG_05030,MGG_09990,MGG_04733,MGG_07606,MGG_04855,MGG_03640,MGG_08776,MGG_17803,MGG_08133,MGG_02072,MGG_16842,MGG_00961,MGG_03639,MGG_07868,MGG_00314,	0.717656
Biological process	negative regulation of defense response	GO:0031348	7	0.0414115	1.44597	22	1171	86	6619	MGG_17822,MGG_16854,MGG_01279,MGG_08708,MGG_07779,MGG_08349,MGG_10449,MGG_04225,MGG_09990,MGG_04733,MGG_07606,MGG_04855,MGG_03640,MGG_08776,MGG_17803,MGG_08133,MGG_02072,MGG_16842,MGG_00961,MGG_00402,MGG_07868,MGG_00314,	0.722763
Biological process	regulation of transcription by glucose	GO:0046015	11	0.0418686	2.61786	5	147	86	6619	MGG_16854,MGG_01279,MGG_08708,MGG_08133,MGG_00961,	0.72919
Biological process	digestive system process	GO:0022600	4	0.0420381	1.78611	11	474	86	6619	MGG_16854,MGG_08708,MGG_07779,MGG_04225,MGG_10251,MGG_00416,MGG_04855,MGG_08776,MGG_08133,MGG_03639,MGG_00314,	0.730591
Biological process	eye photoreceptor cell development	GO:0042462	7	0.0423384	2.03208	8	303	86	6619	MGG_05322,MGG_01279,MGG_08708,MGG_08349,MGG_17803,MGG_08133,MGG_00402,MGG_16853,	0.734253
Biological process	modulation by virus of host autophagy	GO:0039519	8	0.0423982	2.16368	7	249	86	6619	MGG_01279,MGG_08708,MGG_07606,MGG_08133,MGG_02072,MGG_00961,MGG_00314,	0.733739
Biological process	induction by virus of host autophagy	GO:0039520	9	0.0423982	2.16368	7	249	86	6619	MGG_01279,MGG_08708,MGG_07606,MGG_08133,MGG_02072,MGG_00961,MGG_00314,	0.733739
Biological process	positive regulation of intrinsic apoptotic signaling pathway	GO:2001244	10	0.0424202	2.34412	6	197	86	6619	MGG_01279,MGG_08708,MGG_08349,MGG_02114,MGG_08133,MGG_00402,	0.731036
Biological process	protein catabolic process in the vacuole	GO:0007039	7	0.0424202	2.34412	6	197	86	6619	MGG_12773,MGG_17822,MGG_08708,MGG_10449,MGG_04733,MGG_03821,	0.731036
Biological process	fibrinolysis	GO:0042730	10	0.0424202	2.34412	6	197	86	6619	MGG_17822,MGG_08349,MGG_10449,MGG_09990,MGG_04733,MGG_04855,	0.731036
Biological process	regulation of vesicle-mediated transport	GO:0060627	6	0.0427297	1.42528	23	1242	86	6619	MGG_17822,MGG_16854,MGG_01279,MGG_08708,MGG_05912,MGG_08349,MGG_10449,MGG_02124,MGG_02201,MGG_05030,MGG_09990,MGG_02114,MGG_04733,MGG_04855,MGG_17803,MGG_08133,MGG_13764,MGG_10215,MGG_00961,MGG_03753,MGG_00402,MGG_03821,MGG_00314,	0.725697
Biological process	response to nitrogen compound	GO:1901698	4	0.0428376	1.26491	39	2373	86	6619	MGG_05322,MGG_17823,MGG_17822,MGG_16854,MGG_03061,MGG_08074,MGG_01279,MGG_08708,MGG_07779,MGG_08349,MGG_10449,MGG_03299,MGG_04225,MGG_02124,MGG_01310,MGG_02201,MGG_10251,MGG_01941,MGG_02874,MGG_02114,MGG_00416,MGG_07606,MGG_04855,MGG_06836,MGG_05824,MGG_03640,MGG_08776,MGG_02113,MGG_17803,MGG_08133,MGG_13764,MGG_02072,MGG_10215,MGG_00961,MGG_00402,MGG_01247,MGG_03821,MGG_00314,MGG_00755,	0.726026
Biological process	autophagy of peroxisome	GO:0030242	6	0.0429045	2.60017	5	148	86	6619	MGG_08708,MGG_10449,MGG_02201,MGG_04733,MGG_04855,	0.725662
Biological process	chorismate biosynthetic process	GO:0009423	9	0.043305	2.33228	6	198	86	6619	MGG_07779,MGG_04225,MGG_00016,MGG_08776,MGG_10893,MGG_16853,	0.727932
Biological process	biological process involved in interaction with host	GO:0051701	4	0.0434921	1.27757	37	2229	86	6619	MGG_05322,MGG_01087,MGG_17822,MGG_16854,MGG_01279,MGG_08708,MGG_07779,MGG_08429,MGG_08349,MGG_10449,MGG_03299,MGG_04225,MGG_05030,MGG_09990,MGG_14057,MGG_08815,MGG_07966,MGG_04733,MGG_07606,MGG_04855,MGG_03640,MGG_08776,MGG_04251,MGG_17803,MGG_08133,MGG_13764,MGG_02072,MGG_10215,MGG_16842,MGG_00961,MGG_03639,MGG_03753,MGG_12568,MGG_16853,MGG_07868,MGG_03821,MGG_00314,	0.729583
Biological process	regulation of systemic arterial blood pressure mediated by a chemical signal	GO:0003044	6	0.0434933	1.84127	10	418	86	6619	MGG_17822,MGG_16854,MGG_07779,MGG_04225,MGG_01941,MGG_08776,MGG_02113,MGG_00961,MGG_03821,MGG_00314,	0.728113
Biological process	anion transport	GO:0006820	6	0.043781	1.39329	25	1381	86	6619	MGG_05322,MGG_17822,MGG_16854,MGG_01279,MGG_07779,MGG_03299,MGG_04225,MGG_10251,MGG_01941,MGG_07966,MGG_00416,MGG_07606,MGG_04855,MGG_06836,MGG_03640,MGG_08776,MGG_04251,MGG_10893,MGG_02072,MGG_10215,MGG_16886,MGG_03639,MGG_09019,MGG_03821,MGG_00314,	0.731436
Biological process	negative regulation of kinase activity	GO:0033673	10	0.0439052	1.67315	13	598	86	6619	MGG_05322,MGG_17822,MGG_16854,MGG_07779,MGG_08349,MGG_03299,MGG_04225,MGG_07966,MGG_08776,MGG_04251,MGG_00961,MGG_03639,MGG_03821,	0.732022
Biological process	mitotic centrosome separation	GO:0007100	5	0.0439559	2.58272	5	149	86	6619	MGG_01279,MGG_08708,MGG_07966,MGG_04251,MGG_08133,	0.73138
Biological process	mitochondrion distribution	GO:0048311	7	0.0439559	2.58272	5	149	86	6619	MGG_02114,MGG_07966,MGG_04855,MGG_04251,MGG_00961,	0.73138
Biological process	localization	GO:0051179	2	0.0440975	1.13234	66	4486	86	6619	MGG_05322,MGG_12773,MGG_17822,MGG_16854,MGG_13626,MGG_08074,MGG_01279,MGG_08708,MGG_08705,MGG_06888,MGG_07779,MGG_05912,MGG_08349,MGG_10449,MGG_02120,MGG_03299,MGG_04225,MGG_02124,MGG_02201,MGG_08786,MGG_13116,MGG_11610,MGG_05030,MGG_09990,MGG_10251,MGG_14057,MGG_01941,MGG_02874,MGG_01862,MGG_02114,MGG_08815,MGG_07966,MGG_04733,MGG_00416,MGG_07606,MGG_04855,MGG_06836,MGG_00017,MGG_03640,MGG_08776…	0.730771
Biological process	wound healing	GO:0042060	5	0.0441995	1.40576	24	1314	86	6619	MGG_05322,MGG_17822,MGG_16854,MGG_01279,MGG_08708,MGG_08705,MGG_08349,MGG_10449,MGG_02124,MGG_02201,MGG_09990,MGG_04733,MGG_04855,MGG_03640,MGG_17803,MGG_00961,MGG_03639,MGG_03753,MGG_00402,MGG_12568,MGG_01247,MGG_03821,MGG_00314,MGG_00755,	0.730985
Biological process	negative regulation of protein modification process	GO:0031400	8	0.0445562	1.45217	21	1113	86	6619	MGG_05322,MGG_17822,MGG_16854,MGG_01279,MGG_08708,MGG_07779,MGG_08349,MGG_03299,MGG_04225,MGG_02114,MGG_07966,MGG_06836,MGG_08776,MGG_04251,MGG_08133,MGG_16842,MGG_00961,MGG_03639,MGG_00402,MGG_10265,MGG_03821,	0.723751
Biological process	amino acid activation	GO:0043038	8	0.0446932	1.8325	10	420	86	6619	MGG_08708,MGG_06888,MGG_02120,MGG_07606,MGG_04855,MGG_08133,MGG_02072,MGG_03639,MGG_16853,MGG_03821,	0.724542
Biological process	regulation of response to biotic stimulus	GO:0002831	5	0.0451414	1.38926	25	1385	86	6619	MGG_05322,MGG_17822,MGG_16854,MGG_01279,MGG_08708,MGG_07779,MGG_05912,MGG_10449,MGG_04225,MGG_02201,MGG_09990,MGG_04733,MGG_07606,MGG_04855,MGG_06836,MGG_03640,MGG_08776,MGG_17803,MGG_08133,MGG_02072,MGG_16842,MGG_12568,MGG_07868,MGG_03821,MGG_00314,	0.730365
Biological process	ribonucleotide metabolic process	GO:0009259	9	0.0453317	1.31354	32	1875	86	6619	MGG_05322,MGG_16854,MGG_01279,MGG_08708,MGG_07779,MGG_07419,MGG_08349,MGG_10449,MGG_04225,MGG_02124,MGG_01310,MGG_02201,MGG_10251,MGG_01941,MGG_02114,MGG_07966,MGG_04733,MGG_00416,MGG_07606,MGG_04855,MGG_00017,MGG_08776,MGG_04251,MGG_17803,MGG_08133,MGG_02072,MGG_10215,MGG_16886,MGG_00961,MGG_03639,MGG_03821,MGG_00314,	0.732001
Biological process	regulation of autophagic cell death	GO:1904092	7	0.0455554	2.12947	7	253	86	6619	MGG_01279,MGG_08708,MGG_07606,MGG_08133,MGG_02072,MGG_00961,MGG_00314,	0.734166
Biological process	regulation of oxidative stress-induced cell death	GO:1903201	8	0.045714	1.90298	9	364	86	6619	MGG_17822,MGG_16854,MGG_01279,MGG_08708,MGG_08349,MGG_08133,MGG_00402,MGG_03821,MGG_00314,	0.735279
Biological process	system development	GO:0048731	4	0.0458239	1.1752	55	3602	86	6619	MGG_05322,MGG_17822,MGG_16854,MGG_13626,MGG_08074,MGG_01279,MGG_08708,MGG_08705,MGG_06888,MGG_07779,MGG_05912,MGG_07419,MGG_08349,MGG_10449,MGG_02120,MGG_03299,MGG_04225,MGG_02124,MGG_02201,MGG_09990,MGG_00016,MGG_02874,MGG_02114,MGG_08815,MGG_07966,MGG_04733,MGG_00416,MGG_07606,MGG_04855,MGG_06836,MGG_00017,MGG_05824,MGG_03640,MGG_08776,MGG_04251,MGG_17803,MGG_08133,MGG_10893,MGG_13764,MGG_02072…	0.735603
Biological process	myeloid leukocyte migration	GO:0097529	6	0.0464443	1.65928	13	603	86	6619	MGG_16854,MGG_01279,MGG_08708,MGG_10449,MGG_09990,MGG_02114,MGG_04733,MGG_04855,MGG_00017,MGG_17803,MGG_08133,MGG_03639,MGG_00314,	0.735487
Biological process	negative regulation of wound healing	GO:0061045	8	0.046624	1.99262	8	309	86	6619	MGG_17822,MGG_08349,MGG_10449,MGG_09990,MGG_04733,MGG_04855,MGG_03639,MGG_00402,	0.73691
Biological process	regulation of protein serine/threonine kinase activity	GO:0071900	11	0.046738	1.52851	17	856	86	6619	MGG_05322,MGG_01279,MGG_08708,MGG_07779,MGG_03299,MGG_04225,MGG_02874,MGG_07966,MGG_04855,MGG_00017,MGG_03640,MGG_08776,MGG_04251,MGG_08133,MGG_10215,MGG_03753,MGG_03821,	0.737292
Biological process	cellular ion homeostasis	GO:0006873	7	0.0468647	1.35999	27	1528	86	6619	MGG_05322,MGG_16854,MGG_01279,MGG_07779,MGG_08349,MGG_10449,MGG_03299,MGG_04225,MGG_02201,MGG_10251,MGG_01941,MGG_02114,MGG_04733,MGG_00416,MGG_04855,MGG_06836,MGG_03640,MGG_08776,MGG_17803,MGG_10215,MGG_16842,MGG_03639,MGG_00402,MGG_12568,MGG_12210,MGG_03821,MGG_00314,	0.737872
Biological process	regulation of epidermal growth factor receptor signaling pathway	GO:0042058	8	0.0469604	2.28609	6	202	86	6619	MGG_17822,MGG_08708,MGG_08349,MGG_07966,MGG_04251,MGG_08133,	0.737961
Biological process	positive regulation of phagocytosis	GO:0050766	8	0.0471609	1.81522	10	424	86	6619	MGG_01279,MGG_08349,MGG_10449,MGG_02124,MGG_02201,MGG_09990,MGG_04733,MGG_17803,MGG_03753,MGG_00402,	0.739695
Biological process	intrinsic apoptotic signaling pathway in response to oxidative stress	GO:0008631	8	0.0471896	2.11277	7	255	86	6619	MGG_17822,MGG_16854,MGG_01279,MGG_08708,MGG_08349,MGG_08133,MGG_00402,	0.738734
Biological process	purine ribonucleotide metabolic process	GO:0009150	10	0.0472474	1.31819	31	1810	86	6619	MGG_05322,MGG_16854,MGG_01279,MGG_08708,MGG_07779,MGG_07419,MGG_08349,MGG_10449,MGG_04225,MGG_02124,MGG_02201,MGG_10251,MGG_01941,MGG_02114,MGG_07966,MGG_04733,MGG_00416,MGG_07606,MGG_04855,MGG_00017,MGG_08776,MGG_04251,MGG_17803,MGG_08133,MGG_02072,MGG_10215,MGG_16886,MGG_00961,MGG_03639,MGG_03821,MGG_00314,	0.734035
Biological process	response to starvation	GO:0042594	6	0.0472951	1.37061	26	1460	86	6619	MGG_05322,MGG_17823,MGG_08074,MGG_01279,MGG_08708,MGG_06888,MGG_07779,MGG_10449,MGG_03299,MGG_04225,MGG_02124,MGG_02201,MGG_10251,MGG_14057,MGG_02874,MGG_04733,MGG_07606,MGG_04855,MGG_03640,MGG_08776,MGG_17803,MGG_08133,MGG_13764,MGG_02072,MGG_12210,MGG_03821,	0.733387
Biological process	cell killing	GO:0001906	3	0.0474513	1.46044	20	1054	86	6619	MGG_16854,MGG_01279,MGG_07779,MGG_08349,MGG_10449,MGG_02120,MGG_04225,MGG_09990,MGG_04733,MGG_00416,MGG_04855,MGG_03640,MGG_08776,MGG_05100,MGG_16247,MGG_00961,MGG_03753,MGG_07868,MGG_03821,MGG_00314,	0.734422
Biological process	carbohydrate transmembrane transport	GO:0034219	7	0.0475461	1.58147	15	730	86	6619	MGG_17822,MGG_01279,MGG_08708,MGG_07779,MGG_02120,MGG_03299,MGG_04225,MGG_10251,MGG_07966,MGG_00416,MGG_08776,MGG_04251,MGG_17803,MGG_08133,MGG_00961,	0.734502
Biological process	oligosaccharide catabolic process	GO:0009313	6	0.0480208	2.10451	7	256	86	6619	MGG_17822,MGG_13626,MGG_01279,MGG_07779,MGG_04225,MGG_04855,MGG_08776,	0.740441
Biological process	positive regulation of extrinsic apoptotic signaling pathway in absence of ligand	GO:2001241	11	0.0483163	2.5152	5	153	86	6619	MGG_05322,MGG_01279,MGG_08349,MGG_00402,MGG_01247,	0.743599
Biological process	superoxide anion generation	GO:0042554	6	0.0483163	2.5152	5	153	86	6619	MGG_08349,MGG_02124,MGG_13116,MGG_00402,MGG_00314,	0.743599
Biological process	regulation of multicellular organismal process	GO:0051239	4	0.0485044	1.22476	44	2765	86	6619	MGG_05322,MGG_17822,MGG_16854,MGG_13626,MGG_01279,MGG_08708,MGG_06888,MGG_07779,MGG_05912,MGG_08349,MGG_10449,MGG_02120,MGG_03299,MGG_04225,MGG_02124,MGG_02201,MGG_09990,MGG_00016,MGG_02114,MGG_07966,MGG_04733,MGG_00416,MGG_04855,MGG_06836,MGG_00017,MGG_03640,MGG_08776,MGG_04251,MGG_02113,MGG_17803,MGG_08133,MGG_10893,MGG_10215,MGG_16842,MGG_00961,MGG_03639,MGG_00402,MGG_10265,MGG_12568,MGG_01247…	0.743704
Biological process	ribose phosphate metabolic process	GO:0019693	6	0.0491369	1.30518	32	1887	86	6619	MGG_05322,MGG_16854,MGG_01279,MGG_08708,MGG_07779,MGG_07419,MGG_08349,MGG_10449,MGG_04225,MGG_02124,MGG_01310,MGG_02201,MGG_10251,MGG_01941,MGG_02114,MGG_07966,MGG_04733,MGG_00416,MGG_07606,MGG_04855,MGG_00017,MGG_08776,MGG_04251,MGG_17803,MGG_08133,MGG_02072,MGG_10215,MGG_16886,MGG_00961,MGG_03639,MGG_03821,MGG_00314,	0.751996
Biological process	spermatogenesis	GO:0007283	6	0.0492843	1.40492	23	1260	86	6619	MGG_05322,MGG_16854,MGG_01279,MGG_08708,MGG_07779,MGG_08349,MGG_04225,MGG_10251,MGG_02114,MGG_07966,MGG_07606,MGG_04855,MGG_08776,MGG_04251,MGG_05100,MGG_17803,MGG_08133,MGG_02072,MGG_00961,MGG_00402,MGG_12568,MGG_16853,MGG_01247,	0.752847
Biological process	negative regulation of apoptotic process	GO:0043066	8	0.0494986	1.32242	30	1746	86	6619	MGG_05322,MGG_17822,MGG_16854,MGG_01279,MGG_08708,MGG_07779,MGG_08349,MGG_10449,MGG_02120,MGG_04225,MGG_02124,MGG_01310,MGG_02201,MGG_02114,MGG_07966,MGG_04733,MGG_00416,MGG_04855,MGG_03640,MGG_08776,MGG_04251,MGG_17803,MGG_08133,MGG_00961,MGG_03639,MGG_00402,MGG_10265,MGG_01247,MGG_03821,MGG_00755,	0.754716
Biological process	carboxylic acid biosynthetic process	GO:0046394	7	0.049552	1.28031	35	2104	86	6619	MGG_05322,MGG_17823,MGG_16854,MGG_08074,MGG_01279,MGG_08708,MGG_06888,MGG_07779,MGG_05912,MGG_08349,MGG_10449,MGG_04225,MGG_02124,MGG_01941,MGG_00016,MGG_07966,MGG_04733,MGG_07606,MGG_04855,MGG_00017,MGG_08776,MGG_04251,MGG_17803,MGG_08133,MGG_10893,MGG_02072,MGG_10215,MGG_16842,MGG_00961,MGG_03753,MGG_10466,MGG_16853,MGG_03821,MGG_00314,MGG_00755,	0.754129
Biological process	phyllome development	GO:0048827	5	0.0496261	1.64293	13	609	86	6619	MGG_13626,MGG_01279,MGG_08708,MGG_06888,MGG_08349,MGG_02124,MGG_09990,MGG_04855,MGG_06836,MGG_08133,MGG_10215,MGG_00961,MGG_03821,	0.753857

## Sheet: Sheet3
KEGG enrichment of MoKin1_vs_Ku80. down DEGs
Term Name	MainClass	GeneHitsInSelectedSet	AllGenesInSelectedSet	GeneHitsInBackground	AllGenesInBackground	p-value	enrichFactor	GeneListInSelectedSets	corrected p-value(BH method)
02000 Transporters	A09180 Brite Hierarchies	9	39	247	4042	0.000430581	3.77639	[MGG_02124T0, MGG_16886T0, MGG_01862T0, MGG_04251T0, MGG_07606T1, MGG_07966T0, MGG_07606T0, MGG_03299T0, MGG_02072T0]	0.0271266
B 09183 Protein families: signaling and cellular processes	A09180 Brite Hierarchies	13	39	616	4042	0.00370653	2.18723	[MGG_02124T0, MGG_16886T0, MGG_04251T0, MGG_07606T1, MGG_07966T0, MGG_13116T0, MGG_06888T0, MGG_01862T0, MGG_16247T0, MGG_07606T0, MGG_03299T0, MGG_00961T0, MGG_02072T0]	0.116756
B 09105 Amino acid metabolism	A09100 Metabolism	7	39	315	4042	0.0287154	2.30313	[MGG_07419T0, MGG_08074T0, MGG_17803T0, MGG_00755T0, MGG_16853T0, MGG_06888T0, MGG_00016T0]	0.361814

## Sheet: Sheet4
GO annotation of MoKin1_vs_Ku80. up DEGs
MGG_06862	GO:0006261,GO:0008408,GO:0003677,GO:0039693,GO:0003887
MGG_09225	GO:0015360,GO:0010628,GO:0071944,GO:0009612,GO:0007565,GO:0032526,GO:0005774,GO:0007568,GO:0015123,GO:0016021,GO:0005783,GO:0006811,GO:0019740,GO:0005789,GO:0007584,GO:0005794,GO:0020002,GO:0055085,GO:0043567,GO:0070062,GO:0031152,GO:0031410,GO:0006068,GO:0051384,GO:0015293,GO:0006846,GO:0006847,GO:0016324,GO:0032580,GO:0000324,GO:0008519,GO:0040008,GO:0005576,GO:0000329,GO:0015696,GO:0019031,GO:…
MGG_01281	GO:0071683,GO:0030723,GO:0002052,GO:0030728,GO:0043025,GO:0004114,GO:0004115,GO:0006164,GO:0090136,GO:0008219,GO:0045087,GO:0032809,GO:0008233,GO:0006189,GO:0004146,GO:0006198,GO:0043065,GO:0090175,GO:0090176,GO:0008258,GO:0000070,GO:0002121,GO:0008266,GO:0016458,GO:0016459,GO:0051276,GO:0008270,GO:0008274,GO:0008275,GO:0061525,GO:0051287,GO:0006231,GO:0016476,GO:0008284,GO:0008285,GO:0016480,GO:…
MGG_16812	GO:0043270,GO:0016907,GO:0071949,GO:0090383,GO:0005902,GO:0004370,GO:0007186,GO:0007187,GO:1902600,GO:1900554,GO:0046872,GO:0007197,GO:0009506,GO:0033572,GO:0007205,GO:0007207,GO:0042025,GO:0007213,GO:0004930,GO:0009289,GO:0055114,GO:0040012,GO:0009036,GO:0039502,GO:0004435,GO:0046677,GO:0046167,GO:0060251,GO:0009307,GO:0003677,GO:0008286,GO:0005727,GO:0018530,GO:0007268,GO:0039526,GO:0005737,GO:…
MGG_00677	GO:0071555,GO:0006338,GO:0005634,GO:0005576,GO:0016584,GO:0003723,GO:0008270,GO:0006351,GO:0044175,GO:0000272,GO:0000976,GO:0042128,GO:0044178,GO:0006355,GO:0039700,GO:0046677,GO:0000981,GO:0016021,GO:0046872,GO:0006808,GO:0019033,GO:0033946,GO:0030430,GO:0008800,GO:0016032,GO:0020002,GO:0030245,GO:0030248,GO:0042025,GO:0008810,GO:0010411,GO:0044204,GO:0060141,GO:0019054,GO:0019058,GO:0018995,GO:…
MGG_02818	GO:0048640,GO:0007169,GO:0005634,GO:0016899,GO:0005125,GO:0016907,GO:1900566,GO:0052747,GO:0002062,GO:0043023,GO:0007186,GO:0007187,GO:1902600,GO:0032279,GO:0009753,GO:0007197,GO:0043552,GO:0042531,GO:0007205,GO:0007207,GO:0004650,GO:0007213,GO:0043565,GO:0009267,GO:0110135,GO:0062023,GO:0009289,GO:0030282,GO:0031307,GO:0040012,GO:0009295,GO:0046677,GO:0009307,GO:0008284,GO:0009820,GO:0050268,GO:…
MGG_10306	GO:0016021,GO:0043386,GO:0016491
MGG_02330	GO:0046872,GO:0005576,GO:0031225,GO:0055114,GO:0030541,GO:0005886
MGG_13261	GO:0046872,GO:0005576,GO:0031225,GO:0055114,GO:0030541,GO:0005886
MGG_04358	GO:0009408,GO:0071456,GO:0005634,GO:0006979,GO:0005829,GO:0043621,GO:0140453,GO:0005737,GO:0051082,GO:0034605,GO:0042542,GO:0000302,GO:0042802,GO:0071218,GO:0009651,GO:0061077,GO:0006457,GO:0051259,GO:0034620
MGG_03707	GO:0005634,GO:0070402,GO:0036102,GO:0042773,GO:0005654,GO:0046872,GO:0045599,GO:0004129,GO:0020002,GO:0006691,GO:0009507,GO:0036132,GO:0006693,GO:0034599,GO:0097327,GO:0043312,GO:0042802,GO:0042803,GO:0019253,GO:0009279,GO:0009536,GO:1990748,GO:0006979,GO:0045893,GO:0004424,GO:0008270,GO:0046930,GO:0006739,GO:0019031,GO:0016984,GO:0036185,GO:0051289,GO:0019033,GO:0008284,GO:0003677,GO:0046686,GO:…
MGG_02275	GO:0005634,GO:0005764,GO:0050821,GO:0046854,GO:0005768,GO:0101003,GO:0005773,GO:0003085,GO:0043535,GO:0005524,GO:0016021,GO:0060055,GO:0046872,GO:0045087,GO:0005794,GO:0008236,GO:0016301,GO:0007597,GO:0008239,GO:0070062,GO:0043312,GO:0002353,GO:0051765,GO:0000821,GO:0000823,GO:0000824,GO:0000825,GO:0000827,GO:0035004,GO:0032958,GO:0045121,GO:0005829,GO:0005576,GO:0030674,GO:0030163,GO:0004180,GO:…
MGG_05046	GO:0005634,GO:0046083,GO:0006662,GO:0002055,GO:0032264,GO:0009737,GO:0019985,GO:1902600,GO:0006166,GO:0005654,GO:1900554,GO:0006168,GO:0000028,GO:0030245,GO:0009765,GO:0030246,GO:0009768,GO:0043565,GO:0010287,GO:0070207,GO:0051262,GO:0015935,GO:0046658,GO:0004674,GO:0020037,GO:0008270,GO:0005200,GO:0000082,GO:0004693,GO:0009813,GO:0051287,GO:0062040,GO:0016984,GO:0003676,GO:0008284,GO:0003677,GO:…
MGG_03937	GO:0009506,GO:0005634,GO:0006884,GO:0006820,GO:0005509,GO:0050982,GO:0010150,GO:0080167,GO:0015275,GO:0005262,GO:0005774,GO:0097038,GO:0016021,GO:0005783,GO:0012505,GO:0006874,GO:0008381,GO:0070588,GO:0032541,GO:0005789,GO:0097468,GO:0005886
MGG_05054	GO:0009986,GO:0004867,GO:0042755,GO:0010243,GO:0021766,GO:0051591,GO:0051592,GO:0009611,GO:0001933,GO:0007568,GO:0045840,GO:0043409,GO:0043025,GO:0051602,GO:0005524,GO:0016021,GO:0045471,GO:0043679,GO:0005791,GO:0005794,GO:0009636,GO:0000165,GO:0030246,GO:0004653,GO:0043950,GO:0010033,GO:0019899,GO:0019900,GO:0019901,GO:0009408,GO:0030145,GO:0018242,GO:0006979,GO:0018243,GO:0032580,GO:0005576,GO:…
MGG_09119	GO:0045121,GO:0008324,GO:0005576,GO:0140107,GO:0071944,GO:0004497,GO:0016021,GO:0051286,GO:0042391,GO:0016984,GO:0032153,GO:0006813,GO:0006814,GO:0000287,GO:0005794,GO:0009507,GO:0015079,GO:0015081,GO:0071473,GO:1990573,GO:0009651,GO:0019253,GO:0030007,GO:0006970,GO:0005179,GO:0071805,GO:0009853,GO:0005886,GO:0005887
MGG_14010	GO:0008289,GO:0005737,GO:0000062
MGG_06327	GO:0051209,GO:0000014,GO:0048143,GO:0043025,GO:0004114,GO:0007189,GO:0016405,GO:0007190,GO:0070679,GO:0021527,GO:0008217,GO:0008219,GO:1904646,GO:0045087,GO:0007204,GO:0048167,GO:0005159,GO:0008233,GO:0001069,GO:0000045,GO:0010288,GO:0009267,GO:0009268,GO:0043065,GO:0043066,GO:0009277,GO:0042045,GO:0035902,GO:0045121,GO:0010310,GO:1904724,GO:0035914,GO:0042060,GO:0005198,GO:0004175,GO:0090190,GO:…
MGG_10879	GO:0071681,GO:0010241,GO:0032770,GO:0008201,GO:0008202,GO:0008203,GO:0008209,GO:0043025,GO:0008210,GO:0030742,GO:0090135,GO:0008217,GO:0008219,GO:0010268,GO:0004128,GO:0047138,GO:0043043,GO:0000038,GO:0008233,GO:0008236,GO:0006189,GO:0090160,GO:0010291,GO:0045111,GO:0043065,GO:0043066,GO:0006203,GO:0034875,GO:0045121,GO:0045122,GO:0090181,GO:0008270,GO:0004175,GO:0000082,GO:0008285,GO:0010333,GO:…
MGG_15048	GO:0005634,GO:0005635,GO:0005125,GO:1990678,GO:1990679,GO:0005643,GO:1990162,GO:0050700,GO:0048143,GO:0048146,GO:0007186,GO:0005654,GO:1903109,GO:0045595,GO:0005149,GO:0020002,GO:0000035,GO:0050727,GO:0042025,GO:1904182,GO:0005677,GO:1990707,GO:0043565,GO:0070198,GO:0071222,GO:0005178,GO:0005179,GO:0005694,GO:0015934,GO:0070213,GO:0019013,GO:0008270,GO:0005198,GO:0004175,GO:0046676,GO:0046166,GO:…
MGG_10876	GO:0008236
MGG_07146	GO:0030246,GO:0005975,GO:0005576,GO:0016798
MGG_10916	GO:0045058,GO:0003084,GO:1904659,GO:0010255,GO:0000017,GO:0061459,GO:0000023,GO:0010266,GO:0007195,GO:0000027,GO:0002080,GO:0005158,GO:0042025,GO:0008234,GO:0043066,GO:1904679,GO:0005179,GO:0004160,GO:0045121,GO:0010311,GO:0008270,GO:0019534,GO:0051286,GO:0009306,GO:0005213,GO:0008286,GO:1990782,GO:0022625,GO:0022626,GO:0022627,GO:0032868,GO:0007268,GO:0032869,GO:0007275,GO:0003179,GO:0048240,GO:…
MGG_04961	GO:0033280,GO:0042113,GO:0001666,GO:0005634,GO:0006915,GO:0005774,GO:0005775,GO:0044305,GO:0005524,GO:0051092,GO:0016020,GO:0009749,GO:0042393,GO:0071322,GO:0008091,GO:0045471,GO:0006816,GO:0046627,GO:0050853,GO:0030374,GO:0031526,GO:0050861,GO:0005934,GO:0005937,GO:2000300,GO:0005813,GO:0018105,GO:0004674,GO:0099523,GO:0000324,GO:0043332,GO:0006468,GO:0005829,GO:0045766,GO:0040008,GO:0002250,GO:…
MGG_14061	GO:0046564,GO:0007268,GO:0007269,GO:0030534,GO:0045735,GO:0098982,GO:0005576,GO:0035176,GO:0071625,GO:0098793,GO:0033609,GO:0005737,GO:0016459,GO:2000300,GO:0007155,GO:0016021,GO:0046872,GO:0007416,GO:0007612,GO:0005246,GO:0005886,GO:0003774,GO:0032991
MGG_08732	GO:0061952,GO:0000001,GO:0005634,GO:1900063,GO:0031749,GO:1904666,GO:0005643,GO:0015886,GO:0051726,GO:0045071,GO:0098835,GO:0030742,GO:0005654,GO:1904645,GO:0050714,GO:0090650,GO:0090141,GO:0098844,GO:0034334,GO:0045087,GO:0034340,GO:0090149,GO:0090148,GO:0034342,GO:0048172,GO:0071732,GO:0031798,GO:1903146,GO:0031288,GO:0043065,GO:0031802,GO:0051259,GO:0051260,GO:0035904,GO:0009792,GO:0009793,GO:…
MGG_01373	GO:0045058,GO:0010248,GO:0003084,GO:1904659,GO:0010255,GO:0043025,GO:0061459,GO:0010266,GO:0007195,GO:0000027,GO:0015387,GO:0002080,GO:0005158,GO:0042025,GO:0008234,GO:0043066,GO:1904679,GO:0005179,GO:0045121,GO:1903710,GO:0010311,GO:0019534,GO:0008270,GO:0051286,GO:0009306,GO:0005213,GO:0008286,GO:1990782,GO:0022625,GO:0022626,GO:0022627,GO:0032868,GO:0007268,GO:0032869,GO:0007269,GO:0007275,GO:…
MGG_09817	GO:0055040,GO:0075521,GO:0009986,GO:0005634,GO:0001798,GO:0045576,GO:0008201,GO:0001805,GO:0001812,GO:0001813,GO:0004888,GO:0046872,GO:0036377,GO:0009753,GO:0001820,GO:0045340,GO:0009505,GO:0009506,GO:0009507,GO:0071973,GO:0031012,GO:0042535,GO:0006952,GO:0042025,GO:0006955,GO:0008236,GO:0043565,GO:0008240,GO:0042802,GO:0042803,GO:1905449,GO:0019253,GO:0010037,GO:0019770,GO:0009536,GO:0000324,GO:…
MGG_14329	GO:0010369,GO:0005634,GO:0006915,GO:1990813,GO:1990298,GO:0000775,GO:0000776,GO:0000777,GO:0000778,GO:0000780,GO:0051983,GO:0045841,GO:0007059,GO:0005524,GO:0016020,GO:0071957,GO:0005654,GO:0007063,GO:0072477,GO:0031134,GO:0016032,GO:0072480,GO:0051754,GO:0043565,GO:0000942,GO:0072371,GO:0042802,GO:0007093,GO:0007094,GO:0009399,GO:1990948,GO:0044732,GO:0033597,GO:1902499,GO:0004672,GO:0004674,GO:…
MGG_02347	GO:0005576,GO:0009405,GO:0030430
MGG_10585	GO:0004738,GO:0009986,GO:0005507,GO:0021766,GO:0009353,GO:0033162,GO:0045454,GO:0004497,GO:0006546,GO:0045202,GO:0005524,GO:0016021,GO:0042645,GO:0006550,GO:0004503,GO:0004375,GO:0098966,GO:0046872,GO:0006552,GO:0005788,GO:0004641,GO:0098978,GO:0005796,GO:0006564,GO:0005540,GO:0031012,GO:0030246,GO:0048168,GO:0060074,GO:0006189,GO:0006574,GO:0004148,GO:0043194,GO:0045252,GO:0042438,GO:0005960,GO:…
MGG_14087	GO:0071555,GO:0019814,GO:0005576,GO:0002377,GO:0006955,GO:0006956,GO:0006958,GO:0003823,GO:0038095,GO:0005615,GO:0038096,GO:0030449,GO:0006898,GO:0004338,GO:0050900,GO:0050776,GO:0008152,GO:0042973,GO:0005886
MGG_05045	GO:0005634,GO:0032259,GO:0008206,GO:0000015,GO:0030742,GO:0005654,GO:0008217,GO:0004634,GO:0034341,GO:0042026,GO:0006699,GO:0006189,GO:0000049,GO:0004146,GO:1904680,GO:0071222,GO:0004156,GO:0046654,GO:0015934,GO:0009279,GO:0015935,GO:0042559,GO:0046656,GO:0014916,GO:0020037,GO:0043590,GO:0006728,GO:0006729,GO:0009289,GO:0006730,GO:0009291,GO:0008270,GO:0005198,GO:0030288,GO:0009297,GO:0061522,GO:…
MGG_02851	GO:0005576,GO:0009405
MGG_00940	GO:0007040,GO:0045121,GO:0043202,GO:0005764,GO:0050885,GO:0030855,GO:0005576,GO:0007626,GO:0045453,GO:0004175,GO:0035727,GO:1902349,GO:0036498,GO:0120146,GO:0030163,GO:0046872,GO:0004252,GO:0005794,GO:0043171,GO:0042277,GO:0006629,GO:0042597,GO:0042470,GO:0007399,GO:0008233,GO:0005739,GO:0006508,GO:0008236,GO:0005615,GO:0070062,GO:0008240,GO:0019954,GO:0070198,GO:0022008,GO:0007417,GO:0030587,GO:…
MGG_07653	GO:0005634,GO:0005764,GO:0044165,GO:0008198,GO:0008199,GO:0030600,GO:0006281,GO:0045453,GO:0050830,GO:0039695,GO:0044178,GO:0016787,GO:0033555,GO:0016020,GO:1902600,GO:0016021,GO:0001302,GO:0005783,GO:0046872,GO:0003993,GO:0000159,GO:0016032,GO:0032929,GO:0020002,GO:0016036,GO:0034599,GO:0050728,GO:0046760,GO:0042025,GO:0034097,GO:0002098,GO:0032691,GO:0045493,GO:0016311,GO:0032695,GO:0033591,GO:…
MGG_13464	GO:0005634,GO:0044550,GO:0002062,GO:0043025,GO:0005654,GO:0051223,GO:0009753,GO:0045597,GO:0010273,GO:0030245,GO:0050727,GO:0048169,GO:0008236,GO:0043565,GO:0042542,GO:0070193,GO:1904685,GO:0098869,GO:0042552,GO:0019003,GO:0018492,GO:0015935,GO:0004674,GO:0046658,GO:0046148,GO:0020037,GO:0098887,GO:0062023,GO:0032331,GO:0042060,GO:0008270,GO:0030288,GO:0009809,GO:0048210,GO:0004693,GO:0022617,GO:…
MGG_05457	GO:0016491
MGG_02075	GO:0015872,GO:0015874,GO:0005634,GO:0010243,GO:0043524,GO:0043014,GO:0048646,GO:0021510,GO:0061448,GO:0051721,GO:0015881,GO:0022029,GO:0015375,GO:0009744,GO:0043025,GO:0015378,GO:0005654,GO:0032279,GO:0071705,GO:0060441,GO:0048665,GO:0046621,GO:0045597,GO:0021533,GO:0061987,GO:0032809,GO:0043565,GO:0010288,GO:0007219,GO:0070198,GO:0045121,GO:0042053,GO:0060487,GO:0032328,GO:0030285,GO:0030286,GO:…
MGG_14819	GO:0005634,GO:0030723,GO:0030724,GO:0048134,GO:0048135,GO:0030218,GO:2001171,GO:0005903,GO:0042773,GO:0005654,GO:0005911,GO:0046872,GO:0005912,GO:0000794,GO:0004129,GO:0008738,GO:0005925,GO:0030245,GO:0030246,GO:0030507,GO:0055085,GO:0005938,GO:0072499,GO:0042803,GO:0044853,GO:0019509,GO:0020027,GO:1903142,GO:1903393,GO:0042820,GO:0020037,GO:0047431,GO:0051015,GO:0051016,GO:0051017,GO:0008270,GO:…
MGG_08370	GO:0035840,GO:0035841,GO:0031362,GO:0009986,GO:0071555,GO:0071940,GO:0000902,GO:0071944,GO:0051082,GO:0042123,GO:0042124,GO:0030476,GO:0007568,GO:0031505,GO:0016787,GO:0000917,GO:0016021,GO:0044182,GO:0005783,GO:0046872,GO:0032153,GO:0005788,GO:0071970,GO:0000936,GO:0071467,GO:0016042,GO:0003755,GO:0043188,GO:0030134,GO:0006457,GO:0006074,GO:0009277,GO:0009405,GO:0045121,GO:0046658,GO:0046274,GO:…
MGG_06364	GO:0008097,GO:0042273,GO:0005634,GO:0000995,GO:0046872,GO:0003677
MGG_00503	GO:0009986,GO:0046339,GO:0010884,GO:0005125,GO:0003846,GO:0061959,GO:0140042,GO:0042632,GO:0035336,GO:0097038,GO:0006672,GO:0032147,GO:0016020,GO:0016021,GO:0005783,GO:0016407,GO:0050840,GO:0005912,GO:0046872,GO:0045722,GO:0035356,GO:0032541,GO:0005789,GO:0038183,GO:0010025,GO:0019369,GO:1990578,GO:0004144,GO:0001968,GO:0055088,GO:0055089,GO:0060978,GO:0005811,GO:0042803,GO:0008374,GO:0006071,GO:…
MGG_00429	GO:0043169,GO:0020002,GO:0032259,GO:0019748,GO:0008168,GO:0031177,GO:0006633,GO:0005737,GO:0016491,GO:0004556,GO:0004784,GO:0103025,GO:0044659,GO:0016021,GO:0005975,GO:0046872,GO:0090680,GO:0004315,GO:0019835
MGG_06847	GO:0050688,GO:0031232,GO:0005634,GO:0005635,GO:0010755,GO:0044548,GO:0030216,GO:0008201,GO:0009737,GO:0036366,GO:0043022,GO:0002576,GO:0043024,GO:0043025,GO:0048146,GO:0007187,GO:1990667,GO:0005654,GO:1990665,GO:0060956,GO:0045087,GO:0032804,GO:0030245,GO:0009765,GO:0030246,GO:0009767,GO:0050727,GO:0046632,GO:0008234,GO:1900087,GO:0035374,GO:0110128,GO:0007219,GO:1901611,GO:0043065,GO:0005178,GO:…
MGG_05931	GO:0005576,GO:0016491
MGG_11317	GO:0009409,GO:0050660,GO:0050661,GO:0005829,GO:0016614,GO:0045735,GO:0033095,GO:0005576,GO:0005737,GO:0055114,GO:0005773,GO:0046577,GO:0006066,GO:0016021,GO:0005783,GO:0046872,GO:0055129,GO:0004222,GO:0004350,GO:0043231
MGG_13349	GO:0006144,GO:0045059,GO:0000003,GO:0010245,GO:0008198,GO:0043015,GO:0008199,GO:0000011,GO:0002063,GO:0090129,GO:0043025,GO:0004114,GO:0010259,GO:0004115,GO:0032792,GO:0051225,GO:0032793,GO:0032794,GO:0051228,GO:0010269,GO:0047134,GO:1904643,GO:0045087,GO:0051233,GO:0090153,GO:0008234,GO:0043053,GO:0000054,GO:0006198,GO:0051256,GO:0043065,GO:0043066,GO:0051259,GO:0043068,GO:0006207,GO:0045120,GO:…
MGG_09972	GO:0003333,GO:0071944,GO:0030476,GO:0009749,GO:0046872,GO:0008217,GO:0001822,GO:0020002,GO:0033059,GO:0030501,GO:0031781,GO:0031782,GO:0031016,GO:0000297,GO:0055085,GO:0030509,GO:1990961,GO:0015665,GO:0005938,GO:0046898,GO:0007218,GO:0048179,GO:0048185,GO:0005179,GO:0009791,GO:0048705,GO:0004674,GO:0015171,GO:0004675,GO:1903710,GO:0006468,GO:0070469,GO:0000324,GO:0022857,GO:0000329,GO:0007498,GO:…
MGG_04991	GO:0008081,GO:0006629,GO:0005576,GO:0016042,GO:0007165
MGG_01516	GO:0015297,GO:0005794,GO:0005542,GO:0022857,GO:0000329,GO:0001675,GO:0055085,GO:0030382,GO:0007283,GO:0016021,GO:0046677,GO:0007286,GO:0019031,GO:0007289,GO:0006811,GO:0005886,GO:0042910,GO:0005887
MGG_13350	GO:0071456,GO:0005634,GO:0045892,GO:0005576,GO:0005737,GO:0035690,GO:0001228,GO:0008204,GO:0043565,GO:0008270,GO:0000978,GO:0016020,GO:0000981,GO:0006357,GO:0016021,GO:0042742,GO:0048471,GO:0045944,GO:0019835,GO:0003677,GO:0009405,GO:0016125
MGG_03619	GO:0004866,GO:0005634,GO:0004867,GO:0042761,GO:0071949,GO:0043021,GO:0004367,GO:0051219,GO:0051220,GO:0009236,GO:0045333,GO:0045335,GO:0046872,GO:0030234,GO:0016156,GO:0008734,GO:0044318,GO:0071454,GO:0004129,GO:0009507,GO:0071973,GO:0005159,GO:0048167,GO:0006696,GO:0045610,GO:0043565,GO:0045870,GO:0042802,GO:0042803,GO:0006973,GO:0006974,GO:0009535,GO:0009536,GO:0034628,GO:0045892,GO:0020037,GO:…
MGG_01186	GO:0016746
MGG_09818	GO:0044416,GO:0044257,GO:0006465,GO:0052391,GO:0005576,GO:0006508,GO:0031505,GO:0019538,GO:0030163,GO:1903561,GO:0044406,GO:0006807,GO:0009405,GO:0009277,GO:0004190
MGG_07953	GO:0032770,GO:0010243,GO:0030728,GO:0008201,GO:0008202,GO:0008203,GO:0008209,GO:0043025,GO:0008210,GO:0003091,GO:0009235,GO:0032787,GO:0030742,GO:0090135,GO:0003095,GO:0008217,GO:0140312,GO:0008219,GO:0010268,GO:0003100,GO:0004128,GO:0047138,GO:0000038,GO:0072749,GO:0090160,GO:1901615,GO:0007218,GO:0010291,GO:0002102,GO:0045111,GO:0043065,GO:0043066,GO:0034875,GO:0005179,GO:0035900,GO:0045121,GO:…
MGG_05216	GO:0004672,GO:0016192,GO:0006914,GO:0005634,GO:0005507,GO:0005829,GO:0090630,GO:0044877,GO:0005776,GO:0071889,GO:0016020,GO:0005524,GO:0016021,GO:0031000,GO:0010008,GO:0007193,GO:0035612,GO:0043231,GO:0030496,GO:0003873,GO:0042594,GO:0005794,GO:0042147,GO:0005795,GO:0006886,GO:0005096,GO:0005737,GO:0030122,GO:0019882,GO:0004331,GO:0006955,GO:1903665,GO:0016236,GO:0002092,GO:1905394,GO:0006000,GO:…
MGG_03598	GO:0005634,GO:0005635,GO:0005829,GO:0062023,GO:0007495,GO:0035977,GO:0051787,GO:0010188,GO:0045454,GO:0010193,GO:0005783,GO:0009751,GO:0046872,GO:0047134,GO:0048671,GO:0000224,GO:0030433,GO:0071712,GO:0030246,GO:0005737,GO:0006058,GO:0005739,GO:0030513,GO:0006515,GO:0006516,GO:0006517,GO:0006457,GO:0097466,GO:0015035
MGG_13279	GO:0000003,GO:0006150,GO:0010248,GO:0051208,GO:0061454,GO:0043025,GO:0086037,GO:1902600,GO:0086036,GO:0061462,GO:0086039,GO:0008217,GO:0008219,GO:1904646,GO:0045087,GO:0000035,GO:0006182,GO:0002087,GO:0045095,GO:0032809,GO:0010288,GO:0045104,GO:0086064,GO:0071732,GO:0045111,GO:0043066,GO:0043069,GO:0045121,GO:0008270,GO:0016463,GO:0051282,GO:0051286,GO:1904714,GO:0051287,GO:0008283,GO:0016491,GO:…
MGG_05695	GO:0006629,GO:0008374,GO:0005737,GO:0005739
MGG_06323	GO:0005634,GO:0000131,GO:0010629,GO:0005768,GO:0000139,GO:0000011,GO:1904659,GO:0034063,GO:0072334,GO:0003729,GO:0032147,GO:0005524,GO:0016021,GO:0006166,GO:0005783,GO:0006168,GO:0009624,GO:0046872,GO:0000282,GO:0008349,GO:0005789,GO:0003999,GO:0005794,GO:0009507,GO:0015780,GO:0015783,GO:0005802,GO:0015786,GO:0008237,GO:0015790,GO:0035376,GO:0044209,GO:0045746,GO:0030259,GO:0007096,GO:0000185,GO:…
MGG_04922	GO:0009986,GO:0032902,GO:0032455,GO:0062023,GO:0005576,GO:0007368,GO:0008201,GO:0009100,GO:0004175,GO:0016020,GO:0048406,GO:0005783,GO:0046556,GO:0004252,GO:0005796,GO:0046373,GO:0016485,GO:0016486,GO:0032940,GO:0030510,GO:0005615,GO:0031222,GO:0007354,GO:0051004,GO:0070268,GO:0005886
MGG_12388	GO:0015297,GO:1902047,GO:0015171,GO:0015299,GO:0000324,GO:0070469,GO:0008645,GO:0003333,GO:0006855,GO:0071944,GO:0022857,GO:0000329,GO:0032973,GO:0033101,GO:0071311,GO:0046930,GO:0016021,GO:0006812,GO:0008028,GO:0042910,GO:0009055,GO:0015718,GO:0045735,GO:0015847,GO:0015848,GO:0000296,GO:0005737,GO:0000297,GO:0022890,GO:0015850,GO:0035690,GO:0005739,GO:0034220,GO:0055085,GO:0005743,GO:1990961,GO:…
MGG_08577	GO:0005794,GO:0010339,GO:0005783,GO:0005576,GO:0004553,GO:0009277,GO:0071966
MGG_01485	GO:0015297,GO:0005634,GO:0009414,GO:0022857,GO:0000329,GO:0030154,GO:0005516,GO:0016021,GO:0046677,GO:0009624,GO:0006811,GO:0090333,GO:0055069,GO:0003677,GO:0042910,GO:0009630,GO:0030238,GO:0016607,GO:0022821,GO:0080167,GO:0009705,GO:0005737,GO:0008234,GO:0010540,GO:0048364,GO:0003700,GO:0010043,GO:0007548,GO:0005886,GO:0005887
MGG_03883	GO:0005506,GO:0019843,GO:0009539,GO:0020037,GO:0009737,GO:0006412,GO:0010125,GO:0005840,GO:0051539,GO:0016020,GO:0016021,GO:0006486,GO:0003735,GO:0006487,GO:0005783,GO:0006488,GO:0004377,GO:0006490,GO:0000026,GO:0005789,GO:0009055,GO:0000287,GO:0009507,GO:0016740,GO:0009767,GO:0009832,GO:0016168,GO:0015979,GO:0009522,GO:0005811,GO:0008375,GO:0102710,GO:0006970,GO:0018298,GO:0015934,GO:0009535,GO:…
MGG_08369	GO:0071555,GO:0005794,GO:0008643,GO:0005576,GO:0022857,GO:0005737,GO:0008237,GO:0016020,GO:0005524,GO:0016021,GO:0046872,GO:0006457,GO:0005886
MGG_01361	GO:0031106,GO:0005634,GO:0000131,GO:0051301,GO:0007049,GO:0005737,GO:0032878,GO:0005934,GO:0000079,GO:0005935,GO:0016239,GO:0000307,GO:0000083,GO:0016538,GO:0019901
MGG_14956	GO:0005634,GO:0035846,GO:0008202,GO:0043531,GO:0008203,GO:0005131,GO:0015886,GO:0002576,GO:0008209,GO:0008210,GO:0005654,GO:0043546,GO:0008218,GO:0009243,GO:0004128,GO:0004640,GO:0004129,GO:0006694,GO:0006695,GO:0006696,GO:0042025,GO:0045610,GO:0006700,GO:0006704,GO:0006706,GO:0002098,GO:0043066,GO:0034875,GO:0005179,GO:0004155,GO:0004674,GO:0020037,GO:0006730,GO:0031307,GO:0042572,GO:0006221,GO:…
MGG_02817	GO:0005634,GO:0006915,GO:0001667,GO:0006536,GO:0048008,GO:0006665,GO:0008585,GO:0010761,GO:0006538,GO:0019722,GO:0005516,GO:0097038,GO:0006672,GO:0008209,GO:0030097,GO:0001553,GO:0008210,GO:0016020,GO:0016021,GO:0006807,GO:0005783,GO:0006935,GO:0046872,GO:0008219,GO:0005789,GO:0032541,GO:0001822,GO:0009375,GO:0001570,GO:0009506,GO:0060325,GO:0097190,GO:0034599,GO:0019752,GO:0031276,GO:0033327,GO:…
MGG_00929	GO:0051712,GO:0032770,GO:0005634,GO:0032259,GO:0001542,GO:0016903,GO:0009737,GO:0043536,GO:0009235,GO:0048148,GO:0043542,GO:0048662,GO:0005654,GO:0070168,GO:0008219,GO:0003100,GO:0044572,GO:0004128,GO:0047138,GO:0004643,GO:0006696,GO:0042025,GO:0006189,GO:0031284,GO:0032310,GO:0045111,GO:0071222,GO:0043065,GO:0043066,GO:0005179,GO:0046655,GO:0009793,GO:0045121,GO:0050243,GO:0006723,GO:0019012,GO:…
MGG_08025	GO:0009986,GO:0019013,GO:0039702,GO:0005975,GO:0030248,GO:0005576,GO:0005737,GO:0042025,GO:0003723,GO:0005198,GO:0008270,GO:0030430
MGG_13617	GO:0090625,GO:0090624,GO:0005634,GO:1904159,GO:0048132,GO:0009733,GO:0048133,GO:0043022,GO:0045071,GO:0005654,GO:0001046,GO:0010267,GO:0000028,GO:0045087,GO:0060964,GO:0070181,GO:0043046,GO:0060966,GO:0009767,GO:0009772,GO:1990707,GO:0007223,GO:0016441,GO:0016442,GO:0043066,GO:0009791,GO:0010305,GO:0043073,GO:0070725,GO:0016458,GO:0022604,GO:1900111,GO:0045652,GO:0009814,GO:0005719,GO:0009816,GO:…
MGG_04631	GO:0004867,GO:1901336,GO:0005765,GO:0000139,GO:0016021,GO:0005525,GO:0046872,GO:0010008,GO:0000026,GO:0045338,GO:0000287,GO:0003743,GO:0000032,GO:0005794,GO:0020002,GO:0042147,GO:0050467,GO:0005797,GO:0102313,GO:0000938,GO:0008234,GO:0090156,GO:0051762,GO:0015031,GO:0016823,GO:0043066,GO:0016829,GO:0009405,GO:0009535,GO:0016192,GO:0019905,GO:0030145,GO:0005829,GO:0004421,GO:0032456,GO:0000329,GO:…
MGG_17841	GO:0030976,GO:0004737,GO:0005634,GO:0020002,GO:0005829,GO:0005737,GO:0008270,GO:0006351,GO:0000978,GO:0000981,GO:0006357,GO:0016021,GO:0019062,GO:0019031,GO:0019064,GO:0055036,GO:0031965,GO:0005886,GO:0016831,GO:0000287
MGG_09996	GO:0008033,GO:0005634,GO:0019843,GO:0005737,GO:0030154,GO:0016075,GO:0004525,GO:0003725,GO:0031053,GO:0031054,GO:0019953,GO:0007506,GO:0030422,GO:0046872,GO:0006364,GO:0006396,GO:0070877,GO:0006397
MGG_10106	GO:0031152,GO:0070402,GO:0005524,GO:0010628,GO:0019829,GO:0016021,GO:0051287,GO:0030587,GO:0005388,GO:0031149,GO:0005886,GO:0043231
MGG_00319	GO:0005506,GO:0001411,GO:0004100,GO:0005509,GO:0071944,GO:0019722,GO:0015629,GO:0051726,GO:0003855,GO:0006031,GO:0030864,GO:0031505,GO:0016021,GO:0000918,GO:0046872,GO:0030234,GO:0003866,GO:0004764,GO:2000899,GO:0016798,GO:0009251,GO:0030245,GO:0030248,GO:0050605,GO:0019631,GO:0045493,GO:0031160,GO:0048315,GO:0005823,GO:0051014,GO:0051015,GO:0005576,GO:0031176,GO:0004553,GO:0055114,GO:0009423,GO:…
MGG_09839	GO:0005634,GO:0006915,GO:0005509,GO:0030855,GO:0030600,GO:0003723,GO:0006798,GO:0004112,GO:0000272,GO:0110099,GO:0016787,GO:0016020,GO:0016788,GO:0042645,GO:0046872,GO:0006811,GO:0016032,GO:0020002,GO:0006820,GO:0030245,GO:0044325,GO:0030248,GO:0008360,GO:0016042,GO:0016298,GO:0044204,GO:0034220,GO:0043951,GO:0070062,GO:0019889,GO:0045490,GO:0042802,GO:0045493,GO:1903146,GO:0090297,GO:0015288,GO:…
MGG_08772	GO:0005634,GO:0009986,GO:0004867,GO:0042755,GO:0010243,GO:0021766,GO:0009737,GO:0009738,GO:0045840,GO:0009744,GO:0043025,GO:0031252,GO:0045335,GO:0001822,GO:0000287,GO:0020002,GO:0055075,GO:0009507,GO:0010022,GO:0030246,GO:0055078,GO:0004653,GO:0010030,GO:0010033,GO:0042802,GO:0045109,GO:0019253,GO:0071222,GO:0071225,GO:0052794,GO:0052795,GO:0052796,GO:0018242,GO:0006979,GO:0018243,GO:0019012,GO:…
MGG_17154	GO:0031176,GO:0005576,GO:0002504,GO:0002250,GO:0003723,GO:0005198,GO:0008270,GO:0016021,GO:0019029,GO:0046872,GO:0046555,GO:0008156,GO:0003676,GO:0042972,GO:0004190,GO:0007586,GO:0015074,GO:0030245,GO:0030246,GO:0030247,GO:0030248,GO:0017000,GO:0005737,GO:0016810,GO:0005739,GO:0045493,GO:0042613,GO:0042742,GO:0019835,GO:0003964,GO:0009405
MGG_01943	GO:0052689,GO:0009986,GO:0044275,GO:0005576,GO:0016042,GO:0050525,GO:0009405,GO:0042783
MGG_07216	GO:0043011,GO:0002052,GO:0051205,GO:0008199,GO:0030728,GO:0008202,GO:0008203,GO:0047116,GO:0032781,GO:0008205,GO:0008206,GO:0008207,GO:0008209,GO:0008210,GO:0016404,GO:0018454,GO:0018455,GO:0008217,GO:0008218,GO:0018458,GO:0018459,GO:0000027,GO:0045087,GO:0002080,GO:0000038,GO:0032809,GO:0010288,GO:0000049,GO:0018482,GO:1904680,GO:0000054,GO:0043065,GO:0016442,GO:0043066,GO:0004155,GO:0010301,GO:…
MGG_00088	GO:0030246,GO:0005975,GO:0005576,GO:0016798
MGG_03374	GO:0009877,GO:0030245,GO:0030247,GO:0005975,GO:0004553,GO:0008810
MGG_15340	GO:0030435,GO:0048315
MGG_04699	GO:0005634,GO:0009986,GO:0021762,GO:0005125,GO:0007173,GO:2000660,GO:0016655,GO:0007186,GO:2000394,GO:0019221,GO:0000790,GO:0005654,GO:0046872,GO:0005154,GO:0050731,GO:0043565,GO:0050221,GO:0042542,GO:0010804,GO:0045879,GO:2000678,GO:0042302,GO:0035136,GO:0035137,GO:0033601,GO:0045892,GO:0045893,GO:0060744,GO:0055114,GO:0060749,GO:0005198,GO:0008270,GO:0060750,GO:1902669,GO:0007249,GO:0019028,GO:…
MGG_07850	GO:0016787
MGG_00144	GO:0021762,GO:0005634,GO:0043523,GO:0005829,GO:0022857,GO:0055114,GO:0006098,GO:0006739,GO:0034451,GO:0051156,GO:0006740,GO:0016020,GO:0016021,GO:0009051,GO:0006749,GO:0032094,GO:0045471,GO:0043231,GO:0005536,GO:2000378,GO:0050661,GO:0006629,GO:0034599,GO:0006695,GO:0005737,GO:0009898,GO:0010734,GO:0070062,GO:0043249,GO:0042802,GO:1904879,GO:0042803,GO:0006006,GO:0014070,GO:0046390,GO:0004345,GO:…
MGG_14831	GO:0007169,GO:1900575,GO:0050178,GO:0000003,GO:0005125,GO:0005126,GO:0008201,GO:0005131,GO:0047117,GO:0005133,GO:0043022,GO:0048143,GO:0051216,GO:1900557,GO:0043025,GO:0048146,GO:0007186,GO:1900554,GO:0035864,GO:0045080,GO:0033817,GO:0015385,GO:0015386,GO:1904646,GO:0045087,GO:0009247,GO:0004129,GO:0031777,GO:0000036,GO:0007204,GO:0009253,GO:1903672,GO:1900602,GO:0048168,GO:0042025,GO:0021546,GO:…
MGG_07851	GO:0016021
MGG_12696	GO:0008832,GO:0030145,GO:0005829,GO:0020037,GO:0009414,GO:0030151,GO:0009415,GO:0005576,GO:0009737,GO:0071949,GO:0015949,GO:0042128,GO:0050897,GO:0035091,GO:0003924,GO:0016021,GO:0006807,GO:0046872,GO:0006809,GO:0043546,GO:0012506,GO:0045916,GO:0070300,GO:0016798,GO:0009631,GO:0000287,GO:0050464,GO:0009251,GO:0030245,GO:0030248,GO:0008810,GO:0016491,GO:0003697,GO:0042802,GO:1901611,GO:0001848,GO:…
MGG_07634	GO:0009986,GO:0102148,GO:0008199,GO:0006412,GO:0004365,GO:0047890,GO:0039700,GO:0046872,GO:2000899,GO:0009505,GO:0020002,GO:0009506,GO:0009251,GO:0009507,GO:0009252,GO:0071973,GO:0019748,GO:0030245,GO:0009254,GO:0085030,GO:0008234,GO:0015926,GO:0019512,GO:0009279,GO:0009536,GO:0019012,GO:0003916,GO:0015948,GO:0005198,GO:0008270,GO:0030288,GO:0102483,GO:0009044,GO:0004436,GO:0046677,GO:0019031,GO:…
MGG_13777	GO:0009986,GO:0071555,GO:0005509,GO:0030246,GO:1905370,GO:0044167,GO:0005576,GO:0004553,GO:0042025,GO:0033930,GO:0042381,GO:0005198,GO:0000271,GO:0098609,GO:0031154,GO:0019028,GO:0075732,GO:0016021,GO:0005975,GO:0042972,GO:0042973,GO:0003677,GO:0006974,GO:0046718
MGG_09589	GO:0006144,GO:0007169,GO:0060417,GO:1900575,GO:0050178,GO:0005125,GO:0005126,GO:1902618,GO:0008201,GO:0005131,GO:0047117,GO:0005133,GO:0043022,GO:0048143,GO:1900557,GO:0051216,GO:0043025,GO:0048146,GO:0007186,GO:0006164,GO:0046101,GO:0009239,GO:1900554,GO:0035864,GO:0045080,GO:1904646,GO:0043035,GO:0009247,GO:0043041,GO:0043042,GO:0000036,GO:0009252,GO:0009253,GO:1903672,GO:1900602,GO:0042025,GO:…
MGG_11608	GO:0005634,GO:0044550,GO:0002062,GO:0043025,GO:0005654,GO:0051223,GO:0009753,GO:0045597,GO:0030245,GO:0050727,GO:0048169,GO:0008236,GO:0043565,GO:0042542,GO:0070193,GO:1904685,GO:0098869,GO:0042552,GO:0019003,GO:0018492,GO:0015935,GO:0004674,GO:0046658,GO:0046148,GO:0020037,GO:0098887,GO:0062023,GO:0032331,GO:0042060,GO:0008270,GO:0009809,GO:0048210,GO:0004693,GO:0022617,GO:0009306,GO:0009307,GO:…
MGG_09680	GO:0045058,GO:0003084,GO:1904659,GO:0010255,GO:0000017,GO:0043025,GO:0061459,GO:0000023,GO:0010266,GO:0007195,GO:0000027,GO:0002080,GO:0005158,GO:0042025,GO:0008233,GO:0008234,GO:0043066,GO:1904679,GO:0005179,GO:0004160,GO:0045121,GO:0010311,GO:0019534,GO:0008270,GO:0005198,GO:0051286,GO:0009306,GO:0005213,GO:0008286,GO:1990782,GO:0022625,GO:0022626,GO:0022627,GO:0007268,GO:0032868,GO:0032869,GO:…
MGG_02859	GO:0046656,GO:0006080,GO:0008966,GO:0000136,GO:0000009,GO:0000137,GO:0036170,GO:0033164,GO:0009101,GO:0006487,GO:0005975,GO:0046872,GO:0006488,GO:0006491,GO:0005789,GO:0000030,GO:0000287,GO:0000032,GO:0005794,GO:0034605,GO:0030447,GO:0009267,GO:0004156,GO:0009405,GO:0046654
MGG_07215	GO:0003777,GO:0005634,GO:0009986,GO:0042438,GO:0005737,GO:0007018,GO:0008270,GO:0038095,GO:0051536,GO:0008017,GO:0005874,GO:0005524,GO:0000981,GO:0016021,GO:0019863,GO:0019031,GO:0046872,GO:0004888,GO:0050776,GO:0003677,GO:0005694,GO:0007166,GO:0005886,GO:0005887
MGG_09950	GO:0009088,GO:0009089,GO:0005634,GO:0009986,GO:0009090,GO:0042373,GO:0030855,GO:0046983,GO:0009097,GO:0009611,GO:0016655,GO:0010385,GO:0016021,GO:0005654,GO:0000790,GO:0008982,GO:0019863,GO:0046872,GO:0004888,GO:0032922,GO:0015771,GO:1990841,GO:0071465,GO:0034219,GO:0019371,GO:0047020,GO:0043565,GO:0016301,GO:0047021,GO:0050221,GO:0070062,GO:0044729,GO:0009401,GO:0090563,GO:0045893,GO:0005829,GO:…
MGG_03002	GO:0042752,GO:0048512,GO:0005634,GO:0006658,GO:0045187,GO:0005641,GO:0006281,GO:0006665,GO:0071949,GO:0050958,GO:0043153,GO:0016020,GO:0005524,GO:0016021,GO:0005525,GO:0005654,GO:0051607,GO:0009881,GO:0009882,GO:0032922,GO:0045087,GO:0015137,GO:0005794,GO:0003746,GO:0045475,GO:0009507,GO:0050980,GO:0009637,GO:0000166,GO:0009649,GO:0007602,GO:0042552,GO:0009785,GO:0006843,GO:0071482,GO:0003904,GO:…
MGG_09354	GO:0005634,GO:0031491,GO:0000138,GO:1901584,GO:0045454,GO:0005777,GO:1901583,GO:0016020,GO:0098709,GO:0005524,GO:0005654,GO:0005783,GO:0005789,GO:0031520,GO:0042144,GO:0055072,GO:0005794,GO:0004386,GO:0009506,GO:0061091,GO:0043044,GO:0080167,GO:0090537,GO:0005427,GO:0015031,GO:0044088,GO:0005178,GO:0051515,GO:0006338,GO:0071363,GO:0046915,GO:0000324,GO:0045893,GO:0005829,GO:0008134,GO:0005576,GO:…
MGG_01391	GO:0071681,GO:0021506,GO:0046085,GO:0005125,GO:0008201,GO:0008202,GO:0008203,GO:1900560,GO:1900563,GO:0097295,GO:0008209,GO:0008210,GO:0048146,GO:0007186,GO:0008211,GO:0003091,GO:0048148,GO:0003095,GO:0047128,GO:0035867,GO:0010268,GO:0009244,GO:0071711,GO:0045087,GO:0005158,GO:0005159,GO:0042025,GO:0070699,GO:0010286,GO:0009263,GO:0004146,GO:1901615,GO:0007218,GO:0048178,GO:0009267,GO:0010298,GO:…
MGG_04576	GO:0005634,GO:0009737,GO:0009610,GO:0003723,GO:0006412,GO:0005774,GO:0007568,GO:1900430,GO:0016021,GO:0003735,GO:0005783,GO:0010008,GO:0009624,GO:0036377,GO:0019740,GO:0009506,GO:0005794,GO:0007588,GO:0000421,GO:0015398,GO:0080167,GO:0072489,GO:0072488,GO:0004521,GO:0031154,GO:0042802,GO:0085042,GO:0080181,GO:0036020,GO:0015670,GO:0031159,GO:0051258,GO:0015292,GO:0031164,GO:0140220,GO:0000324,GO:…
MGG_09631	GO:0007169,GO:0005634,GO:0007171,GO:0005125,GO:0030218,GO:0043531,GO:0001042,GO:0005654,GO:0043547,GO:0044571,GO:0042026,GO:0030254,GO:0042552,GO:0005176,GO:0043066,GO:0009277,GO:0045121,GO:0048709,GO:0020037,GO:1903707,GO:0051787,GO:0042060,GO:0008270,GO:0045646,GO:0045647,GO:0015439,GO:0043087,GO:0062040,GO:0008284,GO:1903169,GO:0016989,GO:0016477,GO:0046686,GO:0005730,GO:0030307,GO:0043107,GO:…
MGG_09148	GO:0009986,GO:0032902,GO:0032455,GO:0062023,GO:0005576,GO:0007368,GO:0008201,GO:0009100,GO:0004175,GO:0016020,GO:0048406,GO:0005783,GO:0046556,GO:0004252,GO:0005796,GO:0046373,GO:0016485,GO:0016486,GO:0032940,GO:0030510,GO:0005615,GO:0031222,GO:0007354,GO:0051004,GO:0070268,GO:0005886
MGG_00601	GO:0006146,GO:0009986,GO:0005634,GO:0046085,GO:0032261,GO:0008201,GO:0060169,GO:0006154,GO:0002314,GO:0019722,GO:0006412,GO:0045580,GO:0006157,GO:0004365,GO:0045582,GO:0043278,GO:0006414,GO:0043025,GO:0009234,GO:0000786,GO:0046101,GO:0046103,GO:0046872,GO:0001821,GO:0042783,GO:0046111,GO:0000034,GO:0001829,GO:0019239,GO:0050728,GO:0060205,GO:0046638,GO:0042542,GO:0043312,GO:0042803,GO:0043066,GO:…
MGG_02348	GO:0000001,GO:0000002,GO:0010242,GO:0010243,GO:0004100,GO:0008206,GO:0032782,GO:0000014,GO:0000015,GO:1990668,GO:0008210,GO:0016404,GO:0047126,GO:1902602,GO:1904646,GO:0000028,GO:0045087,GO:0043044,GO:0071716,GO:0008233,GO:0008234,GO:0008236,GO:0010288,GO:0000049,GO:0002098,GO:0010290,GO:1904680,GO:0045121,GO:0010315,GO:0051276,GO:0008270,GO:0090190,GO:0000079,GO:0000083,GO:0000086,GO:0051286,GO:…
MGG_02006	GO:0005634,GO:0003700,GO:0003677
MGG_14816	GO:0003712,GO:0005634,GO:0000981,GO:0000821,GO:0005737,GO:0003677,GO:0006525,GO:0008270
MGG_02775	GO:0005634,GO:0005507,GO:0018057,GO:0005518,GO:0016020,GO:0000790,GO:0005654,GO:0046872,GO:0030490,GO:0001822,GO:1990837,GO:0042413,GO:0043565,GO:0060976,GO:0016836,GO:0045892,GO:0005829,GO:0020037,GO:0005576,GO:0005833,GO:0030154,GO:0001227,GO:0001228,GO:0008270,GO:0005198,GO:0003279,GO:0051536,GO:0000976,GO:0000977,GO:0000978,GO:0035282,GO:0006355,GO:0019028,GO:0000981,GO:0006357,GO:0031965,GO:…
MGG_09234	GO:0042802,GO:0016787,GO:0004089,GO:0008270,GO:0005886,GO:0070814
MGG_00795	GO:0007169,GO:0005634,GO:0005635,GO:0043021,GO:0010765,GO:0045071,GO:0036371,GO:0005654,GO:0043034,GO:0071709,GO:0045087,GO:0043046,GO:1900087,GO:0043565,GO:1903147,GO:0070198,GO:0050750,GO:0004672,GO:0004674,GO:0070213,GO:0070212,GO:1901652,GO:0040014,GO:0005200,GO:0019031,GO:0016984,GO:0015969,GO:0003682,GO:0090212,GO:0016485,GO:0005737,GO:0045162,GO:0007275,GO:0005739,GO:0030315,GO:0007281,GO:…
MGG_00184	GO:0048513,GO:0045665,GO:0007585,GO:0005634,GO:0001764,GO:0030182,GO:0002087,GO:1990837,GO:0007275,GO:0001228,GO:0001708,GO:0043565,GO:0000978,GO:0003700,GO:0006357,GO:0000981,GO:0005654,GO:0000790,GO:0007417,GO:0048665,GO:0003677
MGG_10724	GO:0071681,GO:0043010,GO:0010243,GO:1990683,GO:0030728,GO:0008201,GO:0008202,GO:0008203,GO:0000015,GO:0051216,GO:0043025,GO:0008209,GO:0008210,GO:0090131,GO:0032787,GO:0090135,GO:0008216,GO:0008217,GO:0010268,GO:0002077,GO:0043043,GO:0000038,GO:0008233,GO:0008236,GO:0010291,GO:0010295,GO:0000055,GO:0043066,GO:0006203,GO:0034875,GO:1904672,GO:0008258,GO:0002118,GO:0051276,GO:0008270,GO:0043086,GO:…
MGG_10910	GO:0005634,GO:0006661,GO:0035335,GO:0044297,GO:0003723,GO:0005773,GO:0001933,GO:0110095,GO:0016020,GO:0045461,GO:0016021,GO:0039702,GO:0005654,GO:0009881,GO:0008218,GO:0030497,GO:0009507,GO:0000166,GO:0004519,GO:0042025,GO:0070062,GO:0071345,GO:0007601,GO:0007602,GO:0004022,GO:0009535,GO:0010304,GO:0045122,GO:0004930,GO:0005829,GO:0019013,GO:0006470,GO:0055114,GO:0030027,GO:0005198,GO:0008270,GO:…
MGG_10912	GO:0007169,GO:1900575,GO:0050178,GO:0005125,GO:0005126,GO:0008201,GO:0005131,GO:0005133,GO:0047117,GO:0043022,GO:0048143,GO:1900557,GO:0051216,GO:0043025,GO:0007186,GO:0048146,GO:1900554,GO:0045080,GO:0035864,GO:0033817,GO:0015385,GO:0015386,GO:1904646,GO:0009247,GO:0031777,GO:0007204,GO:0000036,GO:1903672,GO:0009253,GO:1900602,GO:0048168,GO:0042025,GO:0021546,GO:0008236,GO:1900593,GO:1904685,GO:…
MGG_15184	GO:0004864,GO:0005634,GO:0038023,GO:0009607,GO:0004553,GO:0009738,GO:0098003,GO:0006355,GO:0000981,GO:0003677,GO:0031965,GO:0016477,GO:0030430,GO:0008544,GO:0045664,GO:0042659,GO:0016805,GO:0030245,GO:0006887,GO:0030247,GO:0006952,GO:0005737,GO:0070062,GO:0070004,GO:1901739,GO:0007480,GO:0051450,GO:0000122,GO:0007483,GO:0007419,GO:0010427
MGG_10911	GO:0031649,GO:0009409,GO:0045986,GO:0005634,GO:0120162,GO:0016324,GO:0030501,GO:0002024,GO:0002025,GO:0016491,GO:0002028,GO:0004941,GO:0045453,GO:0040015,GO:0008179,GO:0010739,GO:0007189,GO:0016021,GO:0045944,GO:0050873,GO:1904646,GO:0061885,GO:0009405
MGG_08416	GO:0045056,GO:0008199,GO:0004104,GO:0030728,GO:0008201,GO:0008203,GO:0090122,GO:0000015,GO:0043025,GO:0007193,GO:1901575,GO:0035866,GO:0035867,GO:0002076,GO:0035868,GO:0002087,GO:0042025,GO:0008236,GO:0021549,GO:0009268,GO:0072756,GO:0042043,GO:0005179,GO:0051259,GO:0007229,GO:0045121,GO:0004161,GO:0045123,GO:0043083,GO:0002124,GO:0040012,GO:0050253,GO:0005198,GO:2000969,GO:0006231,GO:0008283,GO:…
MGG_05941	GO:0045058,GO:1904659,GO:0010255,GO:0000017,GO:0000023,GO:0010266,GO:0007195,GO:0000027,GO:0002080,GO:0005158,GO:0042025,GO:0043066,GO:1904679,GO:0005179,GO:0004160,GO:0045121,GO:0010311,GO:0008270,GO:0051286,GO:0009306,GO:0005213,GO:1990782,GO:0022625,GO:0022626,GO:0022627,GO:0032868,GO:0032869,GO:0007275,GO:0048240,GO:0007283,GO:0007286,GO:0051321,GO:0102522,GO:0042110,GO:0005254,GO:0007304,GO:…
MGG_05871	GO:0016021
MGG_02320	GO:0005634,GO:0009737,GO:0071949,GO:0039693,GO:0000786,GO:0043027,GO:0009751,GO:0009753,GO:0046620,GO:0004383,GO:0046885,GO:0039720,GO:0042025,GO:0016174,GO:0019761,GO:0006457,GO:0006970,GO:0043066,GO:0048444,GO:0090181,GO:0016709,GO:0055114,GO:0006730,GO:1900369,GO:0070995,GO:0034899,GO:0006739,GO:0051289,GO:0009820,GO:0003677,GO:0090729,GO:0019050,GO:0005739,GO:0016491,GO:0019825,GO:0003700,GO:…
MGG_08373	GO:0005576
MGG_16978	GO:1990683,GO:0061448,GO:0030728,GO:0008201,GO:0008202,GO:0008203,GO:0045071,GO:0051216,GO:0008209,GO:0043025,GO:0008210,GO:0090131,GO:0006164,GO:0030742,GO:0008216,GO:0008217,GO:0045087,GO:0043043,GO:0000038,GO:0010286,GO:0090160,GO:0010291,GO:0002102,GO:0010298,GO:0034875,GO:1904672,GO:0045121,GO:0008258,GO:0045122,GO:0051276,GO:0016460,GO:0008270,GO:0004175,GO:0000079,GO:0010332,GO:0008285,GO:…
MGG_09995	GO:0071555,GO:0019814,GO:0005576,GO:0002377,GO:0006955,GO:0006956,GO:0006958,GO:0003823,GO:0038095,GO:0005615,GO:0038096,GO:0030449,GO:0006898,GO:0004338,GO:0050900,GO:0050776,GO:0008152,GO:0042973,GO:0005886
MGG_07219	GO:0007169,GO:1900575,GO:0050178,GO:0005125,GO:0005126,GO:0008201,GO:0005131,GO:0047117,GO:0005133,GO:0043022,GO:0048143,GO:0051216,GO:1900557,GO:0043025,GO:0048146,GO:0007186,GO:1900554,GO:0035864,GO:0045080,GO:0033817,GO:0015385,GO:0015386,GO:1904646,GO:0009247,GO:0031777,GO:0000036,GO:0007204,GO:0009253,GO:1903672,GO:1900602,GO:0048168,GO:0042025,GO:0021546,GO:0008234,GO:0008236,GO:1900593,GO:…
MGG_01475	GO:0003700,GO:0000228,GO:0051301,GO:0045944,GO:0051321,GO:0043565
MGG_01418	GO:0071555,GO:0046658,GO:0031362,GO:0020037,GO:0005576,GO:0005833,GO:0007117,GO:0031505,GO:0007124,GO:0036180,GO:0016021,GO:0044182,GO:0005783,GO:0046872,GO:0005789,GO:0005344,GO:0035690,GO:0051692,GO:0005933,GO:0030447,GO:0008496,GO:0019825,GO:0005618,GO:0016052,GO:0009272,GO:0031225,GO:0009277,GO:0005886
MGG_07473	GO:0001666,GO:0070404,GO:0051591,GO:0110095,GO:0007568,GO:0016021,GO:0048149,GO:0035094,GO:0005783,GO:0071966,GO:0045471,GO:0007584,GO:0009251,GO:0030245,GO:0033574,GO:0050727,GO:0008106,GO:0070062,GO:0018479,GO:0042802,GO:0006066,GO:0006067,GO:0006068,GO:0055093,GO:0006069,GO:0008631,GO:0051384,GO:0043448,GO:0043066,GO:0032570,GO:0004028,GO:0009277,GO:0004029,GO:0008637,GO:0004030,GO:1902882,GO:…
MGG_05841	GO:0070401,GO:0070402,GO:0031427,GO:0016740,GO:0050661,GO:0005829,GO:0005542,GO:0006730,GO:1900560,GO:1900563,GO:0006545,GO:0004146,GO:0016114,GO:0046452,GO:0046677,GO:0042493,GO:0051870,GO:0046654,GO:0051871,GO:0046655
MGG_16813	GO:0005634,GO:0031234,GO:0009986,GO:0070402,GO:0006915,GO:0043524,GO:0009734,GO:0030984,GO:0023052,GO:0051726,GO:0042256,GO:0000276,GO:0000790,GO:0046872,GO:0045087,GO:0009506,GO:0009507,GO:0044325,GO:0034599,GO:0006955,GO:0008494,GO:0006958,GO:0010287,GO:0043312,GO:0001849,GO:0043065,GO:0006970,GO:0050236,GO:0006974,GO:0047935,GO:0009535,GO:0009536,GO:0033603,GO:0042820,GO:0051268,GO:0045893,GO:…
MGG_01544	GO:0071681,GO:1990683,GO:0061448,GO:0030728,GO:0008201,GO:0008202,GO:0008203,GO:0008207,GO:0000015,GO:0051216,GO:0043025,GO:0008210,GO:0090131,GO:0032787,GO:0008211,GO:0030742,GO:0008216,GO:0047128,GO:0008217,GO:0002077,GO:0071711,GO:0043043,GO:0008233,GO:0008236,GO:0090160,GO:0010291,GO:0002102,GO:0034875,GO:1904672,GO:0008254,GO:0045121,GO:0045122,GO:0008258,GO:0051276,GO:0016460,GO:0008270,GO:…
MGG_03826	GO:0005634,GO:0031748,GO:0043025,GO:0007186,GO:0010259,GO:0005654,GO:0030234,GO:0030239,GO:0005667,GO:0045604,GO:0030246,GO:0031275,GO:0005681,GO:0045109,GO:0019005,GO:0035902,GO:0045121,GO:0004674,GO:0019013,GO:0046154,GO:0035914,GO:0010828,GO:0047696,GO:0048208,GO:0019029,GO:0051285,GO:0045661,GO:0003677,GO:0004703,GO:0007264,GO:0003682,GO:0005730,GO:0048741,GO:2001014,GO:0005737,GO:0007275,GO:…
MGG_10046	GO:0021762,GO:0009986,GO:0005634,GO:0004866,GO:0004867,GO:0015878,GO:0071944,GO:0004107,GO:0008203,GO:0015116,GO:0015887,GO:0043025,GO:0000786,GO:0015124,GO:0005654,GO:0001046,GO:0046872,GO:0071453,GO:0004129,GO:0005665,GO:0006953,GO:0006954,GO:0006955,GO:0055085,GO:1904685,GO:0035633,GO:0042552,GO:1901604,GO:0003899,GO:0000316,GO:0034115,GO:0000324,GO:0070469,GO:0022857,GO:0000329,GO:0008272,GO:…
MGG_12155	GO:0007169,GO:0043014,GO:0008201,GO:0002062,GO:0051216,GO:0000018,GO:0035861,GO:0051225,GO:0045089,GO:0043044,GO:0048167,GO:0035887,GO:0000054,GO:0045111,GO:0000055,GO:0000056,GO:0043066,GO:0005178,GO:0005179,GO:0035904,GO:0000070,GO:0040008,GO:0016458,GO:0051276,GO:0008270,GO:0009294,GO:0005198,GO:0001102,GO:0005201,GO:1902661,GO:0040026,GO:0010332,GO:0071773,GO:0008285,GO:0051301,GO:0051304,GO:…
MGG_15114	GO:0006144,GO:0009986,GO:0005634,GO:0070402,GO:0006915,GO:0070404,GO:0044550,GO:0071949,GO:0039693,GO:1900560,GO:1900563,GO:0102164,GO:0005654,GO:0048662,GO:0001558,GO:0046872,GO:0050714,GO:0039708,GO:0001568,GO:0009507,GO:0019748,GO:0070697,GO:0042025,GO:0050731,GO:0016942,GO:0043567,GO:0043568,GO:0044342,GO:0044344,GO:0043065,GO:0043066,GO:0005179,GO:0010560,GO:0009792,GO:0009536,GO:0014912,GO:…
MGG_03393	GO:0005634,GO:0032259,GO:0044163,GO:1900376,GO:0005829,GO:0039557,GO:0044550,GO:0008713,GO:0003723,GO:0042316,GO:0006094,GO:1900691,GO:0006096,GO:0045460,GO:0016021,GO:0045461,GO:0006744,GO:0046872,GO:0009306,GO:0009244,GO:0039644,GO:0033246,GO:0030430,GO:0042593,GO:0075296,GO:0010914,GO:0030435,GO:0052067,GO:0030437,GO:0008168,GO:0005737,GO:0051701,GO:0043386,GO:0004347,GO:0039548,GO:0009405,GO:…
MGG_14151	GO:0005634,GO:0005829,GO:0031047,GO:0031048,GO:0005737,GO:0008428,GO:0033167
MGG_01571	GO:0004738,GO:0005507,GO:0045252,GO:0010181,GO:0016709,GO:0005829,GO:0042438,GO:0005960,GO:0009353,GO:0055114,GO:0033162,GO:0006090,GO:0045454,GO:0042254,GO:0005967,GO:0005840,GO:0006546,GO:0016021,GO:0042645,GO:0006550,GO:0004503,GO:0004375,GO:0006103,GO:0046872,GO:0006552,GO:0051289,GO:0005789,GO:0005344,GO:0050660,GO:0006564,GO:0050149,GO:0050661,GO:0042470,GO:0036263,GO:0017000,GO:0016491,GO:…
MGG_06585	GO:0075521,GO:0005634,GO:0016131,GO:0019843,GO:0016132,GO:0140041,GO:0008204,GO:0006412,GO:0003854,GO:0044174,GO:0044177,GO:0047890,GO:0005524,GO:0016021,GO:0005783,GO:0003735,GO:0061727,GO:0000160,GO:0042406,GO:0006694,GO:0000166,GO:0006952,GO:0042025,GO:0008106,GO:0009646,GO:0010422,GO:0033721,GO:0048316,GO:0004029,GO:0015934,GO:0015935,GO:0004672,GO:0033729,GO:0042180,GO:0005829,GO:0006725,GO:…
MGG_12982	GO:0043011,GO:0002052,GO:0051205,GO:0008199,GO:0030728,GO:0008202,GO:0008203,GO:0047116,GO:0032781,GO:0008205,GO:0008206,GO:0008207,GO:0008209,GO:0008210,GO:0016404,GO:0018454,GO:0018455,GO:0008218,GO:0018458,GO:0018459,GO:0000027,GO:0045087,GO:0002080,GO:0000038,GO:0000049,GO:0018482,GO:0000054,GO:0043065,GO:0016442,GO:0043066,GO:0004155,GO:0010301,GO:0045122,GO:0000070,GO:0004167,GO:0018504,GO:…
MGG_08523	GO:0042752,GO:0005634,GO:0009986,GO:0005890,GO:0004867,GO:0005381,GO:0021766,GO:0044550,GO:0044297,GO:0019722,GO:0006412,GO:0002062,GO:0004879,GO:0005911,GO:0046872,GO:0005912,GO:0009753,GO:0045597,GO:0000287,GO:0032543,GO:0055072,GO:0009506,GO:0009507,GO:0033573,GO:0042277,GO:0050727,GO:0010023,GO:0006952,GO:0008236,GO:0043565,GO:0042542,GO:2000177,GO:0070193,GO:0098869,GO:0043324,GO:0018492,GO:…
MGG_11370	GO:0016021
MGG_17627	GO:0016021
MGG_17215	GO:0006464,GO:0044257,GO:0008418,GO:0005634,GO:1990748,GO:0031365,GO:0005829,GO:0050152,GO:0005737,GO:0005739,GO:0016811,GO:0030163,GO:0070773,GO:0006807,GO:0006107
MGG_04162	GO:0004096,GO:0005634,GO:0008199,GO:0009737,GO:0072205,GO:0048146,GO:0003091,GO:0031253,GO:0003094,GO:0003097,GO:0085018,GO:0072220,GO:0020003,GO:0090660,GO:0009765,GO:0072230,GO:0002088,GO:0072232,GO:0042025,GO:0042538,GO:0008234,GO:0043565,GO:0033326,GO:0072239,GO:0035377,GO:0035378,GO:0035379,GO:0071732,GO:0043066,GO:0046658,GO:0019012,GO:0020037,GO:0046662,GO:0031303,GO:0071241,GO:0042060,GO:…
MGG_04348	GO:0009536,GO:0009664,GO:0071555,GO:0047490,GO:0046658,GO:0005634,GO:0005829,GO:0051781,GO:0005576,GO:0000272,GO:0008083,GO:0016021,GO:0009814,GO:0019031,GO:0048471,GO:0046872,GO:0009624,GO:0008543,GO:0030176,GO:0070051,GO:0020002,GO:0030570,GO:0005739,GO:0005615,GO:0005104,GO:0045490,GO:0042547,GO:0019062,GO:0015031,GO:0019064,GO:0031225,GO:0055036,GO:0016829,GO:0009405,GO:0030141,GO:0003198
MGG_12496	GO:0030728,GO:0008202,GO:0008203,GO:0008206,GO:0008207,GO:0051216,GO:0008209,GO:0043025,GO:0008210,GO:0090131,GO:0008217,GO:0010268,GO:0002076,GO:0061477,GO:0000038,GO:0010286,GO:0010291,GO:0002102,GO:0010295,GO:0043066,GO:0010298,GO:0034875,GO:1904672,GO:0045121,GO:0045122,GO:0002118,GO:0051276,GO:0008270,GO:0043086,GO:0004175,GO:0000079,GO:0071771,GO:0008284,GO:0010332,GO:0010333,GO:0008285,GO:…
MGG_08378	GO:0071681,GO:0010241,GO:0008201,GO:0008202,GO:0008203,GO:1900560,GO:1900563,GO:0008206,GO:0045071,GO:0008207,GO:0000015,GO:0043025,GO:0008209,GO:0008210,GO:0090131,GO:0006164,GO:0008216,GO:0008217,GO:0002077,GO:0045087,GO:0043043,GO:0061477,GO:0000038,GO:0008233,GO:0008236,GO:0010286,GO:0004146,GO:0010295,GO:0010298,GO:0043066,GO:0006203,GO:0034875,GO:0045122,GO:0008270,GO:0004175,GO:0000082,GO:…
MGG_07016	GO:0007424,GO:0005634,GO:0006915,GO:0052739,GO:0052740,GO:0046340,GO:0005128,GO:0008970,GO:0004620,GO:0047372,GO:0004112,GO:0000272,GO:0110099,GO:0019991,GO:0046872,GO:0005918,GO:0020002,GO:0009507,GO:0044325,GO:0030245,GO:0030248,GO:0006956,GO:0006958,GO:0042802,GO:0042803,GO:1903146,GO:0043066,GO:0005179,GO:0044347,GO:0009279,GO:0045121,GO:0048449,GO:0015940,GO:0044877,GO:0008270,GO:0005198,GO:…
MGG_00566	GO:0005634,GO:0005635,GO:0043525,GO:0005643,GO:0033292,GO:0043021,GO:0045071,GO:0009744,GO:0043025,GO:0036371,GO:0086036,GO:0005654,GO:0051225,GO:0016409,GO:0034329,GO:0043034,GO:0050714,GO:0045596,GO:0045087,GO:0004128,GO:0001569,GO:0045602,GO:0071203,GO:0005667,GO:1900087,GO:0008237,GO:0086066,GO:0007221,GO:0070198,GO:0071222,GO:0086070,GO:0043065,GO:0043066,GO:0030266,GO:0001085,GO:0005694,GO:…
MGG_13919	GO:0005634,GO:0009986,GO:0038023,GO:0008201,GO:0006414,GO:0045202,GO:0016787,GO:0016021,GO:0003735,GO:0004771,GO:0043565,GO:0018350,GO:0070062,GO:0000179,GO:0006707,GO:0042043,GO:0009405,GO:0008126,GO:0005829,GO:0004806,GO:0005576,GO:0030157,GO:0008270,GO:0006351,GO:1901522,GO:0005840,GO:0006352,GO:0097105,GO:0044241,GO:0097104,GO:0000978,GO:0000981,GO:0006357,GO:0019031,GO:0016987,GO:0030299,GO:…
MGG_09857	GO:0045056,GO:0006144,GO:0006148,GO:0008198,GO:0002060,GO:0045069,GO:0009231,GO:0043025,GO:0007186,GO:0018452,GO:0048149,GO:0018457,GO:0006171,GO:0008219,GO:0097308,GO:1904643,GO:0045087,GO:0010272,GO:0004129,GO:0018467,GO:1903673,GO:0048169,GO:0033833,GO:0010286,GO:0006195,GO:0004148,GO:0043065,GO:0051260,GO:0007229,GO:0019518,GO:0051262,GO:1901661,GO:0019521,GO:0033859,GO:0000070,GO:0008266,GO:…
MGG_02272	GO:0071681,GO:0008202,GO:0008203,GO:1900560,GO:1900563,GO:0008209,GO:0008210,GO:0007186,GO:0090131,GO:0003091,GO:0007190,GO:0003095,GO:0008217,GO:0010268,GO:0009244,GO:0002077,GO:0045087,GO:0000038,GO:0008233,GO:0042025,GO:0008236,GO:0009263,GO:0004146,GO:1901615,GO:0010295,GO:0043066,GO:0034875,GO:0048190,GO:0035909,GO:0042056,GO:0040008,GO:0008270,GO:0005198,GO:0008284,GO:0010333,GO:0045150,GO:…

## Sheet: Sheet5
GO enrichment of MoKin1_vs_Ku80. up DEGs
Class	GO_Name	GO_ID	GO_Level	P_value	EnrichmentScore	HitsGenesCountsInSelectedSet	HitsGenesCountsInBackground	AllGenesCountsInSelectedSet	AllGenesCountsInBackground	GenesOfSelectedSetInGOterm	corrected p-value(BH method)
Molecular function	hydrolase activity, hydrolyzing O-glycosyl compounds	GO:0004553	5	3.33384e-05	1.72639	49	1267	147	6562	MGG_10879,MGG_10912,MGG_10916,MGG_11608,MGG_05045,MGG_05046,MGG_16978,MGG_14831,MGG_13349,MGG_00429,MGG_17154,MGG_07219,MGG_07216,MGG_09995,MGG_03374,MGG_14819,MGG_09148,MGG_08577,MGG_01418,MGG_02348,MGG_04922,MGG_07634,MGG_01373,MGG_07473,MGG_00319,MGG_13464,MGG_12496,MGG_00677,MGG_12696,MGG_09680,MGG_14087,MGG_06847,MGG_10724,MGG_01391,MGG_12982,MGG_01544,MGG_15184,MGG_08416,MGG_05941,MGG_02272…	0.080579
Molecular function	angelicin synthase activity	GO:0102995	6	8.98405e-05	5.49409	8	65	147	6562	MGG_10879,MGG_16978,MGG_12496,MGG_10724,MGG_01391,MGG_02272,MGG_08378,MGG_07953,	0.108572
Molecular function	hydrolase activity, acting on glycosyl bonds	GO:0016798	4	9.66621e-05	1.62212	52	1431	147	6562	MGG_10879,MGG_10912,MGG_10916,MGG_11608,MGG_05045,MGG_05046,MGG_16978,MGG_14831,MGG_13349,MGG_00429,MGG_17154,MGG_07219,MGG_07216,MGG_09995,MGG_03374,MGG_14819,MGG_09148,MGG_08577,MGG_01418,MGG_02348,MGG_04922,MGG_07634,MGG_01373,MGG_07473,MGG_00319,MGG_13464,MGG_12496,MGG_00677,MGG_07146,MGG_12696,MGG_09680,MGG_14087,MGG_06847,MGG_10724,MGG_01391,MGG_12982,MGG_01544,MGG_15184,MGG_08416,MGG_05941…	0.0778774
Molecular function	alpha-amylase activity	GO:0004556	7	0.000123137	2.57796	19	329	147	6562	MGG_10879,MGG_10912,MGG_10916,MGG_05046,MGG_16978,MGG_14831,MGG_13349,MGG_00429,MGG_07219,MGG_12496,MGG_09680,MGG_10724,MGG_01391,MGG_01544,MGG_05941,MGG_02272,MGG_08378,MGG_09589,MGG_07953,	0.0744057
Molecular function	hydroquinone:oxygen oxidoreductase activity	GO:0052716	6	0.000202394	5.68139	7	55	147	6562	MGG_10912,MGG_11608,MGG_14831,MGG_07219,MGG_13464,MGG_09589,MGG_08523,	0.097837
Molecular function	amylase activity	GO:0016160	6	0.000237468	2.4513	19	346	147	6562	MGG_10879,MGG_10912,MGG_10916,MGG_05046,MGG_16978,MGG_14831,MGG_13349,MGG_00429,MGG_07219,MGG_12496,MGG_09680,MGG_10724,MGG_01391,MGG_01544,MGG_05941,MGG_02272,MGG_08378,MGG_09589,MGG_07953,	0.09566
Molecular function	carbohydrate binding	GO:0030246	3	0.000291631	1.62454	46	1264	147	6562	MGG_10879,MGG_10912,MGG_10916,MGG_05046,MGG_16978,MGG_14831,MGG_13349,MGG_17154,MGG_07219,MGG_07216,MGG_00144,MGG_08025,MGG_03374,MGG_14819,MGG_02348,MGG_05054,MGG_01373,MGG_10585,MGG_00319,MGG_12496,MGG_03826,MGG_00677,MGG_07146,MGG_16813,MGG_12696,MGG_09680,MGG_06327,MGG_09839,MGG_06847,MGG_10724,MGG_07016,MGG_01391,MGG_12982,MGG_13279,MGG_01544,MGG_15184,MGG_05941,MGG_02272,MGG_08378,MGG_08772…	0.100696
Molecular function	terpene synthase activity	GO:0010333	6	0.000378401	3.65897	10	122	147	6562	MGG_10879,MGG_04631,MGG_16978,MGG_12496,MGG_10724,MGG_01391,MGG_01544,MGG_02272,MGG_08378,MGG_07953,	0.114324
Molecular function	transmembrane receptor protein tyrosine kinase activity	GO:0004714	8	0.000439968	2.27173	20	393	147	6562	MGG_10879,MGG_10912,MGG_10916,MGG_16978,MGG_14831,MGG_07219,MGG_09631,MGG_12155,MGG_01373,MGG_01281,MGG_09680,MGG_10724,MGG_01391,MGG_01544,MGG_08416,MGG_05941,MGG_08378,MGG_09589,MGG_07953,MGG_02818,	0.118156
Molecular function	chloride ion binding	GO:0031404	5	0.000468245	3.09638	12	173	147	6562	MGG_10879,MGG_10916,MGG_16978,MGG_12496,MGG_10724,MGG_01391,MGG_01544,MGG_08416,MGG_05941,MGG_02272,MGG_08378,MGG_07953,	0.113175
Molecular function	NADP binding	GO:0050661	6	0.000493205	1.75351	35	891	147	6562	MGG_10879,MGG_10912,MGG_05841,MGG_05045,MGG_05046,MGG_16978,MGG_14831,MGG_10910,MGG_07219,MGG_07216,MGG_00144,MGG_02320,MGG_04699,MGG_15114,MGG_02348,MGG_00601,MGG_07634,MGG_11317,MGG_10106,MGG_03707,MGG_01281,MGG_16813,MGG_01391,MGG_09950,MGG_12982,MGG_13279,MGG_02272,MGG_08378,MGG_09589,MGG_00929,MGG_09857,MGG_07953,MGG_01571,MGG_06585,MGG_04162,	0.10837
Molecular function	quinine 3-monooxygenase activity	GO:0050591	6	0.000536494	3.82624	9	105	147	6562	MGG_10879,MGG_16978,MGG_14956,MGG_12496,MGG_10724,MGG_01391,MGG_02272,MGG_08378,MGG_07953,	0.108059
Molecular function	1,8-cineole 2-exo-monooxygenase activity	GO:0102320	6	0.000536494	3.82624	9	105	147	6562	MGG_10879,MGG_16978,MGG_14956,MGG_12496,MGG_10724,MGG_01391,MGG_02272,MGG_08378,MGG_07953,	0.108059
Molecular function	testosterone 6-beta-hydroxylase activity	GO:0050649	6	0.000590809	3.46042	10	129	147	6562	MGG_10879,MGG_16978,MGG_14956,MGG_12496,MGG_10724,MGG_01391,MGG_01544,MGG_02272,MGG_08378,MGG_07953,	0.0951991
Molecular function	vitamin D3 25-hydroxylase activity	GO:0030343	6	0.000627961	3.4338	10	130	147	6562	MGG_10879,MGG_16978,MGG_14956,MGG_12496,MGG_10724,MGG_01391,MGG_01544,MGG_02272,MGG_08378,MGG_07953,	0.0948613
Molecular function	oxidoreductase activity, acting on paired donors, with oxidation of a pair of donors resulting in the reduction of molecular oxygen to two molecules of water	GO:0016717	5	0.000632813	3.18853	11	154	147	6562	MGG_10879,MGG_16978,MGG_14956,MGG_12496,MGG_03619,MGG_00503,MGG_01391,MGG_01544,MGG_02272,MGG_08378,MGG_07953,	0.0899712
Molecular function	vitamin D 25-hydroxylase activity	GO:0070643	5	0.000708078	3.38178	10	132	147	6562	MGG_10879,MGG_16978,MGG_14956,MGG_12496,MGG_10724,MGG_01391,MGG_01544,MGG_02272,MGG_08378,MGG_07953,	0.0950792
Molecular function	oxidoreductase activity, acting on the aldehyde or oxo group of donors	GO:0016903	4	0.000714976	1.84935	29	700	147	6562	MGG_10879,MGG_10912,MGG_11608,MGG_05046,MGG_14831,MGG_07219,MGG_07216,MGG_02320,MGG_04699,MGG_00601,MGG_07634,MGG_10585,MGG_07473,MGG_11317,MGG_13464,MGG_01281,MGG_16813,MGG_09950,MGG_12982,MGG_13279,MGG_01544,MGG_09589,MGG_00929,MGG_09857,MGG_08523,MGG_07953,MGG_01571,MGG_06585,MGG_04162,	0.0909525
Molecular function	anandamide epoxidase activity	GO:0062186	6	0.000859058	3.5871	9	112	147	6562	MGG_10879,MGG_16978,MGG_12496,MGG_10724,MGG_01391,MGG_01544,MGG_02272,MGG_08378,MGG_07953,	0.0943792
Molecular function	anandamide 14,15 epoxidase activity	GO:0062189	7	0.000859058	3.5871	9	112	147	6562	MGG_10879,MGG_16978,MGG_12496,MGG_10724,MGG_01391,MGG_01544,MGG_02272,MGG_08378,MGG_07953,	0.0943792
Molecular function	vitamin D 24-hydroxylase activity	GO:0070576	5	0.000945925	3.25835	10	137	147	6562	MGG_10879,MGG_16978,MGG_14956,MGG_12496,MGG_10724,MGG_01391,MGG_01544,MGG_02272,MGG_08378,MGG_07953,	0.0952626
Molecular function	cellulase activity	GO:0008810	6	0.000961629	2.71174	13	214	147	6562	MGG_10916,MGG_05046,MGG_07216,MGG_03374,MGG_14819,MGG_01373,MGG_00319,MGG_00677,MGG_12696,MGG_09680,MGG_06847,MGG_12982,MGG_05941,	0.0929703
Molecular function	NADPH binding	GO:0070402	7	0.000991288	2.31363	17	328	147	6562	MGG_10879,MGG_10912,MGG_05841,MGG_14831,MGG_07219,MGG_07216,MGG_15114,MGG_10106,MGG_03707,MGG_16813,MGG_01391,MGG_12982,MGG_02272,MGG_08378,MGG_09589,MGG_00929,MGG_07953,	0.0921517
Molecular function	retinoic acid 4-hydroxylase activity	GO:0008401	5	0.00100059	3.23474	10	138	147	6562	MGG_10879,MGG_16978,MGG_14956,MGG_12496,MGG_10724,MGG_01391,MGG_01544,MGG_02272,MGG_08378,MGG_07953,	0.0895713
Molecular function	caffeine oxidase activity	GO:0034875	6	0.00100059	3.23474	10	138	147	6562	MGG_10879,MGG_16978,MGG_14956,MGG_12496,MGG_10724,MGG_01391,MGG_01544,MGG_02272,MGG_08378,MGG_07953,	0.0895713
Molecular function	costunolide synthase activity	GO:0102934	6	0.00107004	4.33995	7	72	147	6562	MGG_10879,MGG_12496,MGG_10724,MGG_01391,MGG_02272,MGG_08378,MGG_07953,	0.0891826
Molecular function	oxidoreductase activity, acting on the CH-NH group of donors	GO:0016645	4	0.00111382	2.16365	19	392	147	6562	MGG_10879,MGG_05841,MGG_05045,MGG_05046,MGG_14956,MGG_07219,MGG_07216,MGG_02348,MGG_01281,MGG_16812,MGG_01391,MGG_12982,MGG_01544,MGG_02272,MGG_08378,MGG_09589,MGG_00929,MGG_07953,MGG_02818,	0.0897368
Molecular function	oxidoreductase activity, acting on CH or CH2 groups, quinone or similar compound as acceptor	GO:0033695	5	0.00111771	3.18853	10	140	147	6562	MGG_10879,MGG_16978,MGG_14956,MGG_12496,MGG_10724,MGG_01391,MGG_01544,MGG_02272,MGG_08378,MGG_07953,	0.0871452
Molecular function	sesquiterpene synthase activity	GO:0010334	7	0.00116171	4.2805	7	73	147	6562	MGG_10879,MGG_04631,MGG_12496,MGG_10724,MGG_02272,MGG_08378,MGG_07953,	0.0877457
Molecular function	fluorene oxygenase activity	GO:0018585	5	0.00116171	4.2805	7	73	147	6562	MGG_10879,MGG_16978,MGG_12496,MGG_10724,MGG_01391,MGG_02272,MGG_07953,	0.0877457
Molecular function	germacrene A acid 8beta-hydroxylase activity	GO:0102614	6	0.0012151	4.95994	6	54	147	6562	MGG_10879,MGG_12496,MGG_10724,MGG_01391,MGG_02272,MGG_08378,	0.0863795
Molecular function	lithocholate 6beta-hydroxylase activity	GO:0033777	6	0.00122933	3.75911	8	95	147	6562	MGG_10879,MGG_16978,MGG_12496,MGG_10724,MGG_01391,MGG_01544,MGG_08378,MGG_07953,	0.0848937
Molecular function	estrogen 2-hydroxylase activity	GO:0101021	6	0.00124583	3.14362	10	142	147	6562	MGG_10879,MGG_16978,MGG_14956,MGG_12496,MGG_10724,MGG_01391,MGG_01544,MGG_02272,MGG_08378,MGG_07953,	0.0836434
Molecular function	molybdate ion binding	GO:0030973	5	0.00128872	6.03236	5	37	147	6562	MGG_05045,MGG_16978,MGG_12496,MGG_10724,MGG_01544,	0.0841851
Molecular function	cytochrome-b5 reductase activity, acting on NAD(P)H	GO:0004128	6	0.00145757	5.87361	5	38	147	6562	MGG_10879,MGG_14956,MGG_00566,MGG_00929,MGG_07953,	0.0927094
Molecular function	oxidoreductase activity, acting on diphenols and related substances as donors, oxygen as acceptor	GO:0016682	5	0.00146137	2.59068	13	224	147	6562	MGG_10912,MGG_10916,MGG_11608,MGG_14831,MGG_07219,MGG_13617,MGG_01373,MGG_10585,MGG_13464,MGG_09680,MGG_09589,MGG_08523,MGG_01571,	0.0905674
Molecular function	IgE binding	GO:0019863	5	0.00157801	3.29307	9	122	147	6562	MGG_14831,MGG_07219,MGG_07215,MGG_01391,MGG_09950,MGG_02272,MGG_08378,MGG_09589,MGG_09857,	0.0953512
Molecular function	cholesterol 24-hydroxylase activity	GO:0033781	6	0.0015917	4.05813	7	77	147	6562	MGG_10879,MGG_16978,MGG_12496,MGG_10724,MGG_01544,MGG_02272,MGG_07953,	0.0938328
Molecular function	transmembrane receptor protein kinase activity	GO:0019199	7	0.00161202	2.00305	21	468	147	6562	MGG_10879,MGG_10912,MGG_10916,MGG_16978,MGG_14831,MGG_07219,MGG_09631,MGG_12155,MGG_01373,MGG_01281,MGG_09680,MGG_10724,MGG_01391,MGG_01544,MGG_08416,MGG_05941,MGG_08378,MGG_09589,MGG_07953,MGG_09972,MGG_02818,	0.0906104
Molecular function	sterol 14-demethylase activity	GO:0008398	6	0.00161592	4.69889	6	57	147	6562	MGG_10879,MGG_12496,MGG_10724,MGG_01391,MGG_01544,MGG_02272,	0.0887652
Molecular function	3,9-dihydroxypterocarpan 6a-monooxygenase activity	GO:0047082	6	0.00161592	4.69889	6	57	147	6562	MGG_10879,MGG_16978,MGG_01391,MGG_01544,MGG_08378,MGG_07953,	0.0887652
Molecular function	carbonate dehydratase activity	GO:0004089	6	0.00167069	3.2663	9	123	147	6562	MGG_09234,MGG_12496,MGG_10724,MGG_01391,MGG_01544,MGG_02272,MGG_08378,MGG_07953,MGG_04162,	0.0877837
Molecular function	parthenolide 3beta-hydroxylase activity	GO:0102627	6	0.00171644	4.00611	7	78	147	6562	MGG_10879,MGG_12496,MGG_10724,MGG_01544,MGG_02272,MGG_08378,MGG_07953,	0.0882687
Molecular function	costunolide 3beta-hydroxylase activity	GO:0102628	6	0.00171644	4.00611	7	78	147	6562	MGG_10879,MGG_12496,MGG_10724,MGG_01544,MGG_02272,MGG_08378,MGG_07953,	0.0882687
Molecular function	oxidoreductase activity, acting on NAD(P)H, heme protein as acceptor	GO:0016653	5	0.00189157	2.78997	11	176	147	6562	MGG_10879,MGG_16978,MGG_14956,MGG_00566,MGG_12496,MGG_03619,MGG_10724,MGG_01544,MGG_00929,MGG_07953,MGG_01571,	0.0933044
Molecular function	carotene beta-ring hydroxylase activity	GO:0010291	5	0.00193424	4.53961	6	59	147	6562	MGG_10879,MGG_16978,MGG_12496,MGG_10724,MGG_01544,MGG_07953,	0.0935013
Molecular function	fibroblast growth factor binding	GO:0017134	5	0.00197955	2.95626	10	151	147	6562	MGG_10879,MGG_16978,MGG_13349,MGG_09631,MGG_10724,MGG_01391,MGG_01544,MGG_08378,MGG_07953,MGG_02818,	0.093815
Molecular function	estrogen 16-alpha-hydroxylase activity	GO:0101020	6	0.00207905	2.93681	10	152	147	6562	MGG_10879,MGG_16978,MGG_14956,MGG_12496,MGG_10724,MGG_01391,MGG_01544,MGG_02272,MGG_08378,MGG_07953,	0.0966357
Molecular function	fibroblast growth factor receptor activity	GO:0005007	9	0.00220183	3.13871	9	128	147	6562	MGG_10879,MGG_16978,MGG_10724,MGG_01391,MGG_01544,MGG_08416,MGG_08378,MGG_07953,MGG_02818,	0.0985524
Molecular function	retinoic acid binding	GO:0001972	7	0.00224308	2.58779	12	207	147	6562	MGG_10879,MGG_10916,MGG_16978,MGG_01373,MGG_12496,MGG_09680,MGG_10724,MGG_01391,MGG_01544,MGG_02272,MGG_08378,MGG_07953,	0.0985732
Molecular function	sodium-independent organic anion transmembrane transporter activity	GO:0015347	7	0.00229921	5.31422	5	42	147	6562	MGG_10912,MGG_10916,MGG_14831,MGG_07219,MGG_05941,	0.0992355
Molecular function	NADPH-hemoprotein reductase activity	GO:0003958	6	0.00251824	2.8615	10	156	147	6562	MGG_10879,MGG_16978,MGG_14956,MGG_12496,MGG_03619,MGG_10724,MGG_01544,MGG_00929,MGG_07953,MGG_01571,	0.106782
Molecular function	arachidonic acid 11,12-epoxygenase activity	GO:0008405	7	0.00263179	3.33753	8	107	147	6562	MGG_10879,MGG_16978,MGG_12496,MGG_10724,MGG_01391,MGG_01544,MGG_08378,MGG_07953,	0.109673
Molecular function	oxidoreductase activity, acting on paired donors, with incorporation or reduction of molecular oxygen, reduced iron-sulfur protein as one donor, and incorporation of one atom of oxygen	GO:0016713	5	0.00280113	2.65424	11	185	147	6562	MGG_10879,MGG_16978,MGG_14956,MGG_15114,MGG_12496,MGG_10724,MGG_01391,MGG_01544,MGG_02272,MGG_08378,MGG_07953,	0.114751
Molecular function	NADP+ binding	GO:0070401	7	0.00280113	2.65424	11	185	147	6562	MGG_10879,MGG_05841,MGG_07219,MGG_07216,MGG_01391,MGG_02272,MGG_08378,MGG_09589,MGG_00929,MGG_09857,MGG_07953,	0.114751
Molecular function	GPI-linked ephrin receptor activity	GO:0005004	10	0.00283201	5.07267	5	44	147	6562	MGG_10912,MGG_14831,MGG_07219,MGG_09631,MGG_09589,	0.112213
Molecular function	trans-cinnamate 4-monooxygenase activity	GO:0016710	6	0.00293722	4.18495	6	64	147	6562	MGG_10879,MGG_16978,MGG_10724,MGG_01391,MGG_02272,MGG_08378,	0.112687
Molecular function	testosterone 16-alpha-hydroxylase activity	GO:0008390	6	0.00295463	3.27629	8	109	147	6562	MGG_10879,MGG_16978,MGG_12496,MGG_10724,MGG_01391,MGG_01544,MGG_08378,MGG_07953,	0.111583
Molecular function	receptor serine/threonine kinase binding	GO:0033612	5	0.00330758	3.21726	8	111	147	6562	MGG_10879,MGG_15114,MGG_05054,MGG_01281,MGG_01391,MGG_01544,MGG_08378,MGG_08772,	0.121128
Molecular function	oxidoreductase activity, acting on the CH-NH group of donors, NAD or NADP as acceptor	GO:0016646	5	0.00352146	2.11311	16	338	147	6562	MGG_10879,MGG_05841,MGG_05045,MGG_14956,MGG_07219,MGG_07216,MGG_02348,MGG_01281,MGG_01391,MGG_12982,MGG_01544,MGG_02272,MGG_08378,MGG_09589,MGG_00929,MGG_07953,	0.127035
Molecular function	(S)-limonene 6-monooxygenase activity	GO:0018675	7	0.0036502	3.51097	7	89	147	6562	MGG_10879,MGG_10724,MGG_01391,MGG_01544,MGG_02272,MGG_08378,MGG_07953,	0.129743
Molecular function	alkane 1-monooxygenase activity	GO:0018685	6	0.00366474	2.91127	9	138	147	6562	MGG_10879,MGG_16978,MGG_12496,MGG_10724,MGG_01391,MGG_01544,MGG_02272,MGG_08378,MGG_07953,	0.128372
Molecular function	pyruvate dehydrogenase activity	GO:0004738	5	0.00370116	3.99756	6	67	147	6562	MGG_10879,MGG_10585,MGG_00929,MGG_09857,MGG_07953,MGG_01571,	0.127796
Molecular function	isoamylase activity	GO:0019156	6	0.00379109	4.74888	5	47	147	6562	MGG_11608,MGG_13464,MGG_08416,MGG_09857,MGG_08523,	0.127265
Molecular function	flavonoid 3'-monooxygenase activity	GO:0016711	6	0.00389754	3.13259	8	114	147	6562	MGG_10879,MGG_16978,MGG_12496,MGG_10724,MGG_01391,MGG_01544,MGG_08378,MGG_07953,	0.129046
Molecular function	nitric-oxide synthase binding	GO:0050998	5	0.00412002	2.67302	10	167	147	6562	MGG_10879,MGG_16978,MGG_13349,MGG_02075,MGG_08732,MGG_12496,MGG_13279,MGG_01544,MGG_00929,MGG_07953,	0.131027
Molecular function	cholesterol monooxygenase (side-chain-cleaving) activity	GO:0008386	6	0.00433398	3.07858	8	116	147	6562	MGG_16978,MGG_14956,MGG_12496,MGG_10724,MGG_01391,MGG_01544,MGG_02272,MGG_08378,	0.134298
Molecular function	tocopherol omega-hydroxylase activity	GO:0052870	6	0.00439024	3.39648	7	92	147	6562	MGG_10879,MGG_16978,MGG_12496,MGG_10724,MGG_02272,MGG_08378,MGG_07953,	0.134319
Molecular function	alpha-tocopherol omega-hydroxylase activity	GO:0052871	7	0.00439024	3.39648	7	92	147	6562	MGG_10879,MGG_16978,MGG_12496,MGG_10724,MGG_02272,MGG_08378,MGG_07953,	0.134319
Molecular function	tocotrienol omega-hydroxylase activity	GO:0052872	6	0.00439024	3.39648	7	92	147	6562	MGG_10879,MGG_16978,MGG_12496,MGG_10724,MGG_02272,MGG_08378,MGG_07953,	0.134319
Molecular function	dihydrofolic acid binding	GO:0051871	6	0.00460375	3.82624	6	70	147	6562	MGG_05841,MGG_07219,MGG_01391,MGG_02272,MGG_08378,MGG_09589,	0.135698
Molecular function	16-hydroxypalmitate dehydrogenase activity	GO:0103002	6	0.00466053	3.35996	7	93	147	6562	MGG_10879,MGG_16978,MGG_12496,MGG_10724,MGG_01391,MGG_08378,MGG_07953,	0.135717
Molecular function	flavonoid 3',5'-hydroxylase activity	GO:0033772	6	0.00466053	3.35996	7	93	147	6562	MGG_10879,MGG_16978,MGG_10724,MGG_01391,MGG_01544,MGG_08378,MGG_07953,	0.135717
Molecular function	laurate hydroxylase activity	GO:0102116	6	0.00466053	3.35996	7	93	147	6562	MGG_10879,MGG_16978,MGG_12496,MGG_10724,MGG_01391,MGG_08378,MGG_07953,	0.135717
Molecular function	obsolete drug binding	GO:0008144	0	0.00479695	1.86386	20	479	147	6562	MGG_10879,MGG_10912,MGG_10916,MGG_16978,MGG_14831,MGG_07219,MGG_02075,MGG_02348,MGG_01373,MGG_12496,MGG_09680,MGG_10724,MGG_01391,MGG_12982,MGG_13279,MGG_01544,MGG_05941,MGG_02272,MGG_09589,MGG_07953,	0.131752
Molecular function	calcidiol 1-monooxygenase activity	GO:0004498	6	0.00494322	3.32421	7	94	147	6562	MGG_16978,MGG_12496,MGG_10724,MGG_01391,MGG_01544,MGG_08378,MGG_07953,	0.134244
Molecular function	secalciferol 1-monooxygenase activity	GO:0062185	5	0.00494322	3.32421	7	94	147	6562	MGG_16978,MGG_12496,MGG_10724,MGG_01391,MGG_01544,MGG_08378,MGG_07953,	0.134244
Molecular function	glucan endo-1,3-beta-D-glucosidase activity	GO:0042973	8	0.00505818	3.00097	8	119	147	6562	MGG_10916,MGG_05046,MGG_09995,MGG_01373,MGG_09680,MGG_14087,MGG_05941,MGG_13777,	0.134348
Molecular function	dopachrome isomerase activity	GO:0004167	6	0.00528948	3.71995	6	72	147	6562	MGG_10912,MGG_14831,MGG_07219,MGG_07216,MGG_12982,MGG_09589,	0.138964
Molecular function	(S)-corytuberine synthase activity	GO:0102963	6	0.00528948	3.71995	6	72	147	6562	MGG_10879,MGG_16978,MGG_01391,MGG_01544,MGG_08378,MGG_07953,	0.138964
Molecular function	alpha-mannosidase activity	GO:0004559	7	0.00559024	2.95137	8	121	147	6562	MGG_10879,MGG_10912,MGG_16978,MGG_14831,MGG_07219,MGG_01418,MGG_10724,MGG_01544,	0.142227
Molecular function	steroid 11-beta-monooxygenase activity	GO:0004507	6	0.00565913	3.669	6	73	147	6562	MGG_16978,MGG_12496,MGG_01391,MGG_01544,MGG_02272,MGG_08378,	0.142481
Molecular function	limonene monooxygenase activity	GO:0019113	6	0.00586911	3.2214	7	97	147	6562	MGG_10879,MGG_10724,MGG_01391,MGG_01544,MGG_02272,MGG_08378,MGG_07953,	0.146244
Molecular function	corticosterone 18-monooxygenase activity	GO:0047783	6	0.00587479	4.29226	5	52	147	6562	MGG_16978,MGG_12496,MGG_01391,MGG_01544,MGG_08378,	0.144891
Molecular function	arachidonic acid omega-hydroxylase activity	GO:0052869	6	0.00616405	2.90338	8	123	147	6562	MGG_10879,MGG_16978,MGG_12496,MGG_10724,MGG_01391,MGG_02272,MGG_08378,MGG_07953,	0.14751
Molecular function	ribonucleoside-diphosphate reductase activity	GO:0061731	6	0.00637215	4.21127	5	53	147	6562	MGG_10879,MGG_16978,MGG_01391,MGG_02272,MGG_08378,	0.150995
Molecular function	ribonucleoside-diphosphate reductase activity, thioredoxin disulfide as acceptor	GO:0004748	7	0.00637215	4.21127	5	53	147	6562	MGG_10879,MGG_16978,MGG_01391,MGG_02272,MGG_08378,	0.150995
Molecular function	galactose binding	GO:0005534	5	0.00637215	4.21127	5	53	147	6562	MGG_10879,MGG_12496,MGG_01391,MGG_09857,MGG_07953,	0.150995
Molecular function	type II site-specific deoxyribonuclease activity	GO:0009036	9	0.00646725	2.87996	8	124	147	6562	MGG_11608,MGG_05045,MGG_02348,MGG_13464,MGG_03826,MGG_16812,MGG_08523,MGG_02818,	0.14887
Molecular function	all-trans-retinol binding	GO:1904768	7	0.00655476	3.15633	7	99	147	6562	MGG_10879,MGG_16978,MGG_12496,MGG_10724,MGG_01391,MGG_01544,MGG_07953,	0.149461
Molecular function	chemoattractant activity	GO:0042056	6	0.00678165	2.85693	8	125	147	6562	MGG_10912,MGG_14831,MGG_07219,MGG_00503,MGG_01391,MGG_02272,MGG_08378,MGG_09589,	0.153189
Molecular function	transmembrane-ephrin receptor activity	GO:0005005	10	0.00689838	4.13328	5	54	147	6562	MGG_10912,MGG_14831,MGG_07219,MGG_09631,MGG_09589,	0.154383
Molecular function	1-alpha,25-dihydroxyvitamin D3 24-hydroxylase activity	GO:0030342	6	0.00691917	3.12476	7	100	147	6562	MGG_16978,MGG_12496,MGG_10724,MGG_01391,MGG_01544,MGG_08378,MGG_07953,	0.153428
Molecular function	oxidoreductase activity, acting on CH or CH2 groups, disulfide as acceptor	GO:0016728	5	0.00745431	4.05813	5	55	147	6562	MGG_10879,MGG_16978,MGG_01391,MGG_02272,MGG_08378,	0.159443
Molecular function	naringenin-chalcone synthase activity	GO:0016210	6	0.00745431	4.05813	5	55	147	6562	MGG_10912,MGG_05046,MGG_14831,MGG_07219,MGG_09589,	0.159443
Molecular function	mannosidase activity	GO:0015923	6	0.00748422	2.6088	9	154	147	6562	MGG_10879,MGG_10912,MGG_16978,MGG_14831,MGG_07219,MGG_01418,MGG_10724,MGG_01544,MGG_09857,	0.157299
Molecular function	methotrexate binding	GO:0051870	6	0.00779624	3.4338	6	78	147	6562	MGG_05841,MGG_07219,MGG_01391,MGG_02272,MGG_08378,MGG_09589,	0.162444
Molecular function	ent-cassa-12,15-diene 11-hydroxylase activity	GO:0036202	6	0.00779624	3.4338	6	78	147	6562	MGG_16978,MGG_12496,MGG_01391,MGG_01544,MGG_08378,MGG_07953,	0.162444
Molecular function	demethylase activity	GO:0032451	3	0.0077975	2.59197	9	155	147	6562	MGG_10879,MGG_16978,MGG_12496,MGG_10724,MGG_01391,MGG_01544,MGG_02272,MGG_08378,MGG_07953,	0.159717
Molecular function	folic acid binding	GO:0005542	6	0.00810298	3.03375	7	103	147	6562	MGG_05841,MGG_01516,MGG_07219,MGG_01391,MGG_02272,MGG_08378,MGG_09589,	0.164579
Molecular function	cellulose binding	GO:0030248	5	0.00810298	3.03375	7	103	147	6562	MGG_17154,MGG_08025,MGG_00319,MGG_00677,MGG_12696,MGG_09839,MGG_07016,	0.164579
Molecular function	leukotriene-B4 20-monooxygenase activity	GO:0050051	6	0.00815642	2.76834	8	129	147	6562	MGG_10879,MGG_16978,MGG_12496,MGG_10724,MGG_01391,MGG_02272,MGG_08378,MGG_07953,	0.162926
Molecular function	oxidoreductase activity, acting on diphenols and related substances as donors	GO:0016679	4	0.00817465	1.88774	17	402	147	6562	MGG_10912,MGG_10916,MGG_11608,MGG_14831,MGG_13349,MGG_14956,MGG_07219,MGG_13617,MGG_01373,MGG_10585,MGG_13464,MGG_09680,MGG_03619,MGG_10724,MGG_09589,MGG_08523,MGG_01571,	0.15934
Molecular function	berbamunine synthase activity	GO:0047054	6	0.00865853	3.91574	5	57	147	6562	MGG_10879,MGG_12496,MGG_01544,MGG_08378,MGG_07953,	0.167421
Molecular function	glucan exo-1,3-beta-glucosidase activity	GO:0004338	8	0.0087956	3.34796	6	80	147	6562	MGG_10916,MGG_09995,MGG_01373,MGG_09680,MGG_14087,MGG_05941,	0.168722
Molecular function	restriction endodeoxyribonuclease activity	GO:0015666	8	0.00891772	2.72607	8	131	147	6562	MGG_11608,MGG_05045,MGG_02348,MGG_13464,MGG_03826,MGG_16812,MGG_08523,MGG_02818,	0.169718
Molecular function	all-trans retinal binding	GO:0005503	7	0.00897123	2.97596	7	105	147	6562	MGG_10879,MGG_16978,MGG_12496,MGG_10724,MGG_01544,MGG_09857,MGG_07953,	0.169402
Molecular function	retinoid binding	GO:0005501	5	0.00898186	1.91483	16	373	147	6562	MGG_10879,MGG_10916,MGG_16978,MGG_13349,MGG_01373,MGG_12496,MGG_09680,MGG_10724,MGG_01391,MGG_01544,MGG_08416,MGG_02272,MGG_08378,MGG_09589,MGG_09857,MGG_07953,	0.168288
Molecular function	ephrin receptor activity	GO:0005003	9	0.00930842	3.84823	5	58	147	6562	MGG_10912,MGG_14831,MGG_07219,MGG_09631,MGG_09589,	0.170443
Molecular function	psoralen synthase activity	GO:0102876	6	0.00932832	3.30663	6	81	147	6562	MGG_10879,MGG_16978,MGG_12496,MGG_10724,MGG_08378,MGG_07953,	0.169523
Molecular function	thromboxane-A synthase activity	GO:0004796	5	0.00932832	3.30663	6	81	147	6562	MGG_10879,MGG_16978,MGG_12496,MGG_10724,MGG_01544,MGG_07953,	0.169523
Molecular function	(+)-menthofuran synthase activity	GO:0052582	6	0.00932832	3.30663	6	81	147	6562	MGG_16978,MGG_12496,MGG_01391,MGG_01544,MGG_02272,MGG_08378,	0.169523
Molecular function	amine transmembrane transporter activity	GO:0005275	4	0.00943013	2.94789	7	106	147	6562	MGG_10916,MGG_02075,MGG_01373,MGG_09680,MGG_04576,MGG_09972,MGG_04162,	0.167593
Molecular function	FAD binding	GO:0071949	7	0.00989799	1.89451	16	377	147	6562	MGG_10879,MGG_05045,MGG_05046,MGG_14956,MGG_02320,MGG_15114,MGG_02348,MGG_01281,MGG_16812,MGG_12696,MGG_03619,MGG_13279,MGG_03002,MGG_00929,MGG_07953,MGG_02818,	0.172111
Molecular function	retinol binding	GO:0019841	6	0.0100174	2.34945	10	190	147	6562	MGG_10879,MGG_16978,MGG_12496,MGG_10724,MGG_01391,MGG_01544,MGG_08416,MGG_09589,MGG_09857,MGG_07953,	0.172943
Molecular function	aldehyde-lyase activity	GO:0016832	5	0.0101316	1.99665	14	313	147	6562	MGG_10879,MGG_11608,MGG_16978,MGG_14819,MGG_13464,MGG_12496,MGG_01281,MGG_06327,MGG_10724,MGG_01391,MGG_01544,MGG_08523,MGG_07953,MGG_02817,	0.173675
Molecular function	phosphoric diester hydrolase activity	GO:0008081	6	0.0101702	1.80564	18	445	147	6562	MGG_10879,MGG_10912,MGG_04991,MGG_16978,MGG_14831,MGG_13349,MGG_07219,MGG_07634,MGG_12496,MGG_01281,MGG_16812,MGG_06327,MGG_09839,MGG_07016,MGG_13279,MGG_01544,MGG_09589,MGG_02818,	0.173108
Molecular function	oxidoreductase activity, acting on the aldehyde or oxo group of donors, disulfide as acceptor	GO:0016624	5	0.0105985	2.6453	8	135	147	6562	MGG_10912,MGG_14831,MGG_07219,MGG_10585,MGG_01544,MGG_09589,MGG_09857,MGG_01571,	0.179137
Molecular function	pentalenene synthase activity	GO:0050467	8	0.0107077	3.71995	5	60	147	6562	MGG_04631,MGG_12496,MGG_10724,MGG_02272,MGG_07953,	0.179725
Molecular function	isoprenoid binding	GO:0019840	4	0.0108018	1.83302	17	414	147	6562	MGG_10879,MGG_10916,MGG_16978,MGG_13349,MGG_01373,MGG_12496,MGG_09680,MGG_10724,MGG_01391,MGG_01544,MGG_15184,MGG_08416,MGG_02272,MGG_08378,MGG_09589,MGG_09857,MGG_07953,	0.180055
Molecular function	structural constituent of myelin sheath	GO:0019911	3	0.0114391	2.84069	7	110	147	6562	MGG_10912,MGG_11608,MGG_14831,MGG_07219,MGG_13464,MGG_10046,MGG_09589,	0.185559
Molecular function	oxygen binding	GO:0019825	4	0.0118145	1.63749	23	627	147	6562	MGG_10879,MGG_11608,MGG_05046,MGG_16978,MGG_13349,MGG_14956,MGG_07216,MGG_02320,MGG_12155,MGG_01418,MGG_13464,MGG_12496,MGG_06847,MGG_10724,MGG_01391,MGG_12982,MGG_01544,MGG_02272,MGG_08378,MGG_09589,MGG_08523,MGG_07953,MGG_02775,	0.190372
Molecular function	oxidoreductase activity, acting on superoxide radicals as acceptor	GO:0016721	4	0.0121526	1.95298	14	320	147	6562	MGG_10912,MGG_10916,MGG_05045,MGG_14831,MGG_00429,MGG_07219,MGG_00566,MGG_01373,MGG_00319,MGG_16812,MGG_09680,MGG_05941,MGG_09589,MGG_04162,	0.190732
Molecular function	(S)-limonene 3-monooxygenase activity	GO:0018674	7	0.0122446	3.59996	5	62	147	6562	MGG_10879,MGG_10724,MGG_01391,MGG_01544,MGG_08378,	0.190936
Molecular function	oxidoreductase activity, acting on CH or CH2 groups	GO:0016725	4	0.0122722	2.17272	11	226	147	6562	MGG_10879,MGG_16978,MGG_14956,MGG_12496,MGG_10724,MGG_01391,MGG_13279,MGG_01544,MGG_02272,MGG_08378,MGG_07953,	0.19014
Molecular function	carbon-oxygen lyase activity, acting on phosphates	GO:0016838	5	0.0126546	2.16315	11	227	147	6562	MGG_10879,MGG_04631,MGG_16978,MGG_12496,MGG_10724,MGG_01391,MGG_10046,MGG_01544,MGG_02272,MGG_08378,MGG_07953,	0.194816
Molecular function	labd-13Z-ene-9,15,16-triol synthase activity	GO:0106240	5	0.0130664	3.54281	5	63	147	6562	MGG_10879,MGG_16978,MGG_01391,MGG_08378,MGG_07953,	0.19257
Molecular function	phosphoric ester hydrolase activity	GO:0042578	5	0.0144315	1.39834	39	1245	147	6562	MGG_10879,MGG_10912,MGG_10916,MGG_11608,MGG_05045,MGG_04991,MGG_16978,MGG_14831,MGG_13349,MGG_10910,MGG_07219,MGG_07216,MGG_09631,MGG_02348,MGG_05216,MGG_07634,MGG_01373,MGG_13464,MGG_12496,MGG_01281,MGG_16813,MGG_16812,MGG_12696,MGG_09680,MGG_06327,MGG_09839,MGG_10724,MGG_07016,MGG_01391,MGG_07653,MGG_12982,MGG_13279,MGG_01544,MGG_08378,MGG_09589,MGG_09857,MGG_08523,MGG_04162,MGG_02818,	0.210127
Molecular function	endoribonuclease activity, producing 5'-phosphomonoesters	GO:0016891	8	0.0144822	1.85998	15	360	147	6562	MGG_10879,MGG_10912,MGG_11608,MGG_16978,MGG_14831,MGG_07219,MGG_09996,MGG_13617,MGG_13464,MGG_10724,MGG_01391,MGG_01544,MGG_08378,MGG_09589,MGG_15048,	0.209601
Molecular function	arachidonic acid epoxygenase activity	GO:0008392	6	0.0148054	2.33579	9	172	147	6562	MGG_10879,MGG_16978,MGG_12496,MGG_10724,MGG_01391,MGG_01544,MGG_02272,MGG_08378,MGG_07953,	0.213004
Molecular function	alpha-2 macroglobulin receptor activity	GO:0016964	3	0.0148204	3.4338	5	65	147	6562	MGG_16978,MGG_10724,MGG_01391,MGG_02272,MGG_08378,	0.211959
Molecular function	oxygen carrier activity	GO:0005344	3	0.0150675	1.6475	21	569	147	6562	MGG_10879,MGG_11608,MGG_05046,MGG_16978,MGG_13349,MGG_14956,MGG_07216,MGG_12155,MGG_01418,MGG_10585,MGG_13464,MGG_12496,MGG_06847,MGG_01391,MGG_12982,MGG_01544,MGG_02272,MGG_09589,MGG_08523,MGG_01571,MGG_02775,	0.214225
Molecular function	NADPH dehydrogenase activity	GO:0003959	5	0.0152029	2.97596	6	90	147	6562	MGG_10879,MGG_14831,MGG_01544,MGG_00929,MGG_09857,MGG_07953,	0.213636
Molecular function	S-acetyltransferase activity	GO:0016418	7	0.0156751	2.67074	7	117	147	6562	MGG_10912,MGG_14831,MGG_07219,MGG_01391,MGG_02272,MGG_08378,MGG_09589,	0.218999
Molecular function	dihydrofolate reductase activity	GO:0004146	6	0.0158195	2.46287	8	145	147	6562	MGG_05841,MGG_05045,MGG_07219,MGG_01281,MGG_01391,MGG_02272,MGG_08378,MGG_09589,	0.216021
Molecular function	25-hydroxycholecalciferol-24-hydroxylase activity	GO:0008403	6	0.0159843	2.94326	6	91	147	6562	MGG_16978,MGG_12496,MGG_10724,MGG_01544,MGG_08378,MGG_07953,	0.217046
Molecular function	oxidoreductase activity, acting on paired donors, with incorporation or reduction of molecular oxygen, reduced ascorbate as one donor, and incorporation of one atom of oxygen	GO:0016715	5	0.0159843	2.94326	6	91	147	6562	MGG_11608,MGG_05045,MGG_13464,MGG_16813,MGG_09857,MGG_08523,	0.217046
Molecular function	vitamin D 23-hydroxylase activity	GO:0062179	5	0.0159843	2.94326	6	91	147	6562	MGG_16978,MGG_12496,MGG_10724,MGG_01544,MGG_08378,MGG_07953,	0.217046
Molecular function	25-hydroxycholecalciferol-23-hydroxylase activity	GO:0062180	6	0.0159843	2.94326	6	91	147	6562	MGG_16978,MGG_12496,MGG_10724,MGG_01544,MGG_08378,MGG_07953,	0.217046
Molecular function	1-alpha,25-dihydroxyvitamin D3 23-hydroxylase activity	GO:0062181	6	0.0159843	2.94326	6	91	147	6562	MGG_16978,MGG_12496,MGG_10724,MGG_01544,MGG_08378,MGG_07953,	0.217046
Molecular function	oxidoreductase activity, acting on CH-OH group of donors	GO:0016614	4	0.0163092	1.35749	43	1414	147	6562	MGG_10879,MGG_10912,MGG_10916,MGG_05045,MGG_05046,MGG_16978,MGG_14831,MGG_13349,MGG_10910,MGG_07219,MGG_07216,MGG_00144,MGG_04699,MGG_02348,MGG_00566,MGG_07634,MGG_07473,MGG_11317,MGG_00319,MGG_03707,MGG_12496,MGG_01281,MGG_16813,MGG_16812,MGG_09680,MGG_03619,MGG_06327,MGG_06847,MGG_10724,MGG_01391,MGG_09950,MGG_12982,MGG_13279,MGG_01544,MGG_05941,MGG_02272,MGG_08378,MGG_09589,MGG_09857,MGG_07953…	0.210798
Molecular function	gamma-catenin binding	GO:0045295	4	0.0163605	2.6481	7	118	147	6562	MGG_10879,MGG_02348,MGG_10724,MGG_01391,MGG_01544,MGG_02272,MGG_08378,	0.210337
Molecular function	steroid binding	GO:0005496	4	0.0163755	1.65946	20	538	147	6562	MGG_10879,MGG_16978,MGG_14956,MGG_07216,MGG_07634,MGG_12496,MGG_01281,MGG_09680,MGG_06327,MGG_09839,MGG_06847,MGG_10724,MGG_07016,MGG_01391,MGG_12982,MGG_13279,MGG_01544,MGG_02272,MGG_08378,MGG_07953,	0.209416
Molecular function	glucose binding	GO:0005536	5	0.0164286	2.446	8	146	147	6562	MGG_10916,MGG_16978,MGG_00144,MGG_01373,MGG_09680,MGG_13279,MGG_05941,MGG_09857,	0.207895
Molecular function	calcium-dependent phospholipid binding	GO:0005544	5	0.0164286	2.446	8	146	147	6562	MGG_11608,MGG_13464,MGG_06327,MGG_06847,MGG_01391,MGG_02272,MGG_08378,MGG_08523,	0.207895
Molecular function	3alpha-hydroxy-ent-sandaracopimardiene 9-beta-monooxygenase activity	GO:0102597	6	0.0167259	3.3313	5	67	147	6562	MGG_16978,MGG_12496,MGG_01391,MGG_01544,MGG_08378,	0.209464
Molecular function	molybdenum ion binding	GO:0030151	7	0.0167932	2.91127	6	92	147	6562	MGG_11608,MGG_05045,MGG_14956,MGG_13464,MGG_12696,MGG_08523,	0.209223
Molecular function	oxidoreductase activity, acting on the CH-OH group of donors, NAD or NADP as acceptor	GO:0016616	5	0.017096	1.36788	41	1338	147	6562	MGG_10879,MGG_10912,MGG_10916,MGG_05045,MGG_05046,MGG_16978,MGG_14831,MGG_13349,MGG_10910,MGG_07219,MGG_07216,MGG_00144,MGG_04699,MGG_02348,MGG_00566,MGG_07634,MGG_07473,MGG_00319,MGG_03707,MGG_12496,MGG_01281,MGG_16813,MGG_09680,MGG_03619,MGG_06327,MGG_06847,MGG_10724,MGG_01391,MGG_09950,MGG_12982,MGG_13279,MGG_01544,MGG_05941,MGG_02272,MGG_08378,MGG_09589,MGG_09857,MGG_07953,MGG_06585,MGG_04162…	0.211903
Molecular function	transmembrane receptor protein serine/threonine kinase binding	GO:0070696	6	0.01763	2.87996	6	93	147	6562	MGG_10879,MGG_15114,MGG_01281,MGG_01391,MGG_01544,MGG_08378,	0.217406
Molecular function	disaccharide binding	GO:0048030	5	0.01763	2.87996	6	93	147	6562	MGG_10879,MGG_12496,MGG_01391,MGG_02272,MGG_08378,MGG_07953,	0.217406
Molecular function	immunoglobulin binding	GO:0019865	4	0.0179853	2.05454	11	239	147	6562	MGG_10912,MGG_14831,MGG_07219,MGG_07215,MGG_09817,MGG_01391,MGG_09950,MGG_02272,MGG_08378,MGG_09589,MGG_09857,	0.21414
Molecular function	xylose binding	GO:0033222	5	0.0187879	3.23474	5	69	147	6562	MGG_10916,MGG_01373,MGG_09680,MGG_05941,MGG_09857,	0.222599
Molecular function	Hsp70 protein binding	GO:0030544	5	0.0188282	1.90267	13	305	147	6562	MGG_10879,MGG_10912,MGG_16978,MGG_14831,MGG_07219,MGG_12496,MGG_01281,MGG_10724,MGG_01391,MGG_01544,MGG_08378,MGG_09589,MGG_07953,	0.22199
Molecular function	spectrin binding	GO:0030507	5	0.0190357	2.38077	8	150	147	6562	MGG_14819,MGG_00566,MGG_00795,MGG_06847,MGG_01391,MGG_13279,MGG_02272,MGG_08378,	0.223346
Molecular function	endoribonuclease activity	GO:0004521	7	0.0194992	1.65654	19	512	147	6562	MGG_10879,MGG_10912,MGG_11608,MGG_16978,MGG_14831,MGG_07219,MGG_09996,MGG_02348,MGG_00566,MGG_13617,MGG_13464,MGG_00795,MGG_10724,MGG_01391,MGG_01544,MGG_04576,MGG_08378,MGG_09589,MGG_15048,	0.227679
Molecular function	monosaccharide binding	GO:0048029	4	0.0196605	1.60519	21	584	147	6562	MGG_10879,MGG_10916,MGG_16978,MGG_07216,MGG_00144,MGG_01373,MGG_12496,MGG_16813,MGG_09680,MGG_06847,MGG_10724,MGG_01391,MGG_12982,MGG_13279,MGG_01544,MGG_05941,MGG_02272,MGG_08378,MGG_09857,MGG_07953,MGG_15048,	0.22521
Molecular function	germacrene A hydroxylase activity	GO:0106223	6	0.019879	3.18853	5	70	147	6562	MGG_10879,MGG_10724,MGG_01391,MGG_01544,MGG_08378,	0.226639
Molecular function	growth hormone receptor binding	GO:0005131	6	0.021327	2.19538	9	183	147	6562	MGG_10912,MGG_14831,MGG_13349,MGG_14956,MGG_07219,MGG_07216,MGG_12982,MGG_13279,MGG_09589,	0.242006
Molecular function	flavin adenine dinucleotide binding	GO:0050660	6	0.0213755	1.51629	25	736	147	6562	MGG_10879,MGG_05045,MGG_05046,MGG_13349,MGG_14956,MGG_02320,MGG_15114,MGG_02348,MGG_10585,MGG_11317,MGG_12496,MGG_01281,MGG_16812,MGG_12696,MGG_03619,MGG_10724,MGG_13279,MGG_01544,MGG_09589,MGG_03002,MGG_00929,MGG_07953,MGG_01571,MGG_04162,MGG_02818,	0.241423
Molecular function	cadmium ion binding	GO:0046870	7	0.0219269	2.31893	8	154	147	6562	MGG_10879,MGG_10916,MGG_01373,MGG_09680,MGG_05941,MGG_00929,MGG_09857,MGG_07953,	0.244227
Molecular function	dopamine binding	GO:0035240	5	0.0221841	3.09996	5	72	147	6562	MGG_10916,MGG_02075,MGG_01373,MGG_09680,MGG_05941,	0.245959
Molecular function	RNA-DNA hybrid ribonuclease activity	GO:0004523	9	0.0222012	1.91998	12	279	147	6562	MGG_10879,MGG_10912,MGG_11608,MGG_16978,MGG_14831,MGG_07219,MGG_13464,MGG_10724,MGG_01391,MGG_08378,MGG_09589,MGG_15048,	0.245024
Molecular function	carbon-carbon lyase activity	GO:0016830	4	0.0223227	1.36688	38	1241	147	6562	MGG_10879,MGG_10912,MGG_11608,MGG_05045,MGG_05046,MGG_16978,MGG_14831,MGG_13349,MGG_14956,MGG_07219,MGG_09119,MGG_07216,MGG_17841,MGG_14819,MGG_00566,MGG_09817,MGG_13617,MGG_13464,MGG_03707,MGG_12496,MGG_00795,MGG_01281,MGG_06327,MGG_06847,MGG_10724,MGG_07016,MGG_01391,MGG_12982,MGG_01544,MGG_08378,MGG_09589,MGG_08772,MGG_03002,MGG_14061,MGG_09857,MGG_08523,MGG_07953,MGG_02817,	0.245245
Molecular function	oxidoreductase activity, acting on paired donors, with incorporation or reduction of molecular oxygen, NAD(P)H as one donor, and incorporation of one atom of oxygen	GO:0016709	5	0.0230238	1.75746	15	381	147	6562	MGG_10879,MGG_16978,MGG_14956,MGG_02320,MGG_15114,MGG_12496,MGG_01281,MGG_10724,MGG_01391,MGG_01544,MGG_02272,MGG_08378,MGG_00929,MGG_07953,MGG_01571,	0.244072
Molecular function	polysaccharide binding	GO:0030247	4	0.0233257	1.90631	12	281	147	6562	MGG_10916,MGG_17154,MGG_08025,MGG_03374,MGG_00319,MGG_00677,MGG_12696,MGG_09680,MGG_09839,MGG_07016,MGG_15184,MGG_05941,	0.246193
Molecular function	activin receptor binding	GO:0070697	7	0.0233992	3.0575	5	73	147	6562	MGG_10879,MGG_15114,MGG_01391,MGG_01544,MGG_08378,	0.245895
Molecular function	protein tyrosine kinase activity	GO:0004713	7	0.0235039	1.51964	24	705	147	6562	MGG_10879,MGG_10912,MGG_10916,MGG_16978,MGG_14831,MGG_13349,MGG_07219,MGG_09631,MGG_12155,MGG_02348,MGG_00566,MGG_01373,MGG_01281,MGG_09680,MGG_10724,MGG_01391,MGG_13279,MGG_01544,MGG_08416,MGG_05941,MGG_08378,MGG_09589,MGG_07953,MGG_02818,	0.24174
Molecular function	serine-type endopeptidase inhibitor activity	GO:0004867	7	0.0237906	1.59712	20	559	147	6562	MGG_10912,MGG_04631,MGG_11608,MGG_14831,MGG_13349,MGG_07219,MGG_02075,MGG_02348,MGG_05054,MGG_13464,MGG_03619,MGG_06327,MGG_06847,MGG_10724,MGG_10046,MGG_13279,MGG_08416,MGG_09589,MGG_08772,MGG_08523,	0.243652
Molecular function	rRNA binding	GO:0019843	6	0.0248821	1.44159	29	898	147	6562	MGG_10916,MGG_11608,MGG_05045,MGG_05046,MGG_16978,MGG_07219,MGG_07216,MGG_06364,MGG_09996,MGG_02348,MGG_00566,MGG_13617,MGG_01373,MGG_13464,MGG_00795,MGG_09680,MGG_06847,MGG_10724,MGG_01391,MGG_12982,MGG_01544,MGG_03883,MGG_05941,MGG_02272,MGG_08378,MGG_09589,MGG_08523,MGG_06585,MGG_04162,	0.251632
Molecular function	superoxide dismutase activity	GO:0004784	5	0.0255473	1.82488	13	318	147	6562	MGG_10912,MGG_10916,MGG_05045,MGG_14831,MGG_00429,MGG_07219,MGG_00566,MGG_01373,MGG_16812,MGG_09680,MGG_05941,MGG_09589,MGG_04162,	0.253065
Molecular function	molecular carrier activity	GO:0140104	2	0.0261198	1.5047	24	712	147	6562	MGG_10879,MGG_10912,MGG_11608,MGG_05046,MGG_16978,MGG_14831,MGG_13349,MGG_14956,MGG_07219,MGG_07216,MGG_12155,MGG_01418,MGG_10585,MGG_13464,MGG_12496,MGG_06847,MGG_01391,MGG_12982,MGG_01544,MGG_02272,MGG_09589,MGG_08523,MGG_01571,MGG_02775,	0.25768
Molecular function	oxidoreductase activity, acting on metal ions	GO:0016722	4	0.0261475	1.94085	11	253	147	6562	MGG_10879,MGG_11608,MGG_13349,MGG_07216,MGG_13464,MGG_12982,MGG_08416,MGG_00929,MGG_08523,MGG_07953,MGG_04162,	0.256905
Molecular function	arachidonic acid monooxygenase activity	GO:0008391	5	0.0264301	2.1145	9	190	147	6562	MGG_10879,MGG_16978,MGG_12496,MGG_10724,MGG_01391,MGG_01544,MGG_02272,MGG_08378,MGG_07953,	0.256553
Molecular function	vinculin binding	GO:0017166	5	0.02648	2.62585	6	102	147	6562	MGG_10879,MGG_10724,MGG_01391,MGG_01544,MGG_02272,MGG_08378,	0.256008
Molecular function	adenosylmethionine decarboxylase activity	GO:0004014	6	0.02648	2.62585	6	102	147	6562	MGG_10879,MGG_10912,MGG_14831,MGG_07219,MGG_01391,MGG_09589,	0.256008
Molecular function	hydro-lyase activity	GO:0016836	5	0.0266015	1.4336	29	903	147	6562	MGG_10879,MGG_10912,MGG_10916,MGG_05045,MGG_16978,MGG_14831,MGG_13349,MGG_07219,MGG_07216,MGG_09234,MGG_14819,MGG_02348,MGG_00319,MGG_03707,MGG_12496,MGG_09680,MGG_06327,MGG_10724,MGG_01391,MGG_12982,MGG_01544,MGG_08416,MGG_05941,MGG_02272,MGG_08378,MGG_09589,MGG_07953,MGG_04162,MGG_02775,	0.255143
Molecular function	steroid 21-monooxygenase activity	GO:0004509	6	0.0273	2.93681	5	76	147	6562	MGG_10879,MGG_16978,MGG_12496,MGG_01544,MGG_08378,	0.258761
Molecular function	hydrolase activity	GO:0016787	3	0.0277238	1.13374	99	3898	147	6562	MGG_10879,MGG_10912,MGG_04631,MGG_10916,MGG_01485,MGG_11608,MGG_05045,MGG_05046,MGG_04991,MGG_16978,MGG_14831,MGG_10876,MGG_13349,MGG_14956,MGG_10910,MGG_00429,MGG_17154,MGG_00940,MGG_07219,MGG_07216,MGG_09995,MGG_09996,MGG_09234,MGG_03374,MGG_07850,MGG_09631,MGG_13919,MGG_12155,MGG_02075,MGG_14819,MGG_08732,MGG_09148,MGG_08577,MGG_01418,MGG_15114,MGG_02348,MGG_00566,MGG_09818,MGG_05216,MGG_09817…	0.261751
Molecular function	icosanoid binding	GO:0050542	6	0.0283004	2.36724	7	132	147	6562	MGG_10879,MGG_16978,MGG_12496,MGG_10724,MGG_01391,MGG_08378,MGG_07953,	0.266156
Molecular function	arachidonic acid binding	GO:0050544	10	0.0283004	2.36724	7	132	147	6562	MGG_10879,MGG_16978,MGG_12496,MGG_10724,MGG_01391,MGG_08378,MGG_07953,	0.266156
Molecular function	sterol binding	GO:0032934	5	0.0288627	2.08163	9	193	147	6562	MGG_07634,MGG_01281,MGG_06327,MGG_09839,MGG_06847,MGG_10724,MGG_07016,MGG_01391,MGG_01544,	0.259335
Molecular function	endonuclease activity, active with either ribo- or deoxyribonucleic acids and producing 5'-phosphomonoesters	GO:0016893	7	0.0292158	1.54182	21	608	147	6562	MGG_10879,MGG_10912,MGG_11608,MGG_05045,MGG_16978,MGG_14831,MGG_07219,MGG_09996,MGG_02348,MGG_13617,MGG_13464,MGG_03826,MGG_16812,MGG_10724,MGG_01391,MGG_01544,MGG_08378,MGG_09589,MGG_08523,MGG_02818,MGG_15048,	0.261535
Molecular function	threonine-type peptidase activity	GO:0070003	5	0.0296311	1.90323	11	258	147	6562	MGG_10916,MGG_16978,MGG_00566,MGG_01373,MGG_12496,MGG_09680,MGG_06327,MGG_10724,MGG_01391,MGG_01544,MGG_07953,	0.264275
Molecular function	phosphatidylinositol phospholipase C activity	GO:0004435	8	0.0299862	2.55083	6	105	147	6562	MGG_10912,MGG_14831,MGG_07219,MGG_16812,MGG_09589,MGG_02818,	0.266458
Molecular function	arachidonic acid 14,15-epoxygenase activity	GO:0008404	7	0.0301178	2.8615	5	78	147	6562	MGG_10879,MGG_16978,MGG_10724,MGG_01544,MGG_07953,	0.266647
Molecular function	2-hydroxyisoflavanone synthase activity	GO:0033770	6	0.0301178	2.8615	5	78	147	6562	MGG_10879,MGG_10724,MGG_01391,MGG_01544,MGG_08378,	0.266647
Molecular function	alcohol binding	GO:0043178	4	0.0302274	1.63198	17	465	147	6562	MGG_10879,MGG_16978,MGG_07634,MGG_12496,MGG_01281,MGG_06327,MGG_09839,MGG_06847,MGG_10724,MGG_07016,MGG_01391,MGG_01544,MGG_15184,MGG_08416,MGG_09589,MGG_09857,MGG_07953,	0.265672
Molecular function	fructose-bisphosphate aldolase activity	GO:0004332	6	0.0325791	2.29762	7	136	147	6562	MGG_10879,MGG_11608,MGG_16978,MGG_13464,MGG_01281,MGG_01391,MGG_08523,	0.274369
Molecular function	IgG binding	GO:0019864	5	0.0337849	2.47997	6	108	147	6562	MGG_10912,MGG_14831,MGG_07219,MGG_09817,MGG_09589,MGG_09857,	0.281579
Molecular function	oligosaccharide binding	GO:0070492	4	0.0355393	2.11311	8	169	147	6562	MGG_10879,MGG_02348,MGG_12496,MGG_06327,MGG_01391,MGG_02272,MGG_08378,MGG_07953,	0.293169
Molecular function	anion channel activity	GO:0005253	7	0.0361124	1.99878	9	201	147	6562	MGG_10916,MGG_02075,MGG_01373,MGG_01281,MGG_09680,MGG_09839,MGG_07016,MGG_05941,MGG_04162,	0.296883
Molecular function	linoleic acid epoxygenase activity	GO:0071614	5	0.0362875	2.72192	5	82	147	6562	MGG_10879,MGG_16978,MGG_10724,MGG_01544,MGG_07953,	0.29531
Molecular function	GTP-dependent protein binding	GO:0030742	4	0.0364834	2.43488	6	110	147	6562	MGG_10879,MGG_05045,MGG_16978,MGG_08732,MGG_01544,MGG_07953,	0.295908
Molecular function	carbon-oxygen lyase activity	GO:0016835	4	0.0365871	1.3577	33	1085	147	6562	MGG_10879,MGG_10912,MGG_04631,MGG_10916,MGG_05045,MGG_05046,MGG_16978,MGG_14831,MGG_13349,MGG_07219,MGG_04348,MGG_07216,MGG_09234,MGG_14819,MGG_02348,MGG_00319,MGG_03707,MGG_12496,MGG_09680,MGG_06327,MGG_10724,MGG_01391,MGG_10046,MGG_12982,MGG_01544,MGG_08416,MGG_05941,MGG_02272,MGG_08378,MGG_09589,MGG_07953,MGG_04162,MGG_02775,	0.295756
Molecular function	geraniol 10-hydroxylase activity	GO:0102811	6	0.037943	2.68912	5	83	147	6562	MGG_10879,MGG_01391,MGG_01544,MGG_08378,MGG_07953,	0.304679
Molecular function	growth factor binding	GO:0019838	4	0.0385545	1.5365	19	552	147	6562	MGG_10879,MGG_16978,MGG_13349,MGG_07219,MGG_09631,MGG_12155,MGG_09148,MGG_15114,MGG_02348,MGG_04922,MGG_10724,MGG_01391,MGG_01544,MGG_09225,MGG_08378,MGG_09589,MGG_07953,MGG_09972,MGG_02818,	0.302553
Molecular function	beta-glucosidase activity	GO:0008422	7	0.0391285	1.96939	9	204	147	6562	MGG_10916,MGG_05046,MGG_09995,MGG_07634,MGG_01373,MGG_09680,MGG_14087,MGG_05941,MGG_13777,	0.306063
Molecular function	S100 protein binding	GO:0044548	4	0.0393171	2.3914	6	112	147	6562	MGG_10912,MGG_14831,MGG_07219,MGG_06847,MGG_13279,MGG_09589,	0.306547
Molecular function	3-oxoacyl-[acyl-carrier-protein] reductase (NADPH) activity	GO:0004316	7	0.0397775	2.20054	7	142	147	6562	MGG_10912,MGG_14831,MGG_07219,MGG_07216,MGG_06847,MGG_12982,MGG_09589,	0.309139
Molecular function	obsolete 3-oxo-glutaryl-[acp] methyl ester reductase activity	GO:0102131	0	0.0397775	2.20054	7	142	147	6562	MGG_10912,MGG_14831,MGG_07219,MGG_07216,MGG_06847,MGG_12982,MGG_09589,	0.309139
Molecular function	obsolete 3-oxo-pimeloyl-[acp] methyl ester reductase activity	GO:0102132	0	0.0397775	2.20054	7	142	147	6562	MGG_10912,MGG_14831,MGG_07219,MGG_07216,MGG_06847,MGG_12982,MGG_09589,	0.309139
Molecular function	collagen binding	GO:0005518	4	0.0399365	1.71184	13	339	147	6562	MGG_10879,MGG_16978,MGG_13349,MGG_04699,MGG_12496,MGG_01281,MGG_10724,MGG_01391,MGG_01544,MGG_08416,MGG_08378,MGG_07953,MGG_02775,	0.307409
Molecular function	oxidoreductase activity, acting on paired donors, with incorporation or reduction of molecular oxygen	GO:0016705	4	0.0409069	1.39188	28	898	147	6562	MGG_10879,MGG_11608,MGG_05045,MGG_16978,MGG_13349,MGG_14956,MGG_02320,MGG_15114,MGG_10585,MGG_13464,MGG_12496,MGG_01281,MGG_16813,MGG_03619,MGG_00503,MGG_06327,MGG_10724,MGG_01391,MGG_13279,MGG_01544,MGG_02272,MGG_08378,MGG_09589,MGG_00929,MGG_09857,MGG_08523,MGG_07953,MGG_01571,	0.310918
Molecular function	histone kinase activity	GO:0035173	7	0.041126	2.05239	8	174	147	6562	MGG_13349,MGG_14329,MGG_06323,MGG_01391,MGG_01544,MGG_08378,MGG_09857,MGG_04961,	0.311604
Molecular function	intramolecular oxidoreductase activity, transposing S-S bonds	GO:0016864	5	0.0423099	2.04066	8	175	147	6562	MGG_10879,MGG_16978,MGG_15114,MGG_12496,MGG_10724,MGG_01391,MGG_13279,MGG_07953,	0.319572
Molecular function	protein disulfide isomerase activity	GO:0003756	6	0.0423099	2.04066	8	175	147	6562	MGG_10879,MGG_16978,MGG_15114,MGG_12496,MGG_10724,MGG_01391,MGG_13279,MGG_07953,	0.319572
Molecular function	alcohol dehydrogenase [NAD(P)+] activity	GO:0018455	6	0.0426108	1.56468	17	485	147	6562	MGG_10916,MGG_05046,MGG_16978,MGG_14831,MGG_10910,MGG_07216,MGG_16813,MGG_09680,MGG_06327,MGG_10724,MGG_12982,MGG_01544,MGG_05941,MGG_09589,MGG_09857,MGG_06585,MGG_04162,	0.316894
Molecular function	inorganic cation transmembrane transporter activity	GO:0022890	6	0.0428495	1.23223	53	1920	147	6562	MGG_10879,MGG_10912,MGG_10916,MGG_01485,MGG_11608,MGG_05046,MGG_16978,MGG_14831,MGG_13349,MGG_14956,MGG_03937,MGG_07219,MGG_09119,MGG_07216,MGG_09631,MGG_12388,MGG_09354,MGG_02075,MGG_14819,MGG_02348,MGG_00566,MGG_01373,MGG_10106,MGG_13464,MGG_03707,MGG_12496,MGG_01281,MGG_16813,MGG_16812,MGG_09680,MGG_03619,MGG_06327,MGG_06847,MGG_10724,MGG_01391,MGG_07653,MGG_10046,MGG_12982,MGG_13279,MGG_01544…	0.315754
Molecular function	all-trans retinol 3,4-desaturase activity	GO:0061896	5	0.0431844	2.59532	5	86	147	6562	MGG_10879,MGG_16978,MGG_12496,MGG_01391,MGG_01544,	0.317254
Molecular function	all-trans retinal 3,4-desaturase activity	GO:0061897	5	0.0431844	2.59532	5	86	147	6562	MGG_10879,MGG_16978,MGG_12496,MGG_01391,MGG_01544,	0.317254
Molecular function	all-trans retinoic acid 3,4-desaturase activity	GO:0061898	5	0.0431844	2.59532	5	86	147	6562	MGG_10879,MGG_16978,MGG_12496,MGG_01391,MGG_01544,	0.317254
Molecular function	glycerol dehydrogenase [NAD+] activity	GO:0008888	7	0.0431844	2.59532	5	86	147	6562	MGG_07216,MGG_01391,MGG_12982,MGG_02272,MGG_08378,	0.317254
Molecular function	glutathione peroxidase activity	GO:0004602	6	0.0437391	2.15501	7	145	147	6562	MGG_10879,MGG_01281,MGG_10724,MGG_01391,MGG_13279,MGG_02272,MGG_08378,	0.316519
Molecular function	MHC class II protein binding	GO:0042289	6	0.0450238	2.56549	5	87	147	6562	MGG_10916,MGG_12155,MGG_01373,MGG_09680,MGG_05941,	0.311812
Molecular function	vitamin D binding	GO:0005499	5	0.0450238	2.56549	5	87	147	6562	MGG_16978,MGG_12496,MGG_10724,MGG_13279,MGG_01544,	0.311812
Molecular function	icosatetraenoic acid binding	GO:0050543	9	0.0451145	2.14025	7	146	147	6562	MGG_10879,MGG_16978,MGG_12496,MGG_10724,MGG_01391,MGG_08378,MGG_07953,	0.31066
Molecular function	glutamate-ammonia ligase activity	GO:0004356	7	0.0453961	2.30894	6	116	147	6562	MGG_10912,MGG_05045,MGG_05046,MGG_14831,MGG_07219,MGG_09589,	0.311712
Molecular function	steroid hydroxylase activity	GO:0008395	5	0.0466964	1.82949	10	244	147	6562	MGG_10879,MGG_16978,MGG_14956,MGG_12496,MGG_10724,MGG_01391,MGG_01544,MGG_02272,MGG_08378,MGG_07953,	0.31793
Molecular function	antiporter activity	GO:0015297	6	0.0469579	1.54556	17	491	147	6562	MGG_10912,MGG_10916,MGG_01485,MGG_16978,MGG_14831,MGG_13349,MGG_01516,MGG_07219,MGG_12388,MGG_02348,MGG_10724,MGG_06323,MGG_13279,MGG_01544,MGG_05941,MGG_09589,MGG_09972,	0.318812
Molecular function	fibroblast growth factor receptor binding	GO:0005104	6	0.0470027	2.2892	6	117	147	6562	MGG_10912,MGG_14831,MGG_07219,MGG_04348,MGG_08416,MGG_09589,	0.318223
Molecular function	histone threonine kinase activity	GO:0035184	8	0.0470027	2.2892	6	117	147	6562	MGG_13349,MGG_01391,MGG_01544,MGG_08378,MGG_09857,MGG_04961,	0.318223
Molecular function	E-box binding	GO:0070888	11	0.0472714	1.99506	8	179	147	6562	MGG_10879,MGG_16978,MGG_07216,MGG_12496,MGG_10724,MGG_01391,MGG_12982,MGG_01544,	0.316495
Molecular function	passive transmembrane transporter activity	GO:0022803	4	0.0485139	1.26068	44	1558	147	6562	MGG_10879,MGG_10912,MGG_10916,MGG_11608,MGG_05045,MGG_05046,MGG_16978,MGG_14831,MGG_13349,MGG_03937,MGG_07219,MGG_07216,MGG_12388,MGG_02075,MGG_02348,MGG_00566,MGG_01373,MGG_13464,MGG_03707,MGG_12496,MGG_01281,MGG_16813,MGG_09680,MGG_06327,MGG_09839,MGG_06847,MGG_10724,MGG_07016,MGG_01391,MGG_12982,MGG_13279,MGG_01544,MGG_08416,MGG_04576,MGG_05941,MGG_02272,MGG_09225,MGG_08378,MGG_09589,MGG_09857…	0.323917
Molecular function	channel activity	GO:0015267	5	0.0485139	1.26068	44	1558	147	6562	MGG_10879,MGG_10912,MGG_10916,MGG_11608,MGG_05045,MGG_05046,MGG_16978,MGG_14831,MGG_13349,MGG_03937,MGG_07219,MGG_07216,MGG_12388,MGG_02075,MGG_02348,MGG_00566,MGG_01373,MGG_13464,MGG_03707,MGG_12496,MGG_01281,MGG_16813,MGG_09680,MGG_06327,MGG_09839,MGG_06847,MGG_10724,MGG_07016,MGG_01391,MGG_12982,MGG_13279,MGG_01544,MGG_08416,MGG_04576,MGG_05941,MGG_02272,MGG_09225,MGG_08378,MGG_09589,MGG_09857…	0.323917
Molecular function	steroid 17-alpha-monooxygenase activity	GO:0004508	6	0.0486442	2.2698	6	118	147	6562	MGG_10879,MGG_16978,MGG_12496,MGG_10724,MGG_01544,MGG_07953,	0.323003
Molecular function	17-alpha-hydroxyprogesterone aldolase activity	GO:0047442	6	0.0486442	2.2698	6	118	147	6562	MGG_10879,MGG_16978,MGG_12496,MGG_10724,MGG_01544,MGG_07953,	0.323003
Molecular function	hydroperoxy icosatetraenoate dehydratase activity	GO:0106256	6	0.0486442	2.2698	6	118	147	6562	MGG_10879,MGG_16978,MGG_12496,MGG_10724,MGG_01544,MGG_07953,	0.323003
Molecular function	ribonuclease activity	GO:0004540	6	0.0497122	1.45563	21	644	147	6562	MGG_10879,MGG_10912,MGG_11608,MGG_05046,MGG_16978,MGG_14831,MGG_07219,MGG_09996,MGG_02348,MGG_00566,MGG_13617,MGG_13464,MGG_00795,MGG_16812,MGG_10724,MGG_01391,MGG_01544,MGG_04576,MGG_08378,MGG_09589,MGG_15048,	0.317869
Cellular component	extracellular region	GO:0005576	3	0.000295615	1.24013	106	3907	148	6765	MGG_10879,MGG_10912,MGG_04631,MGG_10916,MGG_11608,MGG_05045,MGG_02330,MGG_05046,MGG_04991,MGG_16978,MGG_14831,MGG_13349,MGG_14956,MGG_10910,MGG_13350,MGG_17154,MGG_00940,MGG_07219,MGG_04348,MGG_09119,MGG_07216,MGG_09995,MGG_00144,MGG_02320,MGG_08025,MGG_09631,MGG_13919,MGG_09354,MGG_12155,MGG_04699,MGG_02075,MGG_14819,MGG_08732,MGG_09148,MGG_08577,MGG_01418,MGG_15114,MGG_02348,MGG_02347,MGG_00566…	0.348235
Cellular component	melanosome	GO:0042470	9	0.000300723	2.0133	27	613	148	6765	MGG_10879,MGG_10912,MGG_10916,MGG_05046,MGG_16978,MGG_14831,MGG_00940,MGG_07219,MGG_07216,MGG_01373,MGG_10585,MGG_12496,MGG_16812,MGG_09680,MGG_03619,MGG_06327,MGG_06847,MGG_10724,MGG_01391,MGG_12982,MGG_13279,MGG_08416,MGG_05941,MGG_09589,MGG_07953,MGG_01571,MGG_02818,	0.177126
Cellular component	pigment granule	GO:0048770	8	0.000400135	1.97781	27	624	148	6765	MGG_10879,MGG_10912,MGG_10916,MGG_05046,MGG_16978,MGG_14831,MGG_00940,MGG_07219,MGG_07216,MGG_01373,MGG_10585,MGG_12496,MGG_16812,MGG_09680,MGG_03619,MGG_06327,MGG_06847,MGG_10724,MGG_01391,MGG_12982,MGG_13279,MGG_08416,MGG_05941,MGG_09589,MGG_07953,MGG_01571,MGG_02818,	0.15712
Cellular component	host cell nuclear matrix	GO:0044204	7	0.00089539	6.52992	5	35	148	6765	MGG_14831,MGG_03707,MGG_00677,MGG_09839,MGG_07016,	0.263692
Cellular component	obsolete anchored component of plasma membrane	GO:0046658	0	0.000961559	2.71335	13	219	148	6765	MGG_10916,MGG_11608,MGG_05046,MGG_04348,MGG_01418,MGG_01373,MGG_13464,MGG_09680,MGG_06327,MGG_01391,MGG_05941,MGG_08370,MGG_04162,	0.226543
Cellular component	cell surface	GO:0009986	3	0.001156	1.43471	57	1816	148	6765	MGG_10879,MGG_10912,MGG_10916,MGG_11608,MGG_05045,MGG_16978,MGG_14831,MGG_13349,MGG_07219,MGG_07215,MGG_07216,MGG_08025,MGG_09631,MGG_13919,MGG_04699,MGG_02075,MGG_09148,MGG_08577,MGG_15114,MGG_02348,MGG_00566,MGG_09817,MGG_04922,MGG_00601,MGG_07634,MGG_05054,MGG_01373,MGG_10585,MGG_13464,MGG_12496,MGG_00795,MGG_16813,MGG_09680,MGG_00503,MGG_06327,MGG_06847,MGG_10724,MGG_01391,MGG_09950,MGG_10046…	0.226961
Cellular component	main axon	GO:0044304	3	0.00135947	2.32175	16	315	148	6765	MGG_10912,MGG_11608,MGG_14831,MGG_13349,MGG_07219,MGG_07216,MGG_02075,MGG_08732,MGG_00566,MGG_10585,MGG_13464,MGG_00795,MGG_16813,MGG_10046,MGG_12982,MGG_09589,	0.22878
Cellular component	viral tegument	GO:0019033	3	0.00136838	2.90638	11	173	148	6765	MGG_14831,MGG_13349,MGG_15114,MGG_03707,MGG_00677,MGG_09839,MGG_07016,MGG_01391,MGG_07653,MGG_02272,MGG_08378,	0.201493
Cellular component	collagen type IX trimer	GO:0005594	5	0.0021544	3.85501	7	83	148	6765	MGG_10879,MGG_16978,MGG_13349,MGG_12496,MGG_10724,MGG_01391,MGG_07953,	0.281988
Cellular component	FACIT collagen trimer	GO:0005593	4	0.00230804	3.80912	7	84	148	6765	MGG_10879,MGG_16978,MGG_13349,MGG_12496,MGG_10724,MGG_01391,MGG_07953,	0.271887
Cellular component	plant-type cell wall	GO:0009505	5	0.00312147	2.61877	11	192	148	6765	MGG_11608,MGG_05046,MGG_16978,MGG_14956,MGG_09817,MGG_07634,MGG_13464,MGG_02272,MGG_08378,MGG_04162,MGG_02818,	0.334282
Cellular component	sperm plasma membrane	GO:0097524	5	0.00489699	4.48132	5	51	148	6765	MGG_10879,MGG_10724,MGG_01391,MGG_02272,MGG_08378,	0.412047
Cellular component	adherens junction	GO:0005912	6	0.00521836	1.97725	17	393	148	6765	MGG_10879,MGG_11608,MGG_16978,MGG_14819,MGG_13464,MGG_12496,MGG_03826,MGG_00503,MGG_06847,MGG_10724,MGG_01391,MGG_13279,MGG_01544,MGG_02272,MGG_08378,MGG_08523,MGG_07953,	0.409815
Cellular component	presynapse	GO:0098793	3	0.00533961	1.46528	41	1279	148	6765	MGG_10879,MGG_10916,MGG_11608,MGG_16978,MGG_14831,MGG_13349,MGG_07216,MGG_13919,MGG_02075,MGG_14819,MGG_08732,MGG_00566,MGG_05054,MGG_01373,MGG_13464,MGG_12496,MGG_01281,MGG_16813,MGG_16812,MGG_09680,MGG_03619,MGG_06327,MGG_09839,MGG_06847,MGG_10724,MGG_07016,MGG_12982,MGG_13279,MGG_01544,MGG_08416,MGG_05941,MGG_02272,MGG_08378,MGG_08772,MGG_00929,MGG_14061,MGG_09857,MGG_04961,MGG_07953,MGG_04162…	0.393129
Cellular component	cell wall	GO:0005618	4	0.0058841	1.39927	48	1568	148	6765	MGG_10879,MGG_10912,MGG_10916,MGG_11608,MGG_05045,MGG_05046,MGG_16978,MGG_14831,MGG_13349,MGG_14956,MGG_07219,MGG_07216,MGG_02320,MGG_09631,MGG_12155,MGG_08732,MGG_08577,MGG_01418,MGG_02348,MGG_09818,MGG_09817,MGG_07634,MGG_01373,MGG_07473,MGG_00319,MGG_13464,MGG_12496,MGG_16813,MGG_16812,MGG_09680,MGG_03619,MGG_06327,MGG_06847,MGG_10724,MGG_07653,MGG_12982,MGG_13279,MGG_01544,MGG_05941,MGG_02272…	0.407733
Cellular component	host cell endosome membrane	GO:0044175	6	0.00718407	1.91394	17	406	148	6765	MGG_10879,MGG_10912,MGG_10916,MGG_14831,MGG_13349,MGG_07219,MGG_07634,MGG_01373,MGG_12496,MGG_00677,MGG_09680,MGG_10724,MGG_02272,MGG_08378,MGG_09589,MGG_09857,MGG_07953,	0.470158
Cellular component	host cell endosome	GO:0044174	8	0.00738972	1.79253	20	510	148	6765	MGG_10879,MGG_10912,MGG_10916,MGG_14831,MGG_13349,MGG_07219,MGG_07634,MGG_01373,MGG_12496,MGG_00677,MGG_09680,MGG_10724,MGG_13279,MGG_02272,MGG_08378,MGG_09589,MGG_09857,MGG_07953,MGG_06585,MGG_15048,	0.458162
Cellular component	chromaffin granule	GO:0042583	10	0.00745189	2.81289	8	130	148	6765	MGG_10912,MGG_14831,MGG_07219,MGG_08732,MGG_16813,MGG_06847,MGG_13279,MGG_09589,	0.438917
Cellular component	obsolete anchored component of membrane	GO:0031225	0	0.00835657	1.80557	19	481	148	6765	MGG_11608,MGG_02330,MGG_13349,MGG_04348,MGG_14819,MGG_01418,MGG_15114,MGG_05216,MGG_00601,MGG_10585,MGG_07473,MGG_13464,MGG_01281,MGG_06327,MGG_07016,MGG_08416,MGG_08370,MGG_09857,MGG_13261,	0.447456
Cellular component	dense body	GO:0097433	3	0.00851126	2.74944	8	133	148	6765	MGG_10879,MGG_16978,MGG_12496,MGG_10724,MGG_01391,MGG_01544,MGG_08378,MGG_07953,	0.435924
Cellular component	internode region of axon	GO:0033269	3	0.00966661	2.93547	7	109	148	6765	MGG_10912,MGG_11608,MGG_14831,MGG_07219,MGG_13464,MGG_10046,MGG_09589,	0.421751
Cellular component	apical part of cell	GO:0045177	3	0.0102943	1.41121	41	1328	148	6765	MGG_10911,MGG_10879,MGG_10912,MGG_10916,MGG_11608,MGG_05046,MGG_16978,MGG_14831,MGG_13349,MGG_07219,MGG_07216,MGG_09631,MGG_02075,MGG_08732,MGG_15114,MGG_02348,MGG_00566,MGG_05054,MGG_01373,MGG_13464,MGG_12496,MGG_01281,MGG_16812,MGG_09680,MGG_06327,MGG_06847,MGG_10724,MGG_01391,MGG_12982,MGG_13279,MGG_05941,MGG_02272,MGG_09225,MGG_08378,MGG_09589,MGG_08772,MGG_00929,MGG_08523,MGG_07953,MGG_04162…	0.433095
Cellular component	exocytic vesicle	GO:0070382	9	0.0103566	1.59523	26	745	148	6765	MGG_10879,MGG_10916,MGG_11608,MGG_16978,MGG_14831,MGG_13349,MGG_02075,MGG_08732,MGG_05054,MGG_01373,MGG_13464,MGG_12496,MGG_01281,MGG_09680,MGG_06327,MGG_09839,MGG_06847,MGG_07016,MGG_01391,MGG_01544,MGG_05941,MGG_08378,MGG_08772,MGG_09857,MGG_07953,MGG_04162,	0.420692
Cellular component	plasmodesma	GO:0009506	6	0.0105254	1.46639	35	1091	148	6765	MGG_10879,MGG_10916,MGG_11608,MGG_16978,MGG_13349,MGG_03937,MGG_09631,MGG_09354,MGG_12155,MGG_08732,MGG_02348,MGG_09817,MGG_07634,MGG_01373,MGG_13464,MGG_12496,MGG_03826,MGG_16813,MGG_16812,MGG_09680,MGG_06327,MGG_06847,MGG_01391,MGG_13279,MGG_01544,MGG_04576,MGG_05941,MGG_02272,MGG_08378,MGG_09857,MGG_08523,MGG_07953,MGG_04162,MGG_02818,MGG_02817,	0.413299
Cellular component	symplast	GO:0055044	3	0.0105254	1.46639	35	1091	148	6765	MGG_10879,MGG_10916,MGG_11608,MGG_16978,MGG_13349,MGG_03937,MGG_09631,MGG_09354,MGG_12155,MGG_08732,MGG_02348,MGG_09817,MGG_07634,MGG_01373,MGG_13464,MGG_12496,MGG_03826,MGG_16813,MGG_16812,MGG_09680,MGG_06327,MGG_06847,MGG_01391,MGG_13279,MGG_01544,MGG_04576,MGG_05941,MGG_02272,MGG_08378,MGG_09857,MGG_08523,MGG_07953,MGG_04162,MGG_02818,MGG_02817,	0.413299
Cellular component	synaptic vesicle	GO:0008021	10	0.0107282	1.63006	24	673	148	6765	MGG_10879,MGG_10916,MGG_11608,MGG_16978,MGG_14831,MGG_13349,MGG_02075,MGG_08732,MGG_05054,MGG_01373,MGG_13464,MGG_12496,MGG_01281,MGG_09680,MGG_06327,MGG_09839,MGG_06847,MGG_07016,MGG_01544,MGG_05941,MGG_08378,MGG_08772,MGG_09857,MGG_07953,	0.394931
Cellular component	cell cortex	GO:0005938	4	0.0116101	1.39318	42	1378	148	6765	MGG_10879,MGG_10912,MGG_10916,MGG_11608,MGG_16978,MGG_14831,MGG_13349,MGG_03937,MGG_07219,MGG_07216,MGG_12388,MGG_14819,MGG_08732,MGG_02348,MGG_00566,MGG_01373,MGG_00319,MGG_13464,MGG_12496,MGG_03826,MGG_01281,MGG_16813,MGG_09680,MGG_00503,MGG_06847,MGG_10724,MGG_01391,MGG_12982,MGG_13279,MGG_01544,MGG_08416,MGG_05941,MGG_02272,MGG_08378,MGG_09589,MGG_00929,MGG_09857,MGG_04961,MGG_08523,MGG_07953…	0.414444
Cellular component	neuron projection terminus	GO:0044306	3	0.0116834	1.59823	25	715	148	6765	MGG_10879,MGG_10916,MGG_05045,MGG_07216,MGG_02075,MGG_00566,MGG_05054,MGG_01373,MGG_12496,MGG_01281,MGG_16813,MGG_16812,MGG_09680,MGG_06327,MGG_06847,MGG_12982,MGG_13279,MGG_05941,MGG_08378,MGG_08772,MGG_00929,MGG_09857,MGG_04961,MGG_04162,MGG_02818,	0.404796
Cellular component	obsolete integral component of presynaptic membrane	GO:0099056	0	0.0128661	2.39177	9	172	148	6765	MGG_10912,MGG_14831,MGG_07219,MGG_02075,MGG_16812,MGG_13279,MGG_09589,MGG_09857,MGG_02818,	0.433036
Cellular component	proteasome core complex, alpha-subunit complex	GO:0019773	3	0.0136852	2.13959	11	235	148	6765	MGG_10916,MGG_16978,MGG_01373,MGG_12496,MGG_09680,MGG_06327,MGG_10724,MGG_01391,MGG_01544,MGG_09589,MGG_07953,	0.44781
Cellular component	clathrin-coated pit	GO:0005905	5	0.015863	1.79693	16	407	148	6765	MGG_10879,MGG_10916,MGG_16978,MGG_08732,MGG_05216,MGG_01373,MGG_12496,MGG_09680,MGG_10724,MGG_01391,MGG_13279,MGG_01544,MGG_05941,MGG_02272,MGG_08378,MGG_07953,	0.505045
Cellular component	Golgi apparatus subcompartment	GO:0098791	4	0.0169683	1.4745	30	930	148	6765	MGG_10879,MGG_10912,MGG_04631,MGG_10916,MGG_11608,MGG_16978,MGG_14831,MGG_07219,MGG_07216,MGG_09354,MGG_05216,MGG_05054,MGG_01373,MGG_02859,MGG_13464,MGG_01281,MGG_09680,MGG_06327,MGG_10724,MGG_06323,MGG_12982,MGG_13279,MGG_01544,MGG_05941,MGG_09225,MGG_09589,MGG_08772,MGG_09857,MGG_07953,MGG_04162,	0.526018
Cellular component	external encapsulating structure	GO:0030312	3	0.017811	1.25453	62	2259	148	6765	MGG_10879,MGG_10912,MGG_10916,MGG_11608,MGG_05045,MGG_05046,MGG_16978,MGG_14831,MGG_13349,MGG_14956,MGG_07219,MGG_07216,MGG_02320,MGG_09631,MGG_12388,MGG_12155,MGG_08732,MGG_09148,MGG_08577,MGG_01418,MGG_02348,MGG_09818,MGG_09817,MGG_04922,MGG_07634,MGG_01373,MGG_10585,MGG_07473,MGG_00319,MGG_13464,MGG_03707,MGG_12496,MGG_01281,MGG_16813,MGG_16812,MGG_09680,MGG_03619,MGG_00503,MGG_06327,MGG_09839…	0.537983
Cellular component	recycling endosome	GO:0055037	9	0.0178115	1.62145	21	592	148	6765	MGG_10879,MGG_10916,MGG_11608,MGG_16978,MGG_14831,MGG_00940,MGG_07216,MGG_12155,MGG_02348,MGG_00566,MGG_01373,MGG_13464,MGG_01281,MGG_09680,MGG_06327,MGG_12982,MGG_13279,MGG_01544,MGG_05941,MGG_07953,MGG_04162,	0.52455
Cellular component	smooth muscle contractile fiber	GO:0030485	7	0.0200753	2.79854	6	98	148	6765	MGG_16978,MGG_12496,MGG_10724,MGG_01544,MGG_02272,MGG_08378,	0.576797
Cellular component	axon terminus	GO:0043679	4	0.0221971	1.54606	23	680	148	6765	MGG_10879,MGG_10916,MGG_07216,MGG_02075,MGG_00566,MGG_05054,MGG_01373,MGG_12496,MGG_01281,MGG_16813,MGG_16812,MGG_09680,MGG_06847,MGG_12982,MGG_13279,MGG_05941,MGG_08378,MGG_08772,MGG_00929,MGG_09857,MGG_04961,MGG_04162,MGG_02818,	0.622576
Cellular component	AP-2 adaptor complex	GO:0030122	6	0.0239351	2.68879	6	102	148	6765	MGG_10879,MGG_16978,MGG_05216,MGG_12496,MGG_01544,MGG_07953,	0.655709
Cellular component	transport vesicle membrane	GO:0030658	7	0.024035	1.5736	21	610	148	6765	MGG_10879,MGG_10916,MGG_11608,MGG_16978,MGG_14831,MGG_02075,MGG_08732,MGG_01373,MGG_13464,MGG_03826,MGG_16813,MGG_09680,MGG_06327,MGG_10046,MGG_13279,MGG_01544,MGG_05941,MGG_09857,MGG_08523,MGG_07953,MGG_04162,	0.643483
Cellular component	clathrin coat of endocytic vesicle	GO:0030128	7	0.0249726	2.66269	6	103	148	6765	MGG_10879,MGG_16978,MGG_05216,MGG_12496,MGG_01544,MGG_07953,	0.639516
Cellular component	hemoglobin complex	GO:0005833	3	0.0269658	1.62603	18	506	148	6765	MGG_10879,MGG_11608,MGG_05046,MGG_16978,MGG_13349,MGG_14956,MGG_07216,MGG_12155,MGG_01418,MGG_13464,MGG_12496,MGG_01391,MGG_12982,MGG_01544,MGG_02272,MGG_09589,MGG_08523,MGG_02775,	0.675865
Cellular component	catenin complex	GO:0016342	5	0.0271371	2.61197	6	105	148	6765	MGG_10879,MGG_10724,MGG_01391,MGG_01544,MGG_02272,MGG_08378,	0.665989
Cellular component	dendritic spine	GO:0043197	7	0.0273418	1.49867	24	732	148	6765	MGG_10879,MGG_10912,MGG_10916,MGG_11608,MGG_14831,MGG_13349,MGG_07219,MGG_07216,MGG_14819,MGG_08732,MGG_02348,MGG_01373,MGG_13464,MGG_12496,MGG_03826,MGG_09680,MGG_12982,MGG_13279,MGG_08416,MGG_05941,MGG_08378,MGG_09589,MGG_00929,MGG_09857,	0.65732
Cellular component	neuron spine	GO:0044309	6	0.0277377	1.49663	24	733	148	6765	MGG_10879,MGG_10912,MGG_10916,MGG_11608,MGG_14831,MGG_13349,MGG_07219,MGG_07216,MGG_14819,MGG_08732,MGG_02348,MGG_01373,MGG_13464,MGG_12496,MGG_03826,MGG_09680,MGG_12982,MGG_13279,MGG_08416,MGG_05941,MGG_08378,MGG_09589,MGG_00929,MGG_09857,	0.6535
Cellular component	periplasmic space	GO:0042597	3	0.0287592	1.41369	30	970	148	6765	MGG_10879,MGG_10912,MGG_10916,MGG_11608,MGG_05045,MGG_16978,MGG_14831,MGG_13349,MGG_00940,MGG_07219,MGG_07216,MGG_02075,MGG_15114,MGG_09817,MGG_07634,MGG_01373,MGG_13464,MGG_12496,MGG_09680,MGG_03619,MGG_06327,MGG_10724,MGG_07653,MGG_01544,MGG_08416,MGG_05941,MGG_08378,MGG_09589,MGG_08523,MGG_02817,	0.627378
Cellular component	plastid membrane	GO:0042170	5	0.0289195	1.36621	35	1171	148	6765	MGG_10879,MGG_10912,MGG_04631,MGG_10916,MGG_05046,MGG_16978,MGG_14831,MGG_14956,MGG_10910,MGG_07219,MGG_07216,MGG_08732,MGG_02348,MGG_13617,MGG_01373,MGG_12496,MGG_16813,MGG_09680,MGG_03619,MGG_06327,MGG_06847,MGG_10724,MGG_01391,MGG_12982,MGG_13279,MGG_01544,MGG_03883,MGG_05941,MGG_08378,MGG_09589,MGG_00929,MGG_09857,MGG_07953,MGG_04162,MGG_02818,	0.619404
Cellular component	clathrin adaptor complex	GO:0030131	5	0.0291889	2.35269	7	136	148	6765	MGG_10879,MGG_16978,MGG_05216,MGG_12496,MGG_13279,MGG_01544,MGG_07953,	0.61401
Cellular component	dopaminergic synapse	GO:0098691	5	0.0302171	2.33552	7	137	148	6765	MGG_10916,MGG_02075,MGG_01373,MGG_09680,MGG_12982,MGG_08416,MGG_05941,	0.624486
Cellular component	AP-1 adaptor complex	GO:0030121	6	0.0303491	2.85684	5	80	148	6765	MGG_10879,MGG_16978,MGG_13279,MGG_01544,MGG_07953,	0.616401
Cellular component	dense core granule	GO:0031045	10	0.0306117	2.53941	6	108	148	6765	MGG_07216,MGG_02075,MGG_01281,MGG_06327,MGG_12982,MGG_04162,	0.611196
Cellular component	F-actin capping protein complex	GO:0008290	3	0.0317958	2.82157	5	81	148	6765	MGG_14819,MGG_00566,MGG_01391,MGG_02272,MGG_08378,	0.624257
Cellular component	AP-type membrane coat adaptor complex	GO:0030119	4	0.0323462	2.30192	7	139	148	6765	MGG_10879,MGG_16978,MGG_05216,MGG_12496,MGG_13279,MGG_01544,MGG_07953,	0.624653
Cellular component	obsolete integral component of synaptic vesicle membrane	GO:0030285	0	0.033285	2.78716	5	82	148	6765	MGG_10916,MGG_02075,MGG_01373,MGG_09680,MGG_13279,	0.632415
Cellular component	perinuclear region of cytoplasm	GO:0048471	3	0.0335105	1.28719	45	1598	148	6765	MGG_10879,MGG_10912,MGG_10916,MGG_16978,MGG_14831,MGG_13349,MGG_14956,MGG_13350,MGG_03937,MGG_07219,MGG_04348,MGG_09631,MGG_04699,MGG_14819,MGG_08732,MGG_02348,MGG_00566,MGG_09817,MGG_13617,MGG_05054,MGG_01373,MGG_12496,MGG_00795,MGG_03826,MGG_01281,MGG_09680,MGG_03619,MGG_00503,MGG_06327,MGG_06847,MGG_10724,MGG_01391,MGG_13279,MGG_01544,MGG_08416,MGG_04576,MGG_05941,MGG_08378,MGG_09589,MGG_08772…	0.626593
Cellular component	compact myelin	GO:0043218	3	0.0345144	2.12602	8	172	148	6765	MGG_10912,MGG_11608,MGG_14831,MGG_07219,MGG_13464,MGG_06847,MGG_10046,MGG_09589,	0.635281
Cellular component	photosystem I	GO:0009522	5	0.0345465	1.92867	10	237	148	6765	MGG_10912,MGG_05046,MGG_14831,MGG_07219,MGG_06847,MGG_03883,MGG_08378,MGG_09589,MGG_09857,MGG_04162,	0.626089
Cellular component	collagen-containing extracellular matrix	GO:0062023	5	0.0347492	1.45017	25	788	148	6765	MGG_10879,MGG_11608,MGG_16978,MGG_13349,MGG_12155,MGG_09148,MGG_09817,MGG_04922,MGG_10585,MGG_13464,MGG_12496,MGG_01281,MGG_00503,MGG_06327,MGG_06847,MGG_10724,MGG_01391,MGG_01544,MGG_08416,MGG_08378,MGG_09589,MGG_08523,MGG_07953,MGG_03598,MGG_02818,	0.620221
Cellular component	trans-Golgi network transport vesicle	GO:0030140	10	0.0381327	1.82838	11	275	148	6765	MGG_10879,MGG_10916,MGG_11608,MGG_16978,MGG_01373,MGG_13464,MGG_09680,MGG_13279,MGG_01544,MGG_05941,MGG_07953,	0.641719
Cellular component	organelle outer membrane	GO:0031968	6	0.0400965	1.29949	40	1407	148	6765	MGG_10879,MGG_10912,MGG_04631,MGG_05046,MGG_16978,MGG_14831,MGG_13349,MGG_14956,MGG_10910,MGG_07219,MGG_07216,MGG_09631,MGG_08732,MGG_02348,MGG_13617,MGG_05054,MGG_03707,MGG_12496,MGG_01281,MGG_16813,MGG_16812,MGG_09680,MGG_03619,MGG_06327,MGG_09839,MGG_06847,MGG_10724,MGG_07016,MGG_01391,MGG_12982,MGG_01544,MGG_03883,MGG_08378,MGG_09589,MGG_08772,MGG_00929,MGG_09857,MGG_07953,MGG_04162,MGG_02818,	0.665262
Cellular component	apical plasma membrane	GO:0016324	5	0.0407343	1.33097	35	1202	148	6765	MGG_10911,MGG_10879,MGG_10912,MGG_10916,MGG_05046,MGG_16978,MGG_14831,MGG_13349,MGG_07219,MGG_07216,MGG_09631,MGG_02075,MGG_15114,MGG_02348,MGG_00566,MGG_01373,MGG_12496,MGG_01281,MGG_16812,MGG_09680,MGG_06327,MGG_06847,MGG_10724,MGG_01391,MGG_12982,MGG_13279,MGG_05941,MGG_02272,MGG_09225,MGG_08378,MGG_09589,MGG_08772,MGG_07953,MGG_04162,MGG_02818,	0.666459
Cellular component	axon	GO:0030424	6	0.0409012	1.26589	46	1661	148	6765	MGG_10879,MGG_10912,MGG_10916,MGG_11608,MGG_16978,MGG_14831,MGG_13349,MGG_07219,MGG_07216,MGG_09631,MGG_12155,MGG_02075,MGG_08732,MGG_02348,MGG_00566,MGG_05054,MGG_01373,MGG_10585,MGG_13464,MGG_12496,MGG_00795,MGG_03826,MGG_01281,MGG_16813,MGG_16812,MGG_09680,MGG_06327,MGG_06847,MGG_10724,MGG_01391,MGG_10046,MGG_12982,MGG_13279,MGG_01544,MGG_08416,MGG_05941,MGG_02272,MGG_08378,MGG_09589,MGG_08772…	0.660022
Cellular component	sarcolemma	GO:0042383	5	0.0415502	1.5036	20	608	148	6765	MGG_10879,MGG_10916,MGG_16978,MGG_13349,MGG_02348,MGG_00566,MGG_01373,MGG_12496,MGG_00795,MGG_09680,MGG_06327,MGG_06847,MGG_10724,MGG_01391,MGG_13279,MGG_05941,MGG_08378,MGG_00929,MGG_07953,MGG_04162,	0.661434
Cellular component	basal part of cell	GO:0045178	3	0.0426571	1.36718	30	1003	148	6765	MGG_10912,MGG_10916,MGG_11608,MGG_16978,MGG_14831,MGG_13349,MGG_07219,MGG_07216,MGG_09631,MGG_02075,MGG_02348,MGG_00566,MGG_01373,MGG_13464,MGG_00795,MGG_01281,MGG_09680,MGG_06327,MGG_06847,MGG_10724,MGG_01391,MGG_12982,MGG_13279,MGG_01544,MGG_05941,MGG_02272,MGG_08378,MGG_02275,MGG_08523,MGG_04162,	0.670001
Cellular component	mitochondrial crista	GO:0030061	3	0.043129	2.59713	5	88	148	6765	MGG_02348,MGG_06847,MGG_10724,MGG_01391,MGG_01544,	0.668499
Cellular component	chloroplast membrane	GO:0031969	6	0.0433932	1.49622	20	611	148	6765	MGG_10879,MGG_10912,MGG_10916,MGG_16978,MGG_14831,MGG_14956,MGG_07219,MGG_02348,MGG_01373,MGG_12496,MGG_09680,MGG_03619,MGG_10724,MGG_01391,MGG_13279,MGG_05941,MGG_08378,MGG_09589,MGG_07953,MGG_04162,	0.647053
Cellular component	thylakoid membrane	GO:0042651	5	0.0451144	1.34316	32	1089	148	6765	MGG_10879,MGG_10912,MGG_04631,MGG_05046,MGG_16978,MGG_14831,MGG_14956,MGG_10910,MGG_07219,MGG_07216,MGG_08732,MGG_02348,MGG_13617,MGG_12496,MGG_16813,MGG_09680,MGG_03619,MGG_06327,MGG_06847,MGG_10724,MGG_01391,MGG_12982,MGG_01544,MGG_03883,MGG_02272,MGG_08378,MGG_09589,MGG_00929,MGG_09857,MGG_07953,MGG_04162,MGG_02818,	0.656108
Cellular component	clathrin vesicle coat	GO:0030125	6	0.0458564	2.13311	7	150	148	6765	MGG_10879,MGG_16978,MGG_05216,MGG_12496,MGG_13279,MGG_01544,MGG_07953,	0.658766
Cellular component	transport vesicle	GO:0030133	8	0.04721	1.32266	34	1175	148	6765	MGG_10879,MGG_10916,MGG_11608,MGG_16978,MGG_14831,MGG_13349,MGG_02075,MGG_08732,MGG_02348,MGG_05054,MGG_01373,MGG_13464,MGG_12496,MGG_03826,MGG_01281,MGG_16813,MGG_09680,MGG_06327,MGG_09839,MGG_06847,MGG_10724,MGG_07016,MGG_01391,MGG_10046,MGG_13279,MGG_01544,MGG_05941,MGG_08378,MGG_08772,MGG_09857,MGG_08523,MGG_07953,MGG_04162,MGG_02818,	0.670041
Cellular component	trans-Golgi network	GO:0005802	5	0.0483216	1.44484	22	696	148	6765	MGG_10879,MGG_10912,MGG_10916,MGG_11608,MGG_16978,MGG_14831,MGG_07219,MGG_07216,MGG_01373,MGG_13464,MGG_01281,MGG_09680,MGG_06327,MGG_06323,MGG_12982,MGG_13279,MGG_01544,MGG_05941,MGG_09589,MGG_09857,MGG_07953,MGG_04162,	0.677653
Cellular component	fatty acid synthase complex	GO:0005835	4	0.0486434	2.51151	5	91	148	6765	MGG_10912,MGG_14831,MGG_07219,MGG_12982,MGG_09589,	0.674141
Cellular component	cell-cell junction	GO:0005911	5	0.049485	1.25937	44	1597	148	6765	MGG_10879,MGG_10916,MGG_11608,MGG_16978,MGG_13349,MGG_03937,MGG_07216,MGG_09631,MGG_09354,MGG_12155,MGG_14819,MGG_08732,MGG_02348,MGG_00566,MGG_09817,MGG_07634,MGG_01373,MGG_13464,MGG_12496,MGG_00795,MGG_03826,MGG_01281,MGG_16813,MGG_16812,MGG_09680,MGG_00503,MGG_06327,MGG_06847,MGG_10724,MGG_07016,MGG_01391,MGG_12982,MGG_13279,MGG_01544,MGG_04576,MGG_05941,MGG_02272,MGG_08378,MGG_09857,MGG_08523…	0.67783
Cellular component	host cell cytoplasm	GO:0030430	6	0.0498542	1.24098	48	1768	148	6765	MGG_10879,MGG_10912,MGG_10916,MGG_05045,MGG_16978,MGG_14831,MGG_13349,MGG_14956,MGG_10910,MGG_07219,MGG_07216,MGG_02320,MGG_08025,MGG_15114,MGG_02348,MGG_02347,MGG_09817,MGG_07634,MGG_03393,MGG_01373,MGG_03707,MGG_12496,MGG_03826,MGG_00677,MGG_16812,MGG_09680,MGG_03619,MGG_09839,MGG_10724,MGG_07016,MGG_01391,MGG_07653,MGG_12982,MGG_13279,MGG_15184,MGG_08416,MGG_05941,MGG_02272,MGG_08378,MGG_09589…	0.667367
Biological process	cellulose catabolic process	GO:0030245	10	3.18103e-07	3.56052	21	273	143	6619	MGG_10912,MGG_11608,MGG_05046,MGG_14831,MGG_17154,MGG_07219,MGG_07216,MGG_03374,MGG_14819,MGG_07634,MGG_07473,MGG_00319,MGG_13464,MGG_00677,MGG_12696,MGG_09839,MGG_06847,MGG_07016,MGG_12982,MGG_15184,MGG_09589,	0.00301562
Biological process	beta-glucan catabolic process	GO:0051275	9	4.06051e-07	3.5091	21	277	143	6619	MGG_10912,MGG_11608,MGG_05046,MGG_14831,MGG_17154,MGG_07219,MGG_07216,MGG_03374,MGG_14819,MGG_07634,MGG_07473,MGG_00319,MGG_13464,MGG_00677,MGG_12696,MGG_09839,MGG_06847,MGG_07016,MGG_12982,MGG_15184,MGG_09589,	0.00192468
Biological process	cellulose metabolic process	GO:0030243	9	4.05329e-06	3.04709	21	319	143	6619	MGG_10912,MGG_11608,MGG_05046,MGG_14831,MGG_17154,MGG_07219,MGG_07216,MGG_03374,MGG_14819,MGG_07634,MGG_07473,MGG_00319,MGG_13464,MGG_00677,MGG_12696,MGG_09839,MGG_06847,MGG_07016,MGG_12982,MGG_15184,MGG_09589,	0.0128084
Biological process	beta-glucan metabolic process	GO:0051273	8	1.46967e-05	2.64167	23	403	143	6619	MGG_10912,MGG_11608,MGG_05046,MGG_14831,MGG_17154,MGG_07219,MGG_07216,MGG_03374,MGG_09631,MGG_14819,MGG_07634,MGG_07473,MGG_00319,MGG_13464,MGG_00677,MGG_12696,MGG_09839,MGG_06847,MGG_07016,MGG_12982,MGG_15184,MGG_09589,MGG_08370,	0.0348312
Biological process	mesenchyme morphogenesis	GO:0072132	5	7.17739e-05	3.77851	12	147	143	6619	MGG_10879,MGG_16978,MGG_04348,MGG_07216,MGG_12496,MGG_10724,MGG_12982,MGG_01544,MGG_02272,MGG_08378,MGG_00929,MGG_07953,	0.136083
Biological process	cellular carbohydrate catabolic process	GO:0044275	6	7.59434e-05	1.85537	38	948	143	6619	MGG_10912,MGG_10916,MGG_11608,MGG_05046,MGG_16978,MGG_14831,MGG_13349,MGG_17154,MGG_07219,MGG_07216,MGG_03374,MGG_14819,MGG_01418,MGG_02348,MGG_07634,MGG_07473,MGG_00319,MGG_13464,MGG_00677,MGG_01281,MGG_16812,MGG_12696,MGG_09680,MGG_09839,MGG_06847,MGG_10724,MGG_07016,MGG_01391,MGG_12982,MGG_01544,MGG_15184,MGG_01943,MGG_05941,MGG_02272,MGG_08378,MGG_09589,MGG_09857,MGG_15048,	0.119991
Biological process	flavonoid biosynthetic process	GO:0009813	5	0.000100825	2.81026	17	280	143	6619	MGG_10879,MGG_10912,MGG_05046,MGG_16978,MGG_14831,MGG_07219,MGG_00566,MGG_07634,MGG_12496,MGG_10724,MGG_01391,MGG_01544,MGG_02272,MGG_08378,MGG_09589,MGG_07953,MGG_06585,	0.136546
Biological process	vitamin catabolic process	GO:0009111	5	0.000101405	2.92722	16	253	143	6619	MGG_10879,MGG_11608,MGG_16978,MGG_07216,MGG_14819,MGG_13464,MGG_12496,MGG_16813,MGG_10724,MGG_01391,MGG_12982,MGG_01544,MGG_02272,MGG_08378,MGG_08523,MGG_07953,	0.120165
Biological process	signaling receptor ligand precursor processing	GO:0140448	8	0.000175315	2.68558	17	293	143	6619	MGG_10879,MGG_11608,MGG_16978,MGG_07216,MGG_09148,MGG_02348,MGG_04922,MGG_13464,MGG_06327,MGG_10724,MGG_12982,MGG_01544,MGG_08416,MGG_08378,MGG_09857,MGG_08523,MGG_15048,	0.184665
Biological process	adventitious root development	GO:0048830	6	0.00018151	5.78584	7	56	143	6619	MGG_10879,MGG_16978,MGG_13617,MGG_12496,MGG_02272,MGG_08378,MGG_07953,	0.172072
Biological process	histoblast morphogenesis	GO:0007488	8	0.000200186	8.90129	5	26	143	6619	MGG_12496,MGG_01281,MGG_10724,MGG_01391,MGG_01544,	0.172524
Biological process	lactone metabolic process	GO:1901334	5	0.000206605	2.4045	20	385	143	6619	MGG_10912,MGG_04631,MGG_10916,MGG_11608,MGG_14831,MGG_14956,MGG_07219,MGG_07216,MGG_01373,MGG_13464,MGG_09680,MGG_03619,MGG_01391,MGG_12982,MGG_05941,MGG_02272,MGG_08378,MGG_09589,MGG_08523,MGG_02818,	0.163218
Biological process	amine biosynthetic process	GO:0009309	6	0.00023204	2.26291	22	450	143	6619	MGG_10879,MGG_10912,MGG_05045,MGG_16978,MGG_14831,MGG_13349,MGG_14956,MGG_07219,MGG_07216,MGG_02075,MGG_01373,MGG_12496,MGG_16813,MGG_07016,MGG_01391,MGG_12982,MGG_01544,MGG_02272,MGG_08378,MGG_09589,MGG_09857,MGG_07953,	0.16921
Biological process	biogenic amine biosynthetic process	GO:0042401	7	0.00023204	2.26291	22	450	143	6619	MGG_10879,MGG_10912,MGG_05045,MGG_16978,MGG_14831,MGG_13349,MGG_14956,MGG_07219,MGG_07216,MGG_02075,MGG_01373,MGG_12496,MGG_16813,MGG_07016,MGG_01391,MGG_12982,MGG_01544,MGG_02272,MGG_08378,MGG_09589,MGG_09857,MGG_07953,	0.16921
Biological process	DNA integration	GO:0015074	8	0.00025005	2.19958	23	484	143	6619	MGG_10879,MGG_10912,MGG_05045,MGG_05046,MGG_16978,MGG_14831,MGG_13349,MGG_17154,MGG_07219,MGG_04699,MGG_07634,MGG_01281,MGG_16813,MGG_10724,MGG_01391,MGG_13279,MGG_02272,MGG_08378,MGG_09589,MGG_00929,MGG_09857,MGG_15048,MGG_02775,	0.158031
Biological process	tertiary alcohol biosynthetic process	GO:1902645	7	0.00026624	3.10169	13	194	143	6619	MGG_10912,MGG_05046,MGG_16978,MGG_14831,MGG_07219,MGG_07216,MGG_15114,MGG_16812,MGG_01391,MGG_12982,MGG_01544,MGG_08378,MGG_09589,	0.157747
Biological process	melanin biosynthetic process	GO:0042438	7	0.000275449	2.7996	15	248	143	6619	MGG_10912,MGG_11608,MGG_05045,MGG_14831,MGG_07219,MGG_07215,MGG_07216,MGG_10585,MGG_13464,MGG_09950,MGG_10046,MGG_12982,MGG_09589,MGG_08523,MGG_01571,	0.153604
Biological process	glucan catabolic process	GO:0009251	7	0.000290455	2.17708	23	489	143	6619	MGG_10912,MGG_11608,MGG_05046,MGG_14831,MGG_13349,MGG_17154,MGG_07219,MGG_07216,MGG_03374,MGG_14819,MGG_02348,MGG_07634,MGG_07473,MGG_00319,MGG_13464,MGG_00677,MGG_12696,MGG_09839,MGG_06847,MGG_07016,MGG_12982,MGG_15184,MGG_09589,	0.152973
Biological process	regulation of calcidiol 1-monooxygenase activity	GO:0060558	7	0.000294155	3.48736	11	146	143	6619	MGG_10912,MGG_16978,MGG_14831,MGG_07219,MGG_12496,MGG_10724,MGG_01391,MGG_01544,MGG_08378,MGG_09589,MGG_07953,	0.146768
Biological process	response to methotrexate	GO:0031427	6	0.000294155	3.48736	11	146	143	6619	MGG_05841,MGG_10916,MGG_07219,MGG_07216,MGG_02348,MGG_01391,MGG_12982,MGG_05941,MGG_02272,MGG_08378,MGG_09589,	0.146768
Biological process	flavonoid metabolic process	GO:0009812	4	0.000313951	2.47229	18	337	143	6619	MGG_10879,MGG_10912,MGG_05046,MGG_16978,MGG_14831,MGG_07219,MGG_00566,MGG_07634,MGG_12496,MGG_10724,MGG_01391,MGG_01544,MGG_02272,MGG_08378,MGG_09589,MGG_00929,MGG_07953,MGG_06585,	0.141727
Biological process	phenol-containing compound biosynthetic process	GO:0046189	6	0.000323546	2.0363	26	591	143	6619	MGG_10912,MGG_11608,MGG_05045,MGG_16978,MGG_14831,MGG_07219,MGG_07215,MGG_07216,MGG_02075,MGG_00566,MGG_10585,MGG_13464,MGG_16813,MGG_10724,MGG_01391,MGG_09950,MGG_10046,MGG_12982,MGG_13279,MGG_01544,MGG_02272,MGG_08378,MGG_09589,MGG_09857,MGG_08523,MGG_01571,	0.139419
Biological process	carbohydrate metabolic process	GO:0005975	4	0.000328311	1.33997	81	2798	143	6619	MGG_10879,MGG_10912,MGG_10916,MGG_11608,MGG_05045,MGG_05046,MGG_16978,MGG_14831,MGG_13349,MGG_14956,MGG_00429,MGG_17154,MGG_07219,MGG_04348,MGG_09119,MGG_07216,MGG_00144,MGG_08025,MGG_03374,MGG_09631,MGG_02075,MGG_14819,MGG_09148,MGG_08577,MGG_01418,MGG_15114,MGG_02348,MGG_00566,MGG_05216,MGG_09817,MGG_04922,MGG_00601,MGG_13617,MGG_07634,MGG_03393,MGG_01373,MGG_07473,MGG_00319,MGG_02859,MGG_13464…	0.135321
Biological process	regulation of killing of cells of another organism	GO:0051709	6	0.000342761	2.31434	20	400	143	6619	MGG_10879,MGG_10912,MGG_10916,MGG_14831,MGG_07219,MGG_07216,MGG_02320,MGG_02348,MGG_07634,MGG_01373,MGG_03707,MGG_16812,MGG_09680,MGG_12982,MGG_13279,MGG_05941,MGG_09589,MGG_00929,MGG_07953,MGG_15048,	0.135391
Biological process	retinoic acid catabolic process	GO:0034653	11	0.000360902	4.51578	8	82	143	6619	MGG_10879,MGG_16978,MGG_12496,MGG_10724,MGG_01544,MGG_02272,MGG_08378,MGG_07953,	0.136854
Biological process	positive regulation of monooxygenase activity	GO:0032770	7	0.000363865	2.85469	14	227	143	6619	MGG_10879,MGG_10912,MGG_05045,MGG_16978,MGG_14831,MGG_07219,MGG_12496,MGG_10724,MGG_01391,MGG_01544,MGG_08378,MGG_09589,MGG_00929,MGG_07953,	0.132671
Biological process	cellular polysaccharide catabolic process	GO:0044247	7	0.000400242	2.12919	23	500	143	6619	MGG_10912,MGG_11608,MGG_05046,MGG_14831,MGG_13349,MGG_17154,MGG_07219,MGG_07216,MGG_03374,MGG_14819,MGG_02348,MGG_07634,MGG_07473,MGG_00319,MGG_13464,MGG_00677,MGG_12696,MGG_09839,MGG_06847,MGG_07016,MGG_12982,MGG_15184,MGG_09589,	0.14053
Biological process	mycotoxin metabolic process	GO:0043385	5	0.000403099	2.42198	18	344	143	6619	MGG_10879,MGG_10912,MGG_16978,MGG_14831,MGG_10910,MGG_07219,MGG_07216,MGG_03393,MGG_12496,MGG_10724,MGG_01391,MGG_12982,MGG_01544,MGG_02272,MGG_08378,MGG_09589,MGG_10306,MGG_07953,	0.136478
Biological process	drinking behavior	GO:0042756	5	0.00042571	4.40826	8	84	143	6619	MGG_10912,MGG_16978,MGG_14831,MGG_07219,MGG_02348,MGG_06327,MGG_01544,MGG_08378,	0.139163
Biological process	polysaccharide catabolic process	GO:0000272	6	0.000443027	1.84908	31	776	143	6619	MGG_10912,MGG_10916,MGG_11608,MGG_05046,MGG_14831,MGG_13349,MGG_17154,MGG_07219,MGG_04348,MGG_07216,MGG_03374,MGG_14819,MGG_09148,MGG_02348,MGG_04922,MGG_07634,MGG_01373,MGG_07473,MGG_00319,MGG_13464,MGG_00677,MGG_12696,MGG_09680,MGG_09839,MGG_06847,MGG_07016,MGG_07653,MGG_12982,MGG_15184,MGG_05941,MGG_09589,	0.139997
Biological process	peptide hormone processing	GO:0016486	9	0.000457202	2.67039	15	260	143	6619	MGG_10879,MGG_11608,MGG_16978,MGG_07216,MGG_09148,MGG_04922,MGG_13464,MGG_06327,MGG_10724,MGG_12982,MGG_01544,MGG_08416,MGG_08378,MGG_09857,MGG_08523,	0.139815
Biological process	regulation of flavonoid biosynthetic process	GO:0009962	6	0.000463468	4.98472	7	65	143	6619	MGG_10879,MGG_16978,MGG_00566,MGG_12496,MGG_10724,MGG_01544,MGG_06585,	0.137302
Biological process	prostaglandin biosynthetic process	GO:0001516	12	0.000474204	2.78118	14	233	143	6619	MGG_10879,MGG_10912,MGG_16978,MGG_14831,MGG_13349,MGG_07219,MGG_04699,MGG_12496,MGG_06847,MGG_10724,MGG_09950,MGG_01544,MGG_09589,MGG_07953,	0.136226
Biological process	prostanoid biosynthetic process	GO:0046457	11	0.000474204	2.78118	14	233	143	6619	MGG_10879,MGG_10912,MGG_16978,MGG_14831,MGG_13349,MGG_07219,MGG_04699,MGG_12496,MGG_06847,MGG_10724,MGG_09950,MGG_01544,MGG_09589,MGG_07953,	0.136226
Biological process	unsaturated fatty acid biosynthetic process	GO:0006636	10	0.00047788	2.46669	17	319	143	6619	MGG_10879,MGG_10912,MGG_16978,MGG_14831,MGG_13349,MGG_07219,MGG_07216,MGG_04699,MGG_12496,MGG_00503,MGG_06847,MGG_10724,MGG_09950,MGG_12982,MGG_01544,MGG_09589,MGG_07953,	0.129437
Biological process	ovulation from ovarian follicle	GO:0001542	5	0.000532082	5.78584	6	48	143	6619	MGG_10879,MGG_12496,MGG_10724,MGG_08378,MGG_00929,MGG_07953,	0.123028
Biological process	terpene metabolic process	GO:0042214	7	0.00053934	2.74582	14	236	143	6619	MGG_10879,MGG_04631,MGG_14831,MGG_07216,MGG_03707,MGG_12496,MGG_10724,MGG_01391,MGG_12982,MGG_01544,MGG_02272,MGG_08378,MGG_09857,MGG_07953,	0.121737
Biological process	biphenyl metabolic process	GO:0018879	6	0.000565998	3.4802	10	133	143	6619	MGG_10879,MGG_16978,MGG_07216,MGG_12496,MGG_10724,MGG_01391,MGG_01544,MGG_02272,MGG_08378,MGG_07953,	0.124783
Biological process	prostanoid metabolic process	GO:0006692	10	0.000569202	2.22532	20	416	143	6619	MGG_10879,MGG_10912,MGG_16978,MGG_14831,MGG_13349,MGG_07219,MGG_07216,MGG_04699,MGG_03707,MGG_12496,MGG_06327,MGG_06847,MGG_10724,MGG_09950,MGG_12982,MGG_01544,MGG_08416,MGG_02272,MGG_09589,MGG_07953,	0.122637
Biological process	prostaglandin metabolic process	GO:0006693	11	0.000569202	2.22532	20	416	143	6619	MGG_10879,MGG_10912,MGG_16978,MGG_14831,MGG_13349,MGG_07219,MGG_07216,MGG_04699,MGG_03707,MGG_12496,MGG_06327,MGG_06847,MGG_10724,MGG_09950,MGG_12982,MGG_01544,MGG_08416,MGG_02272,MGG_09589,MGG_07953,	0.122637
Biological process	S-adenosylmethionine metabolic process	GO:0046500	5	0.000649084	2.98624	12	186	143	6619	MGG_10879,MGG_10912,MGG_10916,MGG_14831,MGG_07219,MGG_14819,MGG_01373,MGG_09680,MGG_05941,MGG_09589,MGG_00929,MGG_07953,	0.133768
Biological process	sesquiterpene metabolic process	GO:0051761	8	0.000706613	3.68655	9	113	143	6619	MGG_10879,MGG_04631,MGG_12496,MGG_10724,MGG_01391,MGG_01544,MGG_02272,MGG_08378,MGG_07953,	0.142525
Biological process	sesquiterpene biosynthetic process	GO:0051762	9	0.000706613	3.68655	9	113	143	6619	MGG_10879,MGG_04631,MGG_12496,MGG_10724,MGG_01391,MGG_01544,MGG_02272,MGG_08378,MGG_07953,	0.142525
Biological process	mycotoxin biosynthetic process	GO:0043386	6	0.000728241	2.37726	17	331	143	6619	MGG_10879,MGG_10912,MGG_16978,MGG_14831,MGG_10910,MGG_07219,MGG_07216,MGG_03393,MGG_12496,MGG_01391,MGG_12982,MGG_01544,MGG_02272,MGG_08378,MGG_09589,MGG_10306,MGG_07953,	0.140892
Biological process	spermidine metabolic process	GO:0008216	8	0.000752761	3.12364	11	163	143	6619	MGG_10879,MGG_10912,MGG_16978,MGG_14831,MGG_07219,MGG_10724,MGG_07016,MGG_01391,MGG_01544,MGG_08378,MGG_09589,	0.142723
Biological process	norepinephrine uptake	GO:0051620	9	0.000786249	4.02493	8	92	143	6619	MGG_10916,MGG_16978,MGG_02075,MGG_01373,MGG_12496,MGG_09680,MGG_01544,MGG_07953,	0.140635
Biological process	positive regulation of killing of cells of another organism	GO:0051712	8	0.000833268	3.08578	11	165	143	6619	MGG_10879,MGG_10912,MGG_14831,MGG_07219,MGG_07216,MGG_12982,MGG_13279,MGG_09589,MGG_00929,MGG_07953,MGG_15048,	0.146285
Biological process	phenylpropanoid metabolic process	GO:0009698	5	0.000837175	2.0201	23	527	143	6619	MGG_10879,MGG_11608,MGG_05046,MGG_16978,MGG_07216,MGG_13464,MGG_12496,MGG_03826,MGG_06327,MGG_10724,MGG_01391,MGG_12982,MGG_13279,MGG_01544,MGG_02272,MGG_08378,MGG_09589,MGG_08370,MGG_00929,MGG_09857,MGG_08523,MGG_07953,MGG_06585,	0.144298
Biological process	cuticle hydrocarbon biosynthetic process	GO:0006723	6	0.000845021	6.61239	5	35	143	6619	MGG_10879,MGG_12496,MGG_10724,MGG_00929,MGG_07953,	0.14305
Biological process	polysaccharide metabolic process	GO:0005976	5	0.000874849	1.53527	47	1417	143	6619	MGG_10912,MGG_10916,MGG_11608,MGG_05046,MGG_16978,MGG_14831,MGG_13349,MGG_14956,MGG_17154,MGG_07219,MGG_04348,MGG_07216,MGG_03374,MGG_09631,MGG_14819,MGG_09148,MGG_08577,MGG_02348,MGG_09817,MGG_04922,MGG_07634,MGG_03393,MGG_01373,MGG_07473,MGG_00319,MGG_02859,MGG_13464,MGG_00677,MGG_12696,MGG_09680,MGG_09839,MGG_06847,MGG_06323,MGG_07016,MGG_01391,MGG_07653,MGG_12982,MGG_01544,MGG_15184,MGG_05941…	0.145501
Biological process	leukotriene B4 metabolic process	GO:0036102	9	0.000908734	3.56052	9	117	143	6619	MGG_10879,MGG_16978,MGG_14831,MGG_03707,MGG_12496,MGG_10724,MGG_02272,MGG_08378,MGG_07953,	0.148531
Biological process	endocardial cushion morphogenesis	GO:0003203	6	0.000911129	5.24001	6	53	143	6619	MGG_10879,MGG_04348,MGG_07216,MGG_12982,MGG_00929,MGG_07953,	0.146398
Biological process	positive regulation of flavonoid biosynthetic process	GO:0009963	7	0.000911129	5.24001	6	53	143	6619	MGG_10879,MGG_16978,MGG_00566,MGG_12496,MGG_10724,MGG_01544,	0.146398
Biological process	L-ascorbic acid metabolic process	GO:0019852	7	0.000942455	2.8631	12	194	143	6619	MGG_10916,MGG_11608,MGG_14956,MGG_01373,MGG_13464,MGG_09680,MGG_03619,MGG_01391,MGG_05941,MGG_02272,MGG_08378,MGG_08523,	0.146467
Biological process	positive regulation of cell killing	GO:0031343	6	0.000983412	2.31434	17	340	143	6619	MGG_10879,MGG_10912,MGG_16978,MGG_14831,MGG_07219,MGG_07216,MGG_02348,MGG_01373,MGG_09680,MGG_12982,MGG_13279,MGG_01544,MGG_08416,MGG_09589,MGG_00929,MGG_07953,MGG_15048,	0.150367
Biological process	response to type II interferon	GO:0034341	6	0.00100289	1.99362	23	534	143	6619	MGG_10879,MGG_10912,MGG_05045,MGG_16978,MGG_14831,MGG_13349,MGG_07219,MGG_07216,MGG_15114,MGG_12496,MGG_10724,MGG_01391,MGG_12982,MGG_13279,MGG_01544,MGG_08378,MGG_09589,MGG_08772,MGG_00929,MGG_09857,MGG_07953,MGG_04162,MGG_15048,	0.150911
Biological process	negative regulation of macrophage migration	GO:1905522	9	0.00100706	5.14297	6	54	143	6619	MGG_10912,MGG_14831,MGG_07219,MGG_12496,MGG_08378,MGG_09589,	0.149171
Biological process	negative regulation of macrophage chemotaxis	GO:0010760	10	0.00100706	5.14297	6	54	143	6619	MGG_10912,MGG_14831,MGG_07219,MGG_12496,MGG_08378,MGG_09589,	0.149171
Biological process	fasciculation of sensory neuron axon	GO:0097155	10	0.00109601	6.25496	5	37	143	6619	MGG_10912,MGG_14831,MGG_07219,MGG_09631,MGG_09589,	0.148432
Biological process	odontogenesis of dentin-containing tooth	GO:0042475	6	0.00114148	2.44472	15	284	143	6619	MGG_10879,MGG_11608,MGG_16978,MGG_07216,MGG_00566,MGG_13464,MGG_10724,MGG_01391,MGG_12982,MGG_01544,MGG_02272,MGG_08378,MGG_04961,MGG_08523,MGG_09972,	0.152412
Biological process	lipid hydroxylation	GO:0002933	7	0.00116955	3.17032	10	146	143	6619	MGG_10879,MGG_16978,MGG_14956,MGG_12496,MGG_10724,MGG_01391,MGG_01544,MGG_02272,MGG_08378,MGG_07953,	0.153991
Biological process	indoleacetic acid metabolic process	GO:0009683	8	0.00119477	4.26325	7	76	143	6619	MGG_10879,MGG_16978,MGG_12496,MGG_01544,MGG_02272,MGG_08378,MGG_07953,	0.155157
Biological process	indoleacetic acid biosynthetic process	GO:0009684	9	0.00119477	4.26325	7	76	143	6619	MGG_10879,MGG_16978,MGG_12496,MGG_01544,MGG_02272,MGG_08378,MGG_07953,	0.155157
Biological process	indole alkaloid metabolic process	GO:0035834	6	0.00120001	2.5313	14	256	143	6619	MGG_10879,MGG_16978,MGG_12496,MGG_16812,MGG_10724,MGG_01391,MGG_12982,MGG_01544,MGG_02272,MGG_08378,MGG_09589,MGG_09857,MGG_07953,MGG_02818,	0.151681
Biological process	regulation of long-term synaptic potentiation	GO:1900271	9	0.00122894	2.7772	12	200	143	6619	MGG_10879,MGG_10912,MGG_16978,MGG_14831,MGG_07219,MGG_12496,MGG_10724,MGG_01544,MGG_08416,MGG_02272,MGG_09589,MGG_07953,	0.153295
Biological process	pectin metabolic process	GO:0045488	7	0.00123311	2.63915	13	228	143	6619	MGG_10916,MGG_05046,MGG_04348,MGG_07216,MGG_09817,MGG_07634,MGG_01373,MGG_09680,MGG_09839,MGG_06323,MGG_07016,MGG_12982,MGG_05941,	0.151817
Biological process	fasciculation of motor neuron axon	GO:0097156	10	0.00124042	6.09036	5	38	143	6619	MGG_10912,MGG_14831,MGG_07219,MGG_09631,MGG_09589,	0.150759
Biological process	negative regulation of developmental process	GO:0051093	5	0.00129569	1.50865	47	1442	143	6619	MGG_10911,MGG_10879,MGG_10912,MGG_10916,MGG_11608,MGG_16978,MGG_14831,MGG_13349,MGG_14956,MGG_07219,MGG_07216,MGG_00144,MGG_09631,MGG_04699,MGG_02075,MGG_08732,MGG_02348,MGG_00566,MGG_09817,MGG_13617,MGG_01373,MGG_13464,MGG_03707,MGG_12496,MGG_00795,MGG_01281,MGG_09680,MGG_06327,MGG_06847,MGG_10724,MGG_00184,MGG_07016,MGG_01391,MGG_12982,MGG_13279,MGG_01544,MGG_08416,MGG_05941,MGG_08378,MGG_09589…	0.155483
Biological process	obsolete oxidation-reduction process	GO:0055114	0	0.00129973	1.58788	40	1166	143	6619	MGG_10879,MGG_10912,MGG_02330,MGG_16978,MGG_14831,MGG_14956,MGG_10910,MGG_07219,MGG_07216,MGG_00144,MGG_02320,MGG_04699,MGG_15114,MGG_10585,MGG_07473,MGG_11317,MGG_00319,MGG_12496,MGG_01281,MGG_16813,MGG_16812,MGG_03619,MGG_06327,MGG_06847,MGG_10724,MGG_01391,MGG_09950,MGG_12982,MGG_13279,MGG_01544,MGG_02272,MGG_08378,MGG_09589,MGG_00929,MGG_09857,MGG_07953,MGG_01571,MGG_04162,MGG_02818,MGG_13261,	0.154018
Biological process	tertiary alcohol metabolic process	GO:1902644	6	0.00131145	2.25465	17	349	143	6619	MGG_10912,MGG_05046,MGG_16978,MGG_14831,MGG_14956,MGG_07219,MGG_07216,MGG_15114,MGG_12496,MGG_16812,MGG_10724,MGG_01391,MGG_12982,MGG_01544,MGG_02272,MGG_08378,MGG_09589,	0.153488
Biological process	response to water deprivation	GO:0009414	6	0.00131556	1.7555	30	791	143	6619	MGG_10916,MGG_01485,MGG_11608,MGG_05046,MGG_16978,MGG_13349,MGG_07216,MGG_12155,MGG_02075,MGG_15114,MGG_02348,MGG_01373,MGG_13464,MGG_12496,MGG_12696,MGG_09680,MGG_06327,MGG_06847,MGG_10724,MGG_01391,MGG_09950,MGG_12982,MGG_13279,MGG_01544,MGG_05941,MGG_02272,MGG_08378,MGG_09857,MGG_08523,MGG_04162,	0.152092
Biological process	alkaloid metabolic process	GO:0009820	5	0.00132366	2.03352	21	478	143	6619	MGG_10879,MGG_16978,MGG_14956,MGG_10910,MGG_07216,MGG_02320,MGG_12496,MGG_16813,MGG_16812,MGG_10724,MGG_01391,MGG_12982,MGG_01544,MGG_08416,MGG_02272,MGG_08378,MGG_09589,MGG_09857,MGG_07953,MGG_06585,MGG_02818,	0.151184
Biological process	galacturonan metabolic process	GO:0010393	6	0.00133535	2.61621	13	230	143	6619	MGG_10916,MGG_05046,MGG_04348,MGG_07216,MGG_09817,MGG_07634,MGG_01373,MGG_09680,MGG_09839,MGG_06323,MGG_07016,MGG_12982,MGG_05941,	0.150704
Biological process	ovulation	GO:0030728	4	0.001342	2.50198	14	259	143	6619	MGG_10879,MGG_16978,MGG_13349,MGG_07216,MGG_12496,MGG_01281,MGG_10724,MGG_01391,MGG_12982,MGG_01544,MGG_08416,MGG_08378,MGG_00929,MGG_07953,	0.149672
Biological process	diterpenoid catabolic process	GO:0016103	9	0.00135997	3.70294	8	100	143	6619	MGG_10879,MGG_16978,MGG_12496,MGG_10724,MGG_01544,MGG_02272,MGG_08378,MGG_07953,	0.149913
Biological process	regulation of systemic arterial blood pressure by circulatory renin-angiotensin	GO:0001991	9	0.00137424	3.35952	9	124	143	6619	MGG_11608,MGG_16978,MGG_02348,MGG_13464,MGG_06327,MGG_01544,MGG_08416,MGG_08378,MGG_08523,	0.149745
Biological process	sterigmatocystin metabolic process	GO:0045460	6	0.00138906	2.60488	13	231	143	6619	MGG_10912,MGG_16978,MGG_14831,MGG_10910,MGG_07219,MGG_07216,MGG_03393,MGG_10724,MGG_01391,MGG_12982,MGG_01544,MGG_08378,MGG_09589,	0.14964
Biological process	sterigmatocystin biosynthetic process	GO:0045461	7	0.00138906	2.60488	13	231	143	6619	MGG_10912,MGG_16978,MGG_14831,MGG_10910,MGG_07219,MGG_07216,MGG_03393,MGG_10724,MGG_01391,MGG_12982,MGG_01544,MGG_08378,MGG_09589,	0.14964
Biological process	response to purine-containing compound	GO:0014074	6	0.00139788	1.74887	30	794	143	6619	MGG_10879,MGG_10916,MGG_16978,MGG_13349,MGG_07216,MGG_04699,MGG_02075,MGG_02348,MGG_05216,MGG_05054,MGG_01373,MGG_07473,MGG_12496,MGG_09680,MGG_03619,MGG_06327,MGG_10724,MGG_01391,MGG_12982,MGG_13279,MGG_01544,MGG_05941,MGG_02272,MGG_08378,MGG_09589,MGG_08772,MGG_09857,MGG_07953,MGG_04162,MGG_02818,	0.147243
Biological process	serotonin transport	GO:0006837	7	0.00143651	3.08578	10	150	143	6619	MGG_10916,MGG_13349,MGG_02075,MGG_09817,MGG_01373,MGG_09680,MGG_01391,MGG_02272,MGG_08378,MGG_09857,	0.14965
Biological process	glycosyl compound biosynthetic process	GO:1901659	6	0.00143967	2.23544	17	352	143	6619	MGG_10879,MGG_05045,MGG_05046,MGG_16978,MGG_07216,MGG_00601,MGG_12496,MGG_10724,MGG_06323,MGG_01391,MGG_12982,MGG_01544,MGG_03883,MGG_02272,MGG_08378,MGG_09589,MGG_07953,	0.148348
Biological process	shade avoidance	GO:0009641	7	0.00147056	4.78828	6	58	143	6619	MGG_10879,MGG_16978,MGG_12496,MGG_02272,MGG_08378,MGG_07953,	0.149903
Biological process	secondary metabolite biosynthetic process	GO:0044550	4	0.00149342	1.60337	38	1097	143	6619	MGG_10879,MGG_10912,MGG_05841,MGG_11608,MGG_05045,MGG_05046,MGG_16978,MGG_14831,MGG_10910,MGG_07219,MGG_07215,MGG_07216,MGG_02320,MGG_15114,MGG_03393,MGG_10585,MGG_13464,MGG_12496,MGG_01281,MGG_16812,MGG_10724,MGG_01391,MGG_09950,MGG_10046,MGG_12982,MGG_13279,MGG_01544,MGG_08416,MGG_02272,MGG_08378,MGG_09589,MGG_10306,MGG_09857,MGG_08523,MGG_07953,MGG_01571,MGG_06585,MGG_02818,	0.150613
Biological process	indole alkaloid biosynthetic process	GO:0035835	7	0.00150191	2.58252	13	233	143	6619	MGG_10879,MGG_16978,MGG_12496,MGG_16812,MGG_10724,MGG_01391,MGG_12982,MGG_01544,MGG_02272,MGG_08378,MGG_09589,MGG_07953,MGG_02818,	0.149874
Biological process	plant organ formation	GO:1905393	4	0.00153523	2.29284	16	323	143	6619	MGG_10879,MGG_10916,MGG_16978,MGG_13349,MGG_09817,MGG_01373,MGG_12496,MGG_09680,MGG_10724,MGG_07016,MGG_01391,MGG_01544,MGG_04576,MGG_05941,MGG_02272,MGG_08378,	0.151604
Biological process	regulation of systemic arterial blood pressure mediated by a chemical signal	GO:0003044	6	0.00153892	2.10394	19	418	143	6619	MGG_10911,MGG_10879,MGG_10916,MGG_11608,MGG_16978,MGG_02348,MGG_01373,MGG_13464,MGG_12496,MGG_09680,MGG_06327,MGG_10724,MGG_01544,MGG_08416,MGG_05941,MGG_08378,MGG_00929,MGG_08523,MGG_07953,	0.150402
Biological process	cell-cell junction organization	GO:0045216	6	0.00158915	1.89247	24	587	143	6619	MGG_10879,MGG_10912,MGG_11608,MGG_16978,MGG_14831,MGG_07219,MGG_07216,MGG_14819,MGG_08732,MGG_13464,MGG_12496,MGG_01281,MGG_10724,MGG_07016,MGG_01391,MGG_12982,MGG_13279,MGG_01544,MGG_08416,MGG_02272,MGG_08378,MGG_09589,MGG_08523,MGG_07953,	0.153726
Biological process	melanin metabolic process	GO:0006582	6	0.0016896	2.27174	16	326	143	6619	MGG_10912,MGG_11608,MGG_05045,MGG_14831,MGG_07219,MGG_07215,MGG_07216,MGG_10585,MGG_13464,MGG_01281,MGG_09950,MGG_10046,MGG_12982,MGG_09589,MGG_08523,MGG_01571,	0.161792
Biological process	fruit ripening	GO:0009835	5	0.0017165	3.25453	9	128	143	6619	MGG_10879,MGG_05046,MGG_16978,MGG_12496,MGG_06847,MGG_10724,MGG_01391,MGG_02272,MGG_08378,	0.162725
Biological process	indole glucosinolate metabolic process	GO:0042343	8	0.00175109	3.56052	8	104	143	6619	MGG_10879,MGG_16978,MGG_12496,MGG_10724,MGG_01391,MGG_02272,MGG_08378,MGG_07953,	0.16436
Biological process	S-glycoside metabolic process	GO:0016143	6	0.00175109	3.56052	8	104	143	6619	MGG_10879,MGG_16978,MGG_12496,MGG_10724,MGG_01391,MGG_02272,MGG_08378,MGG_07953,	0.16436
Biological process	aflatoxin metabolic process	GO:0046222	6	0.00185518	2.41796	14	268	143	6619	MGG_10879,MGG_10912,MGG_16978,MGG_14831,MGG_10910,MGG_07219,MGG_07216,MGG_12496,MGG_10724,MGG_12982,MGG_01544,MGG_08378,MGG_09589,MGG_07953,	0.170748
Biological process	body fluid secretion	GO:0007589	6	0.00185814	1.93963	22	525	143	6619	MGG_10912,MGG_05046,MGG_16978,MGG_14831,MGG_07219,MGG_13919,MGG_02075,MGG_14819,MGG_02348,MGG_00601,MGG_01373,MGG_12496,MGG_16812,MGG_06847,MGG_10724,MGG_01391,MGG_13279,MGG_08416,MGG_08378,MGG_07953,MGG_04162,MGG_02818,	0.169376
Biological process	branch elongation of an epithelium	GO:0060602	6	0.00191337	4.55279	6	61	143	6619	MGG_10912,MGG_14831,MGG_07219,MGG_04699,MGG_12982,MGG_09589,	0.17112
Biological process	monoterpenoid metabolic process	GO:0016098	8	0.00195871	2.5072	13	240	143	6619	MGG_10879,MGG_16978,MGG_14956,MGG_07216,MGG_12496,MGG_10724,MGG_01391,MGG_12982,MGG_01544,MGG_02272,MGG_08378,MGG_09857,MGG_07953,	0.173538
Biological process	one-carbon metabolic process	GO:0006730	4	0.00200043	2.10927	18	395	143	6619	MGG_05841,MGG_10916,MGG_05045,MGG_14956,MGG_07219,MGG_02320,MGG_01373,MGG_12496,MGG_01281,MGG_09680,MGG_10724,MGG_01391,MGG_01544,MGG_05941,MGG_02272,MGG_08378,MGG_09589,MGG_07953,	0.175593
Biological process	cortisol metabolic process	GO:0034650	7	0.00200186	3.9037	7	83	143	6619	MGG_16978,MGG_14956,MGG_12496,MGG_10724,MGG_01391,MGG_01544,MGG_08378,	0.174106
Biological process	secondary shoot formation	GO:0010223	6	0.00200186	3.9037	7	83	143	6619	MGG_10879,MGG_16978,MGG_13349,MGG_09817,MGG_12496,MGG_10724,MGG_01544,	0.174106
Biological process	shoot axis formation	GO:0010346	5	0.00200186	3.9037	7	83	143	6619	MGG_10879,MGG_16978,MGG_13349,MGG_09817,MGG_12496,MGG_10724,MGG_01544,	0.174106
Biological process	xanthophyll biosynthetic process	GO:0016123	11	0.00200186	3.9037	7	83	143	6619	MGG_10879,MGG_16978,MGG_15114,MGG_12496,MGG_10724,MGG_01544,MGG_07953,	0.174106
Biological process	regulation of monooxygenase activity	GO:0032768	6	0.00203579	2.30665	15	301	143	6619	MGG_10879,MGG_10912,MGG_05045,MGG_16978,MGG_14831,MGG_07219,MGG_12496,MGG_10724,MGG_01391,MGG_13279,MGG_01544,MGG_08378,MGG_09589,MGG_00929,MGG_07953,	0.17079
Biological process	regulation of synaptic plasticity	GO:0048167	8	0.00208885	1.85456	24	599	143	6619	MGG_10879,MGG_10912,MGG_11608,MGG_16978,MGG_14831,MGG_13349,MGG_07219,MGG_07216,MGG_12155,MGG_08732,MGG_10585,MGG_13464,MGG_12496,MGG_01281,MGG_03619,MGG_06327,MGG_10724,MGG_13279,MGG_01544,MGG_08416,MGG_02272,MGG_09589,MGG_09857,MGG_07953,	0.173704
Biological process	alkaloid catabolic process	GO:0009822	6	0.00211954	2.92954	10	158	143	6619	MGG_10879,MGG_16978,MGG_14956,MGG_12496,MGG_10724,MGG_01391,MGG_01544,MGG_02272,MGG_08378,MGG_07953,	0.174724
Biological process	fluorene catabolic process	GO:0019429	6	0.00214514	3.85723	7	84	143	6619	MGG_10879,MGG_16978,MGG_12496,MGG_10724,MGG_01391,MGG_02272,MGG_07953,	0.17531
Biological process	carbohydrate catabolic process	GO:0016052	5	0.00217319	1.42379	53	1723	143	6619	MGG_10879,MGG_10912,MGG_10916,MGG_11608,MGG_05045,MGG_05046,MGG_16978,MGG_14831,MGG_13349,MGG_17154,MGG_07219,MGG_04348,MGG_07216,MGG_03374,MGG_14819,MGG_09148,MGG_01418,MGG_02348,MGG_04922,MGG_00601,MGG_07634,MGG_03393,MGG_01373,MGG_07473,MGG_00319,MGG_13464,MGG_12496,MGG_00677,MGG_01281,MGG_16813,MGG_16812,MGG_12696,MGG_09680,MGG_09839,MGG_06847,MGG_10724,MGG_07016,MGG_01391,MGG_07653,MGG_12982…	0.176084
Biological process	secondary metabolic process	GO:0019748	3	0.00220027	1.48169	46	1437	143	6619	MGG_10879,MGG_10912,MGG_05841,MGG_11608,MGG_05045,MGG_05046,MGG_16978,MGG_14831,MGG_10910,MGG_00429,MGG_07219,MGG_07215,MGG_07216,MGG_02320,MGG_15114,MGG_02348,MGG_07634,MGG_03393,MGG_10585,MGG_13464,MGG_12496,MGG_03826,MGG_01281,MGG_16812,MGG_06327,MGG_10724,MGG_01391,MGG_09950,MGG_10046,MGG_12982,MGG_13279,MGG_01544,MGG_08416,MGG_02272,MGG_08378,MGG_09589,MGG_08370,MGG_00929,MGG_10306,MGG_09857…	0.176767
Biological process	vitamin D metabolic process	GO:0042359	6	0.00222078	2.91111	10	159	143	6619	MGG_10879,MGG_16978,MGG_14956,MGG_12496,MGG_10724,MGG_01391,MGG_01544,MGG_02272,MGG_08378,MGG_07953,	0.176916
Biological process	response to DDT	GO:0046680	6	0.00222636	3.42865	8	108	143	6619	MGG_10879,MGG_16978,MGG_12496,MGG_10724,MGG_01391,MGG_01544,MGG_08378,MGG_07953,	0.175882
Biological process	positive regulation of hepatic stellate cell migration	GO:0061870	9	0.00226025	4.40826	6	63	143	6619	MGG_16978,MGG_12496,MGG_10724,MGG_01544,MGG_02272,MGG_08378,	0.177084
Biological process	hepatic stellate cell contraction	GO:0061872	6	0.00226025	4.40826	6	63	143	6619	MGG_16978,MGG_12496,MGG_10724,MGG_01544,MGG_02272,MGG_08378,	0.177084
Biological process	regulation of hepatic stellate cell contraction	GO:0061873	7	0.00226025	4.40826	6	63	143	6619	MGG_16978,MGG_12496,MGG_10724,MGG_01544,MGG_02272,MGG_08378,	0.177084
Biological process	positive regulation of hepatic stellate cell contraction	GO:0061874	8	0.00226025	4.40826	6	63	143	6619	MGG_16978,MGG_12496,MGG_10724,MGG_01544,MGG_02272,MGG_08378,	0.177084
Biological process	defense response to insect	GO:0002213	7	0.00232588	2.89292	10	160	143	6619	MGG_10879,MGG_16978,MGG_07216,MGG_09817,MGG_12496,MGG_10724,MGG_12982,MGG_01544,MGG_08378,MGG_07953,	0.176395
Biological process	response to water	GO:0009415	5	0.00241016	1.6893	30	822	143	6619	MGG_10916,MGG_01485,MGG_11608,MGG_05046,MGG_16978,MGG_13349,MGG_07216,MGG_12155,MGG_02075,MGG_15114,MGG_02348,MGG_01373,MGG_13464,MGG_12496,MGG_12696,MGG_09680,MGG_06327,MGG_06847,MGG_10724,MGG_01391,MGG_09950,MGG_12982,MGG_13279,MGG_01544,MGG_05941,MGG_02272,MGG_08378,MGG_09857,MGG_08523,MGG_04162,	0.181336
Biological process	cell wall organization or biogenesis	GO:0071554	3	0.00241752	1.46595	47	1484	143	6619	MGG_10879,MGG_10912,MGG_04631,MGG_11608,MGG_05045,MGG_05046,MGG_16978,MGG_14831,MGG_13349,MGG_17154,MGG_07219,MGG_04348,MGG_07216,MGG_09995,MGG_09631,MGG_08732,MGG_08577,MGG_01418,MGG_02348,MGG_09818,MGG_09817,MGG_07634,MGG_07473,MGG_00319,MGG_02859,MGG_13464,MGG_12496,MGG_00677,MGG_14087,MGG_06327,MGG_09839,MGG_06323,MGG_07016,MGG_07653,MGG_12982,MGG_01544,MGG_03883,MGG_02272,MGG_08378,MGG_09589…	0.180458
Biological process	positive regulation of vasculature development	GO:1904018	7	0.00247063	1.89629	22	537	143	6619	MGG_10879,MGG_10912,MGG_11608,MGG_14831,MGG_07219,MGG_14819,MGG_02348,MGG_13617,MGG_13464,MGG_06847,MGG_01391,MGG_01544,MGG_02272,MGG_08378,MGG_09589,MGG_00929,MGG_09857,MGG_04961,MGG_08523,MGG_07953,MGG_04162,MGG_15048,	0.182981
Biological process	positive regulation of angiogenesis	GO:0045766	8	0.00247063	1.89629	22	537	143	6619	MGG_10879,MGG_10912,MGG_11608,MGG_14831,MGG_07219,MGG_14819,MGG_02348,MGG_13617,MGG_13464,MGG_06847,MGG_01391,MGG_01544,MGG_02272,MGG_08378,MGG_09589,MGG_00929,MGG_09857,MGG_04961,MGG_08523,MGG_07953,MGG_04162,MGG_15048,	0.182981
Biological process	regulation of metallopeptidase activity	GO:1905048	9	0.00247773	3.08578	9	135	143	6619	MGG_10912,MGG_11608,MGG_14831,MGG_07219,MGG_13464,MGG_12496,MGG_10724,MGG_10046,MGG_09589,	0.180684
Biological process	regulation of cell killing	GO:0031341	5	0.00249229	1.83012	24	607	143	6619	MGG_10879,MGG_10912,MGG_10916,MGG_16978,MGG_14831,MGG_07219,MGG_07216,MGG_02320,MGG_02348,MGG_09817,MGG_07634,MGG_01373,MGG_03707,MGG_16812,MGG_09680,MGG_12982,MGG_13279,MGG_01544,MGG_08416,MGG_05941,MGG_09589,MGG_00929,MGG_07953,MGG_15048,	0.180358
Biological process	oxidative demethylation	GO:0070989	4	0.00254811	2.8572	10	162	143	6619	MGG_10879,MGG_16978,MGG_14956,MGG_12496,MGG_10724,MGG_01391,MGG_01544,MGG_02272,MGG_08378,MGG_07953,	0.183001
Biological process	multicellular organismal homeostasis	GO:0048871	5	0.00256924	1.49987	43	1327	143	6619	MGG_10911,MGG_10879,MGG_10912,MGG_10916,MGG_11608,MGG_16978,MGG_14831,MGG_13349,MGG_00940,MGG_07219,MGG_07216,MGG_12155,MGG_04699,MGG_02075,MGG_14819,MGG_02348,MGG_00566,MGG_13617,MGG_01373,MGG_13464,MGG_12496,MGG_03826,MGG_09680,MGG_06327,MGG_10724,MGG_07016,MGG_01391,MGG_07653,MGG_10046,MGG_12982,MGG_13279,MGG_01544,MGG_08416,MGG_05941,MGG_02272,MGG_08378,MGG_09589,MGG_02275,MGG_00929,MGG_07953…	0.183131
Biological process	lignin metabolic process	GO:0009808	6	0.00260751	2.33099	14	278	143	6619	MGG_10879,MGG_11608,MGG_16978,MGG_13464,MGG_12496,MGG_10724,MGG_01391,MGG_01544,MGG_02272,MGG_08378,MGG_08370,MGG_09857,MGG_08523,MGG_06585,	0.184472
Biological process	xanthophyll metabolic process	GO:0016122	10	0.00262299	3.72422	7	87	143	6619	MGG_10879,MGG_16978,MGG_15114,MGG_12496,MGG_10724,MGG_01544,MGG_07953,	0.184192
Biological process	positive regulation of oxidoreductase activity	GO:0051353	6	0.0026259	2.24693	15	309	143	6619	MGG_10879,MGG_10912,MGG_05045,MGG_16978,MGG_14831,MGG_07219,MGG_12496,MGG_10724,MGG_01391,MGG_01544,MGG_08378,MGG_09589,MGG_00929,MGG_07953,MGG_15048,	0.18304
Biological process	diterpene phytoalexin metabolic process	GO:0051501	9	0.00264519	3.33598	8	111	143	6619	MGG_10879,MGG_16978,MGG_12496,MGG_10724,MGG_01391,MGG_01544,MGG_08378,MGG_07953,	0.183039
Biological process	diterpene phytoalexin biosynthetic process	GO:0051502	10	0.00264519	3.33598	8	111	143	6619	MGG_10879,MGG_16978,MGG_12496,MGG_10724,MGG_01391,MGG_01544,MGG_08378,MGG_07953,	0.183039
Biological process	response to insect	GO:0009625	6	0.00264519	3.33598	8	111	143	6619	MGG_10879,MGG_16978,MGG_12496,MGG_01391,MGG_01544,MGG_02272,MGG_08378,MGG_07953,	0.183039
Biological process	response to vitamin K	GO:0032571	8	0.00267535	5.14297	5	45	143	6619	MGG_10879,MGG_01391,MGG_08378,MGG_00929,MGG_07953,	0.181159
Biological process	amine metabolic process	GO:0009308	5	0.00269051	1.52888	40	1211	143	6619	MGG_10879,MGG_10912,MGG_05045,MGG_05046,MGG_16978,MGG_14831,MGG_13349,MGG_14956,MGG_07219,MGG_07216,MGG_02075,MGG_14816,MGG_02348,MGG_00566,MGG_05054,MGG_03393,MGG_01373,MGG_12496,MGG_00677,MGG_01281,MGG_16813,MGG_09680,MGG_06327,MGG_10724,MGG_06323,MGG_07016,MGG_01391,MGG_12982,MGG_13279,MGG_01544,MGG_08416,MGG_02272,MGG_08378,MGG_09589,MGG_08772,MGG_02275,MGG_09857,MGG_07953,MGG_02818,MGG_15048,	0.180894
Biological process	glycosinolate metabolic process	GO:0019757	6	0.0027085	2.66573	11	191	143	6619	MGG_10879,MGG_16978,MGG_02320,MGG_12496,MGG_03826,MGG_10724,MGG_01391,MGG_01544,MGG_02272,MGG_08378,MGG_07953,	0.180821
Biological process	glucosinolate metabolic process	GO:0019760	7	0.0027085	2.66573	11	191	143	6619	MGG_10879,MGG_16978,MGG_02320,MGG_12496,MGG_03826,MGG_10724,MGG_01391,MGG_01544,MGG_02272,MGG_08378,MGG_07953,	0.180821
Biological process	axis elongation	GO:0003401	5	0.00279922	3.6819	7	88	143	6619	MGG_10912,MGG_14831,MGG_07219,MGG_04699,MGG_03826,MGG_12982,MGG_09589,	0.184282
Biological process	regulation of chondrocyte differentiation	GO:0032330	7	0.00279922	3.6819	7	88	143	6619	MGG_10879,MGG_11608,MGG_13464,MGG_06847,MGG_00929,MGG_08523,MGG_07953,	0.184282
Biological process	unsaturated fatty acid metabolic process	GO:0033559	9	0.00283699	1.8122	24	613	143	6619	MGG_10879,MGG_10912,MGG_16978,MGG_14831,MGG_13349,MGG_07219,MGG_07216,MGG_04699,MGG_03707,MGG_12496,MGG_00503,MGG_06327,MGG_06847,MGG_10724,MGG_01391,MGG_09950,MGG_12982,MGG_13279,MGG_01544,MGG_08416,MGG_02272,MGG_08378,MGG_09589,MGG_07953,	0.18421
Biological process	vitamin metabolic process	GO:0006766	4	0.00286192	1.60259	34	982	143	6619	MGG_10879,MGG_05841,MGG_10916,MGG_11608,MGG_05045,MGG_16978,MGG_14956,MGG_07219,MGG_07216,MGG_04699,MGG_14819,MGG_02348,MGG_01373,MGG_02859,MGG_13464,MGG_12496,MGG_16813,MGG_09680,MGG_03619,MGG_10724,MGG_07016,MGG_01391,MGG_09950,MGG_12982,MGG_01544,MGG_05941,MGG_02272,MGG_08378,MGG_09589,MGG_00929,MGG_09857,MGG_08523,MGG_07953,MGG_02818,	0.184565
Biological process	glomerular mesangial cell development	GO:0072144	6	0.00286692	4.20788	6	66	143	6619	MGG_16978,MGG_12496,MGG_10724,MGG_01544,MGG_02272,MGG_08378,	0.183638
Biological process	hepatic stellate cell migration	GO:0061868	7	0.00286692	4.20788	6	66	143	6619	MGG_16978,MGG_12496,MGG_10724,MGG_01544,MGG_02272,MGG_08378,	0.183638
Biological process	regulation of hepatic stellate cell migration	GO:0061869	8	0.00286692	4.20788	6	66	143	6619	MGG_16978,MGG_12496,MGG_10724,MGG_01544,MGG_02272,MGG_08378,	0.183638
Biological process	medium-chain fatty acid biosynthetic process	GO:0051792	10	0.0029503	5.03116	5	46	143	6619	MGG_10912,MGG_14831,MGG_07219,MGG_10724,MGG_01391,	0.185224
Biological process	pollen germination	GO:0009846	3	0.00295704	3.27694	8	113	143	6619	MGG_09631,MGG_12496,MGG_06327,MGG_06847,MGG_10724,MGG_01391,MGG_13279,MGG_07953,	0.184426
Biological process	regulation of glutamine family amino acid metabolic process	GO:0000820	8	0.00312335	3.24819	8	114	143	6619	MGG_10879,MGG_16978,MGG_14816,MGG_12496,MGG_13279,MGG_01544,MGG_02275,MGG_15048,	0.191028
Biological process	pressure natriuresis	GO:0003095	7	0.00312335	3.24819	8	114	143	6619	MGG_10879,MGG_16978,MGG_12496,MGG_10724,MGG_01391,MGG_02272,MGG_08378,MGG_07953,	0.191028
Biological process	fat-soluble vitamin catabolic process	GO:0042363	6	0.00316982	2.97557	9	140	143	6619	MGG_10879,MGG_16978,MGG_12496,MGG_10724,MGG_01391,MGG_01544,MGG_02272,MGG_08378,MGG_07953,	0.191401
Biological process	hydrocarbon metabolic process	GO:0120252	4	0.00317696	1.82606	23	583	143	6619	MGG_10879,MGG_04631,MGG_16978,MGG_14831,MGG_14956,MGG_07216,MGG_02320,MGG_02348,MGG_07634,MGG_07473,MGG_03707,MGG_12496,MGG_03619,MGG_10724,MGG_01391,MGG_12982,MGG_13279,MGG_01544,MGG_02272,MGG_08378,MGG_00929,MGG_09857,MGG_07953,	0.190618
Biological process	tissue homeostasis	GO:0001894	6	0.00317711	1.65902	30	837	143	6619	MGG_10911,MGG_10879,MGG_10912,MGG_10916,MGG_11608,MGG_14831,MGG_13349,MGG_00940,MGG_07219,MGG_12155,MGG_04699,MGG_14819,MGG_02348,MGG_00566,MGG_13617,MGG_01373,MGG_13464,MGG_12496,MGG_03826,MGG_09680,MGG_06327,MGG_07016,MGG_07653,MGG_10046,MGG_13279,MGG_05941,MGG_08378,MGG_09589,MGG_00929,MGG_07953,	0.189428
Biological process	renal system process involved in regulation of systemic arterial blood pressure	GO:0003071	5	0.00330837	2.59772	11	196	143	6619	MGG_10879,MGG_16978,MGG_02348,MGG_12496,MGG_06327,MGG_10724,MGG_01391,MGG_01544,MGG_02272,MGG_08378,MGG_07953,	0.196021
Biological process	glomerular mesangial cell differentiation	GO:0072008	7	0.00333421	4.08412	6	68	143	6619	MGG_16978,MGG_12496,MGG_10724,MGG_01544,MGG_02272,MGG_08378,	0.196325
Biological process	cytokinin metabolic process	GO:0009690	6	0.00338283	3.56052	7	91	143	6619	MGG_10879,MGG_05046,MGG_12496,MGG_06323,MGG_08416,MGG_02272,MGG_02818,	0.197958
Biological process	ecdysone metabolic process	GO:0008205	7	0.00348604	2.93366	9	142	143	6619	MGG_10879,MGG_16978,MGG_07216,MGG_12496,MGG_10724,MGG_12982,MGG_01544,MGG_02272,MGG_07953,	0.202746
Biological process	organic heteropentacyclic compound biosynthetic process	GO:1901378	6	0.00356112	2.10994	16	351	143	6619	MGG_10879,MGG_10912,MGG_16978,MGG_14831,MGG_10910,MGG_07219,MGG_07216,MGG_03393,MGG_12496,MGG_10724,MGG_01391,MGG_12982,MGG_01544,MGG_08378,MGG_09589,MGG_07953,	0.20585
Biological process	aflatoxin biosynthetic process	GO:0045122	9	0.00356148	2.34135	13	257	143	6619	MGG_10879,MGG_10912,MGG_16978,MGG_14831,MGG_10910,MGG_07219,MGG_07216,MGG_12496,MGG_12982,MGG_01544,MGG_08378,MGG_09589,MGG_07953,	0.204623
Biological process	ergosterol metabolic process	GO:0008204	7	0.00357641	2.57148	11	198	143	6619	MGG_10879,MGG_14956,MGG_13350,MGG_12496,MGG_03619,MGG_10724,MGG_01391,MGG_01544,MGG_00929,MGG_07953,MGG_06585,	0.204243
Biological process	mesangial cell development	GO:0072143	5	0.00358809	4.02493	6	69	143	6619	MGG_16978,MGG_12496,MGG_10724,MGG_01544,MGG_02272,MGG_08378,	0.203683
Biological process	induced systemic resistance	GO:0009682	8	0.00366637	3.1649	8	117	143	6619	MGG_10879,MGG_16978,MGG_09817,MGG_12496,MGG_01544,MGG_02272,MGG_08378,MGG_07953,	0.206888
Biological process	phenol-containing compound metabolic process	GO:0018958	5	0.00367322	1.57848	34	997	143	6619	MGG_10912,MGG_11608,MGG_05045,MGG_16978,MGG_14831,MGG_13349,MGG_14956,MGG_07219,MGG_07215,MGG_07216,MGG_02075,MGG_02348,MGG_00566,MGG_10585,MGG_13464,MGG_12496,MGG_01281,MGG_16813,MGG_06327,MGG_10724,MGG_01391,MGG_09950,MGG_10046,MGG_12982,MGG_13279,MGG_01544,MGG_08416,MGG_02272,MGG_08378,MGG_09589,MGG_09857,MGG_08523,MGG_07953,MGG_01571,	0.206048
Biological process	androgen metabolic process	GO:0008209	6	0.00368183	2.33228	13	258	143	6619	MGG_10879,MGG_16978,MGG_14956,MGG_07216,MGG_12496,MGG_10724,MGG_01391,MGG_12982,MGG_01544,MGG_02272,MGG_08378,MGG_07953,MGG_02817,	0.205316
Biological process	very long-chain fatty acid metabolic process	GO:0000038	9	0.00368548	2.43614	12	228	143	6619	MGG_10879,MGG_16978,MGG_14956,MGG_07216,MGG_12496,MGG_03619,MGG_10724,MGG_12982,MGG_01544,MGG_02272,MGG_08378,MGG_07953,	0.204318
Biological process	pigment metabolic process	GO:0042440	3	0.00371171	1.53735	37	1114	143	6619	MGG_10879,MGG_10912,MGG_11608,MGG_05045,MGG_05046,MGG_16978,MGG_14831,MGG_14956,MGG_10910,MGG_07219,MGG_07215,MGG_07216,MGG_02075,MGG_15114,MGG_02348,MGG_00566,MGG_07634,MGG_01373,MGG_10585,MGG_13464,MGG_12496,MGG_03826,MGG_01281,MGG_03619,MGG_06327,MGG_10724,MGG_01391,MGG_09950,MGG_10046,MGG_12982,MGG_01544,MGG_08378,MGG_09589,MGG_08523,MGG_07953,MGG_01571,MGG_06585,	0.192279
Biological process	response to organophosphorus	GO:0046683	5	0.00378964	1.72168	26	699	143	6619	MGG_10879,MGG_10916,MGG_16978,MGG_07216,MGG_04699,MGG_02075,MGG_02348,MGG_05054,MGG_01373,MGG_07473,MGG_12496,MGG_09680,MGG_03619,MGG_06327,MGG_10724,MGG_01391,MGG_12982,MGG_01544,MGG_05941,MGG_02272,MGG_08378,MGG_09589,MGG_08772,MGG_09857,MGG_07953,MGG_04162,	0.194193
Biological process	developmental pigmentation	GO:0048066	3	0.00380409	2.03853	17	386	143	6619	MGG_10879,MGG_10912,MGG_05045,MGG_16978,MGG_14831,MGG_07219,MGG_07216,MGG_03826,MGG_01281,MGG_06327,MGG_09839,MGG_07016,MGG_12982,MGG_01544,MGG_09589,MGG_08523,MGG_07953,	0.193886
Biological process	protein localization to membrane raft	GO:1903044	7	0.00382066	3.48395	7	93	143	6619	MGG_10879,MGG_16978,MGG_12496,MGG_10724,MGG_01544,MGG_02272,MGG_07953,	0.193689
Biological process	positive regulation of actin filament-based movement	GO:1903116	7	0.00382066	3.48395	7	93	143	6619	MGG_16978,MGG_12496,MGG_10724,MGG_13279,MGG_01544,MGG_02272,MGG_08378,	0.193689
Biological process	ecdysone biosynthetic process	GO:0006697	8	0.00382066	3.48395	7	93	143	6619	MGG_10879,MGG_16978,MGG_12496,MGG_10724,MGG_01544,MGG_02272,MGG_07953,	0.193689
Biological process	indole glucosinolate biosynthetic process	GO:0009759	9	0.00385608	3.96743	6	70	143	6619	MGG_10879,MGG_16978,MGG_12496,MGG_02272,MGG_08378,MGG_07953,	0.192398
Biological process	brassinosteroid biosynthetic process	GO:0016132	8	0.00385608	3.96743	6	70	143	6619	MGG_12496,MGG_10724,MGG_01391,MGG_02272,MGG_07953,MGG_06585,	0.192398
Biological process	S-glycoside biosynthetic process	GO:0016144	7	0.00385608	3.96743	6	70	143	6619	MGG_10879,MGG_16978,MGG_12496,MGG_02272,MGG_08378,MGG_07953,	0.192398
Biological process	aggressive behavior	GO:0002118	4	0.00386276	3.13808	8	118	143	6619	MGG_07216,MGG_12496,MGG_01281,MGG_10724,MGG_01391,MGG_12982,MGG_08416,MGG_07953,	0.189735
Biological process	negative regulation of leukocyte chemotaxis	GO:0002689	9	0.00386276	3.13808	8	118	143	6619	MGG_10912,MGG_14831,MGG_07219,MGG_07216,MGG_12496,MGG_12982,MGG_08378,MGG_09589,	0.189735
Biological process	biological process involved in intraspecies interaction between organisms	GO:0051703	2	0.003882	1.5878	33	962	143	6619	MGG_10879,MGG_10912,MGG_16978,MGG_14831,MGG_13349,MGG_00940,MGG_07219,MGG_07216,MGG_12155,MGG_02075,MGG_08732,MGG_02348,MGG_00566,MGG_05216,MGG_10106,MGG_12496,MGG_06327,MGG_06847,MGG_10724,MGG_12982,MGG_08416,MGG_04576,MGG_09225,MGG_08378,MGG_09589,MGG_08370,MGG_00929,MGG_14061,MGG_09857,MGG_07953,MGG_13777,MGG_02817,MGG_15048,	0.188725
Biological process	cell wall modification	GO:0042545	7	0.0040064	2.87297	9	145	143	6619	MGG_10879,MGG_16978,MGG_04348,MGG_09817,MGG_12496,MGG_01544,MGG_02272,MGG_08378,MGG_07953,	0.193779
Biological process	terpene biosynthetic process	GO:0046246	8	0.0040064	2.87297	9	145	143	6619	MGG_10879,MGG_04631,MGG_12496,MGG_10724,MGG_01391,MGG_01544,MGG_02272,MGG_08378,MGG_07953,	0.193779
Biological process	pectin catabolic process	GO:0045490	8	0.00401089	2.5331	11	201	143	6619	MGG_10916,MGG_05046,MGG_04348,MGG_07216,MGG_07634,MGG_01373,MGG_09680,MGG_09839,MGG_07016,MGG_12982,MGG_05941,	0.192037
Biological process	serotonin biosynthetic process	GO:0042427	7	0.00405511	3.44688	7	94	143	6619	MGG_05045,MGG_16978,MGG_10724,MGG_01391,MGG_01544,MGG_02272,MGG_08378,	0.193178
Biological process	regulation of vitamin D 24-hydroxylase activity	GO:0010979	7	0.00405511	3.44688	7	94	143	6619	MGG_16978,MGG_12496,MGG_10724,MGG_01391,MGG_01544,MGG_08378,MGG_07953,	0.193178
Biological process	positive regulation of vitamin D 24-hydroxylase activity	GO:0010980	8	0.00405511	3.44688	7	94	143	6619	MGG_16978,MGG_12496,MGG_10724,MGG_01391,MGG_01544,MGG_08378,MGG_07953,	0.193178
Biological process	mesangial cell differentiation	GO:0072007	6	0.00413865	3.91155	6	71	143	6619	MGG_16978,MGG_12496,MGG_10724,MGG_01544,MGG_02272,MGG_08378,	0.19423
Biological process	odontogenesis	GO:0042476	5	0.00421198	1.92439	19	457	143	6619	MGG_10879,MGG_11608,MGG_16978,MGG_13349,MGG_07216,MGG_00566,MGG_13464,MGG_10724,MGG_01391,MGG_12982,MGG_01544,MGG_02272,MGG_08378,MGG_09589,MGG_04961,MGG_08523,MGG_09972,MGG_04162,MGG_02775,	0.193833
Biological process	skeletal system morphogenesis	GO:0048705	5	0.00427626	1.68429	27	742	143	6619	MGG_10879,MGG_10912,MGG_11608,MGG_16978,MGG_14831,MGG_13349,MGG_07219,MGG_07216,MGG_12155,MGG_00566,MGG_09817,MGG_13464,MGG_06327,MGG_06847,MGG_10724,MGG_01391,MGG_07653,MGG_12982,MGG_01544,MGG_02272,MGG_09589,MGG_00929,MGG_08523,MGG_07953,MGG_09972,MGG_02818,MGG_02817,	0.19584
Biological process	defense response by cell wall thickening	GO:0052482	9	0.00430032	3.4106	7	95	143	6619	MGG_10879,MGG_16978,MGG_12496,MGG_01544,MGG_02272,MGG_08378,MGG_07953,	0.195995
Biological process	defense response by callose deposition in cell wall	GO:0052544	10	0.00430032	3.4106	7	95	143	6619	MGG_10879,MGG_16978,MGG_12496,MGG_01544,MGG_02272,MGG_08378,MGG_07953,	0.195995
Biological process	positive regulation of vitamin D receptor signaling pathway	GO:0070564	9	0.00430032	3.4106	7	95	143	6619	MGG_16978,MGG_12496,MGG_10724,MGG_01391,MGG_01544,MGG_08378,MGG_07953,	0.195995
Biological process	auxin metabolic process	GO:0009850	6	0.00432331	2.50815	11	203	143	6619	MGG_10879,MGG_16978,MGG_07216,MGG_02320,MGG_13617,MGG_12496,MGG_12982,MGG_01544,MGG_02272,MGG_08378,MGG_07953,	0.194242
Biological process	retinoic acid metabolic process	GO:0042573	10	0.00433432	2.28794	13	263	143	6619	MGG_10879,MGG_16978,MGG_14956,MGG_07216,MGG_12496,MGG_10724,MGG_01391,MGG_12982,MGG_01544,MGG_02272,MGG_08378,MGG_09857,MGG_07953,	0.193818
Biological process	insecticide catabolic process	GO:0046701	6	0.00443626	3.85723	6	72	143	6619	MGG_10879,MGG_16978,MGG_12496,MGG_10724,MGG_01391,MGG_07953,	0.197445
Biological process	callose deposition in cell wall	GO:0052543	9	0.00455661	3.37507	7	96	143	6619	MGG_10879,MGG_16978,MGG_12496,MGG_01544,MGG_02272,MGG_08378,MGG_07953,	0.19815
Biological process	organic heteropentacyclic compound metabolic process	GO:1901376	5	0.00455874	2.05719	16	360	143	6619	MGG_10879,MGG_10912,MGG_16978,MGG_14831,MGG_10910,MGG_07219,MGG_07216,MGG_03393,MGG_12496,MGG_10724,MGG_01391,MGG_12982,MGG_01544,MGG_08378,MGG_09589,MGG_07953,	0.197337
Biological process	endocrine process	GO:0050886	4	0.0046947	1.8664	20	496	143	6619	MGG_10879,MGG_11608,MGG_16978,MGG_13349,MGG_07216,MGG_02348,MGG_13464,MGG_12496,MGG_06327,MGG_10724,MGG_01391,MGG_12982,MGG_01544,MGG_08416,MGG_08378,MGG_00929,MGG_08523,MGG_07953,MGG_09972,MGG_04162,	0.197804
Biological process	asperfuranone metabolic process	GO:1900552	8	0.00474939	3.80439	6	73	143	6619	MGG_10912,MGG_05046,MGG_14831,MGG_07219,MGG_16812,MGG_09589,	0.199222
Biological process	asperfuranone biosynthetic process	GO:1900554	9	0.00474939	3.80439	6	73	143	6619	MGG_10912,MGG_05046,MGG_14831,MGG_07219,MGG_16812,MGG_09589,	0.199222
Biological process	cell wall thickening	GO:0052386	8	0.00482428	3.34028	7	97	143	6619	MGG_10879,MGG_16978,MGG_12496,MGG_01544,MGG_02272,MGG_08378,MGG_07953,	0.200588
Biological process	glomerulus vasculature development	GO:0072012	8	0.00482428	3.34028	7	97	143	6619	MGG_16978,MGG_12496,MGG_10724,MGG_01544,MGG_02272,MGG_08378,MGG_04162,	0.200588
Biological process	renal system vasculature development	GO:0061437	6	0.00482428	3.34028	7	97	143	6619	MGG_16978,MGG_12496,MGG_10724,MGG_01544,MGG_02272,MGG_08378,MGG_04162,	0.200588
Biological process	kidney vasculature development	GO:0061440	7	0.00482428	3.34028	7	97	143	6619	MGG_16978,MGG_12496,MGG_10724,MGG_01544,MGG_02272,MGG_08378,MGG_04162,	0.200588
Biological process	fatty acid omega-oxidation	GO:0010430	10	0.00500707	2.7772	9	150	143	6619	MGG_10879,MGG_16978,MGG_12496,MGG_10724,MGG_01391,MGG_01544,MGG_08378,MGG_09857,MGG_07953,	0.204599
Biological process	pigment biosynthetic process	GO:0046148	4	0.00507063	1.57572	32	940	143	6619	MGG_10879,MGG_10912,MGG_11608,MGG_05045,MGG_05046,MGG_16978,MGG_14831,MGG_07219,MGG_07215,MGG_07216,MGG_02075,MGG_15114,MGG_02348,MGG_00566,MGG_07634,MGG_01373,MGG_10585,MGG_13464,MGG_12496,MGG_01281,MGG_10724,MGG_01391,MGG_09950,MGG_10046,MGG_12982,MGG_01544,MGG_08378,MGG_09589,MGG_08523,MGG_07953,MGG_01571,MGG_06585,	0.206307
Biological process	regulation of vitamin D receptor signaling pathway	GO:0070562	8	0.00510365	3.30619	7	98	143	6619	MGG_16978,MGG_12496,MGG_10724,MGG_01391,MGG_01544,MGG_08378,MGG_07953,	0.206763
Biological process	regulation of cartilage development	GO:0061035	6	0.00510365	3.30619	7	98	143	6619	MGG_10879,MGG_11608,MGG_13464,MGG_06847,MGG_00929,MGG_08523,MGG_07953,	0.206763
Biological process	ecdysteroid biosynthetic process	GO:0045456	7	0.00510365	3.30619	7	98	143	6619	MGG_10879,MGG_16978,MGG_12496,MGG_10724,MGG_01544,MGG_02272,MGG_07953,	0.206763
Biological process	nitrogen fixation	GO:0009399	5	0.00517964	1.97707	17	398	143	6619	MGG_10879,MGG_10912,MGG_05045,MGG_16978,MGG_14831,MGG_07219,MGG_07216,MGG_14329,MGG_12496,MGG_10724,MGG_01391,MGG_12982,MGG_01544,MGG_08378,MGG_09589,MGG_00929,MGG_07953,	0.207185
Biological process	response to cAMP	GO:0051591	7	0.00534508	1.75098	23	608	143	6619	MGG_10916,MGG_16978,MGG_07216,MGG_04699,MGG_02075,MGG_05054,MGG_01373,MGG_07473,MGG_12496,MGG_09680,MGG_06327,MGG_10724,MGG_01391,MGG_12982,MGG_01544,MGG_05941,MGG_02272,MGG_08378,MGG_09589,MGG_08772,MGG_09857,MGG_07953,MGG_04162,	0.212905
Biological process	response to caffeine	GO:0031000	7	0.00537141	2.32402	12	239	143	6619	MGG_10879,MGG_16978,MGG_13349,MGG_05216,MGG_12496,MGG_10724,MGG_01391,MGG_13279,MGG_08378,MGG_09857,MGG_07953,MGG_02818,	0.213059
Biological process	primary amino compound biosynthetic process	GO:1901162	6	0.00539504	3.2728	7	99	143	6619	MGG_05045,MGG_16978,MGG_10724,MGG_01391,MGG_01544,MGG_02272,MGG_08378,	0.213104
Biological process	cellular alcohol metabolic process	GO:0044107	6	0.00540212	2.22862	13	270	143	6619	MGG_10879,MGG_16978,MGG_14956,MGG_13350,MGG_12496,MGG_03619,MGG_10724,MGG_01391,MGG_01544,MGG_08378,MGG_00929,MGG_07953,MGG_06585,	0.212498
Biological process	icosanoid catabolic process	GO:1901523	7	0.00545786	2.74066	9	152	143	6619	MGG_10879,MGG_16978,MGG_07216,MGG_12496,MGG_10724,MGG_12982,MGG_02272,MGG_08378,MGG_07953,	0.213804
Biological process	anthocyanin-containing compound biosynthetic process	GO:0009718	6	0.00545786	2.74066	9	152	143	6619	MGG_10879,MGG_05046,MGG_16978,MGG_00566,MGG_07634,MGG_01544,MGG_08378,MGG_07953,MGG_06585,	0.213804
Biological process	sodium-independent organic anion transport	GO:0043252	8	0.00547545	4.36667	5	53	143	6619	MGG_10912,MGG_10916,MGG_14831,MGG_07219,MGG_05941,	0.212735
Biological process	hydrocarbon biosynthetic process	GO:0120251	5	0.00548436	2.01795	16	367	143	6619	MGG_10879,MGG_04631,MGG_14956,MGG_02320,MGG_02348,MGG_07634,MGG_12496,MGG_03619,MGG_10724,MGG_01391,MGG_13279,MGG_01544,MGG_02272,MGG_08378,MGG_00929,MGG_07953,	0.212211
Biological process	midbrain development	GO:0030901	4	0.00548436	2.01795	16	367	143	6619	MGG_10912,MGG_11608,MGG_16978,MGG_14831,MGG_13349,MGG_07219,MGG_07216,MGG_00144,MGG_04699,MGG_02075,MGG_13464,MGG_10046,MGG_12982,MGG_13279,MGG_09589,MGG_08523,	0.212211
Biological process	anion transport	GO:0006820	6	0.00553254	1.44122	43	1381	143	6619	MGG_10879,MGG_10912,MGG_10916,MGG_11608,MGG_05045,MGG_16978,MGG_14831,MGG_13349,MGG_14956,MGG_03937,MGG_07219,MGG_12388,MGG_09354,MGG_02075,MGG_02348,MGG_00566,MGG_01373,MGG_13464,MGG_12496,MGG_00795,MGG_01281,MGG_09680,MGG_09839,MGG_06847,MGG_10724,MGG_06323,MGG_07016,MGG_01391,MGG_10046,MGG_13279,MGG_01544,MGG_08416,MGG_05941,MGG_02272,MGG_09225,MGG_08378,MGG_03002,MGG_00929,MGG_09857,MGG_08523…	0.212342
Biological process	demethylation	GO:0070988	3	0.00555103	2.31434	12	240	143	6619	MGG_10879,MGG_16978,MGG_14956,MGG_13617,MGG_12496,MGG_10724,MGG_01391,MGG_01544,MGG_02272,MGG_08378,MGG_00929,MGG_07953,	0.212193
Biological process	response to toxic substance	GO:0009636	4	0.00556121	1.42372	45	1463	143	6619	MGG_10879,MGG_10912,MGG_10916,MGG_11608,MGG_05045,MGG_16978,MGG_14831,MGG_13349,MGG_14956,MGG_10910,MGG_07219,MGG_07216,MGG_09631,MGG_12388,MGG_02075,MGG_14819,MGG_02348,MGG_00566,MGG_13617,MGG_05054,MGG_07473,MGG_00319,MGG_13464,MGG_03707,MGG_12496,MGG_01281,MGG_03619,MGG_10724,MGG_01391,MGG_10046,MGG_12982,MGG_13279,MGG_01544,MGG_08416,MGG_08378,MGG_09589,MGG_08772,MGG_00929,MGG_17215,MGG_09857…	0.211728
Biological process	pteridine-containing compound metabolic process	GO:0042558	5	0.0056283	2.01247	16	368	143	6619	MGG_10879,MGG_05841,MGG_05045,MGG_07219,MGG_07216,MGG_02859,MGG_01281,MGG_09839,MGG_07016,MGG_01391,MGG_12982,MGG_02272,MGG_08378,MGG_09589,MGG_00929,MGG_07953,	0.213425
Biological process	response to karrikin	GO:0080167	4	0.00569474	2.72275	9	153	143	6619	MGG_01485,MGG_16978,MGG_13349,MGG_03937,MGG_09354,MGG_01281,MGG_04576,MGG_02272,MGG_08378,	0.215084
Biological process	positive regulation of metalloendopeptidase activity	GO:1904685	11	0.00569875	3.24007	7	100	143	6619	MGG_10912,MGG_11608,MGG_14831,MGG_07219,MGG_13464,MGG_10046,MGG_09589,	0.214382
Biological process	socially cooperative development	GO:0099120	4	0.00570702	1.69177	25	684	143	6619	MGG_10879,MGG_10912,MGG_16978,MGG_14831,MGG_13349,MGG_00940,MGG_07219,MGG_07216,MGG_08732,MGG_02348,MGG_00566,MGG_05216,MGG_10106,MGG_06847,MGG_10724,MGG_12982,MGG_04576,MGG_09225,MGG_09589,MGG_00929,MGG_09857,MGG_07953,MGG_13777,MGG_02817,MGG_15048,	0.213844
Biological process	sorocarp development	GO:0030587	5	0.00570702	1.69177	25	684	143	6619	MGG_10879,MGG_10912,MGG_16978,MGG_14831,MGG_13349,MGG_00940,MGG_07219,MGG_07216,MGG_08732,MGG_02348,MGG_00566,MGG_05216,MGG_10106,MGG_06847,MGG_10724,MGG_12982,MGG_04576,MGG_09225,MGG_09589,MGG_00929,MGG_09857,MGG_07953,MGG_13777,MGG_02817,MGG_15048,	0.213844
Biological process	regulation of meristem structural organization	GO:0009934	5	0.00578661	3.65421	6	76	143	6619	MGG_10879,MGG_16978,MGG_13617,MGG_12496,MGG_10724,MGG_01544,	0.215126
Biological process	response to cesium ion	GO:0010164	6	0.00578661	3.65421	6	76	143	6619	MGG_16978,MGG_01373,MGG_12496,MGG_10724,MGG_01544,MGG_08378,	0.215126
Biological process	lactation	GO:0007595	7	0.00580081	2.13162	14	304	143	6619	MGG_10912,MGG_05046,MGG_16978,MGG_14831,MGG_07219,MGG_02075,MGG_14819,MGG_02348,MGG_12496,MGG_10724,MGG_01391,MGG_13279,MGG_08378,MGG_07953,	0.213976
Biological process	omega-hydroxylase P450 pathway	GO:0097267	11	0.00593951	2.70507	9	154	143	6619	MGG_10879,MGG_16978,MGG_12496,MGG_10724,MGG_01391,MGG_01544,MGG_02272,MGG_08378,MGG_07953,	0.216564
Biological process	monoamine transport	GO:0015844	6	0.00600721	1.94771	17	404	143	6619	MGG_10916,MGG_16978,MGG_13349,MGG_02075,MGG_09817,MGG_01373,MGG_12496,MGG_16813,MGG_09680,MGG_01391,MGG_12982,MGG_01544,MGG_02272,MGG_08378,MGG_09857,MGG_04961,MGG_07953,	0.218193
Biological process	regulation of systemic arterial blood pressure	GO:0003073	5	0.006011	1.76178	22	578	143	6619	MGG_10911,MGG_10879,MGG_10916,MGG_11608,MGG_16978,MGG_02348,MGG_01373,MGG_13464,MGG_12496,MGG_09680,MGG_06327,MGG_10724,MGG_01391,MGG_01544,MGG_08416,MGG_05941,MGG_02272,MGG_08378,MGG_02275,MGG_00929,MGG_08523,MGG_07953,	0.217497
Biological process	regulation of systemic arterial blood pressure by hormone	GO:0001990	7	0.00610141	2.19608	13	274	143	6619	MGG_10879,MGG_11608,MGG_16978,MGG_02348,MGG_13464,MGG_06327,MGG_10724,MGG_01544,MGG_08416,MGG_08378,MGG_00929,MGG_08523,MGG_07953,	0.219929
Biological process	water-soluble vitamin metabolic process	GO:0006767	5	0.00611154	1.60372	29	837	143	6619	MGG_10879,MGG_05841,MGG_10916,MGG_11608,MGG_05045,MGG_14956,MGG_07219,MGG_07216,MGG_14819,MGG_02348,MGG_01373,MGG_02859,MGG_13464,MGG_16813,MGG_09680,MGG_03619,MGG_07016,MGG_01391,MGG_12982,MGG_01544,MGG_05941,MGG_02272,MGG_08378,MGG_09589,MGG_00929,MGG_09857,MGG_08523,MGG_07953,MGG_02818,	0.21946
Biological process	pericyte cell differentiation	GO:1904238	5	0.00616653	3.60676	6	77	143	6619	MGG_16978,MGG_12496,MGG_10724,MGG_01544,MGG_02272,MGG_08378,	0.220599
Biological process	response to abscisic acid	GO:0009737	6	0.00618876	1.62003	28	800	143	6619	MGG_10879,MGG_10916,MGG_05046,MGG_16978,MGG_13349,MGG_02320,MGG_12155,MGG_02348,MGG_01373,MGG_12496,MGG_12696,MGG_09680,MGG_06327,MGG_06847,MGG_10724,MGG_01391,MGG_13279,MGG_15184,MGG_03883,MGG_04576,MGG_05941,MGG_02272,MGG_08378,MGG_08772,MGG_00929,MGG_09857,MGG_07953,MGG_04162,	0.220562
Biological process	folic acid metabolic process	GO:0046655	8	0.00618893	2.39039	11	213	143	6619	MGG_10879,MGG_05841,MGG_05045,MGG_07219,MGG_02859,MGG_01391,MGG_02272,MGG_08378,MGG_09589,MGG_00929,MGG_07953,	0.219742
Biological process	negative regulation of leukocyte migration	GO:0002686	8	0.00619235	2.68762	9	155	143	6619	MGG_10912,MGG_14831,MGG_07219,MGG_07216,MGG_00601,MGG_12496,MGG_12982,MGG_08378,MGG_09589,	0.219043
Biological process	positive regulation of metallopeptidase activity	GO:1905050	10	0.00634443	3.17654	7	102	143	6619	MGG_10912,MGG_11608,MGG_14831,MGG_07219,MGG_13464,MGG_10046,MGG_09589,	0.223588
Biological process	brassinosteroid metabolic process	GO:0016131	7	0.00634443	3.17654	7	102	143	6619	MGG_10879,MGG_12496,MGG_10724,MGG_01391,MGG_02272,MGG_07953,MGG_06585,	0.223588
Biological process	obsolete negative regulation of cell aging	GO:0090344	0	0.00641349	4.20788	5	55	143	6619	MGG_10912,MGG_14831,MGG_07219,MGG_09589,MGG_08772,	0.221091
Biological process	molybdate ion transport	GO:0015689	8	0.00641349	4.20788	5	55	143	6619	MGG_05045,MGG_16978,MGG_12496,MGG_10724,MGG_01544,	0.221091
Biological process	cellular response to type II interferon	GO:0071346	7	0.00644787	1.88925	18	441	143	6619	MGG_10879,MGG_10912,MGG_14831,MGG_13349,MGG_07219,MGG_07216,MGG_15114,MGG_01391,MGG_12982,MGG_13279,MGG_01544,MGG_09589,MGG_08772,MGG_00929,MGG_09857,MGG_07953,MGG_04162,MGG_15048,	0.220671
Biological process	glycosinolate biosynthetic process	GO:0019758	7	0.00645342	2.67039	9	156	143	6619	MGG_10879,MGG_16978,MGG_02320,MGG_12496,MGG_01391,MGG_01544,MGG_02272,MGG_08378,MGG_07953,	0.220066
Biological process	glucosinolate biosynthetic process	GO:0019761	8	0.00645342	2.67039	9	156	143	6619	MGG_10879,MGG_16978,MGG_02320,MGG_12496,MGG_01391,MGG_01544,MGG_02272,MGG_08378,MGG_07953,	0.220066
Biological process	ecdysteroid metabolic process	GO:0045455	6	0.00645342	2.67039	9	156	143	6619	MGG_10879,MGG_16978,MGG_07216,MGG_12496,MGG_10724,MGG_12982,MGG_01544,MGG_02272,MGG_07953,	0.220066
Biological process	mesenchyme migration	GO:0090131	4	0.00656432	3.56052	6	78	143	6619	MGG_16978,MGG_12496,MGG_10724,MGG_01544,MGG_02272,MGG_08378,	0.219119
Biological process	dibenzo-p-dioxin metabolic process	GO:0018894	5	0.00660277	2.87049	8	129	143	6619	MGG_16978,MGG_12496,MGG_10724,MGG_01391,MGG_01544,MGG_08378,MGG_04961,MGG_07953,	0.218098
Biological process	behavioral response to cocaine	GO:0048148	5	0.00660277	2.87049	8	129	143	6619	MGG_10879,MGG_16978,MGG_12496,MGG_01281,MGG_10724,MGG_01391,MGG_08378,MGG_00929,	0.218098
Biological process	medium-chain fatty acid metabolic process	GO:0051791	9	0.00662863	2.36816	11	215	143	6619	MGG_10879,MGG_10912,MGG_16978,MGG_14831,MGG_07219,MGG_12496,MGG_10724,MGG_01391,MGG_08416,MGG_08378,MGG_07953,	0.217437
Biological process	positive regulation of alpha-beta T cell differentiation	GO:0046638	12	0.00691038	2.84841	8	130	143	6619	MGG_10912,MGG_14831,MGG_07219,MGG_00601,MGG_06327,MGG_06847,MGG_09589,MGG_09857,	0.225898
Biological process	positive regulation of hepatocyte proliferation	GO:2000347	8	0.00692245	4.13274	5	56	143	6619	MGG_10912,MGG_14831,MGG_07219,MGG_06327,MGG_09589,	0.225515
Biological process	renal system process involved in regulation of blood volume	GO:0001977	6	0.00700095	2.63658	9	158	143	6619	MGG_10879,MGG_16978,MGG_12496,MGG_10724,MGG_01391,MGG_01544,MGG_02272,MGG_08378,MGG_07953,	0.227291
Biological process	leukotriene catabolic process	GO:0036100	9	0.00704324	3.11545	7	104	143	6619	MGG_10879,MGG_16978,MGG_12496,MGG_10724,MGG_02272,MGG_08378,MGG_07953,	0.227884
Biological process	leukotriene B4 catabolic process	GO:0036101	10	0.00704324	3.11545	7	104	143	6619	MGG_10879,MGG_16978,MGG_12496,MGG_10724,MGG_02272,MGG_08378,MGG_07953,	0.227884
Biological process	regulation of metalloendopeptidase activity	GO:1904683	10	0.00704324	3.11545	7	104	143	6619	MGG_10912,MGG_11608,MGG_14831,MGG_07219,MGG_13464,MGG_10046,MGG_09589,	0.227884
Biological process	menaquinone catabolic process	GO:0042361	7	0.00704324	3.11545	7	104	143	6619	MGG_10879,MGG_16978,MGG_12496,MGG_10724,MGG_02272,MGG_08378,MGG_07953,	0.227884
Biological process	icosanoid biosynthetic process	GO:0046456	8	0.00706761	1.96442	16	377	143	6619	MGG_10879,MGG_10912,MGG_16978,MGG_14831,MGG_13349,MGG_07219,MGG_04699,MGG_12496,MGG_06847,MGG_10724,MGG_01391,MGG_09950,MGG_01544,MGG_08378,MGG_09589,MGG_07953,	0.225592
Biological process	phytosteroid metabolic process	GO:0016128	6	0.00716686	2.23968	12	248	143	6619	MGG_10879,MGG_14956,MGG_13350,MGG_12496,MGG_03619,MGG_10724,MGG_01391,MGG_01544,MGG_02272,MGG_00929,MGG_07953,MGG_06585,	0.227993
Biological process	regulation of development, heterochronic	GO:0040034	5	0.00722874	2.82667	8	131	143	6619	MGG_12155,MGG_13617,MGG_01281,MGG_01391,MGG_01544,MGG_02272,MGG_08378,MGG_08772,	0.228428
Biological process	auxin biosynthetic process	GO:0009851	7	0.00722874	2.82667	8	131	143	6619	MGG_10879,MGG_16978,MGG_02320,MGG_12496,MGG_01544,MGG_02272,MGG_08378,MGG_07953,	0.228428
Biological process	regulation of appetite	GO:0032098	4	0.00722874	2.82667	8	131	143	6619	MGG_10912,MGG_14831,MGG_07219,MGG_12155,MGG_01373,MGG_09680,MGG_09589,MGG_09972,	0.228428
Biological process	positive regulation of steroid hormone biosynthetic process	GO:0090031	10	0.00741336	3.08578	7	105	143	6619	MGG_10879,MGG_16978,MGG_12496,MGG_10724,MGG_01544,MGG_00929,MGG_07953,	0.231943
Biological process	negative regulation of icosanoid secretion	GO:0032304	9	0.00741336	3.08578	7	105	143	6619	MGG_10879,MGG_16978,MGG_12496,MGG_10724,MGG_02272,MGG_08378,MGG_07953,	0.231943
Biological process	cellular response to indole-3-methanol	GO:0071681	7	0.0074154	3.4715	6	80	143	6619	MGG_10879,MGG_10724,MGG_01391,MGG_01544,MGG_02272,MGG_08378,	0.230485
Biological process	response to indole-3-methanol	GO:0071680	6	0.0074154	3.4715	6	80	143	6619	MGG_10879,MGG_10724,MGG_01391,MGG_01544,MGG_02272,MGG_08378,	0.230485
Biological process	spermine transport	GO:0000296	7	0.00745904	4.06024	5	57	143	6619	MGG_13349,MGG_12388,MGG_01373,MGG_13279,MGG_09972,	0.228841
Biological process	berbamunine metabolic process	GO:0035832	8	0.00745904	4.06024	5	57	143	6619	MGG_10879,MGG_12496,MGG_01544,MGG_08378,MGG_07953,	0.228841
Biological process	berbamunine biosynthetic process	GO:0035833	9	0.00745904	4.06024	5	57	143	6619	MGG_10879,MGG_12496,MGG_01544,MGG_08378,MGG_07953,	0.228841
Biological process	phytosteroid biosynthetic process	GO:0016129	7	0.00758156	2.3249	11	219	143	6619	MGG_10879,MGG_14956,MGG_12496,MGG_03619,MGG_10724,MGG_01391,MGG_01544,MGG_02272,MGG_00929,MGG_07953,MGG_06585,	0.230363
Biological process	alkaloid biosynthetic process	GO:0009821	6	0.00766042	2.06374	14	314	143	6619	MGG_10879,MGG_16978,MGG_07216,MGG_12496,MGG_16812,MGG_10724,MGG_01391,MGG_12982,MGG_01544,MGG_02272,MGG_08378,MGG_09589,MGG_07953,MGG_02818,	0.232015
Biological process	positive regulation of fibroblast proliferation	GO:0048146	7	0.00771696	2.13378	13	282	143	6619	MGG_10912,MGG_16978,MGG_14831,MGG_07219,MGG_12496,MGG_06327,MGG_06847,MGG_10724,MGG_01391,MGG_01544,MGG_09589,MGG_04162,MGG_15048,	0.232984
Biological process	gibberellin biosynthetic process	GO:0009686	10	0.00779771	3.05667	7	106	143	6619	MGG_10879,MGG_12496,MGG_10724,MGG_01391,MGG_02272,MGG_08378,MGG_07953,	0.234674
Biological process	modulation by virus of host apoptotic process	GO:0039526	9	0.00808396	2.05068	14	316	143	6619	MGG_10912,MGG_10916,MGG_14831,MGG_07219,MGG_02320,MGG_02348,MGG_07634,MGG_01373,MGG_03707,MGG_16812,MGG_09680,MGG_05941,MGG_09589,MGG_15048,	0.230831
Biological process	vitamin E metabolic process	GO:0042360	6	0.00819662	3.0281	7	107	143	6619	MGG_10879,MGG_16978,MGG_12496,MGG_10724,MGG_02272,MGG_08378,MGG_07953,	0.233345
Biological process	vitamin D catabolic process	GO:0042369	7	0.00819662	3.0281	7	107	143	6619	MGG_16978,MGG_12496,MGG_10724,MGG_01391,MGG_01544,MGG_08378,MGG_07953,	0.233345
Biological process	serotonin metabolic process	GO:0042428	6	0.00825059	2.76339	8	134	143	6619	MGG_05045,MGG_16978,MGG_10724,MGG_01391,MGG_13279,MGG_01544,MGG_02272,MGG_08378,	0.233479
Biological process	urogenital system development	GO:0001655	5	0.00830262	2.04421	14	317	143	6619	MGG_16978,MGG_13349,MGG_07216,MGG_12155,MGG_02075,MGG_12496,MGG_06327,MGG_06847,MGG_10724,MGG_01391,MGG_12982,MGG_01544,MGG_02272,MGG_08378,	0.234252
Biological process	anthocyanin-containing compound metabolic process	GO:0046283	5	0.00852607	2.55571	9	163	143	6619	MGG_10879,MGG_05046,MGG_16978,MGG_00566,MGG_07634,MGG_01544,MGG_08378,MGG_07953,MGG_06585,	0.239843
Biological process	protein maturation	GO:0051604	6	0.00852853	1.45243	38	1211	143	6619	MGG_10879,MGG_10916,MGG_11608,MGG_05045,MGG_16978,MGG_14831,MGG_13349,MGG_07219,MGG_07216,MGG_09631,MGG_08732,MGG_09148,MGG_02348,MGG_09818,MGG_09817,MGG_04922,MGG_01373,MGG_13464,MGG_00795,MGG_01281,MGG_16813,MGG_09680,MGG_06327,MGG_06847,MGG_10724,MGG_01391,MGG_12982,MGG_13279,MGG_01544,MGG_08416,MGG_05941,MGG_02272,MGG_08378,MGG_02275,MGG_09857,MGG_08523,MGG_04162,MGG_15048,	0.239203
Biological process	response to stilbenoid	GO:0035634	6	0.00861423	2.74292	8	135	143	6619	MGG_10916,MGG_16978,MGG_01373,MGG_07473,MGG_12496,MGG_09680,MGG_10724,MGG_07953,	0.240185
Biological process	cellular response to retinoic acid	GO:0071300	7	0.00863847	2.2832	11	223	143	6619	MGG_16978,MGG_09631,MGG_02075,MGG_14819,MGG_06327,MGG_10724,MGG_13279,MGG_01544,MGG_02272,MGG_09589,MGG_04162,	0.240154
Biological process	icosanoid metabolic process	GO:0006690	7	0.00863932	1.63673	25	707	143	6619	MGG_10879,MGG_10912,MGG_16978,MGG_14831,MGG_13349,MGG_07219,MGG_07216,MGG_04699,MGG_02348,MGG_03707,MGG_12496,MGG_00503,MGG_06327,MGG_06847,MGG_10724,MGG_01391,MGG_09950,MGG_12982,MGG_01544,MGG_08416,MGG_02272,MGG_08378,MGG_09589,MGG_07953,MGG_06585,	0.239476
Biological process	vasculature development	GO:0001944	5	0.00874937	1.38259	46	1540	143	6619	MGG_10879,MGG_10912,MGG_10916,MGG_11608,MGG_16978,MGG_14831,MGG_13349,MGG_07219,MGG_07216,MGG_09631,MGG_12155,MGG_14819,MGG_08732,MGG_15114,MGG_02348,MGG_00566,MGG_13617,MGG_01373,MGG_13464,MGG_12496,MGG_00795,MGG_09680,MGG_00503,MGG_06327,MGG_06847,MGG_10724,MGG_01391,MGG_12982,MGG_13279,MGG_01544,MGG_08416,MGG_02272,MGG_08378,MGG_09589,MGG_02275,MGG_00929,MGG_09857,MGG_04961,MGG_08523,MGG_07953…	0.234969
Biological process	modulation by symbiont of host apoptotic process	GO:0052150	8	0.00875405	2.03139	14	319	143	6619	MGG_10912,MGG_10916,MGG_14831,MGG_07219,MGG_02320,MGG_02348,MGG_07634,MGG_01373,MGG_03707,MGG_16812,MGG_09680,MGG_05941,MGG_09589,MGG_15048,	0.23443
Biological process	glomerular mesangium development	GO:0072109	6	0.00883775	3.34603	6	83	143	6619	MGG_16978,MGG_12496,MGG_10724,MGG_01544,MGG_02272,MGG_08378,	0.236005
Biological process	cholesterol catabolic process	GO:0006707	8	0.00891979	2.27301	11	224	143	6619	MGG_10879,MGG_16978,MGG_13919,MGG_12496,MGG_10724,MGG_01391,MGG_01544,MGG_08416,MGG_02272,MGG_08378,MGG_07953,	0.237527
Biological process	sterol catabolic process	GO:0016127	7	0.00891979	2.27301	11	224	143	6619	MGG_10879,MGG_16978,MGG_13919,MGG_12496,MGG_10724,MGG_01391,MGG_01544,MGG_08416,MGG_02272,MGG_08378,MGG_07953,	0.237527
Biological process	lignin biosynthetic process	GO:0009809	7	0.00903742	2.38591	10	194	143	6619	MGG_11608,MGG_13464,MGG_12496,MGG_10724,MGG_01391,MGG_01544,MGG_08378,MGG_09857,MGG_08523,MGG_06585,	0.239315
Biological process	negative regulation of calcidiol 1-monooxygenase activity	GO:0010956	11	0.00903937	2.97254	7	109	143	6619	MGG_16978,MGG_12496,MGG_10724,MGG_01391,MGG_01544,MGG_08378,MGG_07953,	0.2387
Biological process	reactive oxygen species metabolic process	GO:0072593	4	0.0092411	1.47679	35	1097	143	6619	MGG_10879,MGG_10916,MGG_11608,MGG_05045,MGG_05046,MGG_16978,MGG_13349,MGG_14956,MGG_07219,MGG_00144,MGG_14819,MGG_01373,MGG_10585,MGG_07473,MGG_00319,MGG_13464,MGG_12496,MGG_09680,MGG_06327,MGG_09839,MGG_10724,MGG_07016,MGG_07653,MGG_13279,MGG_01544,MGG_08416,MGG_08772,MGG_02275,MGG_00929,MGG_08523,MGG_07953,MGG_01571,MGG_04162,MGG_02818,MGG_15048,	0.241338
Biological process	positive regulation of protein kinase A signaling	GO:0010739	9	0.00924186	3.85723	5	60	143	6619	MGG_10911,MGG_10912,MGG_14831,MGG_07219,MGG_09589,	0.240695
Biological process	aldosterone metabolic process	GO:0032341	7	0.00924186	3.85723	5	60	143	6619	MGG_16978,MGG_12496,MGG_01391,MGG_01544,MGG_08378,	0.240695
Biological process	aldosterone biosynthetic process	GO:0032342	9	0.00924186	3.85723	5	60	143	6619	MGG_16978,MGG_12496,MGG_01391,MGG_01544,MGG_08378,	0.240695
Biological process	quinate metabolic process	GO:0019630	8	0.00935256	3.30619	6	84	143	6619	MGG_10916,MGG_00566,MGG_01373,MGG_00319,MGG_09680,MGG_05941,	0.241587
Biological process	serotonin biosynthetic process from tryptophan	GO:0006587	10	0.00935256	3.30619	6	84	143	6619	MGG_16978,MGG_10724,MGG_01391,MGG_01544,MGG_02272,MGG_08378,	0.241587
Biological process	negative regulation of smooth muscle cell proliferation	GO:0048662	7	0.009354	2.37368	10	195	143	6619	MGG_10879,MGG_10912,MGG_14831,MGG_07219,MGG_15114,MGG_02348,MGG_06327,MGG_09589,MGG_00929,MGG_07953,	0.240314
Biological process	positive regulation of amyloid-beta formation	GO:1902004	9	0.00937746	2.70287	8	137	143	6619	MGG_10912,MGG_10916,MGG_14831,MGG_07219,MGG_01373,MGG_09680,MGG_05941,MGG_09589,	0.240266
Biological process	suppression by virus of host apoptotic process	GO:0019050	10	0.00937746	2.70287	8	137	143	6619	MGG_10916,MGG_14831,MGG_02320,MGG_02348,MGG_07634,MGG_01373,MGG_03707,MGG_09680,	0.240266
Biological process	regulation of T cell apoptotic process	GO:0070232	10	0.00937746	2.70287	8	137	143	6619	MGG_10912,MGG_14831,MGG_07219,MGG_00601,MGG_01391,MGG_02272,MGG_08378,MGG_09589,	0.240266
Biological process	response to red light	GO:0010114	7	0.00937746	2.70287	8	137	143	6619	MGG_10879,MGG_16978,MGG_15114,MGG_12496,MGG_10724,MGG_02272,MGG_08378,MGG_07953,	0.240266
Biological process	norepinephrine transport	GO:0015874	8	0.00937746	2.70287	8	137	143	6619	MGG_10916,MGG_16978,MGG_02075,MGG_01373,MGG_12496,MGG_09680,MGG_01544,MGG_07953,	0.240266
Biological process	catechol-containing compound biosynthetic process	GO:0009713	7	0.00940667	2.16125	12	257	143	6619	MGG_10912,MGG_05045,MGG_14831,MGG_07219,MGG_07216,MGG_02075,MGG_00566,MGG_16813,MGG_12982,MGG_01544,MGG_09589,MGG_09857,	0.237801
Biological process	negative regulation of blood pressure	GO:0045776	5	0.00940667	2.16125	12	257	143	6619	MGG_10911,MGG_10879,MGG_10912,MGG_05045,MGG_14831,MGG_07219,MGG_12496,MGG_01544,MGG_02275,MGG_00929,MGG_09857,MGG_07953,	0.237801
Biological process	toxin biosynthetic process	GO:0009403	5	0.00941287	1.81913	18	458	143	6619	MGG_10879,MGG_10912,MGG_16978,MGG_14831,MGG_10910,MGG_07219,MGG_07216,MGG_03393,MGG_12496,MGG_10724,MGG_01391,MGG_12982,MGG_01544,MGG_02272,MGG_08378,MGG_09589,MGG_10306,MGG_07953,	0.236695
Biological process	external encapsulating structure organization	GO:0045229	5	0.00945628	1.35025	50	1714	143	6619	MGG_10879,MGG_10912,MGG_10916,MGG_11608,MGG_05045,MGG_05046,MGG_16978,MGG_14831,MGG_13349,MGG_07219,MGG_04348,MGG_07216,MGG_09995,MGG_09354,MGG_12155,MGG_04699,MGG_08732,MGG_01418,MGG_02348,MGG_09818,MGG_09817,MGG_07634,MGG_01373,MGG_00319,MGG_13464,MGG_12496,MGG_00795,MGG_00677,MGG_01281,MGG_14087,MGG_06327,MGG_06847,MGG_10724,MGG_01391,MGG_07653,MGG_12982,MGG_01544,MGG_08416,MGG_02272,MGG_08378…	0.237157
Biological process	terpenoid biosynthetic process	GO:0016114	8	0.00946182	1.64575	24	675	143	6619	MGG_10879,MGG_10912,MGG_04631,MGG_05841,MGG_16978,MGG_14831,MGG_10910,MGG_07219,MGG_07216,MGG_15114,MGG_03707,MGG_12496,MGG_01281,MGG_10724,MGG_01391,MGG_12982,MGG_01544,MGG_08416,MGG_02272,MGG_08378,MGG_09589,MGG_00929,MGG_07953,MGG_06585,	0.23667
Biological process	negative regulation of vitamin D biosynthetic process	GO:0010957	10	0.00948385	2.94552	7	110	143	6619	MGG_16978,MGG_12496,MGG_10724,MGG_01391,MGG_01544,MGG_08378,MGG_07953,	0.236597
Biological process	regulation of vitamin D biosynthetic process	GO:0060556	9	0.00948385	2.94552	7	110	143	6619	MGG_16978,MGG_12496,MGG_10724,MGG_01391,MGG_01544,MGG_08378,MGG_07953,	0.236597
Biological process	prostaglandin transport	GO:0015732	10	0.00948385	2.94552	7	110	143	6619	MGG_10879,MGG_10912,MGG_14831,MGG_07219,MGG_02348,MGG_00929,MGG_07953,	0.236597
Biological process	telencephalon development	GO:0021537	4	0.00949108	1.60461	26	750	143	6619	MGG_10879,MGG_10916,MGG_11608,MGG_16978,MGG_07216,MGG_12155,MGG_04699,MGG_02075,MGG_05054,MGG_01373,MGG_10585,MGG_13464,MGG_12496,MGG_09680,MGG_06847,MGG_10724,MGG_01391,MGG_13279,MGG_01544,MGG_05941,MGG_08378,MGG_08772,MGG_09857,MGG_08523,MGG_07953,MGG_04162,	0.234923
Biological process	polysaccharide localization	GO:0033037	4	0.00955539	2.50952	9	166	143	6619	MGG_10879,MGG_05045,MGG_16978,MGG_12496,MGG_06847,MGG_01544,MGG_02272,MGG_08378,MGG_07953,	0.235899
Biological process	aldehyde biosynthetic process	GO:0046184	5	0.00955539	2.50952	9	166	143	6619	MGG_16978,MGG_13349,MGG_12496,MGG_16813,MGG_01391,MGG_01544,MGG_08378,MGG_09857,MGG_15048,	0.235899
Biological process	blood vessel development	GO:0001568	4	0.00958627	1.38307	45	1506	143	6619	MGG_10879,MGG_10912,MGG_10916,MGG_11608,MGG_16978,MGG_14831,MGG_13349,MGG_07219,MGG_07216,MGG_09631,MGG_12155,MGG_14819,MGG_08732,MGG_15114,MGG_02348,MGG_00566,MGG_13617,MGG_01373,MGG_13464,MGG_12496,MGG_00795,MGG_09680,MGG_00503,MGG_06327,MGG_06847,MGG_10724,MGG_01391,MGG_12982,MGG_13279,MGG_01544,MGG_08416,MGG_02272,MGG_08378,MGG_09589,MGG_02275,MGG_00929,MGG_09857,MGG_04961,MGG_08523,MGG_07953…	0.234221
Biological process	regulation of immune effector process	GO:0002697	5	0.00965124	1.49604	33	1021	143	6619	MGG_10879,MGG_10912,MGG_10916,MGG_16978,MGG_14831,MGG_07219,MGG_07216,MGG_09995,MGG_02348,MGG_00566,MGG_09817,MGG_01373,MGG_00795,MGG_01281,MGG_16813,MGG_12696,MGG_09680,MGG_14087,MGG_06327,MGG_06847,MGG_07016,MGG_01391,MGG_12982,MGG_13279,MGG_01544,MGG_08416,MGG_05941,MGG_02272,MGG_08378,MGG_09589,MGG_00929,MGG_09857,MGG_07953,	0.235203
Biological process	positive regulation of leukocyte mediated cytotoxicity	GO:0001912	8	0.00967904	2.36157	10	196	143	6619	MGG_10879,MGG_16978,MGG_14831,MGG_02348,MGG_01373,MGG_09680,MGG_01544,MGG_08416,MGG_00929,MGG_07953,	0.235275
Biological process	cellular response to mechanical stimulus	GO:0071260	6	0.00986859	1.94482	15	357	143	6619	MGG_10879,MGG_10916,MGG_13349,MGG_00566,MGG_01373,MGG_09680,MGG_06327,MGG_13279,MGG_01544,MGG_05941,MGG_09589,MGG_00929,MGG_07953,MGG_04162,MGG_15048,	0.239269
Biological process	regulation of synaptic transmission, dopaminergic	GO:0032225	8	0.00988849	3.2673	6	85	143	6619	MGG_10912,MGG_14831,MGG_13349,MGG_07219,MGG_02075,MGG_12982,	0.238531
Biological process	acetate ester metabolic process	GO:1900619	4	0.00989619	3.79399	5	61	143	6619	MGG_05054,MGG_12496,MGG_08416,MGG_09589,MGG_08772,	0.238111
Biological process	heart valve development	GO:0003170	4	0.0101169	2.23313	11	228	143	6619	MGG_10879,MGG_10916,MGG_16978,MGG_12155,MGG_01373,MGG_09680,MGG_13279,MGG_01544,MGG_00929,MGG_07953,MGG_02775,	0.242806
Biological process	positive regulation of amyloid precursor protein catabolic process	GO:1902993	8	0.0101902	2.66398	8	139	143	6619	MGG_10912,MGG_10916,MGG_14831,MGG_07219,MGG_01373,MGG_09680,MGG_05941,MGG_09589,	0.243946
Biological process	arabinose metabolic process	GO:0019566	7	0.0101902	2.66398	8	139	143	6619	MGG_07216,MGG_14819,MGG_09148,MGG_04922,MGG_01281,MGG_16813,MGG_12982,MGG_09857,	0.243946
Biological process	gibberellin metabolic process	GO:0009685	9	0.0104206	2.89292	7	112	143	6619	MGG_10879,MGG_12496,MGG_10724,MGG_01391,MGG_02272,MGG_08378,MGG_07953,	0.248209
Biological process	pyruvate metabolic process	GO:0006090	8	0.0104327	1.47631	34	1066	143	6619	MGG_10879,MGG_10916,MGG_11608,MGG_05045,MGG_05046,MGG_16978,MGG_13349,MGG_07216,MGG_02348,MGG_00601,MGG_07634,MGG_03393,MGG_01373,MGG_10585,MGG_13464,MGG_01281,MGG_09680,MGG_09839,MGG_06847,MGG_10724,MGG_07016,MGG_01391,MGG_12982,MGG_13279,MGG_01544,MGG_08416,MGG_08378,MGG_00929,MGG_09857,MGG_08523,MGG_07953,MGG_01571,MGG_06585,MGG_15048,	0.247875
Biological process	biogenic amine metabolic process	GO:0006576	6	0.0104818	1.59187	26	756	143	6619	MGG_10879,MGG_10912,MGG_05045,MGG_16978,MGG_14831,MGG_13349,MGG_14956,MGG_07219,MGG_07216,MGG_02075,MGG_02348,MGG_01373,MGG_12496,MGG_16813,MGG_09680,MGG_10724,MGG_07016,MGG_01391,MGG_12982,MGG_01544,MGG_08416,MGG_02272,MGG_08378,MGG_09589,MGG_09857,MGG_07953,	0.247183
Biological process	ATP generation from poly-ADP-D-ribose	GO:1990966	12	0.0105817	3.7328	5	62	143	6619	MGG_16978,MGG_12496,MGG_10724,MGG_01391,MGG_08378,	0.24892
Biological process	transferrin transport	GO:0033572	10	0.0106763	2.46497	9	169	143	6619	MGG_10912,MGG_05046,MGG_14831,MGG_07219,MGG_07216,MGG_16812,MGG_12982,MGG_09589,MGG_02818,	0.250522
Biological process	vitamin K metabolic process	GO:0042373	6	0.0106763	2.46497	9	169	143	6619	MGG_10879,MGG_16978,MGG_04699,MGG_12496,MGG_10724,MGG_09950,MGG_02272,MGG_08378,MGG_07953,	0.250522
Biological process	response to fungicide	GO:0060992	5	0.0109134	2.86732	7	113	143	6619	MGG_16978,MGG_07216,MGG_00566,MGG_12496,MGG_10724,MGG_01544,MGG_07953,	0.254826
Biological process	suppression by symbiont of host apoptotic process	GO:0033668	9	0.0110542	2.6262	8	141	143	6619	MGG_10916,MGG_14831,MGG_02320,MGG_02348,MGG_07634,MGG_01373,MGG_03707,MGG_09680,	0.257478
Biological process	suppression by symbiont of host programmed cell death	GO:0052041	8	0.0110542	2.6262	8	141	143	6619	MGG_10916,MGG_14831,MGG_02320,MGG_02348,MGG_07634,MGG_01373,MGG_03707,MGG_09680,	0.257478
Biological process	polyamine metabolic process	GO:0006595	7	0.0110934	2.20413	11	231	143	6619	MGG_10879,MGG_10912,MGG_16978,MGG_14831,MGG_07219,MGG_10724,MGG_07016,MGG_01391,MGG_01544,MGG_08378,MGG_09589,	0.257129
Biological process	ceramide metabolic process	GO:0006672	8	0.0110934	2.20413	11	231	143	6619	MGG_10879,MGG_16978,MGG_12496,MGG_00503,MGG_10724,MGG_01544,MGG_08416,MGG_02272,MGG_07953,MGG_02817,MGG_15048,	0.257129
Biological process	second-messenger-mediated signaling	GO:0019932	7	0.0112308	1.50565	31	953	143	6619	MGG_10879,MGG_10912,MGG_11608,MGG_05046,MGG_14831,MGG_13349,MGG_07219,MGG_07216,MGG_09631,MGG_02348,MGG_00566,MGG_09818,MGG_00601,MGG_05054,MGG_00319,MGG_13464,MGG_12496,MGG_01281,MGG_06327,MGG_09839,MGG_07016,MGG_12982,MGG_13279,MGG_08378,MGG_09589,MGG_08772,MGG_00929,MGG_08523,MGG_07953,MGG_04162,MGG_02817,	0.259047
Biological process	terpenoid catabolic process	GO:0016115	8	0.0114768	2.43614	9	171	143	6619	MGG_10879,MGG_16978,MGG_12496,MGG_10724,MGG_01544,MGG_02272,MGG_08378,MGG_09857,MGG_07953,	0.262168
Biological process	negative regulation of monooxygenase activity	GO:0032769	7	0.011506	2.6077	8	142	143	6619	MGG_16978,MGG_12496,MGG_10724,MGG_01391,MGG_13279,MGG_01544,MGG_08378,MGG_07953,	0.262204
Biological process	fibroblast activation	GO:0072537	4	0.011506	2.6077	8	142	143	6619	MGG_16978,MGG_13349,MGG_12496,MGG_06327,MGG_10724,MGG_01544,MGG_02272,MGG_08378,	0.262204
Biological process	amyloid precursor protein metabolic process	GO:0042982	6	0.0117837	2.18521	11	233	143	6619	MGG_10912,MGG_10916,MGG_14831,MGG_07219,MGG_13617,MGG_01373,MGG_09680,MGG_06327,MGG_08416,MGG_05941,MGG_09589,	0.267247
Biological process	fat-soluble vitamin metabolic process	GO:0006775	5	0.0118262	2.096	12	265	143	6619	MGG_10879,MGG_16978,MGG_14956,MGG_04699,MGG_12496,MGG_10724,MGG_01391,MGG_09950,MGG_01544,MGG_02272,MGG_08378,MGG_07953,	0.267572
Biological process	hormone metabolic process	GO:0042445	5	0.0118484	1.48712	32	996	143	6619	MGG_10879,MGG_11608,MGG_05046,MGG_16978,MGG_13349,MGG_14956,MGG_07216,MGG_02320,MGG_09148,MGG_02348,MGG_04922,MGG_13617,MGG_13464,MGG_12496,MGG_01281,MGG_06327,MGG_10724,MGG_06323,MGG_01391,MGG_12982,MGG_13279,MGG_01544,MGG_08416,MGG_02272,MGG_08378,MGG_00929,MGG_09857,MGG_08523,MGG_07953,MGG_06585,MGG_02818,MGG_02817,	0.267435
Biological process	response to red or far red light	GO:0009639	6	0.0118873	1.95775	14	331	143	6619	MGG_10879,MGG_05046,MGG_16978,MGG_15114,MGG_02348,MGG_00566,MGG_13617,MGG_12496,MGG_06847,MGG_10724,MGG_02272,MGG_08378,MGG_09857,MGG_07953,	0.267677
Biological process	quinone catabolic process	GO:1901662	6	0.0119498	2.81745	7	115	143	6619	MGG_10879,MGG_16978,MGG_12496,MGG_10724,MGG_02272,MGG_08378,MGG_07953,	0.26655
Biological process	vitamin D receptor signaling pathway	GO:0070561	7	0.0119498	2.81745	7	115	143	6619	MGG_16978,MGG_12496,MGG_10724,MGG_01391,MGG_01544,MGG_08378,MGG_07953,	0.26655
Biological process	water-soluble vitamin catabolic process	GO:0042365	6	0.0119498	2.81745	7	115	143	6619	MGG_11608,MGG_07216,MGG_14819,MGG_13464,MGG_16813,MGG_12982,MGG_08523,	0.26655
Biological process	phylloquinone catabolic process	GO:0042376	8	0.0119498	2.81745	7	115	143	6619	MGG_10879,MGG_16978,MGG_12496,MGG_10724,MGG_02272,MGG_08378,MGG_07953,	0.26655
Biological process	vitamin K catabolic process	GO:0042377	7	0.0119498	2.81745	7	115	143	6619	MGG_10879,MGG_16978,MGG_12496,MGG_10724,MGG_02272,MGG_08378,MGG_07953,	0.26655
Biological process	very long-chain fatty acid biosynthetic process	GO:0042761	10	0.0119498	2.81745	7	115	143	6619	MGG_10879,MGG_14956,MGG_07216,MGG_12496,MGG_03619,MGG_12982,MGG_01544,	0.26655
Biological process	cellular response to follicle-stimulating hormone stimulus	GO:0071372	8	0.0119713	2.58947	8	143	143	6619	MGG_10879,MGG_12496,MGG_10724,MGG_01391,MGG_01544,MGG_08378,MGG_00929,MGG_07953,	0.263314
Biological process	sucrose transport	GO:0015770	9	0.012049	3.61615	5	64	143	6619	MGG_10916,MGG_01373,MGG_09680,MGG_06847,MGG_05941,	0.264408
Biological process	anatomical structure formation involved in morphogenesis	GO:0048646	3	0.0121701	1.24901	68	2520	143	6619	MGG_10879,MGG_10912,MGG_10916,MGG_11608,MGG_16978,MGG_14831,MGG_13349,MGG_14956,MGG_01516,MGG_07219,MGG_04348,MGG_07216,MGG_03374,MGG_09631,MGG_13919,MGG_12155,MGG_02075,MGG_14819,MGG_08732,MGG_15114,MGG_02348,MGG_00566,MGG_09817,MGG_00601,MGG_13617,MGG_07634,MGG_03393,MGG_01373,MGG_00319,MGG_13464,MGG_03707,MGG_12496,MGG_00795,MGG_03826,MGG_00677,MGG_01281,MGG_16812,MGG_09680,MGG_03619,MGG_00503…	0.266449
Biological process	estrogen metabolic process	GO:0008210	6	0.0121836	1.95185	14	332	143	6619	MGG_10879,MGG_16978,MGG_14956,MGG_07216,MGG_02348,MGG_12496,MGG_10724,MGG_01391,MGG_12982,MGG_01544,MGG_02272,MGG_08378,MGG_07953,MGG_02817,	0.26613
Biological process	sporopollenin biosynthetic process	GO:0080110	6	0.0122522	3.12045	6	89	143	6619	MGG_16978,MGG_12496,MGG_10724,MGG_01391,MGG_01544,MGG_06585,	0.267012
Biological process	bile acid biosynthetic process	GO:0006699	9	0.0124856	1.94599	14	333	143	6619	MGG_10879,MGG_05045,MGG_16978,MGG_07216,MGG_02348,MGG_12496,MGG_10724,MGG_01391,MGG_12982,MGG_01544,MGG_08416,MGG_02272,MGG_08378,MGG_07953,	0.270237
Biological process	serotonin secretion	GO:0001820	8	0.0124938	2.79316	7	116	143	6619	MGG_13349,MGG_02075,MGG_09817,MGG_01391,MGG_02272,MGG_08378,MGG_09857,	0.269799
Biological process	dorsal/ventral pattern formation, imaginal disc	GO:0007450	6	0.012832	3.56052	5	65	143	6619	MGG_01281,MGG_06847,MGG_01391,MGG_02272,MGG_08378,	0.276471
Biological process	wing disc dorsal/ventral pattern formation	GO:0048190	7	0.012832	3.56052	5	65	143	6619	MGG_01281,MGG_06847,MGG_01391,MGG_02272,MGG_08378,	0.276471
Biological process	substantia nigra development	GO:0021762	5	0.0128482	2.07254	12	268	143	6619	MGG_10912,MGG_11608,MGG_16978,MGG_14831,MGG_13349,MGG_07219,MGG_00144,MGG_04699,MGG_13464,MGG_10046,MGG_13279,MGG_09589,	0.275568
Biological process	defense response by callose deposition	GO:0052542	6	0.0130556	2.76929	7	117	143	6619	MGG_10879,MGG_16978,MGG_12496,MGG_01544,MGG_02272,MGG_08378,MGG_07953,	0.279384
Biological process	spermidine biosynthetic process	GO:0008295	9	0.0130556	2.76929	7	117	143	6619	MGG_10879,MGG_10912,MGG_14831,MGG_07219,MGG_07016,MGG_01391,MGG_09589,	0.279384
Biological process	response to potassium ion	GO:0035864	6	0.0134508	2.53626	8	146	143	6619	MGG_10912,MGG_14831,MGG_07219,MGG_07216,MGG_12982,MGG_01544,MGG_08378,MGG_09589,	0.284629
Biological process	catecholamine uptake	GO:0090493	8	0.0134508	2.53626	8	146	143	6619	MGG_10916,MGG_16978,MGG_02075,MGG_01373,MGG_12496,MGG_09680,MGG_01544,MGG_07953,	0.284629
Biological process	positive regulation of steroid biosynthetic process	GO:0010893	9	0.0135984	1.9859	13	303	143	6619	MGG_10879,MGG_10912,MGG_16978,MGG_14831,MGG_13349,MGG_07219,MGG_12496,MGG_10724,MGG_10046,MGG_01544,MGG_09589,MGG_00929,MGG_07953,	0.286473
Biological process	mannose metabolic process	GO:0006013	7	0.0136353	2.74582	7	118	143	6619	MGG_10879,MGG_10912,MGG_16978,MGG_14831,MGG_07219,MGG_10724,MGG_01544,	0.286614
Biological process	positive regulation of flower development	GO:0009911	8	0.0136353	2.74582	7	118	143	6619	MGG_10916,MGG_02320,MGG_01373,MGG_12496,MGG_09680,MGG_05941,MGG_08772,	0.286614
Biological process	positive regulation of steroid metabolic process	GO:0045940	8	0.0137526	1.92289	14	337	143	6619	MGG_10879,MGG_10912,MGG_16978,MGG_14831,MGG_13349,MGG_07219,MGG_12496,MGG_10724,MGG_10046,MGG_01544,MGG_08416,MGG_09589,MGG_00929,MGG_07953,	0.287804
Biological process	negative regulation of hormone biosynthetic process	GO:0032353	8	0.0139725	2.519	8	147	143	6619	MGG_16978,MGG_12496,MGG_10724,MGG_01391,MGG_13279,MGG_01544,MGG_08378,MGG_07953,	0.291761
Biological process	diterpenoid biosynthetic process	GO:0016102	9	0.0140529	2.13035	11	239	143	6619	MGG_10879,MGG_16978,MGG_07216,MGG_12496,MGG_10724,MGG_01391,MGG_12982,MGG_01544,MGG_02272,MGG_08378,MGG_07953,	0.292793
Biological process	callose localization	GO:0052545	5	0.0142333	2.72275	7	119	143	6619	MGG_10879,MGG_16978,MGG_12496,MGG_01544,MGG_02272,MGG_08378,MGG_07953,	0.295903
Biological process	calcitriol biosynthetic process from calciol	GO:0036378	8	0.0142333	2.72275	7	119	143	6619	MGG_16978,MGG_12496,MGG_10724,MGG_01391,MGG_01544,MGG_08378,MGG_07953,	0.295903
Biological process	regulation of protein kinase A signaling	GO:0010738	8	0.0142333	2.72275	7	119	143	6619	MGG_10911,MGG_10912,MGG_14831,MGG_13349,MGG_07219,MGG_01281,MGG_09589,	0.295903
Biological process	homeostatic process	GO:0042592	4	0.0142832	1.23038	71	2671	143	6619	MGG_10911,MGG_10879,MGG_10912,MGG_04631,MGG_10916,MGG_01485,MGG_11608,MGG_05046,MGG_16978,MGG_14831,MGG_13349,MGG_14956,MGG_03937,MGG_00940,MGG_07219,MGG_09119,MGG_07216,MGG_00144,MGG_09631,MGG_09354,MGG_12155,MGG_04699,MGG_02075,MGG_14819,MGG_08732,MGG_02348,MGG_00566,MGG_00601,MGG_13617,MGG_07634,MGG_03393,MGG_01373,MGG_10585,MGG_13464,MGG_12496,MGG_00795,MGG_03826,MGG_01281,MGG_16812,MGG_09680…	0.295
Biological process	macrophage chemotaxis	GO:0048246	8	0.0142902	2.22532	10	208	143	6619	MGG_10912,MGG_14831,MGG_07219,MGG_07216,MGG_12496,MGG_01391,MGG_12982,MGG_02272,MGG_08378,MGG_09589,	0.294501
Biological process	icosanoid transport	GO:0071715	9	0.0144225	1.91155	14	339	143	6619	MGG_10879,MGG_10912,MGG_16978,MGG_14831,MGG_07219,MGG_02348,MGG_12496,MGG_06847,MGG_10724,MGG_01391,MGG_02272,MGG_08378,MGG_00929,MGG_07953,	0.295943
Biological process	long-term synaptic potentiation	GO:0060291	9	0.0144225	1.91155	14	339	143	6619	MGG_10879,MGG_10912,MGG_16978,MGG_14831,MGG_13349,MGG_07219,MGG_12496,MGG_10724,MGG_01544,MGG_08416,MGG_02272,MGG_09589,MGG_09857,MGG_07953,	0.295943
Biological process	mesenchyme development	GO:0060485	5	0.0144477	1.62929	22	625	143	6619	MGG_10879,MGG_16978,MGG_04348,MGG_07216,MGG_09996,MGG_09631,MGG_12155,MGG_02075,MGG_00566,MGG_12496,MGG_03826,MGG_01281,MGG_06327,MGG_06847,MGG_10724,MGG_12982,MGG_01544,MGG_02272,MGG_08378,MGG_09589,MGG_00929,MGG_07953,	0.295182
Biological process	fatty acid derivative catabolic process	GO:1901569	6	0.0146365	2.34034	9	178	143	6619	MGG_10879,MGG_16978,MGG_07216,MGG_12496,MGG_10724,MGG_12982,MGG_02272,MGG_08378,MGG_07953,	0.292729
Biological process	glycerol catabolic process	GO:0019563	9	0.0146365	2.34034	9	178	143	6619	MGG_13349,MGG_07216,MGG_01281,MGG_16812,MGG_01391,MGG_12982,MGG_02272,MGG_08378,MGG_15048,	0.292729
Biological process	negative regulation of chemotaxis	GO:0050922	7	0.0150602	2.48519	8	149	143	6619	MGG_10912,MGG_14831,MGG_07219,MGG_07216,MGG_12496,MGG_12982,MGG_08378,MGG_09589,	0.299938
Biological process	serine family amino acid biosynthetic process	GO:0009070	10	0.015071	1.80631	16	410	143	6619	MGG_10879,MGG_05841,MGG_05045,MGG_07219,MGG_04699,MGG_02348,MGG_10585,MGG_01391,MGG_09950,MGG_02272,MGG_08378,MGG_09589,MGG_00929,MGG_09857,MGG_07953,MGG_01571,	0.299524
Biological process	monocarboxylic acid transport	GO:0015718	9	0.0150956	1.60089	23	665	143	6619	MGG_10879,MGG_10912,MGG_10916,MGG_16978,MGG_14831,MGG_13349,MGG_07219,MGG_12388,MGG_02075,MGG_02348,MGG_01373,MGG_09680,MGG_06847,MGG_10724,MGG_10046,MGG_08416,MGG_05941,MGG_09225,MGG_08378,MGG_00929,MGG_07953,MGG_09972,MGG_04162,	0.299385
Biological process	ketone catabolic process	GO:0042182	5	0.0151175	1.90033	14	341	143	6619	MGG_10879,MGG_16978,MGG_07216,MGG_12496,MGG_16813,MGG_10724,MGG_01391,MGG_12982,MGG_01544,MGG_02272,MGG_08378,MGG_09857,MGG_07953,MGG_06585,	0.299193
Biological process	retinol metabolic process	GO:0042572	10	0.0151175	1.90033	14	341	143	6619	MGG_10879,MGG_16978,MGG_13349,MGG_14956,MGG_07216,MGG_12496,MGG_10724,MGG_01391,MGG_12982,MGG_01544,MGG_02272,MGG_08378,MGG_09857,MGG_07953,	0.299193
Biological process	epoxygenase P450 pathway	GO:0019373	11	0.0151357	2.32726	9	179	143	6619	MGG_10879,MGG_16978,MGG_12496,MGG_10724,MGG_01391,MGG_01544,MGG_02272,MGG_08378,MGG_07953,	0.298308
Biological process	regulation of angiogenesis	GO:0045765	7	0.0151593	1.56163	25	741	143	6619	MGG_10879,MGG_10912,MGG_11608,MGG_14831,MGG_13349,MGG_07219,MGG_09631,MGG_14819,MGG_02348,MGG_13617,MGG_13464,MGG_06847,MGG_01391,MGG_13279,MGG_01544,MGG_02272,MGG_08378,MGG_09589,MGG_00929,MGG_09857,MGG_04961,MGG_08523,MGG_07953,MGG_04162,MGG_15048,	0.298153
Biological process	glucocorticoid biosynthetic process	GO:0006704	8	0.0151962	2.20413	10	210	143	6619	MGG_10879,MGG_16978,MGG_14956,MGG_12496,MGG_10724,MGG_01391,MGG_13279,MGG_01544,MGG_08378,MGG_07953,	0.298261
Biological process	systemic acquired resistance	GO:0009627	7	0.0151962	2.20413	10	210	143	6619	MGG_10916,MGG_16978,MGG_07634,MGG_01373,MGG_12496,MGG_09680,MGG_06327,MGG_01391,MGG_05941,MGG_08378,	0.298261
Biological process	adherens junction organization	GO:0034332	7	0.0153049	2.10394	11	242	143	6619	MGG_10912,MGG_16978,MGG_14831,MGG_07219,MGG_14819,MGG_08732,MGG_12496,MGG_01281,MGG_01544,MGG_09589,MGG_07953,	0.299156
Biological process	isoprenoid catabolic process	GO:0008300	7	0.0153049	2.10394	11	242	143	6619	MGG_10879,MGG_16978,MGG_07216,MGG_12496,MGG_10724,MGG_12982,MGG_01544,MGG_02272,MGG_08378,MGG_09857,MGG_07953,	0.299156
Biological process	camalexin metabolic process	GO:0052317	7	0.0153862	3.40343	5	68	143	6619	MGG_16978,MGG_12496,MGG_01391,MGG_01544,MGG_08378,	0.299509
Biological process	indole phytoalexin biosynthetic process	GO:0009700	7	0.0153862	3.40343	5	68	143	6619	MGG_16978,MGG_12496,MGG_01391,MGG_01544,MGG_08378,	0.299509
Biological process	glycol biosynthetic process	GO:0042845	9	0.0153862	3.40343	5	68	143	6619	MGG_10912,MGG_14831,MGG_07219,MGG_09589,MGG_09857,	0.299509
Biological process	camalexin biosynthetic process	GO:0010120	8	0.0153862	3.40343	5	68	143	6619	MGG_16978,MGG_12496,MGG_01391,MGG_01544,MGG_08378,	0.299509
Biological process	indole phytoalexin metabolic process	GO:0046217	6	0.0153862	3.40343	5	68	143	6619	MGG_16978,MGG_12496,MGG_01391,MGG_01544,MGG_08378,	0.299509
Biological process	hepatocyte growth factor production	GO:0032605	7	0.0153862	3.40343	5	68	143	6619	MGG_10879,MGG_10724,MGG_01391,MGG_01544,MGG_08378,	0.299509
Biological process	regulation of hepatocyte growth factor production	GO:0032646	8	0.0153862	3.40343	5	68	143	6619	MGG_10879,MGG_10724,MGG_01391,MGG_01544,MGG_08378,	0.299509
Biological process	negative regulation of hepatocyte growth factor production	GO:0032686	9	0.0153862	3.40343	5	68	143	6619	MGG_10879,MGG_10724,MGG_01391,MGG_01544,MGG_08378,	0.299509
Biological process	regulation of vasculature development	GO:1901342	6	0.0153987	1.55953	25	742	143	6619	MGG_10879,MGG_10912,MGG_11608,MGG_14831,MGG_13349,MGG_07219,MGG_09631,MGG_14819,MGG_02348,MGG_13617,MGG_13464,MGG_06847,MGG_01391,MGG_13279,MGG_01544,MGG_02272,MGG_08378,MGG_09589,MGG_00929,MGG_09857,MGG_04961,MGG_08523,MGG_07953,MGG_04162,MGG_15048,	0.294909
Biological process	secondary alcohol biosynthetic process	GO:1902653	7	0.0155648	1.54091	26	781	143	6619	MGG_10879,MGG_10912,MGG_05046,MGG_16978,MGG_14831,MGG_13349,MGG_14956,MGG_07219,MGG_07216,MGG_00144,MGG_12496,MGG_16812,MGG_03619,MGG_06327,MGG_10724,MGG_01391,MGG_10046,MGG_12982,MGG_13279,MGG_01544,MGG_08416,MGG_02272,MGG_09589,MGG_00929,MGG_09857,MGG_07953,	0.297488
Biological process	Leydig cell differentiation	GO:0033327	5	0.0156266	2.46862	8	150	143	6619	MGG_16978,MGG_07216,MGG_12496,MGG_10724,MGG_12982,MGG_01544,MGG_07953,MGG_02817,	0.298068
Biological process	indole-containing compound biosynthetic process	GO:0042435	6	0.0157929	1.94734	13	309	143	6619	MGG_10879,MGG_05045,MGG_16978,MGG_13349,MGG_14956,MGG_12496,MGG_10724,MGG_01391,MGG_01544,MGG_02272,MGG_08378,MGG_09589,MGG_07953,	0.299434
Biological process	leukotriene metabolic process	GO:0006691	8	0.0159068	2.01247	12	276	143	6619	MGG_10879,MGG_16978,MGG_14831,MGG_13349,MGG_02348,MGG_03707,MGG_12496,MGG_10724,MGG_01391,MGG_02272,MGG_08378,MGG_07953,	0.30099
Biological process	response to cocaine	GO:0042220	7	0.0159068	2.01247	12	276	143	6619	MGG_10879,MGG_16978,MGG_07216,MGG_02075,MGG_12496,MGG_01281,MGG_10724,MGG_01391,MGG_12982,MGG_13279,MGG_08378,MGG_00929,	0.30099
Biological process	mammary gland development	GO:0030879	6	0.0160675	1.6364	21	594	143	6619	MGG_10912,MGG_05046,MGG_16978,MGG_14831,MGG_07219,MGG_07216,MGG_04699,MGG_02075,MGG_14819,MGG_15114,MGG_02348,MGG_00566,MGG_12496,MGG_06327,MGG_10724,MGG_01391,MGG_12982,MGG_13279,MGG_08378,MGG_09589,MGG_07953,	0.302823
Biological process	monovalent inorganic cation homeostasis	GO:0055067	8	0.0161381	1.52037	27	822	143	6619	MGG_10879,MGG_10912,MGG_10916,MGG_05046,MGG_16978,MGG_14831,MGG_13349,MGG_07219,MGG_09119,MGG_08732,MGG_02348,MGG_01373,MGG_12496,MGG_16812,MGG_09680,MGG_10724,MGG_01391,MGG_07653,MGG_13279,MGG_01544,MGG_05941,MGG_02272,MGG_08378,MGG_08772,MGG_07953,MGG_02818,MGG_02817,	0.303549
Biological process	positive regulation of hepatic stellate cell activation	GO:2000491	7	0.01614	2.6558	7	122	143	6619	MGG_16978,MGG_12496,MGG_06327,MGG_10724,MGG_01544,MGG_02272,MGG_08378,	0.302984
Biological process	vitamin D3 metabolic process	GO:0070640	7	0.01614	2.6558	7	122	143	6619	MGG_16978,MGG_12496,MGG_10724,MGG_01391,MGG_01544,MGG_08378,MGG_07953,	0.302984
Biological process	negative regulation of vitamin metabolic process	GO:0046137	7	0.01614	2.6558	7	122	143	6619	MGG_16978,MGG_12496,MGG_10724,MGG_01391,MGG_01544,MGG_08378,MGG_07953,	0.302984
Biological process	positive regulation of homotypic cell-cell adhesion	GO:0034112	8	0.0163079	3.35411	5	69	143	6619	MGG_10879,MGG_12496,MGG_00795,MGG_01391,MGG_07953,	0.304328
Biological process	luteinization	GO:0001553	4	0.0165048	2.92337	6	95	143	6619	MGG_10879,MGG_12496,MGG_01391,MGG_01544,MGG_08378,MGG_02817,	0.307398
Biological process	glycoside biosynthetic process	GO:0016138	7	0.0166396	2.07818	11	245	143	6619	MGG_10879,MGG_07216,MGG_12496,MGG_10724,MGG_01391,MGG_12982,MGG_01544,MGG_03883,MGG_08378,MGG_09589,MGG_07953,	0.3093
Biological process	macrophage migration	GO:1905517	7	0.0171365	2.16293	10	214	143	6619	MGG_10912,MGG_14831,MGG_07219,MGG_07216,MGG_12496,MGG_01391,MGG_12982,MGG_02272,MGG_08378,MGG_09589,	0.311812
Biological process	regulation of hormone biosynthetic process	GO:0046885	7	0.0171863	1.99083	12	279	143	6619	MGG_10879,MGG_16978,MGG_02320,MGG_12496,MGG_10724,MGG_01391,MGG_13279,MGG_01544,MGG_08378,MGG_00929,MGG_07953,MGG_06585,	0.312119
Biological process	iron ion transport	GO:0006826	9	0.0172143	1.62545	21	598	143	6619	MGG_10912,MGG_11608,MGG_05046,MGG_14831,MGG_13349,MGG_14956,MGG_07219,MGG_07216,MGG_09354,MGG_02075,MGG_08732,MGG_02348,MGG_07634,MGG_13464,MGG_16812,MGG_12982,MGG_08416,MGG_09589,MGG_08523,MGG_04162,MGG_02818,	0.312031
Biological process	bone morphogenesis	GO:0060349	5	0.0172534	1.7073	18	488	143	6619	MGG_10879,MGG_16978,MGG_13349,MGG_07216,MGG_12155,MGG_09817,MGG_06327,MGG_06847,MGG_10724,MGG_01391,MGG_07653,MGG_12982,MGG_01544,MGG_02272,MGG_09589,MGG_00929,MGG_07953,MGG_02818,	0.312142
Biological process	NADPH oxidation	GO:0070995	12	0.0173013	2.89292	6	96	143	6619	MGG_10912,MGG_14831,MGG_07219,MGG_02320,MGG_16813,MGG_09589,	0.312413
Biological process	brassinosteroid homeostasis	GO:0010268	7	0.0173013	2.89292	6	96	143	6619	MGG_10879,MGG_12496,MGG_10724,MGG_01391,MGG_02272,MGG_07953,	0.312413
Biological process	cation transport	GO:0006812	6	0.0175081	1.2649	59	2159	143	6619	MGG_10911,MGG_10879,MGG_10912,MGG_10916,MGG_11608,MGG_05046,MGG_16978,MGG_14831,MGG_13349,MGG_14956,MGG_03937,MGG_07219,MGG_09119,MGG_07216,MGG_00144,MGG_09631,MGG_12388,MGG_09354,MGG_02075,MGG_08732,MGG_02348,MGG_00566,MGG_09817,MGG_00601,MGG_07634,MGG_01373,MGG_13464,MGG_12496,MGG_00795,MGG_03826,MGG_01281,MGG_16813,MGG_16812,MGG_09680,MGG_06327,MGG_09839,MGG_06847,MGG_10724,MGG_07016,MGG_01391…	0.314946
Biological process	isoprenoid biosynthetic process	GO:0008299	7	0.0175579	1.52529	26	789	143	6619	MGG_10879,MGG_10912,MGG_04631,MGG_05841,MGG_16978,MGG_14831,MGG_10910,MGG_07219,MGG_07216,MGG_15114,MGG_03707,MGG_12496,MGG_01281,MGG_06327,MGG_10724,MGG_01391,MGG_12982,MGG_01544,MGG_08416,MGG_02272,MGG_08378,MGG_09589,MGG_00929,MGG_09857,MGG_07953,MGG_06585,	0.315244
Biological process	cellular polysaccharide metabolic process	GO:0044264	6	0.0175605	1.40499	36	1186	143	6619	MGG_10912,MGG_11608,MGG_05046,MGG_16978,MGG_14831,MGG_13349,MGG_14956,MGG_17154,MGG_07219,MGG_07216,MGG_03374,MGG_09631,MGG_14819,MGG_08577,MGG_02348,MGG_07634,MGG_03393,MGG_07473,MGG_00319,MGG_13464,MGG_00677,MGG_12696,MGG_09839,MGG_06847,MGG_07016,MGG_01391,MGG_07653,MGG_12982,MGG_01544,MGG_15184,MGG_02272,MGG_08378,MGG_09589,MGG_08370,MGG_09857,MGG_09972,	0.314695
Biological process	sensory perception of smell	GO:0007608	7	0.0176297	1.98372	12	280	143	6619	MGG_10879,MGG_16978,MGG_13349,MGG_02075,MGG_12496,MGG_01281,MGG_10724,MGG_01391,MGG_13279,MGG_01544,MGG_08378,MGG_07953,	0.315338
Biological process	response to nematode	GO:0009624	6	0.0176297	1.98372	12	280	143	6619	MGG_10916,MGG_01485,MGG_04348,MGG_02348,MGG_01373,MGG_09680,MGG_10724,MGG_06323,MGG_13279,MGG_04576,MGG_05941,MGG_04162,	0.315338
Biological process	regulation of viral life cycle	GO:1903900	5	0.0177554	1.86211	14	348	143	6619	MGG_10879,MGG_16978,MGG_08732,MGG_00566,MGG_13617,MGG_12496,MGG_00795,MGG_03619,MGG_06847,MGG_01391,MGG_13279,MGG_08378,MGG_09857,MGG_07953,	0.316394
Biological process	amyloid-beta formation	GO:0034205	8	0.0178224	2.26402	9	184	143	6619	MGG_10912,MGG_10916,MGG_14831,MGG_07219,MGG_01373,MGG_09680,MGG_06327,MGG_05941,MGG_09589,	0.316991
Biological process	cartilage development	GO:0051216	5	0.0179799	1.59609	22	638	143	6619	MGG_10879,MGG_10912,MGG_11608,MGG_16978,MGG_14831,MGG_13349,MGG_07219,MGG_07216,MGG_12155,MGG_09817,MGG_13464,MGG_12496,MGG_06327,MGG_06847,MGG_10724,MGG_12982,MGG_01544,MGG_09589,MGG_00929,MGG_08523,MGG_07953,MGG_02818,	0.318003
Biological process	endocrine system development	GO:0035270	5	0.0180541	1.57484	23	676	143	6619	MGG_10912,MGG_10916,MGG_16978,MGG_14831,MGG_13349,MGG_07219,MGG_07216,MGG_02075,MGG_02348,MGG_01373,MGG_12496,MGG_09680,MGG_06327,MGG_06847,MGG_10724,MGG_12982,MGG_01544,MGG_08416,MGG_05941,MGG_08378,MGG_09589,MGG_07953,MGG_09972,	0.31872
Biological process	cellular response to chemical stress	GO:0062197	5	0.0180995	1.33434	45	1561	143	6619	MGG_10879,MGG_10916,MGG_05045,MGG_16978,MGG_14831,MGG_13349,MGG_14956,MGG_03937,MGG_09119,MGG_07216,MGG_00144,MGG_09631,MGG_12155,MGG_02075,MGG_08732,MGG_02348,MGG_00566,MGG_01373,MGG_07473,MGG_00319,MGG_03707,MGG_12496,MGG_03826,MGG_16813,MGG_09680,MGG_03619,MGG_06327,MGG_06847,MGG_10724,MGG_06323,MGG_01391,MGG_07653,MGG_12982,MGG_13279,MGG_01544,MGG_08416,MGG_05941,MGG_02272,MGG_08378,MGG_00929…	0.318928
Biological process	dihydrofolate metabolic process	GO:0046452	8	0.018124	2.8631	6	97	143	6619	MGG_05841,MGG_07219,MGG_01391,MGG_02272,MGG_08378,MGG_09589,	0.318767
Biological process	regulation of cAMP-mediated signaling	GO:0043949	8	0.0181729	2.1429	10	216	143	6619	MGG_10912,MGG_14831,MGG_13349,MGG_07219,MGG_05054,MGG_01281,MGG_09839,MGG_07016,MGG_09589,MGG_08772,	0.31669
Biological process	regulation of hepatic stellate cell activation	GO:2000489	6	0.0182216	2.59206	7	125	143	6619	MGG_16978,MGG_12496,MGG_06327,MGG_10724,MGG_01544,MGG_02272,MGG_08378,	0.316956
Biological process	regulation of steroid hormone biosynthetic process	GO:0090030	9	0.018399	2.25179	9	185	143	6619	MGG_10879,MGG_16978,MGG_12496,MGG_10724,MGG_13279,MGG_01544,MGG_00929,MGG_07953,MGG_06585,	0.319456
Biological process	regulation of fibroblast proliferation	GO:0048145	6	0.0185703	1.85147	14	350	143	6619	MGG_10912,MGG_16978,MGG_14831,MGG_13349,MGG_07219,MGG_12496,MGG_06327,MGG_06847,MGG_10724,MGG_01391,MGG_01544,MGG_09589,MGG_04162,MGG_15048,	0.32184
[truncated: 339 more rows]

## Sheet: Sheet6
KEGG enrichment of MoKin1_vs_Ku80. up DEGs
[truncated: 6 more rows]

## Sheet: Sheet7
Down-regulated genes GO enriched in transporters
[truncated: 107 more rows]

## Sheet: Sheet8
Up-regulated genes GO enriched in transporters
[truncated: 37 more rows]

## Sheet: Sheet9
Down regulated genes GO enriched in carbohydrate transporters
[truncated: 28 more rows]

[truncated: 1 more sheets: Sheet10]
