# Supplementary material for: Multi-omics analysis revealed that the protein kinase MoKin1 affected the cellular response to endoplasmic reticulum stress in the rice blast fungus, Magnaporthe oryzae
Source: BMC Genomics. 2024 May 7;25:449. doi: 10.1186/s12864-024-10337-8 (PMC11077741; doi:10.1186/s12864-024-10337-8)
Supplement: Supplementary file 4 — Supplementary Material 4 [file 12864_2024_10337_MOESM4_ESM.xlsx]

## Sheet: Sheet
			Table S5 Homologous proteins of S. cerevisiae KIN1/KIN2 interacting proteins in M. oryzae
		Sheet	Description
		Sheet1	KIN1_physical_interactors in Saccharomyces cerevisiae
		Sheet2	KIN1_genetic_interactors in S. cerevisiae
		Sheet3	KIN2_physical_interactors in S. cerevisiae
		Sheet4	KIN2_genetic_interactors in S. cerevisiae
		Sheet5	homologue proteins of KIN1 physical interactors in M. oryzae
		Sheet6	homologue proteins of KIN1 genetic interactors in M. oryzae
		Sheet7	homologue proteins of KIN2 physical interactors in M. oryzae
		Sheet8	homologue proteins of KIN1 genetic interactors in M. oryzae

## Sheet: Sheet1
KIN1_physical_interactors in Saccharomyces cerevisiae
!From: Saccharomyces Genome Database (SGD)
!URL: http://www.yeastgenome.org/
Gene Systematic Name	Gene Name	Description
YGR097W	ASK10	Regulator of the Fps1p glycerol channel; under nonstress conditions, binds to Fps1p to positively regulate glycerol transport; under osmotic stress, multiple phosphorylation by Hog1p causes Ask10p to dissociate from Fps1p; forms homodimers and heterodimerizes with paralog Rgc1p; phosphorylated in response to oxidative stress; has a role in destruction of Ssn8p; associates with RNA polymerase II h…
YLR423C	ATG17	Scaffold protein responsible for phagophore assembly site organization; regulatory subunit of an autophagy-specific complex that includes Atg1p and Atg13p; stimulates Atg1p kinase activity; human ortholog RB1CC1/FIP200 interacts with p53, which inhibits autophagy in human cells
YOL082W	ATG19	Receptor protein for the cytoplasm-to-vacuole targeting (Cvt) pathway; delivers cargo proteins aminopeptidase I (Ape1p) and alpha-mannosidase (Ams1p) to the phagophore assembly site for packaging into Cvt vesicles; interaction with Atg19p during the Cvt pathway requires phosphorylation by Hrr25p
YPL166W	ATG29	Autophagy-specific protein; required for recruiting other ATG proteins to the pre-autophagosomal structure (PAS); interacts with Atg17p and localizas to the PAS in a manner interdependent with Atg17p and Cis1p; not conserved; relocalizes from nucleus to cytoplasmic foci upon DNA replication stress
YOL083W	ATG34	Receptor protein involved in selective autophagy during starvation; specifically involved in the transport of cargo protein alpha-mannosidase (Ams1p); Atg19p paralog
YER167W	BCK2	Serine/threonine-rich protein involved in PKC1 signaling pathway; protein kinase C (PKC1) signaling pathway controls cell integrity; overproduction suppresses pkc1 mutations
YAR014C	BUD14	Protein involved in bud-site selection; Bud14p-Glc7p complex is a cortical regulator of dynein; forms a complex with Kel1p and Kel2p that regulates Bnr1p (formin) to affect actin cable assembly, cytokinesis, and polarized growth; diploid mutants display a random budding pattern instead of the wild-type bipolar pattern; relative distribution to the nucleus increases upon DNA replication stress
YNL161W	CBK1	Serine/threonine protein kinase of the the RAM signaling network; Ndr/LATS family member; binds regulatory subunit Mob2p; involved in regulation of cellular morphogenesis, polarized growth, and septum destruction; phosphorylation by Cbk1p regulates localization and activity of Ace2p transcription factor and Ssd1p translational repressor; Cbk1p activity is regulated by both phosphorylation and spe…
YAL021C	CCR4	Component of the CCR4-NOT transcriptional complex; CCR4-NOT is involved in regulation of gene expression; component of the major cytoplasmic deadenylase, which is involved in mRNA poly(A) tail shortening
YLR310C	CDC25	Membrane bound guanine nucleotide exchange factor; also known as a GEF or GDP-release factor; indirectly regulates adenylate cyclase through activation of Ras1p and Ras2p by stimulating the exchange of GDP for GTP; required for progression through G1; thermosensitivity of the cdc25-5 mutant is functionally complemented by human RASGRF1 or by a fragment of human SOS1 comprising the CDC25-related c…
YGL019W	CKB1	Beta regulatory subunit of casein kinase 2 (CK2); a Ser/Thr protein kinase with roles in cell growth and proliferation; CK2, comprised of CKA1, CKA2, CKB1 and CKB2, has many substrates including transcription factors and all RNA polymerases
YPL256C	CLN2	G1 cyclin involved in regulation of the cell cycle; activates Cdc28p kinase to promote the G1 to S phase transition; late G1 specific expression depends on transcription factor complexes, MBF (Swi6p-Mbp1p) and SBF (Swi6p-Swi4p); CLN2 has a paralog, CLN1, that arose from the whole genome duplication; cell cycle arrest phenotype of the cln1 cln2 cln3 triple null mutant is complemented by any of hum…
YDL156W	CMR1	Nuclear protein with role in transcription, protein quality control; localizes to the intranuclear quality control compartment (INQ) in response to proteasome inhibition or DNA replication stress; INQ likely sequesters proteins involved in DNA metabolism for degradation or re-folding; also localizes to coding regions of transcribed genes; contains three WD domains (WD-40 repeat); human ortholog W…
YDL160C	DHH1	Cytoplasmic DEAD-box helicase and mRNA decapping activator; interacts with decapping and deadenylase complexes to coordinate mRNA decapping and decay; regulates general translational repression; translational activator of select mRNAs during filamentous growth, mating and autophagy; cooperates with Ngr1p to promote specific mRNA decay; ATP- and RNA-bound form promotes processing body assembly, wh…
YIR004W	DJP1	ER-associated chaperone involved in protein targeting; redirects mitochondrial membrane protein precursors to mitochondrial translocation system; required for peroxisomal protein import and involved in peroxisome assembly; facilitates import of Mim1p and Mim2p into the mitochondrial outer membrane; homologous to E. coli DnaJ
YGR001C	EFM5	S-adenosylmethionine-dependent lysine methyltransferase; involved in the trimethylation of eEF1A (Tef1p/Tef2p) at lysine 79; green fluorescent protein (GFP)-fusion protein localizes to the cytoplasm; required for replication of Brome mosaic virus in budding yeast; expresses a circular RNA; originally misclassified as a N-6-adenine specific DNA methyltransferase based on sequence similarity; both …
YKL048C	ELM1	Serine/threonine protein kinase; regulates the orientation checkpoint, the morphogenesis checkpoint and the metabolic switch from fermentative to oxidative metabolism by phosphorylating the activation loop of Kin4p, Hsl1p and Snf1p respectively; cooperates with Hsl7p in recruiting Hsl1p to the septin ring, a prerequisite for subsequent recruitment, phosphorylation, and degradation of Swe1p; forms…
YMR124W	EPO1	Protein involved in septin-ER tethering; interacts with ER membrane protein, Scs2p, and Shs1p, a septin ring component, at bud neck to create ER diffusion barrier; GFP-fusion protein localizes to the cell periphery, cytoplasm, bud, and bud neck; interacts with Crm1p in two-hybrid assay; YMR124W has a paralog, YLR031W, that arose from the whole genome duplication
YML006C	GIS4	CAAX box containing protein of unknown function; proposed to be involved in the RAS/cAMP signaling pathway
YER133W	GLC7	Type 1 S/T protein phosphatase (PP1) catalytic subunit; involved in glycogen metabolism, sporulation and mitotic progression; interacts with multiple regulatory subunits; regulates actomyosin ring formation; subunit of CPF; recruited to mating projections by Afr1p interaction; regulates nucleocytoplasmic shuttling of Hxk2p; import into the nucleus is inhibited during spindle assembly checkpoint a…
YBR009C	HHF1	Histone H4; core histone protein required for chromatin assembly and chromosome function; one of two identical histone proteins (see also HHF2); contributes to telomeric silencing; N-terminal domain involved in maintaining genomic integrity
YNL030W	HHF2	Histone H4; core histone protein required for chromatin assembly and chromosome function; one of two identical histone proteins (see also HHF1); contributes to telomeric silencing; N-terminal domain involved in maintaining genomic integrity
YBR010W	HHT1	Histone H3; core histone protein required for chromatin assembly, part of heterochromatin-mediated telomeric and HM silencing; one of two identical histone H3 proteins (see HHT2); regulated by acetylation, methylation, and phosphorylation; H3K14 acetylation plays an important role in the unfolding of strongly positioned nucleosomes during repair of UV damage
YNL031C	HHT2	Histone H3; core histone protein required for chromatin assembly, part of heterochromatin-mediated telomeric and HM silencing; one of two identical histone H3 proteins (see HHT1); regulated by acetylation, methylation, and phosphorylation; H3K14 acetylation plays an important role in the unfolding of strongly positioned nucleosomes during repair of UV damage
YNL075W	IMP4	Component of the SSU processome; SSU processome is required for pre-18S rRNA processing; interacts with Mpp10p; member of a superfamily of proteins that contain a sigma(70)-like motif and associate with RNAs
YBR245C	ISW1	ATPase subunit of imitation-switch (ISWI) class chromatin remodelers; with Ioc3p forms Isw1a complex involved in repression of transcription initiation; with Ioc2p and Ioc4p forms Isw1b complex involved in regulation of transcription elongation; Isw1b recruited to ORFs by H3K36 methylation and acts with Chd1p to prevent trans-histone exchange over coding regions; Isw1p import into nucleus depends…
YHR158C	KEL1	Protein required for proper cell fusion and cell morphology; forms a complex with Bud14p and Kel2p that regulates Bnr1p (formin) to affect actin cable assembly, cytokinesis, and polarized growth; functions in a complex with Kel2p to negatively regulate mitotic exit, interacts with Tem1p and Lte1p; localizes to regions of polarized growth; potential Cdc28p substrate
YGR238C	KEL2	Protein that negatively regulates mitotic exit; forms a complex with Kel1p and Bud14p that regulates Bnr1p (formin) to affect actin cable assembly, cytokinesis, and polarized growth; functions in a complex with Kel1p, interacts with Tem1p and Lte1p; localizes to regions of polarized growth; potential Cdc28p substrate
YBL023C	MCM2	Protein involved in DNA replication; component of the Mcm2-7 hexameric helicase complex that binds chromatin as a part of the pre-replicative complex; relative distribution to the nucleus increases upon DNA replication stress
YGR249W	MGA1	Protein similar to heat shock transcription factor; multicopy suppressor of pseudohyphal growth defects of ammonium permease mutants
YFL034C-B	MOB2	Activator of Cbk1p kinase; component of the RAM signaling network that regulates cellular polarity and morphogenesis; activation of Cbk1p facilitates the Ace2p-dependent daughter cell-specific transcription of genes involved in cell separation; similar to Mob1p
YJL019W	MPS3	Nuclear envelope protein; required for SPB insertion, SPB duplication, Kar5p localization near the SPB and nuclear fusion; interacts with Mps2p to tether half-bridge to core SPB; N-terminal acetylation by Eco1p regulates its role in nuclear organization; localizes to the SPB half bridge and telomeres during meiosis; required with Ndj1p and Csm4p for meiotic bouquet formation and telomere-led rapi…
YGL122C	NAB2	Nuclear polyadenylated RNA-binding protein; required for nuclear mRNA export and poly(A) tail length control; stimulates RNA polymerase III transcription by enhancing TFIIIB binding to promoters; dimerizes upon RNA binding; protects mRNA against decay by nuclear exosome in a poly(A)-tail-dependent manner; involved in forming export-competent mRNPs in the nucleus; autoregulates mRNA levels; NLS bi…
YDR162C	NBP2	Protein involved in the HOG (high osmolarity glycerol) pathway; negatively regulates Hog1p by recruitment of phosphatase Ptc1p to the Pbs2p-Hog1p complex; interacts with Bck1p and down regulates the cell wall integrity pathway; found in the nucleus and cytoplasm; contains an SH3 domain and a Ptc1p binding domain (PBM)
YML065W	ORC1	Largest subunit of the origin recognition complex; involved in directing DNA replication by binding to replication origins; also involved in transcriptional silencing; exhibits ATPase activity; ORC1 has a paralog, SIR3, that arose from the whole genome duplication
YIL107C	PFK26	6-phosphofructo-2-kinase; inhibited by phosphoenolpyruvate and sn-glycerol 3-phosphate; has negligible fructose-2,6-bisphosphatase activity; transcriptional regulation involves protein kinase A
YOL054W	PSH1	E3 ubiquitin ligase targeting centromere-binding protein Cse4p; mediates polyubiquitination and degradation of histone H3 variant Cse4p, preventing its mislocalization to euchromatin independent of Slx5p; ubiquitination of Cse4p may be antagonized by Scm3p
YLL013C	PUF3	Protein of the mitochondrial outer surface; links the Arp2/3 complex with the mitochore during anterograde mitochondrial movement; also binds to and promotes degradation of mRNAs for select nuclear-encoded mitochondrial proteins; translationally represses oxidative stress-linked genes; egulates CoQ biosynthesis
YPL133C	RDS2	Transcription factor involved in regulating gluconeogenesis; also involved in the regulation of glyoxylate cycle genes; member of the zinc cluster family of proteins; confers resistance to ketoconazole
YPR115W	RGC1	Putative regulator of the Fps1p glycerol channel; multiply phosphorylated by Hog1p under osmotic stress; contains a pleckstrin homology domain; forms homodimers and heterodimerizes with paralog Ask10p; green fluorescent protein (GFP)-fusion protein localizes to the cytoplasm
YGR009C	SEC9	t-SNARE protein required for secretory vesicle-plasma membrane fusion; similar to but not functionally redundant with Spo20p; interacts non-exocyst bound Sec6p; SNAP-25 homolog
YCR073W-A	SOL2	Protein with a possible role in tRNA export; shows similarity to 6-phosphogluconolactonase non-catalytic domains but does not exhibit this enzymatic activity; homologous to Sol3p and Sol4p; SOL2 has a paralog, SOL1, that arose from the whole genome duplication
YDL229W	SSB1	Cytoplasmic ATPase that is a ribosome-associated molecular chaperone; functions with J-protein partner Zuo1p; may be involved in folding of newly-made polypeptide chains; member of the HSP70 family; interacts with phosphatase subunit Reg1p; SSB1 has a paralog, SSB2, that arose from the whole genome duplication
YNL209W	SSB2	Cytoplasmic ATPase that is a ribosome-associated molecular chaperone; functions with J-protein partner Zuo1p; may be involved in the folding of newly-synthesized polypeptide chains; member of the HSP70 family; SSB2 has a paralog, SSB1, that arose from the whole genome duplication
YJL187C	SWE1	Protein kinase that regulates the G2/M transition; negative regulator of the Cdc28p kinase; morphogenesis checkpoint kinase; positive regulator of sphingolipid biosynthesis via Orm2p; phosphorylates a tyrosine residue in the N-terminus of Hsp90 in a cell-cycle associated manner, thus modulating the ability of Hsp90 to chaperone a selected clientele; localizes to the nucleus and to the daughter si…
YJL164C	TPK1	cAMP-dependent protein kinase catalytic subunit; promotes vegetative growth in response to nutrients via the Ras-cAMP signaling pathway; inhibited by regulatory subunit Bcy1p in the absence of cAMP; phosphorylates and inhibits Whi3p to promote G1/S phase passage; partially redundant with Tpk2p and Tpk3p; phosphorylates pre-Tom40p, which impairs its import into mitochondria under non-respiratory c…
YIL165C	YIL165C	Putative protein of unknown function; mutant exhibits mitophagy defects; in closely related species and other S. cerevisiae strain backgrounds YIL165C and adjacent ORF, YIL164C, likely constitute a single ORF encoding a nitrilase gene
YNL035C	YNL035C	Nuclear protein of unknown function; relocalizes to the cytosol in response to hypoxia; contains WD-40 domains; not an essential gene; protein abundance increases in response to DNA replication stress

## Sheet: Sheet2
KIN1_genetic_interactors in S. cerevisiae
!From: Saccharomyces Genome Database (SGD)
!URL: http://www.yeastgenome.org/
Gene Systematic Name	Gene Name	Description
YNL219C	ALG9	Mannosyltransferase, involved in N-linked glycosylation; catalyzes the transfer of both the seventh mannose residue on B-arm and ninth mannose residue on the C-arm from Dol-P-Man to lipid-linked oligosaccharides; human homolog ALG9 can complement yeast null mutant; mutation of human homolog causes type 1 congenital disorders of glycosylation
YGR097W	ASK10	Regulator of the Fps1p glycerol channel; under nonstress conditions, binds to Fps1p to positively regulate glycerol transport; under osmotic stress, multiple phosphorylation by Hog1p causes Ask10p to dissociate from Fps1p; forms homodimers and heterodimerizes with paralog Rgc1p; phosphorylated in response to oxidative stress; has a role in destruction of Ssn8p; associates with RNA polymerase II h…
YOL078W	AVO1	Component of a membrane-bound complex containing the Tor2p kinase; contains Tor2p kinase and other proteins; may have a role in regulation of cell growth
YJL095W	BCK1	MAPKKK acting in the protein kinase C signaling pathway; the kinase C signaling pathway controls cell integrity; upon activation by Pkc1p phosphorylates downstream kinases Mkk1p and Mkk2p; MAPKKK is an acronym for mitogen-activated protein (MAP) kinase kinase kinase
YER159C	BUR6	Subunit of a heterodimeric NC2 transcription regulator complex; complex binds to TBP and can repress transcription by preventing preinitiation complex assembly or stimulate activated transcription; homologous to human NC2alpha; complex also includes Ncb2p; bur6 ncb2 double mutation is functionally complemented by coexpression of human DRAP1 and DR1, although the single bur6 mutation is not comple…
YLR229C	CDC42	Small rho-like GTPase; essential for establishment and maintenance of cell polarity; plays a role late in cell fusion via activation of key cell fusion regulator Fus2p; acts with ESCRT proteins at sites of nuclear envelope and ER fission; mutants have defects in the organization of actin and septins; human homolog CDC42 can complement yeast cdc42 mutant
YBR135W	CKS1	Cyclin-dependent protein kinase regulatory subunit and adaptor; interacts with Cdc28p (aka Cdk1p); required for G1/S and G2/M phase transitions and budding; mediates phosphorylation and degradation of Sic1p; modulates proteolysis of M-phase targets through interactions with the proteasome; role in transcriptional regulation, recruiting proteasomal subunits to target gene promoters; human homologs…
YNL298W	CLA4	Cdc42p-activated signal transducing kinase; member of the PAK (p21-activated kinase) family, along with Ste20p and Skm1p; involved in septin ring assembly, vacuole inheritance, cytokinesis, sterol uptake regulation; phosphorylates Cdc3p and Cdc10p; CLA4 has a paralog, SKM1, that arose from the whole genome duplication
YJL062W-A	COA3	Mitochondrial protein required for cytochrome c oxidase assembly; also involved in translational regulation of Cox1p and prevention of Cox1p aggregation before assembly; located in the mitochondrial inner membrane
YOL063C	CRT10	Protein required for the degradation of mutant 25S rRNAs; functions in Mms1 pathway of nonfunctional 25S rRNA decay; expression induced by DNA damage and null mutations confer increased resistance to hydroxyurea; N-terminal region has a leucine repeat and a WD40 repeat
YBR036C	CSG2	Endoplasmic reticulum membrane protein; required for mannosylation of inositolphosphorylceramide and for growth at high calcium concentrations; protein abundance increases in response to DNA replication stress
YDL117W	CYK3	SH3-domain protein located in the bud neck and cytokinetic actin ring; relocalizes from bud neck to nucleus upon DNA replication stress; activates the chitin synthase activity of Chs2p during cytokinesis; suppressor of growth and cytokinesis defects of chs2 phospho-mutants
YLR422W	DCK1	Dock family protein (Dedicator Of CytoKinesis), homolog of human DOCK1; upstream component for regulation through the small GTPase Rho5p; may form a complex with Lmo1p that acts as a GEF for Rho5p; interacts with Ino4p; cytoplasmic protein that relocates to mitochondria under oxidative stress; implicated in mitophagy; not an essential protein; DOCK proteins act as guanine nucleotide exchange fact…
YDR147W	EKI1	Ethanolamine kinase; primarily responsible for phosphatidylethanolamine synthesis via the CDP-ethanolamine pathway; exhibits some choline kinase activity, thus contributing to phosphatidylcholine synthesis via the CDP-choline pathway; EKI1 has a paralog, CKI1, that arose from the whole genome duplication
YNL084C	END3	EH domain-containing protein involved in endocytosis; actin cytoskeletal organization and cell wall morphogenesis; forms a complex with Sla1p and Pan1p
YMR202W	ERG2	C-8 sterol isomerase; catalyzes isomerization of delta-8 double bond to delta-7 position at an intermediate step in ergosterol biosynthesis; transcriptionally down-regulated when ergosterol is in excess; mutation is functionally complemented by human EBP
YGL020C	GET1	Subunit of the GET complex; involved in insertion of proteins into the ER membrane; required for the retrieval of HDEL proteins from the Golgi to the ER in an ERD2 dependent fashion and for normal mitochondrial morphology and inheritance
YDR096W	GIS1	Histone demethylase and transcription factor; regulates genes during nutrient limitation; activity modulated by proteasome-mediated proteolysis; has JmjC and JmjN domain in N-terminus that interact, promoting stability and proper transcriptional activity; contains two transactivating domains downstream of Jmj domains and a C-terminal DNA binding domain; relocalizes to the cytosol in response to h…
YDR420W	HKR1	Mucin family member that functions as an osmosensor in the HOG pathway; large, highly glycosylated protein that functions redundantly with Msb2p in Sho1p-mediated osmostresss induction of the HOG signaling pathway; cytoplasmic domain interacts with Ahk1p a scaffold protein that prevents cross talk with the Kss1p MAPK of the filamentous growth pathway; mutant displays defects in beta-1,3 glucan sy…
YLR113W	HOG1	Mitogen-activated protein kinase involved in osmoregulation; controls global reallocation of RNAPII during osmotic shock; mediates recruitment/activation of RNAPII at Hot1p-dependent promoters; binds calmodulin; stimulates antisense transcription to activate CDC28; defines novel S-phase checkpoint with Mrc1p that prevent replication/transcription conflicts; nuclear form represses pseudohyphal gro…
YDR225W	HTA1	Histone H2A; core histone protein required for chromatin assembly and chromosome function; one of two nearly identical subtypes (see also HTA2); DNA damage-dependent phosphorylation by Mec1p facilitates DNA repair; acetylated by Nat4p; N-terminally propionylated in vivo
YDR224C	HTB1	Histone H2B; core histone protein required for chromatin assembly and chromosome function; nearly identical to HTB2; Rad6p-Bre1p-Lge1p mediated ubiquitination regulates reassembly after DNA replication, transcriptional activation, meiotic DSB formation and H3 methylation
YHR079C	IRE1	Serine-threonine kinase and endoribonuclease; transmembrane protein that mediates the unfolded protein response (UPR) by regulating Hac1p synthesis through HAC1 mRNA splicing; role in homeostatic adaptation to ER stress; Kar2p binds inactive Ire1p and releases from it upon ER stress
YER019W	ISC1	Inositol phosphosphingolipid phospholipase C; hydrolyzes complex sphingolipids to produce ceramide; regulates the spindle assembly checkpoint upstream of PP2A-Cdc55; activates genes required for non-fermentable carbon source metabolism during the diauxic shift; mediates Na+ and Li+ halotolerance; activated by phosphatidylserine, cardiolipin and phosphatidylglycerol; mitochondrial outer membrane p…
YLR096W	KIN2	S/T protein kinase; regulates polarized exocytosis and the Ire1p-mediated UPR; regulates HAC1 mRNA translocation, splicing and translation with KIN1 during ER stress; direct phosphorylation of Sec9p (S190) is enhanced by prior substrate priming (S192); localizes to the cytoplasmic face of the PM and sites of polarized growth; may regulate septin and cell wall organization; activation loop phospho…
YPL213W	LEA1	Component of U2 snRNP complex; disruption causes reduced U2 snRNP levels; physically interacts with Msl1p; putative homolog of human U2A' snRNP protein
YKL073W	LHS1	Molecular chaperone of the endoplasmic reticulum lumen; involved in polypeptide translocation and folding; nucleotide exchange factor for the ER lumenal Hsp70 chaperone Kar2p; regulated by the unfolded protein response pathway
YIL128W	MET18	Component of cytosolic iron-sulfur protein assembly (CIA) machinery; acts at a late step of Fe-S cluster assembly; forms the CIA targeting complex with Cia1p and Cia2p that directs Fe-S cluster incorporation and maturation of a subset of cytosolic and nuclear proteins involved in methionine biosynthesis, DNA replication and repair, transcription, and telomere maintenance; ortholog of human MMS19
YOR350C	MNE1	Protein involved in splicing Group I aI5-beta intron from COX1 mRNA; mitochondrial matrix protein
YML120C	NDI1	NADH:ubiquinone oxidoreductase; transfers electrons from NADH to ubiquinone in respiratory chain but does not pump protons, in contrast to higher eukaryotic multisubunit respiratory complex I; upon apoptotic stress, is activated in mitochondria by N-terminal cleavage, then translocates to cytoplasm to induce apoptosis; homolog of human AIFM2; yeast NDI1 complements several phenotypes of human cel…
YDR043C	NRG1	Transcriptional repressor; recruits the Cyc8p-Tup1p complex to promoters; mediates glucose repression and negatively regulates a variety of processes including filamentous growth and alkaline pH response; activated in stochastic pulses of nuclear localization in response to low glucose
YDR067C	OCA6	Cytoplasmic protein required for replication of Brome mosaic virus; S. cerevisiae is a model system for studying positive-strand RNA virus replication; null mutation confers sensitivity to tunicamycin and DTT
YNL181W	PBR1	Putative oxidoreductase; required for cell viability
YJL128C	PBS2	MAP kinase kinase of the HOG signaling pathway; activated under severe osmotic stress; mitophagy-specific regulator; plays a role in regulating Ty1 transposition
YOL136C	PFK27	6-phosphofructo-2-kinase; catalyzes synthesis of fructose-2,6-bisphosphate; inhibited by phosphoenolpyruvate and sn-glycerol 3-phosphate, expression induced by glucose and sucrose, transcriptional regulation involves protein kinase A
YOR122C	PFY1	Profilin; binds actin, phosphatidylinositol 4,5-bisphosphate, and polyproline regions; involved in cytoskeleton organization; required for normal timing of actin polymerization in response to thermal stress; protein abundance increases in response to DNA replication stress; highly conserved protein; human PFN1 (profilin 1) complements temperature sensitive pfy1 mutants, PFN1 mutations are a rare …
YNL102W	POL1	Catalytic subunit of the DNA polymerase I alpha-primase complex; required for the initiation of DNA replication during mitotic DNA synthesis and premeiotic DNA synthesis
YJL166W	QCR8	Subunit 8 of ubiquinol cytochrome-c reductase (Complex III); Complex III is a component of the mitochondrial inner membrane electron transport chain; oriented facing the intermembrane space; expression is regulated by Abf1p and Cpf1p
YNL098C	RAS2	GTP-binding protein; regulates nitrogen starvation response, sporulation, and filamentous growth; farnesylation and palmitoylation required for activity and localization to plasma membrane; activated by increased levels of glycolysis intermediate fructose-1,6-bisphosphate; homolog of mammalian Ras proto-oncogenes; RAS2 has a paralog, RAS1, that arose from the whole genome duplication
YAL036C	RBG1	Member of the DRG family of GTP-binding proteins; associates with translating ribosomes; interacts with Tma46p, Ygr250cp, Gir2p and Yap1p via two-hybrid
YJL204C	RCY1	F-box protein involved in recycling endocytosed proteins; involved in recycling plasma membrane proteins internalized by endocytosis; localized to sites of polarized growth; direct interaction with C-terminal cytoplasmic region of Drs2p plays an important role for Drs2p function in endocytic recycling pathway; required for turnover of histone H3 variant Cse4p
YBR267W	REI1	Cytoplasmic pre-60S factor; required for the correct recycling of shuttling factors Alb1, Arx1 and Tif6 at the end of the ribosomal large subunit biogenesis; involved in bud growth in the mitotic signaling network
YIL118W	RHO3	Non-essential small GTPase of the Rho/Rac family of Ras-like proteins; involved in the establishment of cell polarity; GTPase activity positively regulated by the GTPase activating protein (GAP) Rgd1p
YLR039C	RIC1	Protein involved in retrograde transport to the cis-Golgi network; forms heterodimer with Rgp1p that acts as a GTP exchange factor for Ypt6p; involved in transcription of rRNA and ribosomal protein genes
YDL020C	RPN4	Transcription factor that stimulates expression of proteasome genes; Rpn4p levels are in turn regulated by the 26S proteasome in a negative feedback control mechanism; RPN4 is transcriptionally regulated by various stress responses; relative distribution to the nucleus increases upon DNA replication stress
YBR048W	RPS11B	Protein component of the small (40S) ribosomal subunit; homologous to mammalian ribosomal protein S11 and bacterial S17; RPS11B has a paralog, RPS11A, that arose from the whole genome duplication
YMR270C	RRN9	Protein involved in promoting high level transcription of rDNA; subunit of UAF (upstream activation factor) for RNA polymerase I
YBL103C	RTG3	bHLH/Zip transcription factor for retrograde (RTG) and TOR pathways; forms a complex with another bHLH/Zip protein, Rtg1p, to activate the pathways; target of Hog1p
YMR272C	SCS7	Sphingolipid alpha-hydroxylase; functions in the alpha-hydroxylation of sphingolipid-associated very long chain fatty acids, has both cytochrome b5-like and hydroxylase/desaturase domains, not essential for growth
YMR074C	SDD2	Protein with homology to human PDCD5; PDCD5 is involved in programmed cell death; N-terminal region forms a conserved triple-helix bundle structure; overproduction suppresses lethality due to expression of the dominant PET9 allele AAC2-A128P; overexpression promotes H2O2-induced apoptosis; YMR074C is not an essential gene; protein abundance increases in response to DNA replication stress
YDR164C	SEC1	Sm-like protein involved in docking and fusion of exocytic vesicles; binds to assembled SNARE complexes at the membrane and stimulates membrane fusion; localization to sites of secretion (bud neck and bud tip) is dependent on SNARE function; interacts directly with essential exocyst subunit Sec6p
YLR166C	SEC10	Essential 100kDa subunit of the exocyst complex; the exocyst mediates polarized targeting and tethering of post-Golgi secretory vesicles to active sites of exocytosis at the plasma membrane prior to SNARE-mediated fusion
YGL233W	SEC15	Essential 113 kDa subunit of the exocyst complex; the exocyst mediates polarized targeting and tethering of post-Golgi secretory vesicles to active sites of exocytosis prior to SNARE-mediated fusion; interacts with and functions as a downstream effector of active, GTP-bound Sec4p, a Rab family GTPase
YNL272C	SEC2	Guanyl-nucleotide exchange factor for the small G-protein Sec4p; essential for post-Golgi vesicle transport and for autophagy; associates with the exocyst, via exocyst subunit Sec15p, on secretory vesicles
YER008C	SEC3	Subunit of the exocyst complex; the exocyst mediates polarized targeting and tethering of post-Golgi secretory vesicles to sites of exocytosis prior to SNARE-mediated fusion; PtdIns[4,5]P2-binding protein that localizes to exocytic sites in a Rho1p-dependent, actin-independent manner, targeting and anchoring the exocyst to the plasma membrane with Exo70p; direct GTP Rho1p effector; required for E…
YFL005W	SEC4	Rab family GTPase; essential for vesicle-mediated exocytic secretion and autophagy; associates with the exocyst component Sec15p and may regulate polarized delivery of transport vesicles to the exocyst at the plasma membrane; exocyst association is negatively regulated via phosphorylation by Cdc5p during cytokinesis
YJL168C	SET2	Histone methyltransferase with a role in transcriptional elongation; methylates H3 lysine 36 (H3K36), which suppresses incorporation of acetylated histones and signals for the deacetylation of these histones within transcribed genes; associates with the C-terminal domain(CTD) of Rpo21p; H3K36me3 (trimethylation) requires Spt6p, proline 38 on H3, CTD of Rpo21p, Ctk1p, and C-terminal SRI domain of …
YOR353C	SOG2	Key component of the RAM signaling network; required for proper cell morphogenesis and cell separation after mitosis
YNL209W	SSB2	Cytoplasmic ATPase that is a ribosome-associated molecular chaperone; functions with J-protein partner Zuo1p; may be involved in the folding of newly-synthesized polypeptide chains; member of the HSP70 family; SSB2 has a paralog, SSB1, that arose from the whole genome duplication
YLR006C	SSK1	Cytoplasmic phosphorelay intermediate osmosensor and regulator; part of a two-component signal transducer that mediates osmosensing via a phosphorelay mechanism; required for mitophagy; dephosphorylated form is degraded by the ubiquitin-proteasome system; potential Cdc28p substrate
YNL025C	SSN8	Cyclin-like component of RNA polymerase II holoenzyme; involved in phosphorylation of RNAPII C-terminal domain; forms kinase-cyclin pair in RNAPII holoenzyme with Ssn3p; needed for entry into and execution of meiotic program; involved in glucose repression, telomere maintenance; degraded in response to nitrogen starvation, and also to oxidative stress, but in different cellular compartments, and …
YMR183C	SSO2	Plasma membrane t-SNARE; involved in fusion of secretory vesicles at the plasma membrane; syntaxin homolog that is functionally redundant with Sso1p; SSO2 has a paralog, SSO1, that arose from the whole genome duplication
YPL032C	SVL3	Protein of unknown function; mutant phenotype suggests a potential role in vacuolar function; green fluorescent protein (GFP)-fusion protein localizes to the cell periphery, cytoplasm, bud, and bud neck; relocalizes from bud neck to cytoplasm upon DNA replication stress; SVL3 has a paralog, PAM1, that arose from the whole genome duplication
YJL176C	SWI3	Subunit of the SWI/SNF chromatin remodeling complex; SWI/SNF regulates transcription by remodeling chromosomes; contains SANT domain that is required for SWI/SNF assembly; is essential for displacement of histone H2A-H2B dimers during ATP-dependent remodeling; required for transcription of many genes, including ADH1, ADH2, GAL1, HO, INO1 and SUC2; relocates to the cytosol under hypoxic conditions
YDR416W	SYF1	Member of the NineTeen Complex (NTC); that contains Prp19p and stabilizes U6 snRNA in catalytic forms of the spliceosome containing U2, U5, and U6 snRNAs; null mutant has splicing defect and arrests in G2/M; relocalizes to the cytosol in response to hypoxia; homologs in human and C. elegans
YGL112C	TAF6	Subunit (60 kDa) of TFIID and SAGA complexes; involved in transcription initiation of RNA polymerase II and in chromatin modification, similar to histone H4; relocalizes to the cytosol in response to hypoxia
YER184C	TOG1	Transcriptional activator of oleate genes; regulates genes involved in fatty acid utilization; zinc cluster protein; deletion confers sensitivity to Calcufluor white, and prevents growth on glycerol or lactate as sole carbon source
YDR049W	VMS1	Peptidyl-tRNA hydrolase that releases stalled peptides from ribosomes, component of a Cdc48p-complex; involved in protein quality control; exhibits cytosolic and ER-membrane localization; contributes to ER-associated degradation (ERAD) of specific substrates at a step after their ubiquitination; translocates to mitochondria under oxidative stress and forms a complex with Cdc48p and Npl4p that is …
YKL119C	VPH2	Integral membrane protein required for V-ATPase function; not an actual component of the vacuolar H+-ATPase (V-ATPase) complex; functions in the assembly of the V-ATPase; localized to the endoplasmic reticulum (ER); involved in methionine restriction extension of chronological lifespan in an autophagy-dependent manner
YDR080W	VPS41	Subunit of the HOPS endocytic tethering complex; vacuole membrane protein that functions as a Rab GTPase effector, interacting specifically with the GTP-bound conformation of Ypt7p, facilitating tethering, docking and promoting membrane fusion events at the late endosome and vacuole; required for both membrane and protein trafficking; Yck3p-mediated phosphorylation regulates the organization of v…
YLR337C	VRP1	Verprolin, proline-rich actin-associated protein; involved in cytoskeletal organization and cytokinesis; promotes actin nucleation and endocytosis; related to mammalian Wiskott-Aldrich syndrome protein (WASP)-interacting protein (WIP)
YGL173C	XRN1	Evolutionarily-conserved 5'-3' exonuclease; component of cytoplasmic processing (P) bodies involved in mRNA decay; enters the nucleus and positively regulates transcription initiation and elongation; involved in microtubule-mediated processes, filamentous growth, ribosomal RNA maturation, and telomere maintenance; negative regulator of autophagy; activated by the scavenger decapping enzyme Dcs1p;…
YGL036W	YGL036W	Putative protein of unknown function; green fluorescent protein (GFP)-fusion protein localizes to the cytoplasm; YGL036W is not an essential gene
YGL235W	YGL235W	Putative protein of unknown function; potential Cdc28p substrate; null mutant displays increased resistance to antifungal agents gliotoxin, cycloheximide and H2O2
YJR084W	YJR084W	Protein that forms a complex with Thp3p; may have a role in transcription elongation and/or mRNA splicing; identified as a COP9 signalosome component but phenotype and interactions suggest it may not be involved with the signalosome
YKL126W	YPK1	S/T protein kinase; phosphorylates, downregulates flippase activator Fpk1p; inactivates Orm1p and Orm2p by phosphorylation in response to compromised sphingolipid synthesis; involved in the TORC-dependent phosphorylation of ribosomal proteins Rps6a/b (S6); mutations affect receptor-mediated endocytosis and sphingolipid-mediated and cell integrity signaling pathways; human homolog SGK1 can complem…

## Sheet: Sheet3
KIN2_physical_interactors in S. cerevisiae
!From: Saccharomyces Genome Database (SGD)
!URL: http://www.yeastgenome.org/
Gene Systematic Name	Gene Name	Description
YDL203C	ACK1	Protein that functions in the cell wall integrity pathway; functions upstream of Pkc1p; GFP-fusion protein expression is induced in response to the DNA-damaging agent MMS; non-tagged Ack1p is detected in purified mitochondria
YAR015W	ADE1	N-succinyl-5-aminoimidazole-4-carboxamide ribotide synthetase; required for 'de novo' purine nucleotide biosynthesis; red pigment accumulates in mutant cells deprived of adenine; protein abundance increases in response to DNA replication stress
YMR120C	ADE17	Enzyme of 'de novo' purine biosynthesis; contains both 5-aminoimidazole-4-carboxamide ribonucleotide transformylase and inosine monophosphate cyclohydrolase activities; ADE17 has a paralog, ADE16, that arose from the whole genome duplication; ade16 ade17 mutants require adenine and histidine
YIL044C	AGE2	ADP-ribosylation factor (ARF) GTPase activating protein (GAP) effector; involved in Trans-Golgi-Network (TGN) transport; contains C2C2H2 cysteine/histidine motif
YDR173C	ARG82	Inositol polyphosphate multikinase (IPMK); sequentially phosphorylates Ins(1,4,5)P3 to form Ins(1,3,4,5,6)P5; also has diphosphoinositol polyphosphate synthase activity; regulates genes responsive to arginine, phosphate, and nitrogen; needed by most [PSI+] variants for prion propagation
YGR097W	ASK10	Regulator of the Fps1p glycerol channel; under nonstress conditions, binds to Fps1p to positively regulate glycerol transport; under osmotic stress, multiple phosphorylation by Hog1p causes Ask10p to dissociate from Fps1p; forms homodimers and heterodimerizes with paralog Rgc1p; phosphorylated in response to oxidative stress; has a role in destruction of Ssn8p; associates with RNA polymerase II h…
YOL082W	ATG19	Receptor protein for the cytoplasm-to-vacuole targeting (Cvt) pathway; delivers cargo proteins aminopeptidase I (Ape1p) and alpha-mannosidase (Ams1p) to the phagophore assembly site for packaging into Cvt vesicles; interaction with Atg19p during the Cvt pathway requires phosphorylation by Hrr25p
YOL083W	ATG34	Receptor protein involved in selective autophagy during starvation; specifically involved in the transport of cargo protein alpha-mannosidase (Ams1p); Atg19p paralog
YER167W	BCK2	Serine/threonine-rich protein involved in PKC1 signaling pathway; protein kinase C (PKC1) signaling pathway controls cell integrity; overproduction suppresses pkc1 mutations
YER177W	BMH1	14-3-3 protein, major isoform; controls proteome at post-transcriptional level, binds proteins and DNA, involved in regulation of exocytosis, vesicle transport, Ras/MAPK and rapamycin-sensitive signaling, aggresome formation, spindle position checkpoint; protein increases in abundance and relative distribution to the nucleus increases upon DNA replication stress; antiapoptotic gene similar to hum…
YNL271C	BNI1	Formin; polarisome component; nucleates the formation of linear actin filaments, involved in cell processes such as budding and mitotic spindle orientation which require the formation of polarized actin cables; recruited to the division site in a Glc7p/Ref2p dependent manner following release of Bnr1p; functionally redundant with BNR1
YBL085W	BOI1	Protein involved in polar growth, functionally redundant with Boi2p; required for fusion of secretory vesicles with plasma membrane at sites of polarized growth; interacts with bud-emergence protein Bem1p; contains an SH3 (src homology 3) domain and a PH (pleckstrin homology) domain; relocalizes from bud neck to cytoplasm upon DNA replication stress; BOI1 has a paralog, BOI2, that arose from the …
YAR014C	BUD14	Protein involved in bud-site selection; Bud14p-Glc7p complex is a cortical regulator of dynein; forms a complex with Kel1p and Kel2p that regulates Bnr1p (formin) to affect actin cable assembly, cytokinesis, and polarized growth; diploid mutants display a random budding pattern instead of the wild-type bipolar pattern; relative distribution to the nucleus increases upon DNA replication stress
YJR092W	BUD4	Anillin-like protein involved in bud-site selection; required for the axial budding pattern; required for the formation and disassembly of the double septin ring structure, and generally for septin organization; functions as a platform linking the cytokinesis tag septins to the axial landmark through its multiple domains; in vivo substrate of Cdc28p/Clb2p
YLR438W	CAR2	L-ornithine transaminase (OTAse); catalyzes the second step of arginine degradation, expression is dually-regulated by allophanate induction and a specific arginine induction process; not nitrogen catabolite repression sensitive; protein abundance increases in response to DNA replication stress; human homolog OAT complements yeast null mutant
YNL161W	CBK1	Serine/threonine protein kinase of the the RAM signaling network; Ndr/LATS family member; binds regulatory subunit Mob2p; involved in regulation of cellular morphogenesis, polarized growth, and septum destruction; phosphorylation by Cbk1p regulates localization and activity of Ace2p transcription factor and Ssd1p translational repressor; Cbk1p activity is regulated by both phosphorylation and spe…
YAL021C	CCR4	Component of the CCR4-NOT transcriptional complex; CCR4-NOT is involved in regulation of gene expression; component of the major cytoplasmic deadenylase, which is involved in mRNA poly(A) tail shortening
YJR076C	CDC11	Component of the septin ring that is required for cytokinesis; present at the ends of rod-like septin hetero-oligomers; C-terminal extension is important for recruitment of Bni5p to the mother-bud neck, which in turn is required for Myo1p recruitment and cytokinesis; septin rings at the mother-bud neck act as scaffolds for recruiting cell division factors and as barriers to prevent diffusion of s…
YFR028C	CDC14	Protein phosphatase required for mitotic exit; required for rDNA segregation, cytokinesis, meiosis I spindle disassembly, environmental stress response; held in nucleolus by Cdc55p in early meiosis, liberated by FEAR and Mitotic Exit Network in anaphase, enabling it to effect a decrease in CDK/B-cyclin activity and mitotic exit; sequestered in metaphase II, released upon entry into anaphase II; h…
YBR160W	CDC28	Cyclin-dependent kinase (CDK) catalytic subunit; master regulator of mitotic and meiotic cell cycles; alternately associates with G1, S, G2/M phase cyclins, which provide substrate specificity; regulates metabolism, basal transcription, chromosome dynamics, growth and morphogenesis; transcript induction in osmostress involves antisense RNA; human homologs CDK1, CDK2, CDK3 can complement yeast con…
YFL009W	CDC4	F-box protein required for both the G1/S and G2/M phase transitions; modular substrate specificity factor which associates with core SCF (Cdc53p, Skp1p and Hrt1p/Rbx1p) to form the SCFCdc4 complex; SCFCdc4 acts as a ubiquitin-protein ligase directing ubiquitination of cyclin-dependent kinase (CDK) phosphorylated substrates, such as: Sic1p, Far1p, Cdc6p, Clb6p, and Cln3p
YOR061W	CKA2	Alpha' catalytic subunit of casein kinase 2 (CK2); CK2 is a Ser/Thr protein kinase with roles in cell growth and proliferation; CK2, comprised of CKA1, CKA2, CKB1 and CKB2, has many substrates including transcription factors and all RNA polymerases; protein abundance increases in response to DNA replication stress; regulates Fkh1p-mediated donor preference during mating-type switching
YAL040C	CLN3	G1 cyclin involved in cell cycle progression; activates Cdc28p kinase to promote G1 to S phase transition; plays a role in regulating transcription of other G1 cyclins, CLN1 and CLN2; regulated by phosphorylation and proteolysis; acetyl-CoA induces CLN3 transcription in response to nutrient repletion to promote cell-cycle entry; cell cycle arrest phenotype of the cln1 cln2 cln3 triple null mutant…
YML057W	CMP2	Calcineurin A; one isoform (the other is Cna1p) of the catalytic subunit of calcineurin, a Ca++/calmodulin-regulated protein phosphatase which regulates Crz1p (a stress-response transcription factor), the other calcineurin subunit is CNB1; regulates the function of Aly1p alpha-arrestin; CMP2 has a paralog, CNA1, that arose from the whole genome duplication
YOR093C	CMR2	Putative protein of unknown function; deletion causes sensitivity to unfolded protein response-inducing agents
YJR032W	CPR7	Peptidyl-prolyl cis-trans isomerase (cyclophilin); catalyzes the cis-trans isomerization of peptide bonds N-terminal to proline residues; binds to Hsp82p and contributes to chaperone activity; plays a role in determining prion variants
YOR100C	CRC1	Mitochondrial inner membrane carnitine transporter; required for carnitine-dependent transport of acetyl-CoA from peroxisomes to mitochondria during fatty acid beta-oxidation; human homolog SLC25A20 complements yeast null mutant
YGR218W	CRM1	Nuclear export factor, exportin; major karyopherin involved in export of proteins, RNAs, and ribosomal subunits from the nucleus
YNL027W	CRZ1	Transcription factor, activates transcription of stress response genes; nuclear localization is positively regulated by calcineurin-mediated dephosphorylation; rapidly localizes to the nucleus under blue light stress; can be activated in stochastic pulses of nuclear localization in response to calcium
YDR151C	CTH1	Member of the CCCH zinc finger family; similar to mammalian Tis11 protein, which activates transcription and also has a role in mRNA degradation; may function with Tis11p in iron homeostasis; CTH1 has a paralog, TIS11, that arose from the whole genome duplication
YDL160C	DHH1	Cytoplasmic DEAD-box helicase and mRNA decapping activator; interacts with decapping and deadenylase complexes to coordinate mRNA decapping and decay; regulates general translational repression; translational activator of select mRNAs during filamentous growth, mating and autophagy; cooperates with Ngr1p to promote specific mRNA decay; ATP- and RNA-bound form promotes processing body assembly, wh…
YHR044C	DOG1	2-deoxyglucose-6-phosphate phosphatase; member of a family of low molecular weight phosphatases; confers 2-deoxyglucose resistance when overexpressed; DOG1 has a paralog, DOG2, that arose from a single-locus duplication; the last half of DOG1 and DOG2 are subject to gene conversions among S. cerevisiae, S. paradoxus, and S. mikatae
YIR010W	DSN1	Essential component of the outer kinetochore MIND complex; joins kinetochore subunits contacting DNA to those contacting microtubules; phosphorylation promotes interaction between outer and inner kinetochore proteins; kinetochore receptor for monopolin, via interaction with Csm1p; essential for both meiotic and mitotic chromosome segregation; MIND complex consists of Mtw1p, Nnf1p, Nsl1p and Dsn1p…
YGR001C	EFM5	S-adenosylmethionine-dependent lysine methyltransferase; involved in the trimethylation of eEF1A (Tef1p/Tef2p) at lysine 79; green fluorescent protein (GFP)-fusion protein localizes to the cytoplasm; required for replication of Brome mosaic virus in budding yeast; expresses a circular RNA; originally misclassified as a N-6-adenine specific DNA methyltransferase based on sequence similarity; both …
YKL048C	ELM1	Serine/threonine protein kinase; regulates the orientation checkpoint, the morphogenesis checkpoint and the metabolic switch from fermentative to oxidative metabolism by phosphorylating the activation loop of Kin4p, Hsl1p and Snf1p respectively; cooperates with Hsl7p in recruiting Hsl1p to the septin ring, a prerequisite for subsequent recruitment, phosphorylation, and degradation of Swe1p; forms…
YMR124W	EPO1	Protein involved in septin-ER tethering; interacts with ER membrane protein, Scs2p, and Shs1p, a septin ring component, at bud neck to create ER diffusion barrier; GFP-fusion protein localizes to the cell periphery, cytoplasm, bud, and bud neck; interacts with Crm1p in two-hybrid assay; YMR124W has a paralog, YLR031W, that arose from the whole genome duplication
YLR342W	FKS1	Catalytic subunit of 1,3-beta-D-glucan synthase; functionally redundant with alternate catalytic subunit Gsc2p; binds to regulatory subunit Rho1p; involved in cell wall synthesis and maintenance; localizes to sites of cell wall remodeling; FKS1 has a paralog, GSC2, that arose from the whole genome duplication
YHR049W	FSH1	Lysophospholipase; hydrolyzes lysophosphatidylserine to release free fatty acid; involved in regulated cell death; localizes to both the nucleus and cytoplasm; contains a catalytic triad of Ser-His-Asp that is part of an alpha/beta hydrolase fold and a lipase motif (GXSXG); sequence similarity to Fsh2p and Fsh3p and the human candidate tumor suppressor and serine hydrolase, OVCA2
YDR283C	GCN2	Protein kinase; phosphorylates the alpha-subunit of translation initiation factor eIF2 (Sui2p) in response to starvation; activated by uncharged tRNAs and the Gcn1p-Gcn20p complex; contributes to DNA damage checkpoint control
YML006C	GIS4	CAAX box containing protein of unknown function; proposed to be involved in the RAS/cAMP signaling pathway
YER133W	GLC7	Type 1 S/T protein phosphatase (PP1) catalytic subunit; involved in glycogen metabolism, sporulation and mitotic progression; interacts with multiple regulatory subunits; regulates actomyosin ring formation; subunit of CPF; recruited to mating projections by Afr1p interaction; regulates nucleocytoplasmic shuttling of Hxk2p; import into the nucleus is inhibited during spindle assembly checkpoint a…
YER122C	GLO3	ADP-ribosylation factor GTPase activating protein (ARF GAP); involved in ER-Golgi transport; shares functional similarity with Gcs1p
YML048W	GSF2	Endoplasmic reticulum (ER) localized integral membrane protein; may promote secretion of certain hexose transporters, including Gal2p; involved in glucose-dependent repression
YBL032W	HEK2	RNA binding protein involved in asymmetric localization of ASH1 mRNA; represses translation of ASH1 mRNA, an effect reversed by Yck1p-dependent phosphoryation; regulates telomere position effect and length; similarity to hnRNP-K
YLL026W	HSP104	Disaggregase; heat shock protein that cooperates with Ydj1p (Hsp40) and Ssa1p (Hsp70) to refold and reactivate previously denatured, aggregated proteins; responsive to stresses including: heat, ethanol, and sodium arsenite; involved in [PSI+] propagation; protein becomes more abundant and forms cytoplasmic foci in response to DNA replication stress; potentiated Hsp104p variants decrease TDP-43 pr…
YGR287C	IMA1	Major isomaltase (alpha-1,6-glucosidase/alpha-methylglucosidase); required for isomaltose utilization; preferred specificity for isomaltose, alpha-methylglucoside, and palatinose, but also exhibits alpha-1,2 glucosidase activity on sucrose and kojibiose, and can cleave the 1,3-alpha linkage of nigerose and turanose and the alpha-1,5 linkage of leucrose in vitro; member of the IMA isomaltase family
YIL172C	IMA3	Alpha-glucosidase; weak, but broad substrate specificity for alpha-1,4- and alpha-1,6-glucosides; member of IMA isomaltase family; not required for isomaltose utilization, but Ima3p overexpression allows the ima1 null mutant to grow on isomaltose; lower activitiy and thermostability in vitro than Ima2p despite sequence difference of only 3 amino acids; cleaves alpha-1,3 linkage of nigerose and tu…
YJR138W	IML1	GTPase-activating protein (GAP) subunit of the Iml1p/SEACIT complex; SEACIT (Iml1p-Npr2p-Npr3p) is a subcomplex of the SEA complex, a coatomer-related complex that associates dynamically with the vacuole; Iml1p functions in the SEACIT complex as a GAP for the Rag family GTPase Gtr1p (EGOC subunit), resulting in the inhibition of TORC1 signaling in response to amino acid deprivation; the Iml1p/SEA…
YBR245C	ISW1	ATPase subunit of imitation-switch (ISWI) class chromatin remodelers; with Ioc3p forms Isw1a complex involved in repression of transcription initiation; with Ioc2p and Ioc4p forms Isw1b complex involved in regulation of transcription elongation; Isw1b recruited to ORFs by H3K36 methylation and acts with Chd1p to prevent trans-histone exchange over coding regions; Isw1p import into nucleus depends…
YKL161C	KDX1	Protein kinase; implicated in Slt2p mitogen-activated (MAP) kinase signaling pathway; interacts with numerous components in the mating pheromone and CWI MAPK pathways; associates with Rlm1p; KDX1 has a paralog, SLT2, that arose from the whole genome duplication
YHR158C	KEL1	Protein required for proper cell fusion and cell morphology; forms a complex with Bud14p and Kel2p that regulates Bnr1p (formin) to affect actin cable assembly, cytokinesis, and polarized growth; functions in a complex with Kel2p to negatively regulate mitotic exit, interacts with Tem1p and Lte1p; localizes to regions of polarized growth; potential Cdc28p substrate
YGR238C	KEL2	Protein that negatively regulates mitotic exit; forms a complex with Kel1p and Bud14p that regulates Bnr1p (formin) to affect actin cable assembly, cytokinesis, and polarized growth; functions in a complex with Kel1p, interacts with Tem1p and Lte1p; localizes to regions of polarized growth; potential Cdc28p substrate
YHR186C	KOG1	Subunit of TORC1; TORC1 is a rapamycin-sensitive complex involved in growth control that contains Tor1p or Tor2p, Lst8p and Tco89p; contains four HEAT repeats and seven WD-40 repeats; may act as a scaffold protein to couple TOR and its effectors
YPR159W	KRE6	Glucosyl hydrolase required for 尾1,6-glucan biosynthesis; type II integral membrane protein that localizes to ER, plasma membrane, sites of polarized growth and secretory vesicles; functionally redundant with Skn1p; KRE6 has a paralog, SKN1, that arose from the whole genome duplication
YHR082C	KSP1	Serine/threonine protein kinase; associates with TORC1 and likely involved in TOR signaling cascades; negative regulator of autophagy; nuclear translocation required for haploid filamentous growth; regulates filamentous growth induced nuclear translocation of Bcy1p, Fus3p, and Sks1p; overproduction causes allele-specific suppression of prp20-10; protein abundance increases in response to DNA repl…
YPL055C	LGE1	Protein involved in histone H2B ubiquitination; acts as cofactor for Bre1p; null mutant forms abnormally large cells, and homozygous diploid null mutant displays delayed premeiotic DNA synthesis and reduced efficiency of meiotic nuclear division
YBL023C	MCM2	Protein involved in DNA replication; component of the Mcm2-7 hexameric helicase complex that binds chromatin as a part of the pre-replicative complex; relative distribution to the nucleus increases upon DNA replication stress
YGL035C	MIG1	Transcription factor involved in glucose repression; sequence specific DNA binding protein containing two Cys2His2 zinc finger motifs; regulated by the SNF1 kinase and the GLC7 phosphatase; regulates filamentous growth along with Mig2p in response to glucose depletion; activated in stochastic pulses of nuclear localization, shuttling between cytosol and nucleus depending on external glucose level…
YMR036C	MIH1	Protein tyrosine phosphatase involved in cell cycle control and retrograde protein transport; regulates the phosphorylation state of Cdc28p; modulates phosphorylation of retromer component Vps26p; homolog of S. pombe cdc25
YFL034C-B	MOB2	Activator of Cbk1p kinase; component of the RAM signaling network that regulates cellular polarity and morphogenesis; activation of Cbk1p facilitates the Ace2p-dependent daughter cell-specific transcription of genes involved in cell separation; similar to Mob1p
YDR128W	MTC5	Subunit of SEACAT, a subcomplex of the SEA complex; Mtc1p, along with Rtc1p and Sea4p, redundantly inhibit the TORC1 inhibitory role of the Iml1p/SEACIT (Iml1p-Npr2p-Npr3p) subcomplex, a GAP for GTPase Gtr1p (EGOC subunit) in response to amino acid limitation, thereby resulting in activation of TORC1 signaling; SEA is a coatomer-related complex that associates dynamically with the vacuole; relati…
YBL024W	NCL1	S-adenosyl-L-methionine-dependent tRNA: m5C-methyltransferase; methylates cytosine to m5C at several positions in tRNAs and intron-containing pre-tRNAs; increases proportion of tRNALeu(CAA) with m5C at wobble position in response to hydrogen peroxide, causing selective translation of mRNA from genes enriched in TTG codon; loss of NCL1 confers hypersensitivity to oxidative stress; similar to Nop2p…
YJL076W	NET1	Core subunit of the RENT complex; involved in nucleolar silencing and telophase exit; stimulates transcription by RNA polymerase I and regulates nucleolar structure; NET1 has a paralog, TOF2, that arose from the whole genome duplication
YEL062W	NPR2	Subunit of the Iml1p/SEACIT complex; SEACIT (Iml1p-Npr2p-Npr3p) is a subcomplex of the SEA complex, a coatomer-related complex that associates dynamically with the vacuole; Npr2p may have a structural or regulatory role, supporting Iml1p function as a GAP for the Rag family GTPase Gtr1p, and resulting in inhibition of TORC1 signaling in response to amino acid deprivation; SEACIT is required for n…
YHL023C	NPR3	Subunit of the Iml1p/SEACIT complex; SEACIT (Iml1p-Npr2p-Npr3p) is a subcomplex of SEAC, a coatomer-related complex that associates dynamically with the vacuole; Npr3p may have a structural or regulatory role, supporting Iml1p function as a GAP for the Rag family GTPase Gtr1p, and leading to inhibition of TORC1 signaling in response to amino acid deprivation; SEACIT is required for non-nitrogen-s…
YDR071C	PAA1	Polyamine acetyltransferase; acetylates polyamines (e.g. putrescine, spermidine, spermine) and also aralkylamines (e.g. tryptamine, phenylethylamine); may be involved in transcription and/or DNA replication
YER149C	PEA2	Coiled-coil 12S polarisome subunit; required for polarity establishment, apical bud growth, shmoo formation, filamentous differentiation; involved in Bni1p localization at sites of polarized growth, controlling polarized assembly of actin cables; role in apical growth affects diploid-specific bipolar bud site selection; retains Slt2p at bud tip to regulate ER inheritance; role in Ca2+ influx, cel…
YLR191W	PEX13	Peroxisomal importomer complex component; integral peroxisomal membrane protein required for docking and translocation of peroxisomal matrix proteins; interacts with the PTS1 signal recognition factor Pex5p and the PTS2 signal recognition factor Pex7p; forms a complex with Pex14p and Pex17p; human homolog PEX13 complements yeast null mutant
YBR088C	POL30	Proliferating cell nuclear antigen (PCNA); functions as the sliding replication clamp for DNA polymerase delta; may function as a docking site for other proteins required for mitotic and meiotic chromosomal DNA replication and for DNA repair; PCNA ubiquitination at K164 plays a crucial role during Okazaki fragment processing
YNR052C	POP2	RNase of the DEDD superfamily; subunit of the Ccr4-Not complex that mediates 3' to 5' mRNA deadenylation
YOL054W	PSH1	E3 ubiquitin ligase targeting centromere-binding protein Cse4p; mediates polyubiquitination and degradation of histone H3 variant Cse4p, preventing its mislocalization to euchromatin independent of Slx5p; ubiquitination of Cse4p may be antagonized by Scm3p
YPR042C	PUF2	PUF family mRNA-binding protein; Pumilio homology domain confers RNA binding activity; preferentially binds mRNAs encoding membrane-associated proteins; binding site composed of two UAAU tetranucleotides, separated by a 3-nt linker; PUF2 has a paralog, JSN1, that arose from the whole genome duplication
YKR090W	PXL1	Protein that localizes to sites of polarized growth; required for selection and/or maintenance of polarized growth sites, may modulate signaling by the GTPases Cdc42p and Rho1p; contains LIM domains and has similarity to metazoan paxillin; relocalizes from bud neck to cytoplasm upon DNA replication stress
YPR115W	RGC1	Putative regulator of the Fps1p glycerol channel; multiply phosphorylated by Hog1p under osmotic stress; contains a pleckstrin homology domain; forms homodimers and heterodimerizes with paralog Ask10p; green fluorescent protein (GFP)-fusion protein localizes to the cytoplasm
YIL118W	RHO3	Non-essential small GTPase of the Rho/Rac family of Ras-like proteins; involved in the establishment of cell polarity; GTPase activity positively regulated by the GTPase activating protein (GAP) Rgd1p
YFL033C	RIM15	Protein kinase involved in cell proliferation in response to nutrients; glucose-repressible; involved in signal transduction during cell proliferation in response to nutrients, specifically the establishment of stationary phase; identified as a regulator of IME2; phosphorylates Igo1p and Igo2p; substrate of Pho80p-Pho85p kinase
YNL207W	RIO2	Essential serine kinase involved in the processing of 20S pre-rRNA; involved in the processing of the 20S pre-rRNA into mature 18S rRNA; has similarity to Rio1p
YOR224C	RPB8	RNA polymerase subunit ABC14.5; common to RNA polymerases I, II, and III
YOL138C	RTC1	Subunit of SEACAT, a subcomplex of the SEA complex; Rtc1p, along with Mtc5p and Sea4p, redundantly inhibit the TORC1 inhibitory role of the Iml1p/SEACIT (Iml1p-Npr2p-Npr3p) subcomplex, a GAP for GTPase Gtr1p (EGOC subunit) in response to amino acid limitation, thereby resulting in activation of TORC1 signaling; SEA is a coatomer-related complex that associates dynamically with the vacuole; has N-…
YDR388W	RVS167	Calmodulin-binding actin-associated protein; roles in endocytic membrane tabulation and constriction, and exocytosis; N-BAR domain protein that interacts with Rvs161p to regulate actin cytoskeleton, endocytosis, and viability following starvation or osmotic stress; recruited to bud tips by Gyl1p and Gyp5p during polarized growth; homolog of mammalian amphiphysin; necessary for efficient trafficki…
YBL104C	SEA4	Subunit of SEACAT, a subcomplex of the SEA complex; Sea4p, along with Rtc1p and Mtc5p, redundantly inhibit the TORC1 inhibitory role of the Iml1p/SEACIT (Iml1p-Npr2p-Npr3p) subcomplex, a GAP for GTPase Gtr1p (EGOC subunit) in response to amino acid limitation, thereby resulting in activation of TORC1 signaling; SEA is a coatomer-related complex that associates dynamically with the vacuole; contai…
YPR181C	SEC23	GTPase-activating protein, stimulates the GTPase activity of Sar1p; component of the Sec23p-Sec24p heterodimer of the COPII vesicle coat, involved in ER to Golgi transport; substrate of Ubp3/Bre5 complex; ubiquitylated by Ub-ligase Rsp5p; proteasome-mediated degradation of Sec23p is regulated by Cdc48p
YGR009C	SEC9	t-SNARE protein required for secretory vesicle-plasma membrane fusion; similar to but not functionally redundant with Spo20p; interacts non-exocyst bound Sec6p; SNAP-25 homolog
YGL100W	SEH1	Subunit of the Nup84 nuclear pore and SEACAT subcomplexes; involved in nucleocytoplasmic transport and NPC biogenesis in the nuclear pore subcomplex; subunit of SEACAT, a subcomplex of the SEA complex that inhibits the TORC1 inhibitory role of SEACIT (Iml1p-Npr2p-Npr3p), a GAP for Gtr1p in response to amino acid limitation, thereby resulting in activation of TORC1 signaling; SEA is a coatomer-rel…
YOR184W	SER1	3-phosphoserine aminotransferase; catalyzes the formation of phosphoserine from 3-phosphohydroxypyruvate, required for serine and glycine biosynthesis; regulated by the general control of amino acid biosynthesis mediated by Gcn4p; protein abundance increases in response to DNA replication stress
YHR207C	SET5	Methyltransferase involved in methylation of histone H4 Lys5, -8, -12; S-adenosylmethionine-dependent; zinc-finger protein, contains one canonical and two unusual fingers in unusual arrangements; deletion enhances replication of positive-strand RNA virus
YNL049C	SFB2	Component of the Sec23p-Sfb2p heterodimer of the COPII vesicle coat; required for cargo selection during vesicle formation in ER to Golgi transport; homologous to Sfb3p; SFB2 has a paralog, SEC24, that arose from the whole genome duplication
YER118C	SHO1	Transmembrane osmosensor for filamentous growth and HOG pathways; involved in activation of the Cdc42p- and MAP kinase-dependent filamentous growth pathway and the high-osmolarity glycerol (HOG) response pathway; phosphorylated by Hog1p; interacts with Pbs2p, Msb2p, Hkr1p, and Ste11p
YKR100C	SKG1	Transmembrane protein with a role in cell wall polymer composition; localizes on inner surface of plasma membrane at bud and in daughter cell; SKG1 has a paralog, AIM20, that arose from the whole genome duplication
YHR030C	SLT2	Serine/threonine MAP kinase; coordinates expression of all 19S regulatory particle assembly-chaperones (RACs) to control proteasome abundance; involved in regulating maintenance of cell wall integrity, cell cycle progression, nuclear mRNA retention in heat shock, septum assembly; required for mitophagy, pexophagy; affects recruitment of mitochondria to phagophore assembly site; plays role in adap…
YPR032W	SRO7	Effector of Rab GTPase Sec4p; forms a complex with Sec4p and t-SNARE Sec9p; involved in exocytosis and docking and fusion of post-Golgi vesicles with plasma membrane; regulates cell proliferation and colony development via the Rho1-Tor1 pathway; homolog of Drosophila lgl tumor suppressor; SRO7 has a paralog, SRO77, that arose from the whole genome duplication
YDL229W	SSB1	Cytoplasmic ATPase that is a ribosome-associated molecular chaperone; functions with J-protein partner Zuo1p; may be involved in folding of newly-made polypeptide chains; member of the HSP70 family; interacts with phosphatase subunit Reg1p; SSB1 has a paralog, SSB2, that arose from the whole genome duplication
YPL106C	SSE1	ATPase component of heat shock protein Hsp90 chaperone complex; serves as nucleotide exchange factor to load ATP onto the SSA class of cytosolic Hsp70s; plays a role in prion propagation and determining prion variants; binds unfolded proteins; member of Hsp110 subclass of HSP70 proteins; deletion results in spindle elongation in S phase; SSE1 has a paralog, SSE2, that arose from the whole genome …
YBR169C	SSE2	Member of Hsp110 subclass of the heat shock protein 70 (HSP70) family; serves as nucleotide exchange factor to load ATP onto the SSA class of cytosolic Hsp70s; may be involved in protein folding; localized to the cytoplasm; SSE2 has a paralog, SSE1, that arose from the whole genome duplication
YLR375W	STP3	Zinc-finger protein of unknown function; possibly involved in pre-tRNA splicing and in uptake of branched-chain amino acids; STP3 has a paralog, STP4, that arose from the whole genome duplication
YJL187C	SWE1	Protein kinase that regulates the G2/M transition; negative regulator of the Cdc28p kinase; morphogenesis checkpoint kinase; positive regulator of sphingolipid biosynthesis via Orm2p; phosphorylates a tyrosine residue in the N-terminus of Hsp90 in a cell-cycle associated manner, thus modulating the ability of Hsp90 to chaperone a selected clientele; localizes to the nucleus and to the daughter si…
YLR182W	SWI6	Transcription cofactor; forms complexes with Swi4p and Mbp1p to regulate transcription at the G1/S transition; involved in meiotic gene expression; also binds Stb1p to regulate transcription at START; cell wall stress induces phosphorylation by Mpk1p, which regulates Swi6p localization; required for the unfolded protein response, independently of its known transcriptional coactivators
YKL081W	TEF4	Gamma subunit of translational elongation factor eEF1B; stimulates the binding of aminoacyl-tRNA (AA-tRNA) to ribosomes by releasing eEF1A (Tef1p/Tef2p) from the ribosomal complex
YGR047C	TFC4	Subunit of RNA polymerase III transcription initiation factor complex; one of six subunits of RNA polymerase III transcription initiation factor complex (TFIIIC); part of the TauA domain of TFIIIC that binds BoxA DNA promoter sites of tRNA and similar genes; has TPR motifs; human homolog is TFIIIC-102
YKL210W	UBA1	Ubiquitin activating enzyme (E1); involved in ubiquitin-mediated protein degradation and essential for viability; protein abundance increases in response to DNA replication stress
YNL186W	UBP10	Ubiquitin-specific protease, deubiquitinates Ub-protein moieties; interacts with proteins that function in rRNA production and ribosome biogenesis via its intrinsically disordered regions; stabilizes Rpa190p by deubiquitination; controls PCNA deubiquitylation; may regulate silencing by acting on Sir4p; involved in posttranscriptionally regulating Gap1p, possibly other transporters; localized to t…
YFR010W	UBP6	Ubiquitin-specific protease; situated in the base subcomplex of the 26S proteasome, releases free ubiquitin from branched polyubiquitin chains en bloc, rather than from the distal tip of the chain; negatively regulates degradation of ubiquitinated proteins by the proteasome; works in opposition to Hul5p polyubiquitin elongation activity; mutant has aneuploidy tolerance; human homolog UBP14 comple…
YNL054W	VAC7	Integral vacuolar membrane protein; involved in vacuole inheritance and morphology; activates Fab1p kinase activity under basal conditions and also after hyperosmotic shock
YIL135C	VHS2	Regulator of septin dynamics; involved in the regulation of septin dynamics at bud neck after mitotic entry, likely by stabilizing septin structure; regulated at post-translational level by cell cycle dependent phosphorylation; likely phosphorylated by Cdc28p and dephosphorylated by Cdc14p before cytokinesis; high-copy suppressor of synthetic lethality of sis2 sit4 double mutant; VHS2 has a paral…
YJR044C	VPS55	Late endosomal protein involved in late endosome to vacuole transport; functional homolog of human obesity receptor gene-related protein (OB-RGRP)
YDR239C	YDR239C	Protein of unknown function; may interact with ribosomes, based on co-purification experiments
YER079W	YER079W	Putative protein of unknown function
YIL171W	YIL171W	Possible pseudogene in strain S288C; YIL171W and the adjacent ORF, YIL170W/HXT12, together encode a non-functional member of the hexose transporter family
YJR056C	YJR056C	Protein of unknown function; green fluorescent protein (GFP)-fusion protein localizes to both the cytoplasm and the nucleus; relative distribution to the nucleus increases upon DNA replication stress
YLR257W	YLR257W	Protein of unknown function; protein abundance increases in response to DNA replication stress
YLR345W	YLR345W	Similar to 6-phosphofructo-2-kinase enzymes; mRNA expression is repressed by the Rfx1p-Tup1p-Ssn6p repressor complex; YLR345W is not an essential gene
YMR196W	YMR196W	Putative protein of unknown function; green fluorescent protein (GFP)-fusion protein localizes to the cytoplasm; YMR196W is not an essential gene
YNR064C	YNR064C	Epoxide hydrolase; member of the alpha/beta hydrolase fold family; may have a role in detoxification of epoxides
YGL210W	YPT32	Rab family GTPase involved in the exocytic pathway; mediates intra-Golgi traffic or the budding of post-Golgi vesicles from the trans-Golgi; protein abundance increases in response to DNA replication stress; YPT32 has a paralog, YPT31, that arose from the whole genome duplication
YIL063C	YRB2	Protein of unknown function; involved in nuclear processes of the Ran-GTPase cycle; involved in nuclear protein export; contains Ran Binding Domain and FxFG repeats; interacts with Srm1p, GTP-Gsp1p, Rna1p and Crm1p; relocalizes to the cytosol in response to hypoxia; not essential for viability
YNR039C	ZRG17	Endoplasmic reticulum zinc transporter; part of a heterodimeric transporter with Msc2p that transfers zinc from the cytosol to the ER lumen; member of the cation diffusion facilitator family of efflux pumps; zinc-regulated directly through Zap1p; transcription induced under conditions of zinc deficiency
YER033C	ZRG8	Protein of unknown function; authentic, non-tagged protein is detected in highly purified mitochondria in high-throughput studies; GFP-fusion protein is localized to the cytoplasm; transcription induced under conditions of zinc deficiency

## Sheet: Sheet4
KIN2_genetic_interactors in S. cerevisiae
!From: Saccharomyces Genome Database (SGD)
!URL: http://www.yeastgenome.org/
Gene Systematic Name	Gene Name	Description
YFL039C	ACT1	Actin; structural protein involved in cell polarization, endocytosis, and other cytoskeletal functions
YCL025C	AGP1	Low-affinity amino acid permease with broad substrate range; minor serine permease with major contributions from paralog Gnp1p; involved in uptake of asparagine, glutamine, and other amino acids; expression regulated by SPS plasma membrane amino acid sensor system (Ssy1p-Ptr3p-Ssy5p)
YJL131C	AIM23	Mitochondrial translation initiation factor 3 (IF3, mIF3); evolutionarily conserved; interacts with mitochondrial ribosomal small subunit; binds to E. coli ribosomes in vitro; null mutant displays severe respiratory growth defect and elevated frequency of mitochondrial genome loss
YLR393W	ATP10	Assembly factor for the F0 sector of mitochondrial F1F0 ATP synthase; mitochondrial inner membrane protein; interacts genetically with ATP6
YOL078W	AVO1	Component of a membrane-bound complex containing the Tor2p kinase; contains Tor2p kinase and other proteins; may have a role in regulation of cell growth
YJL095W	BCK1	MAPKKK acting in the protein kinase C signaling pathway; the kinase C signaling pathway controls cell integrity; upon activation by Pkc1p phosphorylates downstream kinases Mkk1p and Mkk2p; MAPKKK is an acronym for mitogen-activated protein (MAP) kinase kinase kinase
YJR025C	BNA1	3-hydroxyanthranilic acid dioxygenase; required for the de novo biosynthesis of NAD from tryptophan via kynurenine; expression regulated by Hst1p
YLR353W	BUD8	Protein involved in bud-site selection; diploid mutants display a unipolar budding pattern instead of the wild-type bipolar pattern, and bud at the proximal pole; BUD8 has a paralog, BUD9, that arose from the whole genome duplication
YGL116W	CDC20	Activator of anaphase-promoting complex/cyclosome (APC/C); APC/C is required for metaphase/anaphase transition; directs ubiquitination of mitotic cyclins, Pds1p, and other anaphase inhibitors; cell-cycle regulated; potential Cdc28p substrate; relative distribution to the nucleus increases upon DNA replication stress
YBR160W	CDC28	Cyclin-dependent kinase (CDK) catalytic subunit; master regulator of mitotic and meiotic cell cycles; alternately associates with G1, S, G2/M phase cyclins, which provide substrate specificity; regulates metabolism, basal transcription, chromosome dynamics, growth and morphogenesis; transcript induction in osmostress involves antisense RNA; human homologs CDK1, CDK2, CDK3 can complement yeast con…
YLR229C	CDC42	Small rho-like GTPase; essential for establishment and maintenance of cell polarity; plays a role late in cell fusion via activation of key cell fusion regulator Fus2p; acts with ESCRT proteins at sites of nuclear envelope and ER fission; mutants have defects in the organization of actin and septins; human homolog CDC42 can complement yeast cdc42 mutant
YBR274W	CHK1	Serine/threonine kinase and DNA damage checkpoint effector; mediates cell cycle arrest via phosphorylation of Pds1p; phosphorylated by checkpoint signal transducer Mec1p; homolog of S. pombe and mammalian Chk1 checkpoint kinase
YMR199W	CLN1	G1 cyclin involved in regulation of the cell cycle; activates Cdc28p kinase to promote the G1 to S phase transition; late G1 specific expression depends on transcription factor complexes, MBF (Swi6p-Mbp1p) and SBF (Swi6p-Swi4p); CLN1 has a paralog, CLN2, that arose from the whole genome duplication; cell cycle arrest phenotype of the cln1 cln2 cln3 triple null mutant is complemented by any of hum…
YER157W	COG3	Essential component of the conserved oligomeric Golgi complex; a cytosolic tethering complex (Cog1p through Cog8p) that functions in protein trafficking to mediate fusion of transport vesicles to Golgi compartments
YBR036C	CSG2	Endoplasmic reticulum membrane protein; required for mannosylation of inositolphosphorylceramide and for growth at high calcium concentrations; protein abundance increases in response to DNA replication stress
YPR135W	CTF4	Chromatin-associated protein; required for sister chromatid cohesion; interacts with DNA polymerase alpha (Pol1p); recruits Mms22p to replication forks during S phase, and may link DNA synthesis to sister chromatid cohesion
YIR023W	DAL81	Positive regulator of genes in multiple nitrogen degradation pathways; contains DNA binding domain but does not appear to bind the dodecanucleotide sequence present in the promoter region of many genes involved in allantoin catabolism
YLR422W	DCK1	Dock family protein (Dedicator Of CytoKinesis), homolog of human DOCK1; upstream component for regulation through the small GTPase Rho5p; may form a complex with Lmo1p that acts as a GEF for Rho5p; interacts with Ino4p; cytoplasmic protein that relocates to mitochondria under oxidative stress; implicated in mitophagy; not an essential protein; DOCK proteins act as guanine nucleotide exchange fact…
YFR044C	DUG1	Cys-Gly metallo-di-peptidase; forms a complex with Dug2p and Dug3p to degrade glutathione (GSH) and other peptides containing a gamma-glu-X bond in an alternative pathway to GSH degradation by gamma-glutamyl transpeptidase (Ecm38p); human homolog CNDP2 can complement yeast dug1 mutant
YDR359C	EAF1	Component of the NuA4 histone acetyltransferase complex; acts as a platform for assembly of NuA4 subunits into the native complex; required for initiation of pre-meiotic DNA replication, likely due to its requirement for expression of IME1
YKL048C	ELM1	Serine/threonine protein kinase; regulates the orientation checkpoint, the morphogenesis checkpoint and the metabolic switch from fermentative to oxidative metabolism by phosphorylating the activation loop of Kin4p, Hsl1p and Snf1p respectively; cooperates with Hsl7p in recruiting Hsl1p to the septin ring, a prerequisite for subsequent recruitment, phosphorylation, and degradation of Swe1p; forms…
YNL084C	END3	EH domain-containing protein involved in endocytosis; actin cytoskeletal organization and cell wall morphogenesis; forms a complex with Sla1p and Pan1p
YDL121C	EXP1	A cargo receptor protein for Pma1p; works with Psg1p to promote the transport and maturation of Pma1p; localizes to the ER and COPII vesicles; a non-essential protein
YDL045C	FAD1	Flavin adenine dinucleotide (FAD) synthetase; performs the second step in synthesis of FAD from riboflavin; mutation is functionally complemented by human FLAD1
YNL127W	FAR11	Protein involved in recovery from cell cycle arrest; acts in response to pheromone; also involved in regulation of intra-S DNA damage checkpoint and autophagy; is essential for dephosphorylation of Atg13p; interacts with Far3p, Far7p, Far8p, Far9p, Far10p and with the phosphatases Pph21p, Pph22p and Pph3p; has similarity to the N- and C-termini of N. crassa HAM-2; similar to human Fam40A and Fam4…
YBL016W	FUS3	Mitogen-activated serine/threonine protein kinase involved in mating; phosphoactivated by Ste7p; substrates include Ste12p, Far1p, Bni1p, Sst2p; inhibits invasive growth during mating by phosphorylating Tec1p, promoting its; inhibits recruitment of Ste5p, Cdc42p-mediated asymmetry and mating morphogenesis
YGR252W	GCN5	Catalytic subunit of ADA and SAGA histone acetyltransferase complexes; modifies N-terminal lysines on histones H2B and H3; acetylates Rsc4p, a subunit of the RSC chromatin-remodeling complex, altering replication stress tolerance; relocalizes to the cytosol in response to hypoxia; mutant displays reduced transcription elongation in the G-less-based run-on (GLRO) assay; greater involvement in repr…
YER083C	GET2	Subunit of the GET complex; involved in insertion of proteins into the ER membrane; required for the retrieval of HDEL proteins from the Golgi to the ER in an ERD2 dependent fashion and for meiotic nuclear division
YDR302W	GPI11	ER membrane protein involved in a late step of GPI anchor assembly; involved in the addition of phosphoethanolamine to the multiply mannosylated glycosylphosphatidylinositol (GPI) intermediate; human PIG-Fp is a functional homolog
YDL035C	GPR1	Plasma membrane G protein coupled receptor (GPCR); interacts with the heterotrimeric G protein alpha subunit, Gpa2p, and with Plc1p; sensor that integrates nutritional signals with the modulation of cell fate via PKA and cAMP synthesis
YBL021C	HAP3	Subunit of the Hap2p/3p/4p/5p CCAAT-binding complex; complex is heme-activated and glucose-repressed; complex is a transcriptional activator and global regulator of respiratory gene expression; contains sequences contributing to both complex assembly and DNA binding
YLR450W	HMG2	HMG-CoA reductase; converts HMG-CoA to mevalonate, a rate-limiting step in sterol biosynthesis; one of two isozymes; overproduction induces assembly of peripheral ER membrane arrays and short nuclear-associated membrane stacks; forms foci at nuclear periphery upon DNA replication stress; HMG2 has a paralog, HMG1, that arose from the whole genome duplication; human homolog HMGCR can complement yea…
YLR113W	HOG1	Mitogen-activated protein kinase involved in osmoregulation; controls global reallocation of RNAPII during osmotic shock; mediates recruitment/activation of RNAPII at Hot1p-dependent promoters; binds calmodulin; stimulates antisense transcription to activate CDC28; defines novel S-phase checkpoint with Mrc1p that prevent replication/transcription conflicts; nuclear form represses pseudohyphal gro…
YPL209C	IPL1	Aurora kinase of chromosomal passenger complex; mediates release of mono-oriented kinetochores from microtubules in meiosis I, and kinetochore release from SPB clusters at meiotic exit; helps maintain condensed chromosomes during anaphase; required for SPB cohesion and prevention of multipolar spindle formation; promotes telomerase release at G2/M; Iocalizes to nuclear foci that diffuse upon DNA …
YOL081W	IRA2	GTPase-activating protein; negatively regulates RAS by converting it from the GTP- to the GDP-bound inactive form, required for reducing cAMP levels under nutrient limiting conditions; IRA2 has a paralog, IRA1, that arose from the whole genome duplication; defects in human homolog NF1 are associated with neurofibromatosis
YDR017C	KCS1	Inositol hexakisphosphate and inositol heptakisphosphate kinase; generation of high energy inositol pyrophosphates by Kcs1p is required for many processes such as vacuolar biogenesis, stress response, RNA polymerase I-mediated rRNA transcription and telomere maintenance; inositol hexakisphosphate is also known as IP6; inositol heptakisphosphate is also known as IP7
YDR122W	KIN1	S/T protein kinase; regulates polarized exocytosis and the Ire1p-mediated unfolded protein response; regulates HAC1 mRNA translocation, splicing and translation with KIN2 during ER stress; direct phosphorylation of the substrate Sec9p (S190) is enhanced by prior substrate priming (S192); localizes to the cytoplasmic face of the plasma membrane; activation loop phosphorylation (T302) required for …
YNL132W	KRE33	Acetyltransferase required for biogenesis of small ribosomal subunit; responsible for incorporation of N4-acetylcytidine into mRNAs; heterozygous mutant shows haploinsufficiency in K1 killer toxin resistance; essential gene; NAT10, the human homolog, implicated in several types of cancer and premature aging
YPL213W	LEA1	Component of U2 snRNP complex; disruption causes reduced U2 snRNP levels; physically interacts with Msl1p; putative homolog of human U2A' snRNP protein
YOR084W	LPX1	Peroxisomal matrix-localized lipase; required for normal peroxisome morphology; contains a peroxisomal targeting signal type 1 (PTS1) and a lipase motif; peroxisomal import requires the PTS1 receptor, Pex5p and self-interaction; transcriptionally activated by Yrm1p along with genes involved in multidrug resistance; oleic acid inducible
YMR021C	MAC1	Copper-sensing transcription factor; involved in regulation of genes required for high affinity copper transport; required for regulation of yeast copper genes in response to DNA-damaging agents; undergoes changes in redox state in response to changing levels of copper or MMS
YOR174W	MED4	Subunit of the RNA polymerase II mediator complex; associates with core polymerase subunits to form the RNA polymerase II holoenzyme; essential for transcriptional regulation
YIL128W	MET18	Component of cytosolic iron-sulfur protein assembly (CIA) machinery; acts at a late step of Fe-S cluster assembly; forms the CIA targeting complex with Cia1p and Cia2p that directs Fe-S cluster incorporation and maturation of a subset of cytosolic and nuclear proteins involved in methionine biosynthesis, DNA replication and repair, transcription, and telomere maintenance; ortholog of human MMS19
YFL034C-B	MOB2	Activator of Cbk1p kinase; component of the RAM signaling network that regulates cellular polarity and morphogenesis; activation of Cbk1p facilitates the Ace2p-dependent daughter cell-specific transcription of genes involved in cell separation; similar to Mob1p
YPL190C	NAB3	RNA-binding protein, subunit of Nrd1 complex (Nrd1p-Nab3p-Sen1p); complex interacts with exosome to mediate 3'-end formation of some mRNAs, snRNAs, snoRNAs, and CUTs; required for termination of non-poly(A) transcripts and efficient splicing; Nrd1-Nab3 pathway appears to have a role in rapid suppression of some genes when cells are shifted to poor growth conditions, indicating role for Nrd1-Nab3 …
YDR043C	NRG1	Transcriptional repressor; recruits the Cyc8p-Tup1p complex to promoters; mediates glucose repression and negatively regulates a variety of processes including filamentous growth and alkaline pH response; activated in stochastic pulses of nuclear localization in response to low glucose
YOR085W	OST3	Gamma subunit of the oligosaccharyltransferase complex of the ER lumen; complex catalyzes asparagine-linked glycosylation of newly synthesized proteins; Ost3p is important for N-glycosylation of a subset of proteins including modification of Pmt2p at N131 and N403
YJL128C	PBS2	MAP kinase kinase of the HOG signaling pathway; activated under severe osmotic stress; mitophagy-specific regulator; plays a role in regulating Ty1 transposition
YBL030C	PET9	Major ADP/ATP carrier of the mitochondrial inner membrane; exchanges cytosolic ADP for mitochondrially synthesized ATP; also imports heme and ATP; required for viability in many lab strains that carry a sal1 mutation; PET9 has a paralog, AAC3, that arose from the whole genome duplication; human homolog SLC25A4 implicated in progressive external ophthalmoplegia can complement yeast null mutant
YMR268C	PRP24	Splicing factor that reanneals snRNPs during spliceosome recycling; reanneals U4 and U6 snRNPs
YKL113C	RAD27	5' to 3' exonuclease, 5' flap endonuclease; required for Okazaki fragment processing and maturation, for long-patch base-excision repair and large loop repair (LLR), ribonucleotide excision repair; member of the S. pombe RAD2/FEN1 family; relocalizes to the cytosol in response to hypoxia
YMR075W	RCO1	Essential component of the Rpd3S histone deacetylase complex; interacts with Eaf3p
YBR267W	REI1	Cytoplasmic pre-60S factor; required for the correct recycling of shuttling factors Alb1, Arx1 and Tif6 at the end of the ribosomal large subunit biogenesis; involved in bud growth in the mitotic signaling network
YBR052C	RFS1	Protein of unknown function; member of a flavodoxin-like fold protein family that includes Pst2p and Ycp4p; green fluorescent protein (GFP)-fusion protein localizes to the cytoplasm in a punctate pattern; RFS1 has a paralog, PST2, that arose from the whole genome duplication
YLR073C	RFU1	Protein that inhibits Doa4p deubiquitinating activity; contributes to ubiquitin homeostasis by regulating the conversion of free ubiquitin chains to ubiquitin monomers by Doa4p; GFP-fusion protein localizes to endosomes
YIL118W	RHO3	Non-essential small GTPase of the Rho/Rac family of Ras-like proteins; involved in the establishment of cell polarity; GTPase activity positively regulated by the GTPase activating protein (GAP) Rgd1p
YHL027W	RIM101	Cys2His2 zinc-finger transcriptional repressor; involved in alkaline responsive gene repression as part of adaptation to alkaline conditions; involved in cell wall assembly; required for alkaline pH-stimulated haploid invasive growth and sporulation; activated by alkaline-dependent proteolytic processing which results in removal of the C-terminal tail; similar to A. nidulans PacC
YGL045W	RIM8	Protein involved in proteolytic activation of Rim101p; part of response to alkaline pH; interacts with ESCRT-1 subunits Stp22p and Vps28p; essential for anaerobic growth; member of the arrestin-related trafficking adaptor family
YMR063W	RIM9	Plasma membrane protein of unknown function; involved in the proteolytic activation of Rim101p in response to alkaline pH; interacts with Rim21p and Dfg16p to form a pH-sensing complex in the Rim101 pathway and is required to maintain Rim21p levels; has similarity to A. nidulans PalI;
YOR018W	ROD1	Alpha-arrestin involved in ubiquitin-dependent endocytosis; activating dephosphorylation relays glucose signaling to transporter endocytosis; calcineurin dephosphorylation is required for Rsp5p-dependent internalization of agonist-occupied Ste2p, as part of signal desensitization; recruits Rsp5p to Ste2p via its 2 PPXY motifs; protein abundance increases in response to DNA replication stress; ROD…
YOR151C	RPB2	RNA polymerase II second largest subunit B150; part of central core; similar to bacterial beta subunit
YNL302C	RPS19B	Protein component of the small (40S) ribosomal subunit; required for assembly and maturation of pre-40 S particles; homologous to mammalian ribosomal protein S19, no bacterial homolog; mutations in human RPS19 are associated with Diamond Blackfan anemia; RPS19B has a paralog, RPS19A, that arose from the whole genome duplication
YKR008W	RSC4	Component of the RSC chromatin remodeling complex; found in close proximity to nucleosomal DNA; displaced from the surface of nucleosomal DNA after chromatin remodeling; acetylated (K25) by Gcn5p, altering replication stress tolerance; contains tandem bromodomains that recognize histone H3 acetylated on K14 (H3K14ac) by Gcn5p
YER125W	RSP5	NEDD4 family E3 ubiquitin ligase; regulates processes including: MVB sorting, the heat shock response, transcription, endocytosis and ribosome stability; ubiquitinates Sec23p, Sna3p, Ste4p, Nfi1p, Rpo21p, Sem1p, Dip5p and Put4p; autoubiquitinates; deubiquitinated by Ubp2p; regulated by SUMO ligase Siz1p, in turn regulates Siz1p SUMO ligase activity; required for efficient Golgi-to-ER trafficking …
YCR009C	RVS161	Amphiphysin-like lipid raft protein; N-BAR domain protein that interacts with Rvs167p and regulates polarization of the actin cytoskeleton, endocytosis, cell polarity, cell fusion and viability following starvation or osmotic stress
YDR388W	RVS167	Calmodulin-binding actin-associated protein; roles in endocytic membrane tabulation and constriction, and exocytosis; N-BAR domain protein that interacts with Rvs161p to regulate actin cytoskeleton, endocytosis, and viability following starvation or osmotic stress; recruited to bud tips by Gyl1p and Gyp5p during polarized growth; homolog of mammalian amphiphysin; necessary for efficient trafficki…
YKL212W	SAC1	Phosphatidylinositol phosphate phosphatase; role in early and medial Golgi PtdIns4P hydrolysis; regulated by Vps74p interaction; ER localized transmembrane protein which cycles through the Golgi; role in protein trafficking, processing, secretion, and cell wall maintenance; regulates sphingolipid biosynthesis by modulating PtdIns(4)P metabolism; PtdIns4P PPase activity is crucial for autophagosom…
YDR164C	SEC1	Sm-like protein involved in docking and fusion of exocytic vesicles; binds to assembled SNARE complexes at the membrane and stimulates membrane fusion; localization to sites of secretion (bud neck and bud tip) is dependent on SNARE function; interacts directly with essential exocyst subunit Sec6p
YLR166C	SEC10	Essential 100kDa subunit of the exocyst complex; the exocyst mediates polarized targeting and tethering of post-Golgi secretory vesicles to active sites of exocytosis at the plasma membrane prior to SNARE-mediated fusion
YGL233W	SEC15	Essential 113 kDa subunit of the exocyst complex; the exocyst mediates polarized targeting and tethering of post-Golgi secretory vesicles to active sites of exocytosis prior to SNARE-mediated fusion; interacts with and functions as a downstream effector of active, GTP-bound Sec4p, a Rab family GTPase
YNL272C	SEC2	Guanyl-nucleotide exchange factor for the small G-protein Sec4p; essential for post-Golgi vesicle transport and for autophagy; associates with the exocyst, via exocyst subunit Sec15p, on secretory vesicles
YER008C	SEC3	Subunit of the exocyst complex; the exocyst mediates polarized targeting and tethering of post-Golgi secretory vesicles to sites of exocytosis prior to SNARE-mediated fusion; PtdIns[4,5]P2-binding protein that localizes to exocytic sites in a Rho1p-dependent, actin-independent manner, targeting and anchoring the exocyst to the plasma membrane with Exo70p; direct GTP Rho1p effector; required for E…
YFL005W	SEC4	Rab family GTPase; essential for vesicle-mediated exocytic secretion and autophagy; associates with the exocyst component Sec15p and may regulate polarized delivery of transport vesicles to the exocyst at the plasma membrane; exocyst association is negatively regulated via phosphorylation by Cdc5p during cytokinesis
YBL007C	SLA1	Cytoskeletal protein binding protein; required for assembly of the cortical actin cytoskeleton; interacts with proteins regulating actin dynamics and proteins required for endocytosis; found in the nucleus and cell cortex; has 3 SH3 domains
YDL033C	SLM3	tRNA-specific 2-thiouridylase; responsible for 2-thiolation of the wobble base of mitochondrial tRNAs; human homolog TRMU is implicated in myoclonus epilepsy associated with ragged red fibers (MERRF), and can complement yeast null mutant
YER116C	SLX8	Subunit of Slx5-Slx8 SUMO-targeted ubiquitin ligase (STUbL) complex; role in proteolysis of spindle positioning protein Kar9, DNA repair proteins Rad52p and Rad57p; stimulated by SUMO-modified substrates; contains a C-terminal RING domain; forms nuclear foci upon DNA replication stress; required for maintenance of genome integrity like human ortholog RNF
YGR074W	SMD1	Core Sm protein Sm D1; part of heteroheptameric complex (with Smb1p, Smd2p, Smd3p, Sme1p, Smx3p, and Smx2p) that is part of the spliceosomal U1, U2, U4, and U5 snRNPs; relocalizes to the cytosol in response to hypoxia; homolog of human Sm D1; protein abundance increases in response to DNA replication stress
YKL086W	SRX1	Sulfiredoxin; contributes to oxidative stress resistance by reducing cysteine-sulfinic acid groups in the peroxiredoxin Tsa1p, which is formed upon exposure to oxidants; conserved in higher eukaryotes; protein abundance increases in response to DNA replication stress
YNL209W	SSB2	Cytoplasmic ATPase that is a ribosome-associated molecular chaperone; functions with J-protein partner Zuo1p; may be involved in the folding of newly-synthesized polypeptide chains; member of the HSP70 family; SSB2 has a paralog, SSB1, that arose from the whole genome duplication
YLR006C	SSK1	Cytoplasmic phosphorelay intermediate osmosensor and regulator; part of a two-component signal transducer that mediates osmosensing via a phosphorelay mechanism; required for mitophagy; dephosphorylated form is degraded by the ubiquitin-proteasome system; potential Cdc28p substrate
YNR031C	SSK2	MAP kinase kinase kinase of HOG1 mitogen-activated signaling pathway; interacts with Ssk1p, leading to autophosphorylation and activation of Ssk2p which phosphorylates Pbs2p; also mediates actin cytoskeleton recovery from osmotic stress; a HOG-independent function of Ssk2p mediates the calcium-sensitive phenotype of the ptp2 msg5 double disruptant; SSK2 has a paralog, SSK22, that arose from the w…
YGL022W	STT3	Catalytic subunit of the oligosaccharyltransferase complex of the ER lumen; complex catalyzes asparagine-linked glycosylation of newly synthesized proteins; forms a subcomplex with Ost3p and Ost4p
YDR320C	SWA2	Auxilin-like protein involved in vesicular transport; clathrin-binding protein required for uncoating of clathrin-coated vesicles; required for propagation of [URE3] prion variant
YNL081C	SWS2	Putative mitochondrial ribosomal protein of the small subunit; has similarity to E. coli S13 ribosomal protein; participates in controlling sporulation efficiency; localizes to vacuole in response to H2O2
TLC1	TLC1	RNA template component of telomerase; flexible scaffold that tethers telomerase holoenzyme protein subunits to the complex; contains template sequence that Est2p uses to add irregular repeats of TG(1-3) residues onto a DNA end; promoter regulated by the cell cycle dependent transcriptional activators Swi4p/Swi6p and Mbp1p/Swi6p
YML088W	UFO1	F-box receptor protein; subunit of the Skp1-Cdc53-F-box receptor (SCF) E3 ubiquitin ligase complex; binds to phosphorylated Ho endonuclease, allowing its ubiquitination by SCF and subsequent degradation
YPL020C	ULP1	Protease that specifically cleaves Smt3p protein conjugates; required for cell cycle progression; associates with nucleoporins and may interact with septin rings during telophase; contributes to regulation of telomeric silencing; sequestered to the nucleolus under stress conditions
YOR069W	VPS5	Nexin-1 homolog; required for localizing membrane proteins from a prevacuolar/late endosomal compartment back to late Golgi; structural component of retromer membrane coat complex; forms a retromer subcomplex with Vps17p; required for recruiting the retromer complex to the endosome membranes; VPS5 has a paralog, YKR078W, that arose from the whole genome duplication
YLR337C	VRP1	Verprolin, proline-rich actin-associated protein; involved in cytoskeletal organization and cytokinesis; promotes actin nucleation and endocytosis; related to mammalian Wiskott-Aldrich syndrome protein (WASP)-interacting protein (WIP)
YKL050C	YKL050C	Protein of unknown function; the YKL050W protein is a target of the SCFCdc4 ubiquitin ligase complex and YKL050W transcription is regulated by Azf1p; YKL050C has a paralog, EIS1, that arose from the whole genome duplication
YKL162C	YKL162C	Putative protein of unknown function; green fluorescent protein (GFP)-fusion protein localizes to the mitochondrion
YLR262C	YPT6	Rab family GTPase; required for endosome-to-Golgi, intra-Golgi retrograde, and retrograde Golgi-to-ER transport; temporarily at the Golgi, dissociating into the cytosol on arrival of the late Golgi GTPase Ypt32p; Golgi-localized form is GTP bound, while cytosolic form is GDP-bound; required for delivery of Atg9p to the phagophore assembly site during autophagy under heat stress, with Ypt6p for st…
YML001W	YPT7	Rab family GTPase; GTP-binding protein of the rab family; required for homotypic fusion event in vacuole inheritance, for endosome-endosome fusion; localizes to sites of contact between the vacuole and mitochondria (vCLAMPs); interacts with the cargo selection/retromer complex for retrograde sorting; similar to mammalian Rab7

## Sheet: Sheet5
homologue proteins of KIN1 physical interactors in M. oryzae
Gene Symbol	NCBI ID	Species	Description
MGG_00977	XM_003717924	Magnaporthe oryzae 70-15	U3 small nucleolar ribonucleoprotein IMP4(MGG_00977)
MGG_12739	XM_003716662	Magnaporthe oryzae 70-15	hypothetical protein(MGG_12739)
MGG_04575	XM_003713556	Magnaporthe oryzae 70-15	hypothetical protein(MGG_04575)
MGG_09923	XM_003709975	Magnaporthe oryzae 70-15	hypothetical protein(MGG_09923)
MGG_02790	XM_003720903	Magnaporthe oryzae 70-15	hypothetical protein(MGG_02790)
MGG_00371	XM_003718660	Magnaporthe oryzae 70-15	cell division control protein 25(MGG_00371)
MGG_03388	XM_003716508	Magnaporthe oryzae 70-15	ATP-dependent RNA helicase DHH1(MGG_03388)
MGG_03741	XM_003716090	Magnaporthe oryzae 70-15	hypothetical protein(MGG_03741)
MGG_07667	XM_003711555	Magnaporthe oryzae 70-15	autophagy-like protein 17(MGG_07667)
MGG_06971	XM_003709671	Magnaporthe oryzae 70-15	flocculation suppression protein(MGG_06971)
MGG_07465	XM_003711321	Magnaporthe oryzae 70-15	periodic tryptophan protein 2(MGG_07465)
MGG_06293	XM_003717247	Magnaporthe oryzae 70-15	histone H4(MGG_06293)
MGG_03280	XM_003716634	Magnaporthe oryzae 70-15	nitrilase 2(MGG_03280)
MGG_01816	XM_003714780	Magnaporthe oryzae 70-15	WEE protein kinase(MGG_01816)
MGG_00522	XM_003718486	Magnaporthe oryzae 70-15	hypothetical protein(MGG_00522)
MGG_01159	XM_003717714	Magnaporthe oryzae 70-15	histone H3(MGG_01159)
MGG_04985	XM_003712436	Magnaporthe oryzae 70-15	hypothetical protein(MGG_04985)
MGG_02329	XM_003709047	Magnaporthe oryzae 70-15	isotrichodermin C-15 hydroxylase(MGG_02329)
MGG_03611	XM_003716238	Magnaporthe oryzae 70-15	hypothetical protein(MGG_03611)
MGG_00446	XM_003718574	Magnaporthe oryzae 70-15	casein kinase II subunit beta-1(MGG_00446)
MGG_03558	XM_003716309	Magnaporthe oryzae 70-15	PH domain-containing protein(MGG_03558)
MGG_05615	XM_003710452	Magnaporthe oryzae 70-15	origin recognition complex subunit 1(MGG_05615)
MGG_03595	XM_003716265	Magnaporthe oryzae 70-15	G2/mitotic-specific cyclin-B1(MGG_03595)
MGG_06368	XM_003717158	Magnaporthe oryzae 70-15	AGC/PKA protein kinase(MGG_06368)
MGG_07038	XM_003715171	Magnaporthe oryzae 70-15	hypothetical protein(MGG_07038)
MGG_07711	XM_003712866	Magnaporthe oryzae 70-15	hypothetical protein(MGG_07711)
MGG_03151	XM_003716795	Magnaporthe oryzae 70-15	maintenance-ploidy protein mob1(MGG_03151)
MGG_01012	XM_003717884	Magnaporthe oryzae 70-15	ISWI chromatin-remodeling complex ATPase ISW2(MGG_01012)
MGG_06421	XM_003717099	Magnaporthe oryzae 70-15	CAMKK/META protein kinase(MGG_06421)
MGG_05376	XM_003710175	Magnaporthe oryzae 70-15	AGC/NDR protein kinase(MGG_05376)
MGG_09235	XM_003709809	Magnaporthe oryzae 70-15	DnaJ domain-containing protein(MGG_09235)
MGG_08122	XM_003715034	Magnaporthe oryzae 70-15	DNA replication licensing factor mcm2(MGG_08122)
MGG_08582	XM_003716060	Magnaporthe oryzae 70-15	6-phosphofructo-2-kinase 1(MGG_08582)
MGG_11513	XM_003718282	Magnaporthe oryzae 70-15	heat shock protein SSB1(MGG_11513)
MGG_10148	XM_003713737	Magnaporthe oryzae 70-15	6-phosphogluconolactonase(MGG_10148)
MGG_13020	XM_003710155	Magnaporthe oryzae 70-15	glucose-repressible alcohol dehydrogenase transcriptional effector(MGG_13020)
MGG_02958	XM_003720700	Magnaporthe oryzae 70-15	hypothetical protein(MGG_02958)
MGG_10195	XM_003713777	Magnaporthe oryzae 70-15	serine/threonine-protein phosphatase PP1(MGG_10195)
MGG_03526	XM_003716345	Magnaporthe oryzae 70-15	hypothetical protein(MGG_03526)
MGG_02875	XM_003720808	Magnaporthe oryzae 70-15	kelch-domain-containing protein(MGG_02875)
MGG_03705	XM_003716128	Magnaporthe oryzae 70-15	SH3 domain-containing protein(MGG_03705)
MGG_08912	XM_003713893	Magnaporthe oryzae 70-15	hypothetical protein(MGG_08912)
MGG_06439	XM_003717081	Magnaporthe oryzae 70-15	hypothetical protein(MGG_06439)

## Sheet: Sheet6
homologue proteins of KIN1 genetic interactors in M. oryzae
Gene Symbol	NCBI ID	Species	Description
MGG_01680	XM_003714620	Magnaporthe oryzae 70-15	retinol dehydrogenase 13(MGG_01680)
MGG_06135	XM_003711959	Magnaporthe oryzae 70-15	GTP-binding protein ypt2(MGG_06135)
MGG_00471	XM_003718545	Magnaporthe oryzae 70-15	exocyst complex component Sec15(MGG_00471)
MGG_04474	XM_003710938	Magnaporthe oryzae 70-15	inositol phosphosphingolipids phospholipase C(MGG_04474)
MGG_11201	XM_003714379	Magnaporthe oryzae 70-15	DNA-binding protein creA(MGG_11201)
MGG_07181	XM_003715337	Magnaporthe oryzae 70-15	GET1(MGG_07181)
MGG_03061	XM_003720571	Magnaporthe oryzae 70-15	ankyrin repeat-containing protein(MGG_03061)
MGG_10833	XM_003713383	Magnaporthe oryzae 70-15	hypothetical protein(MGG_10833)
MGG_14835	XM_003717344	Magnaporthe oryzae 70-15	mannosyl transferase(MGG_14835)
MGG_02809	XM_003720884	Magnaporthe oryzae 70-15	hypothetical protein(MGG_02809)
MGG_00466	XM_003718550	Magnaporthe oryzae 70-15	cell division control protein 42(MGG_00466)
MGG_00541	XM_003718462	Magnaporthe oryzae 70-15	hypothetical protein(MGG_00541)
MGG_01279	XM_003714149	Magnaporthe oryzae 70-15	CAMK/CAMKL/KIN1 protein kinase(MGG_01279)
MGG_03577	XM_003716285	Magnaporthe oryzae 70-15	histone H2A(MGG_03577)
MGG_02923	XM_003720747	Magnaporthe oryzae 70-15	hypothetical protein(MGG_02923)
MGG_03578	XM_003716284	Magnaporthe oryzae 70-15	histone H2B(MGG_03578)
MGG_06648	XM_003709306	Magnaporthe oryzae 70-15	hypothetical protein(MGG_06648)
MGG_08624	XM_003711004	Magnaporthe oryzae 70-15	C-8 sterol isomerase(MGG_08624)
MGG_03652	XM_003716188	Magnaporthe oryzae 70-15	CSN12(MGG_03652)
MGG_06524	XM_003716979	Magnaporthe oryzae 70-15	fructose-2,6-bisphosphatase(MGG_06524)
MGG_09118	XM_003711179	Magnaporthe oryzae 70-15	hypothetical protein(MGG_09118)
MGG_06127	XM_003711947	Magnaporthe oryzae 70-15	profilin(MGG_06127)
MGG_06320	XM_003717217	Magnaporthe oryzae 70-15	STE/STE20/PAKA protein kinase(MGG_06320)
MGG_06003	XM_003711801	Magnaporthe oryzae 70-15	hypothetical protein(MGG_06003)
MGG_12345	XM_003715251	Magnaporthe oryzae 70-15	Sec1 family superfamily protein(MGG_12345)
MGG_10323	XM_003720450	Magnaporthe oryzae 70-15	GTP-binding protein RHO3(MGG_10323)
MGG_01071	XM_003717820	Magnaporthe oryzae 70-15	RNA polymerase II holoenzyme cyclin-like subunit(MGG_01071)
MGG_15263	XM_003713101	Magnaporthe oryzae 70-15	hypothetical protein(MGG_15263)
MGG_05709	XM_003710560	Magnaporthe oryzae 70-15	hypothetical protein(MGG_05709)
MGG_03007	XM_003720637	Magnaporthe oryzae 70-15	choline kinase(MGG_03007)
MGG_01822	XM_003714790	Magnaporthe oryzae 70-15	CMGC/MAPK/P38 protein kinase(MGG_01822)
MGG_03920	XM_003719898	Magnaporthe oryzae 70-15	inositolphosphorylceramide-B C-26 hydroxylase(MGG_03920)
MGG_06599	XM_003716881	Magnaporthe oryzae 70-15	AGC/AKT protein kinase(MGG_06599)
MGG_03323	XM_003716586	Magnaporthe oryzae 70-15	hypothetical protein(MGG_03323)
MGG_06397	XM_003717126	Magnaporthe oryzae 70-15	DNA polymerase alpha catalytic subunit(MGG_06397)
MGG_07486	XM_003711346	Magnaporthe oryzae 70-15	F-box protein pof6(MGG_07486)
MGG_06276	XM_003717266	Magnaporthe oryzae 70-15	hypothetical protein(MGG_06276)
MGG_06154	XM_003711985	Magnaporthe oryzae 70-15	Ras-like protein(MGG_06154)
MGG_03680	XM_003716155	Magnaporthe oryzae 70-15	40S ribosomal protein S11(MGG_03680)
MGG_06033	XM_003711834	Magnaporthe oryzae 70-15	hypothetical protein(MGG_06033)
MGG_01661	XM_003714599	Magnaporthe oryzae 70-15	histone-lysine N-methyltransferase(MGG_01661)
MGG_10819	XM_003713399	Magnaporthe oryzae 70-15	hypothetical protein(MGG_10819)
MGG_15988	XM_003708693	Magnaporthe oryzae 70-15	IRE protein kinase(MGG_15988)
MGG_09186	XM_003709749	Magnaporthe oryzae 70-15	hypothetical protein(MGG_09186)
MGG_09186	XM_003709750	Magnaporthe oryzae 70-15	hypothetical protein(MGG_09186)
MGG_07087	XM_003715229	Magnaporthe oryzae 70-15	pre-mRNA-splicing factor SYF1(MGG_07087)
MGG_14814	XM_003714667	Magnaporthe oryzae 70-15	NADPH:adrenodoxin oxidoreductase(MGG_14814)
MGG_12117	XM_003719845	Magnaporthe oryzae 70-15	hypothetical protein(MGG_12117)
MGG_04090	XM_003719700	Magnaporthe oryzae 70-15	SNARE protein(MGG_04090)
MGG_13209	XM_003711923	Magnaporthe oryzae 70-15	U2 small nuclear ribonucleoprotein A(MGG_13209)
MGG_12955	XM_003712463	Magnaporthe oryzae 70-15	hypothetical protein(MGG_12955)
MGG_00883	XM_003718037	Magnaporthe oryzae 70-15	STE/STE11 protein kinase(MGG_00883)
MGG_05817	XM_003712084	Magnaporthe oryzae 70-15	nonsense-mediated mRNA decay protein 3(MGG_05817)
MGG_03313	XM_003716599	Magnaporthe oryzae 70-15	vacuolar assembly protein(MGG_03313)
MGG_02505	XM_003709263	Magnaporthe oryzae 70-15	pre-60S factor REI1(MGG_02505)
MGG_03558	XM_003716309	Magnaporthe oryzae 70-15	PH domain-containing protein(MGG_03558)
MGG_06302	XM_003717236	Magnaporthe oryzae 70-15	DNA polymerase epsilon subunit C(MGG_06302)
MGG_06302	XM_003717235	Magnaporthe oryzae 70-15	DNA polymerase epsilon subunit C(MGG_06302)
MGG_03232	XM_003716699	Magnaporthe oryzae 70-15	hypothetical protein(MGG_03232)
MGG_05730	XM_003710592	Magnaporthe oryzae 70-15	GTP-binding protein RBG1(MGG_05730)
MGG_05699	XM_003710550	Magnaporthe oryzae 70-15	hypothetical protein(MGG_05699)
MGG_00682	XM_003718280	Magnaporthe oryzae 70-15	cyclin-dependent kinase regulatory subunit(MGG_00682)
MGG_03275	XM_003716640	Magnaporthe oryzae 70-15	hypothetical protein(MGG_03275)
MGG_17615	XM_003719362	Magnaporthe oryzae 70-15	hypothetical protein(MGG_17615)
MGG_10268	XM_016990515	Magnaporthe oryzae 70-15	STE/STE7 protein kinase(MGG_10268)
MGG_11513	XM_003718282	Magnaporthe oryzae 70-15	heat shock protein SSB1(MGG_11513)
MGG_06180	XM_003712014	Magnaporthe oryzae 70-15	hypothetical protein(MGG_06180)
MGG_12403	XM_003715510	Magnaporthe oryzae 70-15	5'-3' exoribonuclease 1(MGG_12403)
MGG_02738	XM_003720970	Magnaporthe oryzae 70-15	hypothetical protein(MGG_02738)
MGG_11243	XM_003714140	Magnaporthe oryzae 70-15	hypothetical protein(MGG_11243)
MGG_01127	XM_003717753	Magnaporthe oryzae 70-15	hypothetical protein(MGG_01127)
MGG_02897	XM_003720780	Magnaporthe oryzae 70-15	hypothetical protein(MGG_02897)
MGG_01720	XM_003714669	Magnaporthe oryzae 70-15	transcription regulatory protein SWI3(MGG_01720)
MGG_12093	XM_003719917	Magnaporthe oryzae 70-15	tyrosine-protein phosphatase SIW14(MGG_12093)
MGG_04877	XM_003712310	Magnaporthe oryzae 70-15	transcription initiation factor TFIID subunit 6(MGG_04877)
MGG_04559	XM_003710873	Magnaporthe oryzae 70-15	exocyst complex component protein(MGG_04559)

## Sheet: Sheet7
homologue proteins of KIN2 physical interactors in M. oryzae
Gene Symbol	NCBI ID	Species	Description
MGG_05203	XM_003712700	Magnaporthe oryzae 70-15	ran-specific GTPase-activating protein 1(MGG_05203)
MGG_04235	XM_003719531	Magnaporthe oryzae 70-15	hypothetical protein(MGG_04235)
MGG_03388	XM_003716508	Magnaporthe oryzae 70-15	ATP-dependent RNA helicase DHH1(MGG_03388)
MGG_02970	XM_003720682	Magnaporthe oryzae 70-15	ubiquitin carboxyl-terminal hydrolase 6(MGG_02970)
MGG_09125	XM_016990454	Magnaporthe oryzae 70-15	osmosensor protein(MGG_09125)
MGG_01362	XM_003714246	Magnaporthe oryzae 70-15	CMGC/CDK/CDC2 protein kinase(MGG_01362)
MGG_11201	XM_003714379	Magnaporthe oryzae 70-15	DNA-binding protein creA(MGG_11201)
MGG_12537	XM_003720628	Magnaporthe oryzae 70-15	phosphoribosylaminoimidazole-succinocarboxamide synthase(MGG_12537)
MGG_02607	XM_003721141	Magnaporthe oryzae 70-15	hypothetical protein(MGG_02607)
MGG_00664	XM_003718304	Magnaporthe oryzae 70-15	tumor suppressor candidate 4(MGG_00664)
MGG_05712	XM_003710563	Magnaporthe oryzae 70-15	hypothetical protein(MGG_05712)
MGG_05714	XM_003710565	Magnaporthe oryzae 70-15	hypothetical protein(MGG_05714)
MGG_02569	XM_003721186	Magnaporthe oryzae 70-15	hypothetical protein(MGG_02569)
MGG_07456	XM_003711306	Magnaporthe oryzae 70-15	serine/threonine-protein phosphatase 2B catalytic subunit(MGG_07456)
MGG_07734	XM_003712893	Magnaporthe oryzae 70-15	M-phase inducer phosphatase(MGG_07734)
MGG_01079	XM_003717811	Magnaporthe oryzae 70-15	Ras-like protein Rab-11A(MGG_01079)
MGG_01472	XM_003714382	Magnaporthe oryzae 70-15	arf GTPase-activating protein(MGG_01472)
MGG_02958	XM_003720700	Magnaporthe oryzae 70-15	hypothetical protein(MGG_02958)
MGG_10492	XM_003713348	Magnaporthe oryzae 70-15	carnitine/acyl carnitine carrier(MGG_10492)
MGG_03526	XM_003716345	Magnaporthe oryzae 70-15	hypothetical protein(MGG_03526)
MGG_01588	XM_003714519	Magnaporthe oryzae 70-15	14-3-3 family protein(MGG_01588)
MGG_03527	XM_003716344	Magnaporthe oryzae 70-15	hypothetical protein(MGG_03527)
MGG_06910	XM_003709596	Magnaporthe oryzae 70-15	protein transporter SEC23(MGG_06910)
MGG_09869	XM_003720317	Magnaporthe oryzae 70-15	hypothetical protein(MGG_09869)
MGG_06314	XM_003717223	Magnaporthe oryzae 70-15	hypothetical protein(MGG_06314)
MGG_06392	XM_003717131	Magnaporthe oryzae 70-15	ornithine aminotransferase(MGG_06392)
MGG_10181	XM_003713759	Magnaporthe oryzae 70-15	RAN protein kinase(MGG_10181)
MGG_01816	XM_003714780	Magnaporthe oryzae 70-15	WEE protein kinase(MGG_01816)
MGG_01419	XM_003714319	Magnaporthe oryzae 70-15	small nuclear ribonucleoprotein U1a(MGG_01419)
MGG_07080	XM_003715218	Magnaporthe oryzae 70-15	UDP-glucose 4-epimerase Gal10(MGG_07080)
MGG_03952	XM_003719864	Magnaporthe oryzae 70-15	hypothetical protein(MGG_03952)
MGG_07119	XM_003715261	Magnaporthe oryzae 70-15	atypical/RIO/RIO2 protein kinase(MGG_07119)
MGG_03558	XM_003716309	Magnaporthe oryzae 70-15	PH domain-containing protein(MGG_03558)
MGG_03151	XM_003716795	Magnaporthe oryzae 70-15	maintenance-ploidy protein mob1(MGG_03151)
MGG_01012	XM_003717884	Magnaporthe oryzae 70-15	ISWI chromatin-remodeling complex ATPase ISW2(MGG_01012)
MGG_06421	XM_003717099	Magnaporthe oryzae 70-15	CAMKK/META protein kinase(MGG_06421)
MGG_01011	XM_003717885	Magnaporthe oryzae 70-15	hypothetical protein(MGG_01011)
MGG_07476	XM_003711334	Magnaporthe oryzae 70-15	hypothetical protein(MGG_07476)
MGG_12766	XM_003716793	Magnaporthe oryzae 70-15	hypothetical protein(MGG_12766)
MGG_13217	XM_003711894	Magnaporthe oryzae 70-15	tRNA (cytosine-5-)-methyltransferase NCL1(MGG_13217)
MGG_01409	XM_003714306	Magnaporthe oryzae 70-15	ubiquitin-activating enzyme E1 1(MGG_01409)
MGG_10195	XM_003713777	Magnaporthe oryzae 70-15	serine/threonine-protein phosphatase PP1(MGG_10195)
MGG_04637	XM_003710818	Magnaporthe oryzae 70-15	tyrosine-protein phosphatase CDC14(MGG_04637)
MGG_06936	XM_003709628	Magnaporthe oryzae 70-15	elongation factor 1-gamma(MGG_06936)
MGG_00157	XM_003718922	Magnaporthe oryzae 70-15	peroxisomal membrane protein PAS20(MGG_00157)
MGG_14150	XM_003719118	Magnaporthe oryzae 70-15	hypothetical protein(MGG_14150)
MGG_02217	XM_003708933	Magnaporthe oryzae 70-15	glycosyltransferase(MGG_02217)
MGG_08636	XM_003711018	Magnaporthe oryzae 70-15	6-phosphofructo-2-kinase/fructose-2,6-bisphosphatase(MGG_08636)
MGG_07547	XM_003711413	Magnaporthe oryzae 70-15	alpha-glucosidase(MGG_07547)
MGG_06337	XM_003717197	Magnaporthe oryzae 70-15	hypothetical protein(MGG_06337)
MGG_03741	XM_003716090	Magnaporthe oryzae 70-15	hypothetical protein(MGG_03741)
MGG_09564	XM_003712129	Magnaporthe oryzae 70-15	protein transporter SEC24(MGG_09564)
MGG_02132	XM_003708861	Magnaporthe oryzae 70-15	hypothetical protein(MGG_02132)
MGG_14002	XM_003716055	Magnaporthe oryzae 70-15	hypothetical protein(MGG_14002)
MGG_00345	XM_003718690	Magnaporthe oryzae 70-15	AGC protein kinase(MGG_00345)
MGG_01677	XM_003714617	Magnaporthe oryzae 70-15	nuclear pore complex subunit(MGG_01677)
MGG_00743	XM_003718208	Magnaporthe oryzae 70-15	twin-arginine translocation pathway signal(MGG_00743)
MGG_04943	XM_003712389	Magnaporthe oryzae 70-15	CMGC/MAPK protein kinase(MGG_04943)
MGG_02526	XM_003709288	Magnaporthe oryzae 70-15	exportin-1(MGG_02526)
MGG_00865	XM_003718059	Magnaporthe oryzae 70-15	1,3-beta-glucan synthase component FKS1(MGG_00865)
MGG_09714	XM_003717589	Magnaporthe oryzae 70-15	saccharopepsin(MGG_09714)
MGG_03696	XM_003716137	Magnaporthe oryzae 70-15	CMGC/CK2 protein kinase(MGG_03696)
MGG_01156	XM_003717717	Magnaporthe oryzae 70-15	hypothetical protein(MGG_01156)
MGG_01156	XM_003717718	Magnaporthe oryzae 70-15	hypothetical protein(MGG_01156)
MGG_08345	XM_003715670	Magnaporthe oryzae 70-15	hypothetical protein(MGG_08345)
MGG_00187	XM_003718885	Magnaporthe oryzae 70-15	DL-glycerol-3-phosphatase 1(MGG_00187)
MGG_07134	XM_003715280	Magnaporthe oryzae 70-15	polyamine acetyltransferase(MGG_07134)
MGG_07134	XM_003715281	Magnaporthe oryzae 70-15	polyamine acetyltransferase(MGG_07134)
MGG_08104	XM_003715011	Magnaporthe oryzae 70-15	peptidyl-prolyl cis-trans isomerase(MGG_08104)
MGG_11497	XM_003718180	Magnaporthe oryzae 70-15	reduced viability upon starvation protein 167(MGG_11497)
MGG_10323	XM_003720450	Magnaporthe oryzae 70-15	GTP-binding protein RHO3(MGG_10323)
MGG_01666	XM_003714604	Magnaporthe oryzae 70-15	CCR4-NOT transcription complex subunit 7(MGG_01666)
MGG_02875	XM_003720808	Magnaporthe oryzae 70-15	kelch-domain-containing protein(MGG_02875)
MGG_02874	XM_003720810	Magnaporthe oryzae 70-15	WD repeat-containing protein mip1(MGG_02874)
MGG_06439	XM_003717081	Magnaporthe oryzae 70-15	hypothetical protein(MGG_06439)
MGG_06318	XM_003717219	Magnaporthe oryzae 70-15	hypothetical protein(MGG_06318)
MGG_03087	XM_003720538	Magnaporthe oryzae 70-15	cell division control protein 11(MGG_03087)
MGG_04575	XM_003713556	Magnaporthe oryzae 70-15	hypothetical protein(MGG_04575)
MGG_04059	XM_003719732	Magnaporthe oryzae 70-15	phosphoserine aminotransferase(MGG_04059)
MGG_11903	XM_003709198	Magnaporthe oryzae 70-15	cation efflux family protein family(MGG_11903)
MGG_04054	XM_003719737	Magnaporthe oryzae 70-15	vacuolar protein sorting 55 superfamily protein(MGG_04054)
MGG_06198	XM_003712037	Magnaporthe oryzae 70-15	hypothetical protein(MGG_06198)
MGG_12956	XM_003712454	Magnaporthe oryzae 70-15	hypothetical protein(MGG_12956)
MGG_00926	XM_003717978	Magnaporthe oryzae 70-15	hypothetical protein(MGG_00926)
MGG_17697	XM_003719728	Magnaporthe oryzae 70-15	hypothetical protein(MGG_17697)
MGG_02667	XM_003721059	Magnaporthe oryzae 70-15	hypothetical protein(MGG_02667)
MGG_00522	XM_003718486	Magnaporthe oryzae 70-15	hypothetical protein(MGG_00522)
MGG_03595	XM_003716265	Magnaporthe oryzae 70-15	G2/mitotic-specific cyclin-B1(MGG_03595)
MGG_07038	XM_003715171	Magnaporthe oryzae 70-15	hypothetical protein(MGG_07038)
MGG_07711	XM_003712866	Magnaporthe oryzae 70-15	hypothetical protein(MGG_07711)
MGG_07310	XM_003715495	Magnaporthe oryzae 70-15	hypothetical protein(MGG_07310)
MGG_08643	XM_003711026	Magnaporthe oryzae 70-15	PEK/GCN2 protein kinase(MGG_08643)
MGG_05133	XM_003712614	Magnaporthe oryzae 70-15	hypothetical protein(MGG_05133)
MGG_05376	XM_003710175	Magnaporthe oryzae 70-15	AGC/NDR protein kinase(MGG_05376)
MGG_04160	XM_003719622	Magnaporthe oryzae 70-15	vacuolar membrane-associated protein IML1(MGG_04160)
MGG_08122	XM_003715034	Magnaporthe oryzae 70-15	DNA replication licensing factor mcm2(MGG_08122)
MGG_06065	XM_003711871	Magnaporthe oryzae 70-15	hsp88-like protein(MGG_06065)
MGG_16887	XM_003712721	Magnaporthe oryzae 70-15	hypothetical protein(MGG_16887)
MGG_11513	XM_003718282	Magnaporthe oryzae 70-15	heat shock protein SSB1(MGG_11513)
MGG_13020	XM_003710155	Magnaporthe oryzae 70-15	glucose-repressible alcohol dehydrogenase transcriptional effector(MGG_13020)
MGG_00518	XM_003718491	Magnaporthe oryzae 70-15	proliferating cell nuclear antigen(MGG_00518)
MGG_14752	XM_003713730	Magnaporthe oryzae 70-15	hypothetical protein(MGG_14752)
MGG_04435	XM_003713482	Magnaporthe oryzae 70-15	bifunctional purine biosynthesis protein ADE17(MGG_04435)
MGG_06459	XM_003717059	Magnaporthe oryzae 70-15	hsp98-like protein(MGG_06459)
MGG_04954	XM_003712402	Magnaporthe oryzae 70-15	stromal membrane-associated protein 1(MGG_04954)
MGG_08912	XM_003713893	Magnaporthe oryzae 70-15	hypothetical protein(MGG_08912)
MGG_07705	XM_003712860	Magnaporthe oryzae 70-15	acyl-CoA ligase(MGG_07705)
MGG_01205	XM_003714049	Magnaporthe oryzae 70-15	tRNA-dihydrouridine synthase 3(MGG_01205)

## Sheet: Sheet8
homologue proteins of KIN2 genetic interactors in M. oryzae
Gene Symbol	NCBI ID	Species	Description
MGG_03982	XM_003719823	Magnaporthe oryzae 70-15	actin(MGG_03982)
MGG_06017	XM_003711816	Magnaporthe oryzae 70-15	glycosylphosphatidylinositol anchor biosynthesis protein 11(MGG_06017)
MGG_01045	XM_003717849	Magnaporthe oryzae 70-15	arrestin domain-containing protein(MGG_01045)
MGG_06135	XM_003711959	Magnaporthe oryzae 70-15	GTP-binding protein ypt2(MGG_06135)
MGG_00471	XM_003718545	Magnaporthe oryzae 70-15	exocyst complex component Sec15(MGG_00471)
MGG_09565	XM_003712127	Magnaporthe oryzae 70-15	CMGC/MAPK/ERK protein kinase(MGG_09565)
MGG_03144	XM_003716804	Magnaporthe oryzae 70-15	Ulp1 protease(MGG_03144)
MGG_01362	XM_003714246	Magnaporthe oryzae 70-15	CMGC/CDK/CDC2 protein kinase(MGG_01362)
MGG_06492	XM_003717020	Magnaporthe oryzae 70-15	transcriptional activator protein DAL81(MGG_06492)
MGG_11201	XM_003714379	Magnaporthe oryzae 70-15	DNA-binding protein creA(MGG_11201)
MGG_10833	XM_003713383	Magnaporthe oryzae 70-15	hypothetical protein(MGG_10833)
MGG_00549	XM_003718453	Magnaporthe oryzae 70-15	3-hydroxyanthranilate 3,4-dioxygenase(MGG_00549)
MGG_16149	XM_003709314	Magnaporthe oryzae 70-15	ADP,ATP carrier protein(MGG_16149)
MGG_00466	XM_003718550	Magnaporthe oryzae 70-15	cell division control protein 42(MGG_00466)
MGG_01236	XM_003714092	Magnaporthe oryzae 70-15	WD repeat-containing protein slp1(MGG_01236)
MGG_06969	XM_003709666	Magnaporthe oryzae 70-15	minichromosome loss protein 1(MGG_06969)
MGG_01279	XM_003714149	Magnaporthe oryzae 70-15	CAMK/CAMKL/KIN1 protein kinase(MGG_01279)
MGG_03738	XM_003716093	Magnaporthe oryzae 70-15	F-box domain-containing protein(MGG_03738)
MGG_03419	XM_003716471	Magnaporthe oryzae 70-15	DNA-repair protein rad2(MGG_03419)
MGG_00988	XM_003717913	Magnaporthe oryzae 70-15	RING-15 protein(MGG_00988)
MGG_02923	XM_003720747	Magnaporthe oryzae 70-15	hypothetical protein(MGG_02923)
MGG_08747	XM_003719189	Magnaporthe oryzae 70-15	hypothetical protein(MGG_08747)
MGG_00183	XM_003718889	Magnaporthe oryzae 70-15	STE/STE11 protein kinase(MGG_00183)
MGG_06763	XM_003709430	Magnaporthe oryzae 70-15	DNA primase large subunit(MGG_06763)
MGG_04741	XM_003713654	Magnaporthe oryzae 70-15	small nuclear ribonucleoprotein Sm D1(MGG_04741)
MGG_13915	XM_003713130	Magnaporthe oryzae 70-15	STAM-binding protein(MGG_13915)
MGG_04500	XM_003710907	Magnaporthe oryzae 70-15	dolichyl-diphosphooligosaccharide-protein glycotransferase(MGG_04500)
MGG_07255	XM_003715426	Magnaporthe oryzae 70-15	E3 ubiquitin-protein ligase hulA(MGG_07255)
MGG_04143	XM_003719639	Magnaporthe oryzae 70-15	Ras-like protein Rab-6A(MGG_04143)
MGG_01033	XM_003717861	Magnaporthe oryzae 70-15	hypothetical protein(MGG_01033)
MGG_12345	XM_003715251	Magnaporthe oryzae 70-15	Sec1 family superfamily protein(MGG_12345)
MGG_11497	XM_003718180	Magnaporthe oryzae 70-15	reduced viability upon starvation protein 167(MGG_11497)
MGG_08144	XM_003715059	Magnaporthe oryzae 70-15	Ras-like protein Rab7(MGG_08144)
MGG_12267	XM_003714953	Magnaporthe oryzae 70-15	FAD synthetase(MGG_12267)
MGG_10323	XM_003720450	Magnaporthe oryzae 70-15	GTP-binding protein RHO3(MGG_10323)
MGG_11062	XM_003713410	Magnaporthe oryzae 70-15	general amino-acid permease GAP1(MGG_11062)
MGG_03729	XM_003716103	Magnaporthe oryzae 70-15	CAMK/CAMKL/CHK1 protein kinase(MGG_03729)
MGG_17324	XM_003717857	Magnaporthe oryzae 70-15	hypothetical protein(MGG_17324)
MGG_00731	XM_003718223	Magnaporthe oryzae 70-15	required for hyphal anastomosis(MGG_00731)
MGG_01665	XM_003714603	Magnaporthe oryzae 70-15	hypothetical protein(MGG_01665)
MGG_00256	XM_003718801	Magnaporthe oryzae 70-15	cytosolic non-specific dipeptidase(MGG_00256)
MGG_03606	XM_003716244	Magnaporthe oryzae 70-15	hypothetical protein(MGG_03606)
MGG_06317	XM_003717220	Magnaporthe oryzae 70-15	hypothetical protein(MGG_06317)
MGG_01822	XM_003714790	Magnaporthe oryzae 70-15	CMGC/MAPK/P38 protein kinase(MGG_01822)
MGG_05626	XM_003710465	Magnaporthe oryzae 70-15	cytoskeleton assembly control protein SLA1p(MGG_05626)
MGG_04453	XM_003713501	Magnaporthe oryzae 70-15	mitochondrial ATPase complex subunit ATP10(MGG_04453)
MGG_04773	XM_003713677	Magnaporthe oryzae 70-15	oligosaccharyl transferase STT3 subunit(MGG_04773)
MGG_05026	XM_003712484	Magnaporthe oryzae 70-15	40S ribosomal protein S19(MGG_05026)
MGG_07205	XM_003715368	Magnaporthe oryzae 70-15	hypothetical protein(MGG_07205)
MGG_03323	XM_003716586	Magnaporthe oryzae 70-15	hypothetical protein(MGG_03323)
MGG_08975	XM_003713966	Magnaporthe oryzae 70-15	3-hydroxy-3-methylglutaryl-coenzyme A reductase(MGG_08975)
MGG_02630	XM_003721111	Magnaporthe oryzae 70-15	pH-response regulator protein palI/RIM9(MGG_02630)
MGG_03682	XM_003716152	Magnaporthe oryzae 70-15	hypothetical protein(MGG_03682)
MGG_11466	XM_003717981	Magnaporthe oryzae 70-15	hypothetical protein(MGG_11466)
MGG_11425	XM_003717754	Magnaporthe oryzae 70-15	hypothetical protein(MGG_11425)
MGG_13209	XM_003711923	Magnaporthe oryzae 70-15	U2 small nuclear ribonucleoprotein A(MGG_13209)
MGG_12955	XM_003712463	Magnaporthe oryzae 70-15	hypothetical protein(MGG_12955)
MGG_16761	XM_003711950	Magnaporthe oryzae 70-15	DASH complex subunit dad4(MGG_16761)
MGG_04726	XM_003710765	Magnaporthe oryzae 70-15	isochorismatase family protein(MGG_04726)
MGG_01653	XM_003714591	Magnaporthe oryzae 70-15	nuclear transcription factor Y subunit B-3(MGG_01653)
MGG_04727	XM_003710764	Magnaporthe oryzae 70-15	U4/U6 snRNA-associated-splicing factor PRP24(MGG_04727)
MGG_00883	XM_003718037	Magnaporthe oryzae 70-15	STE/STE11 protein kinase(MGG_00883)
MGG_01615	XM_003714552	Magnaporthe oryzae 70-15	pH-response regulator protein palF/RIM8(MGG_01615)
MGG_03677	XM_003716159	Magnaporthe oryzae 70-15	histone acetyltransferase GCN5(MGG_03677)
MGG_02505	XM_003709263	Magnaporthe oryzae 70-15	pre-60S factor REI1(MGG_02505)
MGG_08803	XM_003719120	Magnaporthe oryzae 70-15	hypothetical protein(MGG_08803)
MGG_03595	XM_003716265	Magnaporthe oryzae 70-15	G2/mitotic-specific cyclin-B1(MGG_03595)
MGG_07435	XM_003711277	Magnaporthe oryzae 70-15	hypothetical protein(MGG_07435)
MGG_03151	XM_003716795	Magnaporthe oryzae 70-15	maintenance-ploidy protein mob1(MGG_03151)
MGG_06743	XM_003709409	Magnaporthe oryzae 70-15	vacuolar protein sorting-associated protein vps5(MGG_06743)
MGG_11716	XM_003709999	Magnaporthe oryzae 70-15	histone acetyltransferase GCN5(MGG_11716)
MGG_11917	XM_003709127	Magnaporthe oryzae 70-15	hypothetical protein(MGG_11917)
MGG_06421	XM_003717099	Magnaporthe oryzae 70-15	CAMKK/META protein kinase(MGG_06421)
MGG_03275	XM_003716640	Magnaporthe oryzae 70-15	hypothetical protein(MGG_03275)
MGG_07476	XM_003711334	Magnaporthe oryzae 70-15	hypothetical protein(MGG_07476)
MGG_11279	XM_003714021	Magnaporthe oryzae 70-15	synaptojanin-1(MGG_11279)
MGG_10268	XM_016990515	Magnaporthe oryzae 70-15	STE/STE7 protein kinase(MGG_10268)
MGG_11513	XM_003718282	Magnaporthe oryzae 70-15	heat shock protein SSB1(MGG_11513)
MGG_06180	XM_003712014	Magnaporthe oryzae 70-15	hypothetical protein(MGG_06180)
MGG_11039	XM_003712851	Magnaporthe oryzae 70-15	N-acetyltransferase 10(MGG_11039)
MGG_00915	XM_003717998	Magnaporthe oryzae 70-15	hypothetical protein(MGG_00915)
MGG_10150	XM_003713740	Magnaporthe oryzae 70-15	pH-response transcription factor pacC/RIM101(MGG_10150)
MGG_11243	XM_003714140	Magnaporthe oryzae 70-15	hypothetical protein(MGG_11243)
MGG_05528	XM_003710348	Magnaporthe oryzae 70-15	hob3(MGG_05528)
MGG_04714	XM_003710773	Magnaporthe oryzae 70-15	DNA-directed RNA polymerase II subunit RPB2(MGG_04714)
MGG_02897	XM_003720780	Magnaporthe oryzae 70-15	hypothetical protein(MGG_02897)
MGG_00479	XM_003718535	Magnaporthe oryzae 70-15	AUR protein kinase(MGG_00479)
MGG_01569	XM_003714498	Magnaporthe oryzae 70-15	minor allergen Alt a 7(MGG_01569)
MGG_04559	XM_003710873	Magnaporthe oryzae 70-15	exocyst complex component protein(MGG_04559)
MGG_09529	XM_003712163	Magnaporthe oryzae 70-15	mitochondrial 37S ribosomal protein SWS2(MGG_09529)
