# Supplementary material for: Multi-omics analysis revealed that the protein kinase MoKin1 affected the cellular response to endoplasmic reticulum stress in the rice blast fungus, Magnaporthe oryzae
Source: BMC Genomics. 2024 May 7;25:449. doi: 10.1186/s12864-024-10337-8 (PMC11077741; doi:10.1186/s12864-024-10337-8)
Supplement: Supplementary file 5 — Supplementary Material 5 [file 12864_2024_10337_MOESM5_ESM.xlsx]

## Sheet: Sheet
				Table S6 Comprehensive analysis of homologous proteins of S. cerevisiae KIN1/KIN2 interacting proteins in M. oryzae
			Sheet	Description
			Sheet1	Physical interactors of MoKin1
			Sheet2	GO annotation of physical interactors of MoKin1
			Sheet3	GO enrichment of physical interactors of MoKin1
			Sheet4	Genetic interactors of MoKin1
			Sheet5	GO annotation of genetic interactors of MoKin1
			Sheet6	GO enrichment of genetic interactors of MoKin1
			Sheet7	GO terms enriched in endoplasmic reticulum stress

## Sheet: Sheet1
Physical interactors of MoKin1
Gene Symbol	Species	Description
MGG_00977	Magnaporthe oryzae 70-15	U3 small nucleolar ribonucleoprotein IMP4(MGG_00977)
MGG_12739	Magnaporthe oryzae 70-15	hypothetical protein(MGG_12739)
MGG_04575	Magnaporthe oryzae 70-15	hypothetical protein(MGG_04575)
MGG_09923	Magnaporthe oryzae 70-15	hypothetical protein(MGG_09923)
MGG_02790	Magnaporthe oryzae 70-15	hypothetical protein(MGG_02790)
MGG_00371	Magnaporthe oryzae 70-15	cell division control protein 25(MGG_00371)
MGG_03388	Magnaporthe oryzae 70-15	ATP-dependent RNA helicase DHH1(MGG_03388)
MGG_03741	Magnaporthe oryzae 70-15	hypothetical protein(MGG_03741)
MGG_07667	Magnaporthe oryzae 70-15	autophagy-like protein 17(MGG_07667)
MGG_06971	Magnaporthe oryzae 70-15	flocculation suppression protein(MGG_06971)
MGG_07465	Magnaporthe oryzae 70-15	periodic tryptophan protein 2(MGG_07465)
MGG_06293	Magnaporthe oryzae 70-15	histone H4(MGG_06293)
MGG_03280	Magnaporthe oryzae 70-15	nitrilase 2(MGG_03280)
MGG_01816	Magnaporthe oryzae 70-15	WEE protein kinase(MGG_01816)
MGG_00522	Magnaporthe oryzae 70-15	hypothetical protein(MGG_00522)
MGG_01159	Magnaporthe oryzae 70-15	histone H3(MGG_01159)
MGG_04985	Magnaporthe oryzae 70-15	hypothetical protein(MGG_04985)
MGG_02329	Magnaporthe oryzae 70-15	isotrichodermin C-15 hydroxylase(MGG_02329)
MGG_03611	Magnaporthe oryzae 70-15	hypothetical protein(MGG_03611)
MGG_00446	Magnaporthe oryzae 70-15	casein kinase II subunit beta-1(MGG_00446)
MGG_03558	Magnaporthe oryzae 70-15	PH domain-containing protein(MGG_03558)
MGG_05615	Magnaporthe oryzae 70-15	origin recognition complex subunit 1(MGG_05615)
MGG_03595	Magnaporthe oryzae 70-15	G2/mitotic-specific cyclin-B1(MGG_03595)
MGG_06368	Magnaporthe oryzae 70-15	AGC/PKA protein kinase(MGG_06368)
MGG_07038	Magnaporthe oryzae 70-15	hypothetical protein(MGG_07038)
MGG_07711	Magnaporthe oryzae 70-15	hypothetical protein(MGG_07711)
MGG_03151	Magnaporthe oryzae 70-15	maintenance-ploidy protein mob1(MGG_03151)
MGG_01012	Magnaporthe oryzae 70-15	ISWI chromatin-remodeling complex ATPase ISW2(MGG_01012)
MGG_06421	Magnaporthe oryzae 70-15	CAMKK/META protein kinase(MGG_06421)
MGG_05376	Magnaporthe oryzae 70-15	AGC/NDR protein kinase(MGG_05376)
MGG_09235	Magnaporthe oryzae 70-15	DnaJ domain-containing protein(MGG_09235)
MGG_08122	Magnaporthe oryzae 70-15	DNA replication licensing factor mcm2(MGG_08122)
MGG_08582	Magnaporthe oryzae 70-15	6-phosphofructo-2-kinase 1(MGG_08582)
MGG_11513	Magnaporthe oryzae 70-15	heat shock protein SSB1(MGG_11513)
MGG_10148	Magnaporthe oryzae 70-15	6-phosphogluconolactonase(MGG_10148)
MGG_13020	Magnaporthe oryzae 70-15	glucose-repressible alcohol dehydrogenase transcriptional effector(MGG_13020)
MGG_02958	Magnaporthe oryzae 70-15	hypothetical protein(MGG_02958)
MGG_10195	Magnaporthe oryzae 70-15	serine/threonine-protein phosphatase PP1(MGG_10195)
MGG_03526	Magnaporthe oryzae 70-15	hypothetical protein(MGG_03526)
MGG_02875	Magnaporthe oryzae 70-15	kelch-domain-containing protein(MGG_02875)
MGG_03705	Magnaporthe oryzae 70-15	SH3 domain-containing protein(MGG_03705)
MGG_08912	Magnaporthe oryzae 70-15	hypothetical protein(MGG_08912)
MGG_06439	Magnaporthe oryzae 70-15	hypothetical protein(MGG_06439)
MGG_05203	Magnaporthe oryzae 70-15	ran-specific GTPase-activating protein 1(MGG_05203)
MGG_04235	Magnaporthe oryzae 70-15	hypothetical protein(MGG_04235)
MGG_02970	Magnaporthe oryzae 70-15	ubiquitin carboxyl-terminal hydrolase 6(MGG_02970)
MGG_09125	Magnaporthe oryzae 70-15	osmosensor protein(MGG_09125)
MGG_01362	Magnaporthe oryzae 70-15	CMGC/CDK/CDC2 protein kinase(MGG_01362)
MGG_11201	Magnaporthe oryzae 70-15	DNA-binding protein creA(MGG_11201)
MGG_12537	Magnaporthe oryzae 70-15	phosphoribosylaminoimidazole-succinocarboxamide synthase(MGG_12537)
MGG_02607	Magnaporthe oryzae 70-15	hypothetical protein(MGG_02607)
MGG_00664	Magnaporthe oryzae 70-15	tumor suppressor candidate 4(MGG_00664)
MGG_05712	Magnaporthe oryzae 70-15	hypothetical protein(MGG_05712)
MGG_05714	Magnaporthe oryzae 70-15	hypothetical protein(MGG_05714)
MGG_02569	Magnaporthe oryzae 70-15	hypothetical protein(MGG_02569)
MGG_07456	Magnaporthe oryzae 70-15	serine/threonine-protein phosphatase 2B catalytic subunit(MGG_07456)
MGG_07734	Magnaporthe oryzae 70-15	M-phase inducer phosphatase(MGG_07734)
MGG_01079	Magnaporthe oryzae 70-15	Ras-like protein Rab-11A(MGG_01079)
MGG_01472	Magnaporthe oryzae 70-15	arf GTPase-activating protein(MGG_01472)
MGG_10492	Magnaporthe oryzae 70-15	carnitine/acyl carnitine carrier(MGG_10492)
MGG_01588	Magnaporthe oryzae 70-15	14-3-3 family protein(MGG_01588)
MGG_03527	Magnaporthe oryzae 70-15	hypothetical protein(MGG_03527)
MGG_06910	Magnaporthe oryzae 70-15	protein transporter SEC23(MGG_06910)
MGG_09869	Magnaporthe oryzae 70-15	hypothetical protein(MGG_09869)
MGG_06314	Magnaporthe oryzae 70-15	hypothetical protein(MGG_06314)
MGG_06392	Magnaporthe oryzae 70-15	ornithine aminotransferase(MGG_06392)
MGG_10181	Magnaporthe oryzae 70-15	RAN protein kinase(MGG_10181)
MGG_01419	Magnaporthe oryzae 70-15	small nuclear ribonucleoprotein U1a(MGG_01419)
MGG_07080	Magnaporthe oryzae 70-15	UDP-glucose 4-epimerase Gal10(MGG_07080)
MGG_03952	Magnaporthe oryzae 70-15	hypothetical protein(MGG_03952)
MGG_07119	Magnaporthe oryzae 70-15	atypical/RIO/RIO2 protein kinase(MGG_07119)
MGG_03151	Magnaporthe oryzae 70-15	maintenance-ploidy protein mob1(MGG_03151)
MGG_01011	Magnaporthe oryzae 70-15	hypothetical protein(MGG_01011)
MGG_07476	Magnaporthe oryzae 70-15	hypothetical protein(MGG_07476)
MGG_12766	Magnaporthe oryzae 70-15	hypothetical protein(MGG_12766)
MGG_13217	Magnaporthe oryzae 70-15	tRNA (cytosine-5-)-methyltransferase NCL1(MGG_13217)
MGG_01409	Magnaporthe oryzae 70-15	ubiquitin-activating enzyme E1 1(MGG_01409)
MGG_04637	Magnaporthe oryzae 70-15	tyrosine-protein phosphatase CDC14(MGG_04637)
MGG_06936	Magnaporthe oryzae 70-15	elongation factor 1-gamma(MGG_06936)
MGG_00157	Magnaporthe oryzae 70-15	peroxisomal membrane protein PAS20(MGG_00157)
MGG_14150	Magnaporthe oryzae 70-15	hypothetical protein(MGG_14150)
MGG_02217	Magnaporthe oryzae 70-15	glycosyltransferase(MGG_02217)
MGG_08636	Magnaporthe oryzae 70-15	6-phosphofructo-2-kinase/fructose-2,6-bisphosphatase(MGG_08636)
MGG_07547	Magnaporthe oryzae 70-15	alpha-glucosidase(MGG_07547)
MGG_06337	Magnaporthe oryzae 70-15	hypothetical protein(MGG_06337)
MGG_09564	Magnaporthe oryzae 70-15	protein transporter SEC24(MGG_09564)
MGG_02132	Magnaporthe oryzae 70-15	hypothetical protein(MGG_02132)
MGG_14002	Magnaporthe oryzae 70-15	hypothetical protein(MGG_14002)
MGG_00345	Magnaporthe oryzae 70-15	AGC protein kinase(MGG_00345)
MGG_01677	Magnaporthe oryzae 70-15	nuclear pore complex subunit(MGG_01677)
MGG_00743	Magnaporthe oryzae 70-15	twin-arginine translocation pathway signal(MGG_00743)
MGG_04943	Magnaporthe oryzae 70-15	CMGC/MAPK protein kinase(MGG_04943)
MGG_02526	Magnaporthe oryzae 70-15	exportin-1(MGG_02526)
MGG_00865	Magnaporthe oryzae 70-15	1,3-beta-glucan synthase component FKS1(MGG_00865)
MGG_09714	Magnaporthe oryzae 70-15	saccharopepsin(MGG_09714)
MGG_03696	Magnaporthe oryzae 70-15	CMGC/CK2 protein kinase(MGG_03696)
MGG_01156	Magnaporthe oryzae 70-15	hypothetical protein(MGG_01156)
MGG_08345	Magnaporthe oryzae 70-15	hypothetical protein(MGG_08345)
MGG_00187	Magnaporthe oryzae 70-15	DL-glycerol-3-phosphatase 1(MGG_00187)
MGG_07134	Magnaporthe oryzae 70-15	polyamine acetyltransferase(MGG_07134)
MGG_08104	Magnaporthe oryzae 70-15	peptidyl-prolyl cis-trans isomerase(MGG_08104)
MGG_11497	Magnaporthe oryzae 70-15	reduced viability upon starvation protein 167(MGG_11497)
MGG_10323	Magnaporthe oryzae 70-15	GTP-binding protein RHO3(MGG_10323)
MGG_01666	Magnaporthe oryzae 70-15	CCR4-NOT transcription complex subunit 7(MGG_01666)
MGG_02874	Magnaporthe oryzae 70-15	WD repeat-containing protein mip1(MGG_02874)
MGG_06318	Magnaporthe oryzae 70-15	hypothetical protein(MGG_06318)
MGG_03087	Magnaporthe oryzae 70-15	cell division control protein 11(MGG_03087)
MGG_04059	Magnaporthe oryzae 70-15	phosphoserine aminotransferase(MGG_04059)
MGG_11903	Magnaporthe oryzae 70-15	cation efflux family protein family(MGG_11903)
MGG_04054	Magnaporthe oryzae 70-15	vacuolar protein sorting 55 superfamily protein(MGG_04054)
MGG_06198	Magnaporthe oryzae 70-15	hypothetical protein(MGG_06198)
MGG_12956	Magnaporthe oryzae 70-15	hypothetical protein(MGG_12956)
MGG_00926	Magnaporthe oryzae 70-15	hypothetical protein(MGG_00926)
MGG_17697	Magnaporthe oryzae 70-15	hypothetical protein(MGG_17697)
MGG_02667	Magnaporthe oryzae 70-15	hypothetical protein(MGG_02667)
MGG_07310	Magnaporthe oryzae 70-15	hypothetical protein(MGG_07310)
MGG_08643	Magnaporthe oryzae 70-15	PEK/GCN2 protein kinase(MGG_08643)
MGG_05133	Magnaporthe oryzae 70-15	hypothetical protein(MGG_05133)
MGG_04160	Magnaporthe oryzae 70-15	vacuolar membrane-associated protein IML1(MGG_04160)
MGG_06065	Magnaporthe oryzae 70-15	hsp88-like protein(MGG_06065)
MGG_16887	Magnaporthe oryzae 70-15	hypothetical protein(MGG_16887)
MGG_00518	Magnaporthe oryzae 70-15	proliferating cell nuclear antigen(MGG_00518)
MGG_14752	Magnaporthe oryzae 70-15	hypothetical protein(MGG_14752)
MGG_04435	Magnaporthe oryzae 70-15	bifunctional purine biosynthesis protein ADE17(MGG_04435)
MGG_06459	Magnaporthe oryzae 70-15	hsp98-like protein(MGG_06459)
MGG_04954	Magnaporthe oryzae 70-15	stromal membrane-associated protein 1(MGG_04954)
MGG_07705	Magnaporthe oryzae 70-15	acyl-CoA ligase(MGG_07705)
MGG_01205	Magnaporthe oryzae 70-15	tRNA-dihydrouridine synthase 3(MGG_01205)

## Sheet: Sheet2
GO annotation of physical interactors of MoKin1
MGG_00977	GO:0045056,GO:0005634,GO:0009986,GO:0005506,GO:0019843,GO:0071813,GO:0005764,GO:0005509,GO:0090118,GO:0042632,GO:0005769,GO:0005770,GO:0003723,GO:0008203,GO:0042254,GO:0005905,GO:0042134,GO:0005654,GO:0034457,GO:0030490,GO:0000027,GO:0005789,GO:0042274,GO:0005794,GO:0043047,GO:0032040,GO:0006313,GO:0005041,GO:0030515,GO:0000055,GO:0034362,GO:0070330,GO:0004803,GO:0020037,GO:0006089,GO:0000460,GO:…
MGG_12739	GO:0005634,GO:0071555,GO:0005507,GO:0017157,GO:0046729,GO:0003723,GO:0015629,GO:0051600,GO:0009617,GO:0033298,GO:0050708,GO:0005525,GO:0045335,GO:0039704,GO:0032794,GO:0045087,GO:0070177,GO:0050853,GO:0009897,GO:0071466,GO:0034987,GO:0043565,GO:0006958,GO:0048306,GO:0005811,GO:0009267,GO:0031157,GO:0039606,GO:0071735,GO:0050871,GO:0031164,GO:0140220,GO:0046274,GO:0051014,GO:0051015,GO:0005576,GO:…
MGG_09923	GO:0005634,GO:0005635,GO:0006470,GO:0043144,GO:0016973,GO:0008143,GO:1900364,GO:0055120,GO:0003729,GO:0110032,GO:0000086,GO:0000278,GO:0046872,GO:0010971,GO:0043488,GO:0008097,GO:0036002,GO:1900152,GO:0051301,GO:0005737,GO:0006378,GO:0000049,GO:0004721,GO:0033204,GO:0004725,GO:0015031,GO:1902373,GO:0008312,GO:0045945
MGG_02790	GO:0015031,GO:0000407,GO:0000045
MGG_00371	GO:0007169,GO:0005634,GO:0031234,GO:0001540,GO:0007173,GO:0005125,GO:0043525,GO:0021510,GO:0086023,GO:0005126,GO:0090630,GO:0051726,GO:0043025,GO:0007186,GO:0043539,GO:0007188,GO:0007189,GO:0001558,GO:0030742,GO:0005654,GO:0007190,GO:0019992,GO:0050714,GO:0043547,GO:1904646,GO:0020002,GO:0031267,GO:0007204,GO:1904693,GO:0042025,GO:0030250,GO:0043052,GO:1903665,GO:0032816,GO:0007218,GO:0009267,GO:…
MGG_03388	GO:0043008,GO:0071683,GO:0048132,GO:0032774,GO:0072715,GO:0140297,GO:0043021,GO:0043025,GO:0032786,GO:0071701,GO:0000027,GO:0032797,GO:0045087,GO:0043065,GO:0016442,GO:0043066,GO:0009274,GO:1902626,GO:0043085,GO:0005198,GO:0008270,GO:0008285,GO:1904707,GO:0009314,GO:2001014,GO:0007276,GO:0007279,GO:0008306,GO:0007283,GO:0006260,GO:0007286,GO:0000122,GO:0005245,GO:0045182,GO:0048255,GO:0002183,GO:…
MGG_03741	GO:0016020,GO:0042613,GO:0019882,GO:0006955,GO:0005739,GO:0005628,GO:0005741,GO:0005886
MGG_07667	GO:0006914,GO:0005634,GO:0052739,GO:0052740,GO:0044805,GO:0048006,GO:0048007,GO:0042632,GO:0034185,GO:0008201,GO:0008970,GO:0008203,GO:2000786,GO:0004620,GO:0004622,GO:0102545,GO:0032147,GO:0000149,GO:0000407,GO:0010008,GO:0005788,GO:0120095,GO:0030242,GO:0030883,GO:0030884,GO:0000422,GO:0034727,GO:0009897,GO:0016298,GO:0016042,GO:0071723,GO:0043691,GO:0006955,GO:0000045,GO:1990316,GO:0015031,GO:…
MGG_06971	GO:0032000,GO:0005634,GO:1901215,GO:0042116,GO:0010628,GO:0005125,GO:0009733,GO:0010629,GO:1902746,GO:0032268,GO:0005516,GO:0097165,GO:0050829,GO:0050830,GO:0048527,GO:0000785,GO:0048530,GO:0008340,GO:0048661,GO:0035094,GO:0005144,GO:0043032,GO:0050714,GO:0000156,GO:0045471,GO:0045087,GO:1901247,GO:0071203,GO:0042531,GO:0070306,GO:1990841,GO:0050728,GO:0008361,GO:0009897,GO:0002089,GO:0006954,GO:…
MGG_07465	GO:1904668,GO:0030721,GO:0000002,GO:0030723,GO:0071682,GO:0008198,GO:0008199,GO:0008200,GO:0008201,GO:0043022,GO:1902610,GO:0043025,GO:0051219,GO:0051225,GO:0008217,GO:0032794,GO:0000027,GO:0000028,GO:0090141,GO:0045087,GO:0004129,GO:1990716,GO:0043051,GO:0061484,GO:0000045,GO:0000049,GO:0008247,GO:0016441,GO:0043065,GO:0004156,GO:0051260,GO:1904672,GO:1902624,GO:0090176,GO:0090181,GO:1904724,GO:…
MGG_06293	GO:0006656,GO:0005634,GO:1902104,GO:0015886,GO:0000015,GO:0005654,GO:0001046,GO:0004631,GO:0016409,GO:0004634,GO:0005667,GO:0005669,GO:0030246,GO:0006696,GO:0000041,GO:0042542,GO:0004142,GO:0043577,GO:0070202,GO:0009277,GO:0005694,GO:0004161,GO:0005697,GO:0031298,GO:0000070,GO:0001095,GO:0001097,GO:0005198,GO:0000079,GO:0097361,GO:0006740,GO:0045653,GO:0051287,GO:0062040,GO:0009306,GO:0003676,GO:…
MGG_03280	GO:0000257,GO:0047427,GO:0047428,GO:0005829,GO:0018822,GO:0047558,GO:0018762,GO:0004812,GO:0003729,GO:0051410,GO:0009684,GO:0006807,GO:0009506,GO:0009507,GO:0000422,GO:0019499,GO:0019500,GO:0016236,GO:0080109,GO:0048046,GO:0003824,GO:0009970,GO:0019762,GO:0030196,GO:0080061,GO:0051260,GO:0005886
MGG_01816	GO:0010243,GO:0043015,GO:0043021,GO:0045071,GO:0043025,GO:0043027,GO:0051222,GO:0051225,GO:0090141,GO:0051229,GO:0045087,GO:0051233,GO:0090154,GO:0004146,GO:0090166,GO:0051255,GO:0051256,GO:0043065,GO:0090168,GO:0051257,GO:0043066,GO:0006203,GO:0090170,GO:0051262,GO:0045120,GO:0000070,GO:0002119,GO:0010311,GO:0004170,GO:0000076,GO:0051276,GO:0043085,GO:0008270,GO:0043086,GO:0000079,GO:0090190,GO:…
MGG_00522	GO:0019905,GO:0031201,GO:0030437,GO:0035493,GO:0006886,GO:0006887,GO:0005484,GO:0006893,GO:0030448,GO:0015031,GO:0032120,GO:0031321,GO:0006906,GO:0009306,GO:0005628,GO:0005886
MGG_01159	GO:0006145,GO:0004100,GO:0005125,GO:0004108,GO:0004109,GO:0007188,GO:1902600,GO:0000022,GO:0051225,GO:0006171,GO:0000028,GO:0051231,GO:0004132,GO:0042030,GO:0004142,GO:0002094,GO:0009263,GO:0004146,GO:0009267,GO:0004148,GO:0001080,GO:0004152,GO:0006207,GO:0004164,GO:0000070,GO:0000073,GO:0022604,GO:0006221,GO:0008270,GO:0005198,GO:0000079,GO:0006226,GO:0000082,GO:0006227,GO:0009303,GO:0006231,GO:…
MGG_04985	GO:0005634,GO:0006402,GO:0005635,GO:0051726,GO:0051983,GO:0034063,GO:0006417,GO:0051729,GO:0001555,GO:0048149,GO:0005654,GO:0000278,GO:1901835,GO:0000287,GO:0000288,GO:0009507,GO:0060964,GO:0010795,GO:0043565,GO:0060213,GO:0019253,GO:0016441,GO:0006970,GO:0005694,GO:0043073,GO:0008258,GO:0045892,GO:0000325,GO:1903450,GO:0042059,GO:0051276,GO:1902416,GO:0010835,GO:0040019,GO:0048471,GO:0016984,GO:…
MGG_02329	GO:0045058,GO:0030728,GO:0008201,GO:0008202,GO:0008203,GO:0051216,GO:0032784,GO:0008209,GO:0043025,GO:0008210,GO:0032787,GO:1902600,GO:0008216,GO:0008217,GO:0071704,GO:0010268,GO:0045087,GO:0000038,GO:0032809,GO:0010295,GO:0043065,GO:0043066,GO:0051258,GO:0034875,GO:0051259,GO:0045121,GO:0045122,GO:2000987,GO:0002118,GO:0061515,GO:0008270,GO:0043086,GO:0000082,GO:0006226,GO:0006229,GO:0071771,GO:…
MGG_03611	GO:0005634,GO:0001666,GO:0005125,GO:0044297,GO:0051082,GO:0000266,GO:0009611,GO:0006412,GO:0005132,GO:0043021,GO:0000398,GO:0006414,GO:0042254,GO:0060047,GO:0051087,GO:0036367,GO:0070545,GO:0007186,GO:0005524,GO:0016020,GO:0022038,GO:0005654,GO:0003735,GO:0051607,GO:0010008,GO:0032794,GO:0043547,GO:0042273,GO:1902773,GO:0007212,GO:0036269,GO:0010029,GO:0016559,GO:0005681,GO:0005814,GO:0110136,GO:…
MGG_00446	GO:0042752,GO:0042753,GO:0005634,GO:0043021,GO:0051726,GO:0043537,GO:0000785,GO:0043025,GO:0043539,GO:0005654,GO:0046872,GO:0030490,GO:0000028,GO:0031519,GO:0032545,GO:0080163,GO:0060962,GO:0042790,GO:0033574,GO:0032040,GO:0005929,GO:2000178,GO:0034606,GO:0034608,GO:0042802,GO:0070460,GO:0006974,GO:0004674,GO:0015171,GO:0005956,GO:0006468,GO:0030291,GO:0042325,GO:0150104,GO:0008028,GO:0008285,GO:…
MGG_03558	GO:0046625,GO:0016197,GO:1904600,GO:0030950,GO:0051017,GO:0005737,GO:0071944,GO:0005546,GO:0005739,GO:0070250,GO:0042802,GO:0072659,GO:0035091,GO:0030036,GO:0051285,GO:0001558,GO:0031929,GO:0038203,GO:0070941,GO:0031932,GO:0005886,GO:0032126,GO:0140253
MGG_05615	GO:0005634,GO:0030466,GO:0031491,GO:0006412,GO:0000781,GO:0006414,GO:0018958,GO:0009744,GO:0051984,GO:0000785,GO:0048146,GO:0004373,GO:0048661,GO:0005654,GO:0000278,GO:0005656,GO:0046872,GO:1904385,GO:0009501,GO:0031261,GO:0005664,GO:0051233,GO:0042785,GO:0033314,GO:0020002,GO:0009507,GO:0042023,GO:0000808,GO:0004650,GO:0009011,GO:0019252,GO:0019253,GO:0005694,GO:0010047,GO:0004674,GO:0004930,GO:…
MGG_03595	GO:0010243,GO:0048134,GO:0043025,GO:0048146,GO:0043029,GO:0048156,GO:0051233,GO:0042023,GO:0042025,GO:0010288,GO:0021554,GO:0000050,GO:0071732,GO:0043065,GO:0043066,GO:1901660,GO:0045121,GO:0000070,GO:0010311,GO:0040008,GO:0005198,GO:0008270,GO:0000079,GO:0043087,GO:0000082,GO:0045138,GO:0000083,GO:0000086,GO:0045144,GO:0051289,GO:0010332,GO:0007265,GO:0022625,GO:0022626,GO:0032868,GO:0051301,GO:…
MGG_06368	GO:0000002,GO:0008199,GO:0032780,GO:0045070,GO:0008217,GO:0032793,GO:0090141,GO:0045087,GO:0004129,GO:0000036,GO:0090153,GO:0032809,GO:0090155,GO:0086064,GO:0090163,GO:0004146,GO:0000050,GO:0045111,GO:0045120,GO:0045121,GO:0000070,GO:0016456,GO:0000077,GO:0008270,GO:0000082,GO:0061523,GO:0008277,GO:0000086,GO:0045143,GO:0045144,GO:0090201,GO:0008283,GO:0008284,GO:0016477,GO:0008285,GO:0008286,GO:…
MGG_07038	GO:0046872,GO:0005576,GO:0006508,GO:0004222
MGG_07711	GO:0005634,GO:0005829,GO:0045893,GO:0000502,GO:0045654,GO:0004791,GO:0005737,GO:0043161,GO:0000122,GO:0015035,GO:0015036,GO:0034399
MGG_03151	GO:0035329,GO:0005634,GO:0035330,GO:0006915,GO:0035331,GO:0002052,GO:0009734,GO:0019207,GO:0000775,GO:0071944,GO:0019209,GO:0006412,GO:0080141,GO:0043025,GO:0031505,GO:0044306,GO:0005654,GO:0046872,GO:0000281,GO:0046628,GO:0005933,GO:0005934,GO:0005935,GO:0070451,GO:0005938,GO:0009267,GO:0009524,GO:0031031,GO:0045886,GO:0070469,GO:0042052,GO:0032580,GO:0006468,GO:0043332,GO:0036170,GO:0090443,GO:…
MGG_01012	GO:0043009,GO:0043010,GO:0000003,GO:0008198,GO:0032776,GO:0000012,GO:0051216,GO:0032784,GO:0043025,GO:0000018,GO:0032786,GO:0010269,GO:0071711,GO:0045088,GO:0045089,GO:0061484,GO:0045111,GO:0043066,GO:0043083,GO:0051276,GO:0000077,GO:0008270,GO:0032849,GO:1902661,GO:0045144,GO:0022617,GO:0008283,GO:0010332,GO:0008284,GO:0008285,GO:0016479,GO:0008289,GO:2001020,GO:0051301,GO:0032869,GO:0051304,GO:…
MGG_06421	GO:0043008,GO:1904668,GO:0043011,GO:0045059,GO:0000003,GO:0010245,GO:0030726,GO:0043015,GO:0090122,GO:0008203,GO:0043021,GO:0051216,GO:0043025,GO:0043027,GO:0032792,GO:0051225,GO:0008217,GO:0032793,GO:0090141,GO:0051228,GO:0051229,GO:1904640,GO:0051233,GO:0032809,GO:0008233,GO:0043050,GO:0008234,GO:0008235,GO:0043053,GO:0000045,GO:0010286,GO:0086064,GO:0004146,GO:0090166,GO:0051255,GO:0051256,GO:…
MGG_05376	GO:1904668,GO:0000002,GO:0008199,GO:0008201,GO:0000011,GO:0032780,GO:0045070,GO:0090129,GO:0090128,GO:0008217,GO:0032793,GO:0090141,GO:1904643,GO:0045087,GO:0004129,GO:0000036,GO:0090153,GO:0032809,GO:0090155,GO:0086064,GO:0090163,GO:0000050,GO:0045111,GO:0045120,GO:0045121,GO:0000070,GO:0016456,GO:0000077,GO:0008270,GO:0000079,GO:0000082,GO:0061523,GO:0008277,GO:0000086,GO:0045143,GO:0090201,GO:…
MGG_09235	GO:1903644,GO:0005634,GO:0003714,GO:0140416,GO:0140036,GO:0001671,GO:0071944,GO:0031625,GO:0051082,GO:1903895,GO:0030346,GO:0019722,GO:0051085,GO:0032781,GO:0051087,GO:0005524,GO:0016020,GO:0061077,GO:0008597,GO:0005654,GO:0005783,GO:0044183,GO:0046872,GO:0032153,GO:0043161,GO:0005788,GO:0005789,GO:0034976,GO:0070050,GO:0031396,GO:0031398,GO:0042406,GO:0042026,GO:0005933,GO:0051117,GO:0034605,GO:…
MGG_08122	GO:0071168,GO:0005634,GO:0030466,GO:0006915,GO:0000003,GO:0000781,GO:0000785,GO:0031507,GO:0031509,GO:0005654,GO:0005656,GO:0046872,GO:0005658,GO:0031261,GO:0005664,GO:0004386,GO:0009507,GO:0042023,GO:0071466,GO:0043565,GO:0042802,GO:0030261,GO:0042555,GO:0070716,GO:1904931,GO:0006974,GO:0005694,GO:0009793,GO:0031298,GO:0040011,GO:0043596,GO:0044877,GO:0009555,GO:0097362,GO:0042325,GO:0001878,GO:…
MGG_08582	GO:0071555,GO:0005634,GO:0005509,GO:0051591,GO:0046471,GO:0071944,GO:0047498,GO:0009356,GO:0006541,GO:0004623,GO:0048146,GO:0005524,GO:0043540,GO:0016020,GO:0009749,GO:0005654,GO:0000150,GO:0032024,GO:0000287,GO:0016032,GO:0003873,GO:0000162,GO:0004519,GO:0016042,GO:0004650,GO:0035376,GO:2001070,GO:0042802,GO:0050482,GO:0045490,GO:0032052,GO:0051384,GO:0019900,GO:0019901,GO:0046654,GO:0046656,GO:…
MGG_11513	GO:0010243,GO:0032781,GO:0043022,GO:0000018,GO:0051219,GO:0048156,GO:0097308,GO:1990718,GO:0042026,GO:0010286,GO:0000049,GO:0009266,GO:0009267,GO:0000054,GO:0043066,GO:0009277,GO:0009279,GO:0045121,GO:1903707,GO:0008270,GO:0040019,GO:0021589,GO:0009307,GO:0008285,GO:1904764,GO:0009314,GO:0022626,GO:0043107,GO:0045156,GO:0040036,GO:0007269,GO:0016491,GO:0007283,GO:1901673,GO:0006260,GO:0007286,GO:…
MGG_10148	GO:0005634,GO:0005506,GO:0006409,GO:0003723,GO:0042128,GO:0005777,GO:0016529,GO:0016020,GO:0043158,GO:0005783,GO:0097305,GO:0005788,GO:0048029,GO:0042910,GO:0017057,GO:0009507,GO:0071461,GO:0030246,GO:0004521,GO:0044205,GO:0070062,GO:0002229,GO:0047934,GO:0047935,GO:0006207,GO:0009536,GO:0047936,GO:0030017,GO:0005829,GO:0000325,GO:0005576,GO:0042318,GO:0055120,GO:0052689,GO:0006098,GO:0006739,GO:…
MGG_13020	GO:0042752,GO:0005634,GO:0009991,GO:0006413,GO:0045070,GO:0006417,GO:0005654,GO:0070935,GO:0046872,GO:0003864,GO:0005912,GO:0043547,GO:0034333,GO:0000287,GO:0045600,GO:0000288,GO:0000289,GO:0000290,GO:0020002,GO:0009507,GO:0005925,GO:2000179,GO:0098609,GO:0042802,GO:0034611,GO:0045108,GO:0019252,GO:0070966,GO:0052794,GO:0052795,GO:0010811,GO:0052796,GO:0030014,GO:0030015,GO:1990238,GO:0009792,GO:…
MGG_02958	GO:0008289,GO:0006869,GO:0035621,GO:0005783,GO:1990854,GO:0071561,GO:0005737,GO:0071944,GO:0005789,GO:0031965
MGG_10195	GO:0007168,GO:0000003,GO:0008199,GO:0051211,GO:0043021,GO:0043025,GO:0043029,GO:0000022,GO:0016407,GO:0051225,GO:0048156,GO:1905665,GO:0051229,GO:0045087,GO:0045088,GO:0045089,GO:0048167,GO:0042025,GO:0043052,GO:0010288,GO:0002098,GO:0071731,GO:0090162,GO:0043065,GO:0051259,GO:0048190,GO:0042048,GO:0045121,GO:0040001,GO:0061509,GO:0040008,GO:0009289,GO:0042059,GO:0040011,GO:0022604,GO:0051276,GO:…
MGG_03526	GO:0004129,GO:0005507,GO:0070469,GO:0009060,GO:0005829,GO:0018022,GO:0018023,GO:0008168,GO:0005737,GO:0005739,GO:0006123,GO:0006479,GO:0005743,GO:0042773,GO:0045333,GO:0016279,GO:0008535,GO:0005751,GO:0003676,GO:0045277,GO:0019646,GO:0005886
MGG_02875	GO:0042752,GO:0005634,GO:0010499,GO:0071944,GO:0140297,GO:0003852,GO:0000785,GO:0043025,GO:0010515,GO:0005654,GO:0046872,GO:0010008,GO:0035097,GO:0009753,GO:0030234,GO:0006171,GO:0000287,GO:0005665,GO:0009506,GO:0005667,GO:0009507,GO:0031267,GO:0030246,GO:0043565,GO:0006446,GO:0043054,GO:0005934,GO:0005935,GO:0019762,GO:0042802,GO:0005938,GO:0003899,GO:0048188,GO:0019005,GO:0000062,GO:0061246,GO:…
MGG_03705	GO:0043409,GO:0030674,GO:0005634,GO:0035556,GO:0030295,GO:0005783,GO:0005737,GO:0019901
MGG_05203	GO:0006913,GO:0005634,GO:0030466,GO:0005635,GO:0036228,GO:0010628,GO:0006405,GO:0005642,GO:1900182,GO:0003723,GO:0005643,GO:0007051,GO:0046604,GO:0000781,GO:0005777,GO:0016020,GO:0031509,GO:0005525,GO:0005654,GO:0045335,GO:0046872,GO:0034587,GO:0000413,GO:0016925,GO:0017056,GO:0010528,GO:0031267,GO:0042405,GO:0035626,GO:0003755,GO:0072750,GO:0005813,GO:0015031,GO:0000056,GO:0006457,GO:0051642,GO:…
MGG_04235	GO:0006914,GO:0007042,GO:0030307,GO:0061700,GO:0005764,GO:0045860,GO:0005829,GO:0005765,GO:0051301,GO:0032008,GO:0007049,GO:0010506,GO:0005774,GO:0016239,GO:0044754,GO:0031410,GO:0072659,GO:0035859,GO:0034198,GO:1904263,GO:1904262,GO:0043231
MGG_02970	GO:0004866,GO:0009986,GO:0005634,GO:0048642,GO:0048643,GO:0005125,GO:0005132,GO:0042771,GO:0048149,GO:0005654,GO:0016407,GO:0046872,GO:0097305,GO:0045087,GO:0035871,GO:0009506,GO:0020002,GO:0046628,GO:0021551,GO:0045874,GO:0042802,GO:0007476,GO:0005694,GO:0006974,GO:0016192,GO:0099149,GO:0000077,GO:0008270,GO:0000082,GO:0003924,GO:0030036,GO:0048471,GO:0019031,GO:0008283,GO:0007517,GO:0007520,GO:…
MGG_09125	GO:0007232,GO:0043332,GO:0000902,GO:0051015,GO:0071944,GO:0030864,GO:0031505,GO:0036178,GO:1900430,GO:0016020,GO:0036244,GO:0036180,GO:0005078,GO:0044182,GO:1902410,GO:0005783,GO:0044697,GO:0034599,GO:0005034,GO:0005933,GO:0005935,GO:0030447,GO:0090033,GO:0030833,GO:0042995,GO:0009272,GO:0030010,GO:0001402,GO:0005886,GO:0007231
MGG_01362	GO:0045056,GO:0008201,GO:0008202,GO:0008207,GO:0008209,GO:0032786,GO:0000022,GO:1904646,GO:0061469,GO:1904643,GO:0045087,GO:0045088,GO:0004129,GO:0032806,GO:0004144,GO:0000049,GO:0090163,GO:0090166,GO:0090169,GO:0045121,GO:0032839,GO:0061512,GO:0004170,GO:0016460,GO:0008270,GO:0000079,GO:0000082,GO:0045138,GO:0000083,GO:0000086,GO:0008283,GO:0008284,GO:0008285,GO:0016477,GO:0008286,GO:0008293,GO:…
MGG_11201	GO:0005634,GO:0021762,GO:0070403,GO:0002829,GO:0003857,GO:0019221,GO:0005654,GO:0046872,GO:0001817,GO:0016925,GO:0036125,GO:0006430,GO:0031519,GO:0000287,GO:0005667,GO:1905205,GO:0043565,GO:0009773,GO:0009522,GO:0042802,GO:0045629,GO:0009535,GO:0009279,GO:2000221,GO:0045892,GO:0045893,GO:0004165,GO:1901653,GO:0035914,GO:0042060,GO:0008270,GO:0004176,GO:0009297,GO:0051539,GO:0043609,GO:0009051,GO:…
MGG_12537	GO:0006144,GO:0007169,GO:0046084,GO:1904667,GO:0051209,GO:0007179,GO:0043025,GO:0002066,GO:0009236,GO:0006164,GO:0008217,GO:1904646,GO:0000028,GO:0061469,GO:0045087,GO:0005154,GO:0043047,GO:0005159,GO:0048168,GO:0008233,GO:0006189,GO:0021551,GO:0000049,GO:0000056,GO:0043065,GO:0043066,GO:0035902,GO:0045121,GO:0008266,GO:0022605,GO:0008270,GO:0003151,GO:0000082,GO:0040020,GO:1904715,GO:0051289,GO:…
MGG_02607	GO:0009216,GO:0005634,GO:0005829,GO:0006213,GO:0006730,GO:0004748,GO:0004622,GO:0032526,GO:0052689,GO:0006545,GO:0006289,GO:0016787,GO:0017171,GO:0005971,GO:0005524,GO:0016020,GO:0051286,GO:0019031,GO:0046872,GO:0009432,GO:0032153,GO:0006235,GO:0003677,GO:0006240,GO:0019748,GO:0009380,GO:0050661,GO:0006629,GO:0009381,GO:0042278,GO:0005737,GO:0005739,GO:0009263,GO:0046704,GO:0004146,GO:0046452,GO:…
MGG_00664	GO:0004672,GO:0009410,GO:0005634,GO:0005765,GO:0005829,GO:0032007,GO:0033673,GO:0010508,GO:0005774,GO:2000785,GO:0015824,GO:0051729,GO:0010898,GO:0044754,GO:0035859,GO:1903432,GO:0034198,GO:1904262,GO:0048477,GO:0015840,GO:0045792,GO:1904766,GO:0051301,GO:0050790,GO:0005096,GO:0005737,GO:1990130,GO:0015031,GO:0051321,GO:0038202,GO:0007293
MGG_05712	GO:0048738,GO:0035909,GO:0005765,GO:0005829,GO:0050790,GO:0032007,GO:0005096,GO:0010508,GO:1990130,GO:0005774,GO:2000785,GO:0003281,GO:0051058,GO:0035859,GO:0007124,GO:1903432,GO:0060021,GO:0034198,GO:0015031,GO:0051321,GO:0038202,GO:1904262
MGG_05714	GO:0006865,GO:0000978,GO:0005634,GO:0016020,GO:0042597,GO:0000981,GO:0006357,GO:0046872,GO:0015276,GO:0030447
MGG_02569	GO:0005634,GO:0030723,GO:0005635,GO:0048135,GO:0048142,GO:0043025,GO:0035859,GO:0005654,GO:0051225,GO:0000027,GO:0070176,GO:0005667,GO:0005677,GO:0048188,GO:0005694,GO:0009279,GO:0009793,GO:0070210,GO:0042052,GO:0005700,GO:0030286,GO:0008270,GO:0050772,GO:0008285,GO:0005730,GO:0051299,GO:0032869,GO:0005737,GO:0008298,GO:0005739,GO:0007281,GO:0098930,GO:0007283,GO:0006260,GO:0000118,GO:0000122,GO:…
MGG_07456	GO:0007168,GO:0000003,GO:0008199,GO:0051211,GO:0043021,GO:0043025,GO:0043029,GO:0000022,GO:0016407,GO:0051225,GO:0048156,GO:1905665,GO:0051229,GO:0045087,GO:0045088,GO:0045089,GO:0048167,GO:0042025,GO:0043052,GO:0010288,GO:0002098,GO:0071731,GO:0090162,GO:0043065,GO:0051259,GO:0048190,GO:0042048,GO:0045121,GO:0040001,GO:0061509,GO:0040008,GO:0009289,GO:0042059,GO:0040011,GO:0022604,GO:0051276,GO:…
MGG_07734	GO:0005634,GO:1902751,GO:0005829,GO:0006470,GO:0051078,GO:0007049,GO:0050699,GO:0000079,GO:0045840,GO:0110032,GO:0031569,GO:0045138,GO:0031573,GO:0000086,GO:0000278,GO:0009880,GO:0010971,GO:0110044,GO:0016607,GO:0007140,GO:0051301,GO:0005737,GO:0008361,GO:0004721,GO:0010481,GO:0072435,GO:0007283,GO:0007348,GO:0004725,GO:0051445,GO:0008315,GO:0005819,GO:0019901,GO:0005758
MGG_01079	GO:0045056,GO:0043009,GO:0090114,GO:0045063,GO:0008201,GO:1990676,GO:0000011,GO:0010256,GO:0051216,GO:0043025,GO:0006165,GO:0030742,GO:0051223,GO:0016407,GO:0008217,GO:0032794,GO:0008219,GO:0090141,GO:0045087,GO:0002080,GO:0006177,GO:0004129,GO:0002083,GO:0090150,GO:0006183,GO:1902647,GO:0043051,GO:0002092,GO:0000045,GO:0008237,GO:0000054,GO:0000055,GO:0000056,GO:0016442,GO:0004156,GO:0045121,GO:…
MGG_01472	GO:0016192,GO:0009536,GO:0009793,GO:0005634,GO:0005829,GO:0046982,GO:0000139,GO:0003723,GO:0140238,GO:0032012,GO:0048205,GO:0005007,GO:0000786,GO:0048786,GO:0000978,GO:0009555,GO:0016020,GO:0030100,GO:0005524,GO:0000981,GO:0006357,GO:0046872,GO:0009306,GO:0008284,GO:0003677,GO:0005793,GO:0008033,GO:0005794,GO:0009507,GO:0030437,GO:0006886,GO:0005096,GO:0006888,GO:0005737,GO:0006890,GO:0006891,GO:…
MGG_10492	GO:0000002,GO:0043010,GO:0010242,GO:1902616,GO:0015367,GO:0004109,GO:0061459,GO:1902600,GO:1902603,GO:0007193,GO:0008217,GO:0007194,GO:0000027,GO:0061470,GO:0007200,GO:0004129,GO:0002082,GO:0009252,GO:0009253,GO:0042025,GO:0010288,GO:1901612,GO:0009266,GO:0007218,GO:0000050,GO:0043066,GO:0015419,GO:0000064,GO:0045121,GO:0040011,GO:0042060,GO:0008270,GO:0005198,GO:0008272,GO:0051282,GO:0004180,GO:…
MGG_01588	GO:0000003,GO:0031748,GO:0005125,GO:0043014,GO:1904667,GO:0008201,GO:0140297,GO:0005131,GO:0043022,GO:0002064,GO:0090128,GO:0043025,GO:0008209,GO:0007186,GO:0051219,GO:0097298,GO:0031763,GO:0007188,GO:0031764,GO:0051220,GO:0140311,GO:0031765,GO:0007189,GO:0031766,GO:0007191,GO:0007193,GO:0007194,GO:0007195,GO:0045087,GO:1903672,GO:0006182,GO:0005159,GO:0048167,GO:0002088,GO:0007212,GO:0007214,GO:…
MGG_03527	GO:1904669,GO:0004097,GO:0043009,GO:1904667,GO:0008199,GO:0007179,GO:0045070,GO:0045071,GO:0043025,GO:1902600,GO:0048149,GO:0070676,GO:0097305,GO:0051225,GO:0015386,GO:0045087,GO:0035871,GO:0002080,GO:0005160,GO:0008233,GO:0008234,GO:0021551,GO:0009267,GO:0043065,GO:0043066,GO:0045121,GO:0046148,GO:0008270,GO:0005198,GO:0004175,GO:0000082,GO:0008277,GO:0051286,GO:0016477,GO:0008285,GO:0007265,GO:…
MGG_06910	GO:0051712,GO:0005634,GO:0090114,GO:0061709,GO:0051216,GO:0048658,GO:0005654,GO:0046872,GO:0050714,GO:0043547,GO:0004129,GO:0006954,GO:0071466,GO:0060463,GO:0042803,GO:0001843,GO:0031284,GO:0032310,GO:0060982,GO:0071222,GO:0034617,GO:0070971,GO:0034618,GO:0003899,GO:0048702,GO:0004672,GO:0035138,GO:0090178,GO:0070469,GO:0006468,GO:0020037,GO:0035909,GO:0003400,GO:0008270,GO:0003151,GO:0048471,GO:…
MGG_09869	GO:0003713,GO:0032258,GO:0005634,GO:0005507,GO:0007049,GO:0000785,GO:0016538,GO:0033309,GO:0006952,GO:0043565,GO:0042802,GO:0007218,GO:0000307,GO:0048315,GO:0030907,GO:0000324,GO:0045892,GO:0005829,GO:0045893,GO:0005576,GO:0001227,GO:0001228,GO:0008270,GO:0090575,GO:0000079,GO:0000082,GO:0000978,GO:0000083,GO:0006355,GO:0006357,GO:0009303,GO:0003677,GO:0010845,GO:0034270,GO:0009055,GO:0061408,GO:…
MGG_06314	GO:0006384,GO:0005634,GO:0000995,GO:0005829,GO:0005654,GO:0042791,GO:0005737,GO:0003677,GO:0006383,GO:0000127
MGG_06392	GO:0007169,GO:0008201,GO:0002062,GO:0002063,GO:0097294,GO:0051216,GO:0043025,GO:0007186,GO:0048146,GO:0002068,GO:0019477,GO:0007189,GO:0007190,GO:0019481,GO:0008219,GO:0019483,GO:0019484,GO:0009244,GO:0071711,GO:0004128,GO:0004129,GO:0006177,GO:0005154,GO:0019491,GO:0000036,GO:1903672,GO:0006183,GO:0005161,GO:0021545,GO:0008234,GO:0004141,GO:0001072,GO:0043065,GO:0005178,GO:0007229,GO:0019521,GO:…
MGG_10181	GO:0030726,GO:0043015,GO:0008199,GO:0000011,GO:0090122,GO:0008203,GO:0043021,GO:0043025,GO:0043027,GO:0032792,GO:0051225,GO:0032793,GO:0090141,GO:0051228,GO:0045087,GO:0051233,GO:0002088,GO:0043050,GO:0008235,GO:0000045,GO:0010286,GO:0071732,GO:0051255,GO:0051256,GO:0043065,GO:0051257,GO:0043066,GO:0051258,GO:0006203,GO:0043068,GO:0045120,GO:0090176,GO:0000070,GO:0004170,GO:0000076,GO:0045132,GO:…
MGG_01419	GO:0009793,GO:0005634,GO:0005829,GO:0016328,GO:0031115,GO:0015630,GO:0015631,GO:0051087,GO:0031122,GO:0000278,GO:0044183,GO:0005912,GO:0032153,GO:1990727,GO:0048667,GO:0034333,GO:0000226,GO:0009506,GO:0005923,GO:0048487,GO:0005096,GO:0005737,GO:0007017,GO:0007021,GO:0070830,GO:0007023,GO:0072686,GO:0005874,GO:0005813,GO:0005815,GO:0006457,GO:0010812
MGG_07080	GO:0005634,GO:0005829,GO:0044167,GO:0042254,GO:0006351,GO:0005200,GO:0016020,GO:0001172,GO:0003924,GO:0005525,GO:0005654,GO:0019031,GO:0006360,GO:0006361,GO:0044186,GO:0006362,GO:0006363,GO:0003677,GO:0006366,GO:0001054,GO:0006367,GO:0006368,GO:0005665,GO:0032993,GO:0005666,GO:0000418,GO:0000419,GO:0042790,GO:0005736,GO:0007017,GO:0042797,GO:0006383,GO:0006384,GO:0003697,GO:0006386,GO:0005874,GO:…
MGG_07119	GO:0004672,GO:0004674,GO:0005634,GO:0006468,GO:0005829,GO:0106310,GO:0002119,GO:0007049,GO:2000208,GO:0000462,GO:0016787,GO:0005524,GO:0034708,GO:0005654,GO:0046872,GO:0030490,GO:0030688,GO:0042274,GO:0005737,GO:0046830,GO:2000234,GO:0016310,GO:0030071,GO:0046777,GO:0010494
MGG_03151	GO:0035329,GO:0005634,GO:0035330,GO:0006915,GO:0035331,GO:0002052,GO:0009734,GO:0019207,GO:0000775,GO:0071944,GO:0019209,GO:0006412,GO:0080141,GO:0043025,GO:0031505,GO:0044306,GO:0005654,GO:0046872,GO:0000281,GO:0046628,GO:0005933,GO:0005934,GO:0005935,GO:0070451,GO:0005938,GO:0009267,GO:0009524,GO:0031031,GO:0045886,GO:0070469,GO:0042052,GO:0032580,GO:0006468,GO:0043332,GO:0036170,GO:0090443,GO:…
MGG_12766	GO:0005737,GO:0004573,GO:0009311
MGG_13217	GO:0006400,GO:0005634,GO:0005762,GO:0002946,GO:0080009,GO:0003723,GO:0042127,GO:0042256,GO:0006417,GO:0005654,GO:0019222,GO:0030488,GO:0000027,GO:0070301,GO:0010015,GO:0001825,GO:0033313,GO:0042273,GO:0070181,GO:0009253,GO:0001701,GO:0009383,GO:0010793,GO:0008745,GO:0019882,GO:0006955,GO:0016428,GO:0070062,GO:0000049,GO:0016434,GO:0048820,GO:0008757,GO:0005819,GO:0007614,GO:0031167,GO:1902626,GO:…
MGG_01409	GO:0043008,GO:0005634,GO:0009986,GO:0006915,GO:0021764,GO:0021766,GO:0017162,GO:0008203,GO:0009228,GO:0021517,GO:0009229,GO:0051726,GO:0005905,GO:0032020,GO:0030229,GO:0031510,GO:0005654,GO:0000278,GO:0046872,GO:0010008,GO:0000792,GO:0016922,GO:0016925,GO:0000287,GO:0042783,GO:0009506,GO:0009507,GO:0045860,GO:0042789,GO:0005669,GO:0034599,GO:0006955,GO:0061484,GO:0042802,GO:0002098,GO:0042292,GO:…
MGG_04637	GO:1904668,GO:0005634,GO:0009986,GO:0060420,GO:0001540,GO:0110085,GO:0035335,GO:0000776,GO:0035853,GO:0005903,GO:0030485,GO:0005654,GO:0000278,GO:0006936,GO:0000281,GO:0008217,GO:0039707,GO:0006939,GO:0006941,GO:0051229,GO:0072479,GO:0030239,GO:0030496,GO:0004896,GO:0051233,GO:0120105,GO:0042025,GO:0071470,GO:0005935,GO:0020016,GO:0031536,GO:1902636,GO:0042802,GO:0014898,GO:0031031,GO:0051256,GO:…
MGG_06936	GO:0005634,GO:0004100,GO:0009734,GO:0004364,GO:0004365,GO:0006414,GO:0043022,GO:0006418,GO:0005654,GO:0001046,GO:0009751,GO:0046872,GO:0140825,GO:0043295,GO:0009505,GO:0009506,GO:0006691,GO:0009253,GO:0006438,GO:0008233,GO:0008745,GO:0042025,GO:0008237,GO:0071470,GO:0006449,GO:0042803,GO:0010043,GO:0006979,GO:0020037,GO:0000325,GO:0062023,GO:0008270,GO:0039502,GO:0004180,GO:0004181,GO:0051287,GO:…
MGG_00157	GO:0048384,GO:1990429,GO:0021764,GO:0021766,GO:0035591,GO:0090630,GO:2000404,GO:0000268,GO:0095500,GO:0007186,GO:1904393,GO:0001558,GO:0005654,GO:0001561,GO:0001568,GO:0007200,GO:0019233,GO:0021795,GO:0007204,GO:0071466,GO:0060465,GO:0042802,GO:0032308,GO:0030010,GO:0014911,GO:0002119,GO:0030279,GO:0098890,GO:0003151,GO:0008017,GO:0007507,GO:0030036,GO:0086100,GO:0050773,GO:0007254,GO:0008284,GO:…
MGG_14150	GO:0005634,GO:0006020,GO:0140678,GO:0050821,GO:0005509,GO:0046854,GO:0044297,GO:0023052,GO:0004115,GO:0005524,GO:0010389,GO:0005654,GO:0046488,GO:0046872,GO:0008344,GO:0097441,GO:0006817,GO:0097440,GO:0016301,GO:0001841,GO:0051765,GO:0000821,GO:0016310,GO:0000823,GO:0000824,GO:0000825,GO:0043065,GO:0000827,GO:0000828,GO:0035004,GO:0034236,GO:0000829,GO:0032957,GO:0032958,GO:0000831,GO:0000832,GO:…
MGG_02217	GO:0008194,GO:0005634,GO:0006915,GO:0110085,GO:0051973,GO:0006919,GO:0000776,GO:0005640,GO:0046602,GO:0008202,GO:1903126,GO:0070413,GO:0034316,GO:0071949,GO:0005901,GO:0008206,GO:0032782,GO:0030479,GO:0034063,GO:1903116,GO:0106256,GO:0008210,GO:0070674,GO:0051988,GO:0043541,GO:0000278,GO:0005654,GO:0009239,GO:0046872,GO:0000281,GO:0051225,GO:0008217,GO:0043546,GO:0000794,GO:0009247,GO:0001824,GO:…
MGG_08636	GO:0005634,GO:0005509,GO:0051591,GO:0046471,GO:0071944,GO:0047498,GO:0009356,GO:0006541,GO:0004623,GO:0048146,GO:0005524,GO:0043540,GO:0016020,GO:0009749,GO:0005654,GO:0000150,GO:0032024,GO:0000287,GO:0016032,GO:0003873,GO:0000162,GO:0004519,GO:0016042,GO:0035376,GO:2001070,GO:0042802,GO:0050482,GO:0032052,GO:0051384,GO:0019900,GO:0019901,GO:0046654,GO:0046656,GO:0005829,GO:0140359,GO:0005576,GO:…
MGG_07547	GO:0006401,GO:0005634,GO:0006402,GO:0000272,GO:0046352,GO:0031505,GO:0000023,GO:0046872,GO:0000025,GO:2000897,GO:0000287,GO:0016161,GO:0031521,GO:0008995,GO:0004134,GO:0031526,GO:0042025,GO:0003887,GO:0000049,GO:0042802,GO:0008242,GO:0042803,GO:0009268,GO:0009277,GO:0006974,GO:0009535,GO:0015171,GO:0015174,GO:0000329,GO:0044877,GO:0008270,GO:0039502,GO:0039503,GO:0030287,GO:0015184,GO:0051539,GO:…
MGG_09564	GO:0009986,GO:0090114,GO:0008964,GO:0008201,GO:0071944,GO:0031505,GO:0048658,GO:0046872,GO:0017176,GO:0090392,GO:0050714,GO:0004129,GO:0031012,GO:0030247,GO:0006955,GO:0050731,GO:0060463,GO:0042802,GO:0001843,GO:0060982,GO:0005178,GO:0051258,GO:0070971,GO:0010811,GO:0014911,GO:0034112,GO:0006979,GO:0090178,GO:0043332,GO:0070469,GO:0048709,GO:2001243,GO:0035909,GO:0020037,GO:0019013,GO:0062023,GO:…
MGG_14002	GO:0045184,GO:0005634,GO:0006338,GO:0032259,GO:0005829,GO:0006469,GO:0000775,GO:0001162,GO:0000779,GO:0000785,GO:0000978,GO:0007507,GO:0005654,GO:0016279,GO:0046872,GO:0034968,GO:0005721,GO:0016604,GO:0003677,GO:0008285,GO:0000993,GO:0003682,GO:0019237,GO:0018024,GO:0008168,GO:0005737,GO:0018026,GO:0018027,GO:0043565,GO:0003696,GO:0033138,GO:0006325,GO:0002039,GO:0014904,GO:0045944,GO:0000122,GO:…
MGG_00345	GO:1904668,GO:0000002,GO:0010243,GO:0008201,GO:0032780,GO:0051216,GO:0043025,GO:0043027,GO:0008217,GO:0032793,GO:0090141,GO:1904643,GO:0045087,GO:0051233,GO:0004129,GO:0000036,GO:0032809,GO:0086064,GO:0051256,GO:0090168,GO:0051257,GO:0043065,GO:0043066,GO:0051259,GO:0051262,GO:0006206,GO:0045120,GO:0045121,GO:0000070,GO:0010311,GO:0002119,GO:0010314,GO:0000077,GO:0008270,GO:0000079,GO:0051281,GO:…
MGG_01677	GO:0006144,GO:0003968,GO:0006913,GO:0005634,GO:0044162,GO:0005635,GO:0090114,GO:0061700,GO:0005764,GO:0005765,GO:0000776,GO:0032008,GO:0010507,GO:0005643,GO:0003723,GO:0010508,GO:0003724,GO:0050830,GO:0005774,GO:0039694,GO:0031503,GO:0035859,GO:0016020,GO:0005524,GO:0034198,GO:0005783,GO:0046872,GO:1904263,GO:1904262,GO:0039707,GO:0017056,GO:0005794,GO:0044196,GO:0007080,GO:0020015,GO:0070062,GO:…
MGG_00743	GO:0045953,GO:1905564,GO:0010883,GO:0048009,GO:0038028,GO:0001934,GO:0032526,GO:0043536,GO:0045840,GO:0048018,GO:0043410,GO:0016787,GO:0008083,GO:0043539,GO:0035094,GO:0005783,GO:0097176,GO:0005789,GO:0045725,GO:0046622,GO:0009887,GO:0009636,GO:0046628,GO:0001701,GO:0005158,GO:0005159,GO:0031017,GO:0050731,GO:0090031,GO:0070062,GO:0060720,GO:0042803,GO:0018742,GO:0051897,GO:0009274,GO:0005178,GO:…
MGG_04943	GO:0045056,GO:0000003,GO:0008201,GO:0000022,GO:1904646,GO:0061469,GO:1904643,GO:0045087,GO:0045088,GO:0004129,GO:0000049,GO:0090163,GO:0090166,GO:0090169,GO:0045121,GO:0032839,GO:0061512,GO:0004170,GO:0016460,GO:0008270,GO:0000079,GO:0000082,GO:0045138,GO:0000083,GO:0000086,GO:0008283,GO:0008284,GO:0008285,GO:0016477,GO:0008286,GO:0008293,GO:0016485,GO:0032869,GO:0045160,GO:0032874,GO:0032875,GO:…
MGG_02526	GO:0006913,GO:0005634,GO:0005635,GO:0009860,GO:0006406,GO:0000776,GO:0005642,GO:0005643,GO:0003723,GO:0140297,GO:0042254,GO:0016020,GO:0005525,GO:0005654,GO:1900037,GO:0030619,GO:0030620,GO:0030621,GO:0030623,GO:0009506,GO:0031267,GO:0061608,GO:0008104,GO:0017070,GO:0032434,GO:0000054,GO:0015030,GO:0000055,GO:0015031,GO:0000056,GO:0005816,GO:0005049,GO:0007099,GO:0009408,GO:0019904,GO:0042176,GO:…
MGG_00865	GO:0035840,GO:0035841,GO:0071555,GO:0003843,GO:0000003,GO:0044163,GO:0110085,GO:0009860,GO:0019076,GO:0055047,GO:0044167,GO:0009863,GO:0071944,GO:0030476,GO:0030479,GO:0097038,GO:0050832,GO:0000148,GO:0046740,GO:0016020,GO:0009620,GO:0005783,GO:0032153,GO:0032154,GO:0031520,GO:0009504,GO:0005794,GO:0009506,GO:0020002,GO:0071970,GO:0080165,GO:0010150,GO:0000935,GO:0008360,GO:0000936,GO:0006952,GO:…
MGG_09714	GO:0005634,GO:0032258,GO:0097284,GO:0043021,GO:0048143,GO:0098830,GO:1902093,GO:0007186,GO:0048660,GO:0005654,GO:0043032,GO:0008217,GO:0007193,GO:0008219,GO:0009755,GO:0034332,GO:0007204,GO:0005159,GO:0045095,GO:0008233,GO:0050729,GO:0042540,GO:0000045,GO:0021549,GO:0042542,GO:0045104,GO:0007217,GO:0007218,GO:0009267,GO:0020020,GO:0070201,GO:0043065,GO:0043066,GO:0019003,GO:0009277,GO:0035902,GO:…
MGG_03696	GO:0008201,GO:0032786,GO:0000022,GO:1904646,GO:0000028,GO:0061469,GO:1904643,GO:0045087,GO:0045088,GO:0004129,GO:0032806,GO:0090163,GO:0090166,GO:0090169,GO:0045121,GO:0000070,GO:0032839,GO:0061512,GO:0004170,GO:0016460,GO:0008270,GO:0000079,GO:0000082,GO:0045138,GO:0000083,GO:0000086,GO:0008283,GO:0008284,GO:0008285,GO:0016477,GO:0008286,GO:0008293,GO:0016485,GO:0032869,GO:0045160,GO:0032874,GO:…
MGG_08345	GO:1904668,GO:0030721,GO:0000002,GO:0030723,GO:0008200,GO:0008201,GO:0043021,GO:0043022,GO:1902610,GO:0043025,GO:0051219,GO:0051225,GO:0008217,GO:0032794,GO:0000027,GO:0090141,GO:0000028,GO:0045087,GO:0004129,GO:1990716,GO:0043051,GO:0061484,GO:0000045,GO:0000049,GO:0002098,GO:0008247,GO:0043065,GO:0051260,GO:1904672,GO:1902624,GO:0090176,GO:0090181,GO:0002119,GO:0008270,GO:0043087,GO:0000082,GO:…
MGG_00187	GO:0043136,GO:0005634,GO:0071555,GO:0048771,GO:0050308,GO:0008967,GO:0006281,GO:0003850,GO:0051082,GO:0003980,GO:0042127,GO:0009231,GO:0016787,GO:0005524,GO:0060309,GO:0005783,GO:0016791,GO:0046872,GO:0045595,GO:0005788,GO:0004252,GO:0009117,GO:0000287,GO:0071712,GO:0050084,GO:0031017,GO:0006954,GO:0009398,GO:0016310,GO:0016311,GO:0016055,GO:0061113,GO:0006970,GO:0006974,GO:0009791,GO:0035264,GO:…
MGG_07134	GO:0005829,GO:0071492,GO:0045893,GO:0007623,GO:0034695,GO:0051591,GO:0009416,GO:0051592,GO:1901652,GO:0006474,GO:0046219,GO:0071889,GO:0043153,GO:0051412,GO:0048471,GO:0071320,GO:0004059,GO:0004060,GO:0003677,GO:0039646,GO:0030430,GO:0046688,GO:0032868,GO:0017124,GO:0005737,GO:0030187,GO:0009648,GO:0034097,GO:0004145,GO:0006325,GO:0014070,GO:0010043,GO:0048511
MGG_08104	GO:0005634,GO:0005635,GO:0009737,GO:0005642,GO:0005643,GO:0032780,GO:0045069,GO:0043021,GO:0045070,GO:0043022,GO:0009742,GO:0043025,GO:0051219,GO:0005654,GO:0050714,GO:0048156,GO:0016925,GO:0031267,GO:0010275,GO:0042026,GO:0005681,GO:0009267,GO:0005684,GO:0043065,GO:0009785,GO:0043066,GO:0005178,GO:0009274,GO:0010305,GO:1902686,GO:0046661,GO:0044614,GO:0044615,GO:0002119,GO:0071243,GO:0008270,GO:…
MGG_11497	GO:0005634,GO:0005635,GO:0110085,GO:0033292,GO:0044300,GO:0015629,GO:0030479,GO:0070161,GO:0098833,GO:0005905,GO:0044306,GO:0106006,GO:0031256,GO:0071963,GO:0043547,GO:0048156,GO:0098850,GO:0072741,GO:0097320,GO:0031532,GO:0005934,GO:0005937,GO:0005938,GO:0042802,GO:0042803,GO:0002102,GO:0043065,GO:0006970,GO:0060987,GO:0060988,GO:0006974,GO:0016191,GO:0016192,GO:0045121,GO:0030018,GO:1902430,GO:…
MGG_10323	GO:0045056,GO:0043009,GO:1902622,GO:0090114,GO:0008201,GO:1990676,GO:0000011,GO:0043020,GO:0010256,GO:0043025,GO:0008210,GO:0006165,GO:0030742,GO:0090135,GO:0051223,GO:0016407,GO:0008217,GO:0032794,GO:0008219,GO:0045087,GO:0002080,GO:0006177,GO:0051233,GO:0002083,GO:0090150,GO:0006183,GO:1902647,GO:0006186,GO:0006187,GO:0002092,GO:0000045,GO:0008237,GO:0000054,GO:0002102,GO:0000055,GO:0000056,GO:…
MGG_01666	GO:0005634,GO:0003714,GO:0006402,GO:0010629,GO:0003723,GO:0140297,GO:0009611,GO:0042509,GO:0045070,GO:0003729,GO:0016020,GO:0051607,GO:0046872,GO:0043928,GO:0044826,GO:0000289,GO:0000290,GO:0000932,GO:0002213,GO:0033962,GO:0004523,GO:0000175,GO:0003887,GO:0043186,GO:0060339,GO:0004532,GO:0060213,GO:0004535,GO:0030014,GO:0030015,GO:0075713,GO:0045892,GO:0043332,GO:0005829,GO:0031047,GO:0032968,GO:…
MGG_02874	GO:0005634,GO:0006915,GO:0032008,GO:0010506,GO:0010507,GO:0051726,GO:0043025,GO:0000786,GO:0140311,GO:0001558,GO:0005654,GO:0046872,GO:0030238,GO:0045087,GO:0071456,GO:0046889,GO:1900087,GO:1903666,GO:0071470,GO:0010800,GO:0009267,GO:0042803,GO:0030261,GO:0043065,GO:1902884,GO:0038202,GO:0043066,GO:0043069,GO:0006974,GO:1902883,GO:0071230,GO:0071233,GO:0009793,GO:0006979,GO:2001243,GO:0020037,GO:…
MGG_06318	GO:0005829,GO:0051654,GO:1903450,GO:1902039,GO:1902416,GO:0034063,GO:0031503,GO:0003729,GO:0006417,GO:0004497,GO:0030674,GO:0016020,GO:0035925,GO:0016984,GO:0032473,GO:0000287,GO:0009055,GO:0000288,GO:0009507,GO:0000932,GO:1900153,GO:0005737,GO:0019882,GO:0008298,GO:0006955,GO:0005739,GO:0010608,GO:0019253,GO:0042613,GO:0045947,GO:0017148,GO:0009853,GO:0009277,GO:0010494
MGG_03087	GO:0005634,GO:0045572,GO:0051726,GO:0043025,GO:0005654,GO:0030234,GO:0048668,GO:0035869,GO:0150050,GO:0031270,GO:0036391,GO:0042025,GO:1905719,GO:0061484,GO:0007224,GO:0043065,GO:0051258,GO:0019003,GO:0051260,GO:0060997,GO:0010314,GO:0005198,GO:0005200,GO:0000082,GO:0048729,GO:0019033,GO:0016476,GO:0003677,GO:0008289,GO:0051301,GO:0050790,GO:0005737,GO:0005739,GO:0030317,GO:0005741,GO:0051311,GO:…
MGG_04059	GO:0009536,GO:0009570,GO:0006563,GO:0009507,GO:0006564,GO:0005829,GO:0008615,GO:0042823,GO:0004648,GO:0005737,GO:0009070,GO:0070062,GO:0042802,GO:0042803,GO:0009113,GO:0030170,GO:0009534
MGG_11903	GO:0006882,GO:0005829,GO:0005783,GO:0005385,GO:0000139,GO:1904257,GO:0031965,GO:0006829,GO:0005789,GO:0062111
MGG_04054	GO:0043394,GO:0005768,GO:0008201,GO:0005770,GO:0000139,GO:0045324,GO:0016020,GO:0035989,GO:2000009,GO:0048407,GO:0010008,GO:0046872,GO:0097435,GO:0005788,GO:0001568,GO:0005794,GO:0031012,GO:0042802,GO:0015031,GO:0045112,GO:0051128,GO:0005178,GO:0003007,GO:0030020,GO:0032964,GO:0043588,GO:0000325,GO:0062023,GO:0005576,GO:0000329,GO:1903955,GO:0048592,GO:0005201,GO:0005588,GO:0005592,GO:0046426,GO:…
MGG_06198	GO:0061952,GO:0043009,GO:0005634,GO:0060931,GO:0007172,GO:0043524,GO:0097284,GO:0007179,GO:0021520,GO:0031252,GO:0021524,GO:0043542,GO:0005654,GO:0001558,GO:0048665,GO:0043547,GO:0045597,GO:0045599,GO:0005667,GO:0042531,GO:0021542,GO:0050728,GO:0042025,GO:0043050,GO:0021549,GO:0043565,GO:1990705,GO:0002102,GO:0021559,GO:0043066,GO:0005178,GO:0031290,GO:0010811,GO:0007229,GO:0042048,GO:0003139,GO:…
MGG_12956	GO:0032176,GO:0031106,GO:0005525,GO:0051301,GO:0005829,GO:0036391,GO:0007049,GO:0032153,GO:0005737,GO:0031097,GO:0005546
MGG_00926	GO:0005892,GO:0017157,GO:0000137,GO:0000139,GO:0030864,GO:0008593,GO:0030866,GO:0035090,GO:0050708,GO:0016020,GO:0000149,GO:0032153,GO:0031901,GO:0020002,GO:0031267,GO:0035748,GO:0060716,GO:0005935,GO:0099504,GO:0098992,GO:2000300,GO:0017075,GO:0015031,GO:0010807,GO:0030010,GO:0030141,GO:0019901,GO:0009791,GO:0035264,GO:0019905,GO:0099523,GO:0016323,GO:0043332,GO:0070469,GO:0005829,GO:0098888,GO:…
MGG_17697	GO:0005634,GO:1904670,GO:0110085,GO:0021516,GO:0015629,GO:0046872,GO:0032794,GO:0031514,GO:0000282,GO:0071963,GO:0070687,GO:0051489,GO:0031521,GO:0031267,GO:0048675,GO:0036391,GO:0120104,GO:0042025,GO:0031532,GO:0005934,GO:0003887,GO:0005935,GO:0005937,GO:0042802,GO:0009267,GO:0030010,GO:0030011,GO:0061245,GO:0030018,GO:0043332,GO:0051015,GO:0051016,GO:0051017,GO:0036170,GO:0048715,GO:0036171,GO:…
MGG_02667	GO:0005634,GO:0071555,GO:0009986,GO:0000131,GO:0023052,GO:0006031,GO:0043281,GO:0031505,GO:0043539,GO:0016020,GO:0000148,GO:0000278,GO:0019862,GO:0046872,GO:0032153,GO:0030246,GO:0000935,GO:0034221,GO:0005935,GO:0008625,GO:0140467,GO:0140468,GO:0044732,GO:0019901,GO:0006979,GO:0005829,GO:0005576,GO:0051285,GO:0046677,GO:0051286,GO:0050777,GO:0008800,GO:0070880,GO:2000765,GO:0030435,GO:0051301,GO:…
MGG_08643	GO:0043008,GO:0043010,GO:0008201,GO:0090122,GO:0008203,GO:0004108,GO:0043022,GO:0045071,GO:0043023,GO:0043025,GO:0032792,GO:0008217,GO:0032793,GO:0051225,GO:1902596,GO:0090141,GO:0051229,GO:0045087,GO:0051233,GO:0006182,GO:1904689,GO:0000049,GO:0090166,GO:0090169,GO:0043065,GO:0090168,GO:0043066,GO:0051262,GO:0045120,GO:0000070,GO:0010311,GO:0000076,GO:0000077,GO:0090188,GO:0090190,GO:1904716,GO:…
MGG_05133	GO:0005634,GO:0072707,GO:0035332,GO:0005125,GO:0048646,GO:0008201,GO:0030217,GO:0072205,GO:0060429,GO:0002062,GO:0072207,GO:0072208,GO:0043025,GO:0003091,GO:0009749,GO:0043542,GO:0005654,GO:0003097,GO:1904640,GO:0045600,GO:0005667,GO:0046627,GO:0015908,GO:0015909,GO:0072234,GO:0070698,GO:0060972,GO:0043565,GO:0009773,GO:0072239,GO:0007219,GO:0043066,GO:0033339,GO:0072259,GO:0004674,GO:0051781,GO:…
MGG_04160	GO:0003073,GO:0006913,GO:0005634,GO:0009986,GO:0005635,GO:0005764,GO:0005765,GO:0001669,GO:0006406,GO:0032007,GO:0038023,GO:0006281,GO:0005643,GO:0010508,GO:0071949,GO:0043021,GO:0005774,GO:0048142,GO:2000785,GO:0051729,GO:0005777,GO:0003729,GO:0005778,GO:0035859,GO:0034198,GO:0019478,GO:0031638,GO:0005654,GO:0006551,GO:1904262,GO:0043547,GO:0004252,GO:0042269,GO:0017056,GO:0006562,GO:0070178,GO:…
MGG_06065	GO:0071682,GO:0010243,GO:0043014,GO:0032781,GO:0043022,GO:0051219,GO:0048156,GO:0097308,GO:1990718,GO:0042026,GO:0010286,GO:0000049,GO:0009266,GO:0009267,GO:0000054,GO:0043066,GO:0009277,GO:0009279,GO:0045121,GO:1903707,GO:0008270,GO:0040019,GO:0021589,GO:0009307,GO:0008285,GO:0007264,GO:1904764,GO:0009314,GO:0022626,GO:0045156,GO:0040036,GO:0051301,GO:0007269,GO:0016491,GO:0007283,GO:1901673,GO:…
MGG_16887	GO:0005634,GO:0043010,GO:0001541,GO:0021510,GO:0043021,GO:0070161,GO:0090129,GO:0043025,GO:0005654,GO:0098847,GO:0045087,GO:1990715,GO:0005681,GO:0051252,GO:0002102,GO:0071222,GO:0043066,GO:0071230,GO:1903138,GO:0009792,GO:0060999,GO:1902165,GO:1902163,GO:0005198,GO:0030288,GO:0035925,GO:1902667,GO:0061014,GO:0003677,GO:1900152,GO:0032869,GO:0005737,GO:1900149,GO:0003690,GO:0008298,GO:0005739,GO:…
MGG_00518	GO:0005634,GO:0030466,GO:0070914,GO:0006412,GO:0000781,GO:0051726,GO:0019985,GO:0000785,GO:0005652,GO:0035861,GO:0031509,GO:0005654,GO:0000278,GO:0004121,GO:0005657,GO:0001822,GO:0000287,GO:0055075,GO:0009507,GO:0042276,GO:0055078,GO:0030246,GO:0070182,GO:0034087,GO:1902394,GO:0004650,GO:0071466,GO:0004653,GO:0042542,GO:0044849,GO:0042802,GO:0009522,GO:0000307,GO:0019253,GO:0051259,GO:0006974,GO:…
MGG_14752	GO:0005634,GO:0004995,GO:0044163,GO:0061700,GO:0005764,GO:0005765,GO:0032008,GO:0044168,GO:0009994,GO:0001674,GO:0010507,GO:0010508,GO:0044172,GO:0043278,GO:0005774,GO:0031503,GO:0007568,GO:1902093,GO:0035859,GO:0016020,GO:0034198,GO:0005654,GO:1904263,GO:1904262,GO:0006302,GO:0020002,GO:0032809,GO:0042538,GO:0007217,GO:0015031,GO:0061630,GO:0099008,GO:0005829,GO:0042053,GO:0097225,GO:0039624,GO:…
MGG_04435	GO:0005125,GO:0043014,GO:0070662,GO:0051209,GO:0007178,GO:0015371,GO:0007179,GO:0070668,GO:1904659,GO:0097294,GO:0004111,GO:0035855,GO:0000017,GO:0007186,GO:0090131,GO:0007187,GO:0009235,GO:0006164,GO:0007193,GO:0008217,GO:0007198,GO:0045087,GO:0007200,GO:0006177,GO:0007205,GO:0005158,GO:0007208,GO:0032809,GO:0009259,GO:0008236,GO:0006188,GO:0006189,GO:0021549,GO:0097324,GO:0090162,GO:0048179,GO:…
MGG_06459	GO:0005634,GO:0000002,GO:0140545,GO:0030851,GO:0005635,GO:0005507,GO:1990170,GO:0050821,GO:0046983,GO:1990169,GO:0051082,GO:0043531,GO:0010380,GO:0051085,GO:0051087,GO:0070414,GO:0031249,GO:0003729,GO:0044179,GO:0005524,GO:0016020,GO:0031638,GO:0044183,GO:0046872,GO:0009368,GO:0031897,GO:0005788,GO:0045727,GO:0034975,GO:0071456,GO:0035617,GO:0009505,GO:0009507,GO:0005796,GO:0140453,GO:0006953,GO:…
MGG_04954	GO:0005634,GO:0009539,GO:0003779,GO:0005829,GO:0000325,GO:0005768,GO:0140297,GO:0030479,GO:0010512,GO:0009555,GO:0030037,GO:0006357,GO:0005654,GO:0048471,GO:0046872,GO:0003872,GO:0005856,GO:0005794,GO:0047334,GO:0006886,GO:0045735,GO:0005543,GO:0005096,GO:0006888,GO:0005737,GO:0006890,GO:0005802,GO:0006891,GO:0015979,GO:0005739,GO:0005935,GO:0051056,GO:0006897,GO:0006002,GO:0030136,GO:0045944,GO:…
MGG_07705	GO:0051712,GO:0009986,GO:0005634,GO:0006915,GO:0043014,GO:0008201,GO:0044299,GO:0097040,GO:0043025,GO:0019731,GO:0008982,GO:0005654,GO:0046872,GO:0140825,GO:0034599,GO:0006952,GO:0036393,GO:0045098,GO:0022829,GO:0005935,GO:0045104,GO:0016689,GO:0042802,GO:0030517,GO:0071732,GO:0045109,GO:0002357,GO:0006968,GO:0043066,GO:0009274,GO:0051260,GO:0009279,GO:0006979,GO:0060997,GO:0020037,GO:0034374,GO:…
MGG_01205	GO:0006400,GO:0005634,GO:0070402,GO:0060548,GO:0010181,GO:0005829,GO:0003723,GO:0003725,GO:0005773,GO:0006417,GO:0003729,GO:0005783,GO:0046872,GO:0034399,GO:0009314,GO:0050660,GO:0005737,GO:0005739,GO:0106414,GO:0000049,GO:0102263,GO:0102262,GO:0102265,GO:0102264,GO:0102267,GO:0102266,GO:0004860,GO:0006397,GO:0017150,GO:0002943

## Sheet: Sheet3
GO enrichment of physical interactors of MoKin1
Class	GO_Name	GO_ID	GO_Level	P_value	EnrichmentScore	HitsGenesCountsInSelectedSet	HitsGenesCountsInBackground	AllGenesCountsInSelectedSet	AllGenesCountsInBackground	GenesOfSelectedSetInGOterm	corrected p-value(BH method)
Molecular function	GTPase regulator activity	GO:0030695	5	2.4417e-10	3.24312	34	611	114	6644	MGG_05203,MGG_07465,MGG_12537,MGG_00664,MGG_05712,MGG_06368,MGG_01079,MGG_01472,MGG_01588,MGG_03527,MGG_06910,MGG_06392,MGG_10181,MGG_01419,MGG_06421,MGG_06936,MGG_00157,MGG_09564,MGG_06293,MGG_00345,MGG_03611,MGG_08345,MGG_11497,MGG_10323,MGG_02874,MGG_00371,MGG_00926,MGG_03595,MGG_08643,MGG_05376,MGG_04160,MGG_06065,MGG_04435,MGG_04954,	5.42058e-07
Molecular function	nucleoside-triphosphatase regulator activity	GO:0060589	4	2.4417e-10	3.24312	34	611	114	6644	MGG_05203,MGG_07465,MGG_12537,MGG_00664,MGG_05712,MGG_06368,MGG_01079,MGG_01472,MGG_01588,MGG_03527,MGG_06910,MGG_06392,MGG_10181,MGG_01419,MGG_06421,MGG_06936,MGG_00157,MGG_09564,MGG_06293,MGG_00345,MGG_03611,MGG_08345,MGG_11497,MGG_10323,MGG_02874,MGG_00371,MGG_00926,MGG_03595,MGG_08643,MGG_05376,MGG_04160,MGG_06065,MGG_04435,MGG_04954,	5.42058e-07
Molecular function	GTPase activator activity	GO:0005096	6	1.14271e-09	3.89537	26	389	114	6644	MGG_05203,MGG_07465,MGG_00664,MGG_05712,MGG_06368,MGG_01079,MGG_01472,MGG_01588,MGG_06910,MGG_06392,MGG_01419,MGG_06421,MGG_00157,MGG_00345,MGG_03611,MGG_08345,MGG_10323,MGG_02874,MGG_00371,MGG_00926,MGG_03595,MGG_08643,MGG_05376,MGG_04160,MGG_06065,MGG_04954,	8.45606e-07
Molecular function	enzyme activator activity	GO:0008047	4	5.49518e-09	2.27697	47	1203	114	6644	MGG_05203,MGG_02970,MGG_07465,MGG_01362,MGG_12537,MGG_00664,MGG_04985,MGG_02329,MGG_05712,MGG_06368,MGG_07456,MGG_01079,MGG_01472,MGG_01588,MGG_03527,MGG_06910,MGG_06392,MGG_01816,MGG_10181,MGG_01419,MGG_00446,MGG_03151,MGG_01012,MGG_06421,MGG_01409,MGG_10195,MGG_03705,MGG_00157,MGG_07667,MGG_00345,MGG_03611,MGG_00743,MGG_04943,MGG_03696,MGG_08345,MGG_10323,MGG_02874,MGG_00371,MGG_00926,MGG_02667…	3.04983e-06
Molecular function	enzyme regulator activity	GO:0030234	3	4.80257e-07	1.68891	63	2174	114	6644	MGG_05203,MGG_02970,MGG_07465,MGG_01362,MGG_12537,MGG_00664,MGG_04985,MGG_02329,MGG_05712,MGG_06368,MGG_07456,MGG_01079,MGG_09235,MGG_01472,MGG_01588,MGG_03527,MGG_06910,MGG_09869,MGG_06392,MGG_01816,MGG_10181,MGG_01419,MGG_00446,MGG_03151,MGG_01012,MGG_06421,MGG_01409,MGG_10195,MGG_04637,MGG_06936,MGG_03705,MGG_00157,MGG_14150,MGG_02217,MGG_07667,MGG_09564,MGG_06293,MGG_00345,MGG_01159,MGG_03611…	0.000213234
Molecular function	tau protein binding	GO:0048156	5	2.0801e-06	5.33869	12	131	114	6644	MGG_06368,MGG_07456,MGG_10181,MGG_06421,MGG_10195,MGG_00345,MGG_08104,MGG_11497,MGG_03595,MGG_05376,MGG_06065,MGG_11513,	0.000769638
Molecular function	protein kinase activator activity	GO:0030295	6	2.31293e-06	2.92038	23	459	114	6644	MGG_01362,MGG_12537,MGG_06368,MGG_01079,MGG_01816,MGG_10181,MGG_00446,MGG_03151,MGG_01012,MGG_06421,MGG_03705,MGG_07667,MGG_00345,MGG_00743,MGG_04943,MGG_03696,MGG_10323,MGG_02874,MGG_00371,MGG_02667,MGG_03595,MGG_08643,MGG_05376,	0.000733529
Molecular function	kinase activator activity	GO:0019209	5	2.40093e-06	2.91404	23	460	114	6644	MGG_01362,MGG_12537,MGG_06368,MGG_01079,MGG_01816,MGG_10181,MGG_00446,MGG_03151,MGG_01012,MGG_06421,MGG_03705,MGG_07667,MGG_00345,MGG_00743,MGG_04943,MGG_03696,MGG_10323,MGG_02874,MGG_00371,MGG_02667,MGG_03595,MGG_08643,MGG_05376,	0.000666259
Molecular function	molecular function activator activity	GO:0140677	3	5.05612e-06	1.65295	58	2045	114	6644	MGG_05203,MGG_02970,MGG_07465,MGG_01362,MGG_12537,MGG_00664,MGG_04985,MGG_02329,MGG_05712,MGG_06368,MGG_07456,MGG_01079,MGG_09235,MGG_01472,MGG_10492,MGG_01588,MGG_03527,MGG_06910,MGG_06392,MGG_01816,MGG_10181,MGG_01419,MGG_00446,MGG_03151,MGG_01012,MGG_06421,MGG_01409,MGG_10195,MGG_06936,MGG_03705,MGG_00157,MGG_07667,MGG_06971,MGG_09564,MGG_06293,MGG_00345,MGG_01677,MGG_01159,MGG_03611,MGG_00743…	0.00124718
Molecular function	protein kinase inhibitor activity	GO:0004860	6	5.2164e-06	3.08364	20	378	114	6644	MGG_07465,MGG_01362,MGG_06368,MGG_01079,MGG_01588,MGG_00446,MGG_04637,MGG_14150,MGG_06293,MGG_00345,MGG_01159,MGG_04943,MGG_03696,MGG_08345,MGG_10323,MGG_02874,MGG_00371,MGG_08643,MGG_05376,MGG_01205,	0.00115804
Molecular function	histone deacetylase binding	GO:0042826	5	7.25065e-06	3.42828	17	289	114	6644	MGG_03388,MGG_07465,MGG_01362,MGG_12537,MGG_02569,MGG_06368,MGG_01588,MGG_10181,MGG_01012,MGG_06421,MGG_04943,MGG_08345,MGG_05133,MGG_05376,MGG_06065,MGG_11513,MGG_04435,	0.00146331
Molecular function	kinase inhibitor activity	GO:0019210	5	7.44332e-06	3.01192	20	387	114	6644	MGG_07465,MGG_01362,MGG_06368,MGG_01079,MGG_01588,MGG_00446,MGG_04637,MGG_14150,MGG_06293,MGG_00345,MGG_01159,MGG_04943,MGG_03696,MGG_08345,MGG_10323,MGG_02874,MGG_00371,MGG_08643,MGG_05376,MGG_01205,	0.00137701
Molecular function	mitogen-activated protein kinase kinase kinase binding	GO:0031435	7	7.71581e-06	5.77037	10	101	114	6644	MGG_01362,MGG_12537,MGG_06368,MGG_07456,MGG_01816,MGG_10195,MGG_00345,MGG_04943,MGG_08643,MGG_05376,	0.00131762
Molecular function	molecular adaptor activity	GO:0060090	2	7.87727e-06	1.90786	42	1283	114	6644	MGG_03388,MGG_05203,MGG_07465,MGG_09125,MGG_12537,MGG_04985,MGG_02329,MGG_02569,MGG_06368,MGG_07456,MGG_03527,MGG_01816,MGG_10181,MGG_01012,MGG_06421,MGG_01409,MGG_10195,MGG_03705,MGG_00157,MGG_14150,MGG_07547,MGG_07667,MGG_00345,MGG_01159,MGG_03611,MGG_03696,MGG_08345,MGG_08104,MGG_11497,MGG_10323,MGG_02875,MGG_02874,MGG_06318,MGG_00371,MGG_03087,MGG_06198,MGG_00522,MGG_03595,MGG_08643,MGG_05133…	0.00124911
Molecular function	cadherin binding	GO:0045296	5	1.1461e-05	2.29639	29	736	114	6644	MGG_03388,MGG_05203,MGG_07465,MGG_12537,MGG_06368,MGG_07456,MGG_01079,MGG_01588,MGG_03527,MGG_06392,MGG_01816,MGG_10181,MGG_06421,MGG_10195,MGG_06936,MGG_00157,MGG_00345,MGG_01159,MGG_09714,MGG_08345,MGG_10323,MGG_03087,MGG_03595,MGG_08643,MGG_05376,MGG_06065,MGG_16887,MGG_11513,MGG_04435,	0.00169623
Molecular function	protein-containing complex binding	GO:0044877	3	1.41222e-05	1.53496	64	2430	114	6644	MGG_03388,MGG_05203,MGG_02970,MGG_07465,MGG_09125,MGG_01362,MGG_12537,MGG_04985,MGG_02329,MGG_02569,MGG_06368,MGG_07456,MGG_01079,MGG_09235,MGG_10492,MGG_01588,MGG_03527,MGG_06392,MGG_01816,MGG_10181,MGG_00446,MGG_05615,MGG_01012,MGG_06421,MGG_01409,MGG_10195,MGG_04637,MGG_06936,MGG_02217,MGG_07547,MGG_12739,MGG_07667,MGG_09564,MGG_06293,MGG_00345,MGG_01677,MGG_01159,MGG_03611,MGG_00743,MGG_04943…	0.00195945
Molecular function	protein kinase regulator activity	GO:0019887	5	1.6306e-05	2.13385	32	874	114	6644	MGG_07465,MGG_01362,MGG_12537,MGG_06368,MGG_01079,MGG_01588,MGG_09869,MGG_01816,MGG_10181,MGG_00446,MGG_03151,MGG_01012,MGG_06421,MGG_04637,MGG_03705,MGG_14150,MGG_07667,MGG_06293,MGG_00345,MGG_01159,MGG_00743,MGG_04943,MGG_03696,MGG_08345,MGG_10323,MGG_02874,MGG_00371,MGG_02667,MGG_03595,MGG_08643,MGG_05376,MGG_01205,	0.00212937
Molecular function	transcription coactivator activity	GO:0003713	4	1.6381e-05	2.59778	23	516	114	6644	MGG_03388,MGG_07465,MGG_01362,MGG_12537,MGG_06368,MGG_01079,MGG_03527,MGG_09869,MGG_06392,MGG_10181,MGG_01012,MGG_01409,MGG_06293,MGG_01159,MGG_04943,MGG_03696,MGG_08345,MGG_10323,MGG_02875,MGG_06198,MGG_05133,MGG_05376,MGG_13020,	0.00202032
Molecular function	cytoskeletal protein binding	GO:0008092	4	1.83304e-05	1.78653	45	1468	114	6644	MGG_07465,MGG_09125,MGG_01362,MGG_02569,MGG_06368,MGG_07456,MGG_01079,MGG_01588,MGG_03527,MGG_06910,MGG_06392,MGG_01816,MGG_10181,MGG_01419,MGG_06421,MGG_10195,MGG_04637,MGG_00157,MGG_02217,MGG_12739,MGG_00345,MGG_01159,MGG_04943,MGG_03696,MGG_08345,MGG_08104,MGG_11497,MGG_10323,MGG_02875,MGG_00371,MGG_03087,MGG_06198,MGG_00926,MGG_17697,MGG_03595,MGG_08643,MGG_05133,MGG_05376,MGG_06065,MGG_16887…	0.00214176
Molecular function	histone kinase activity	GO:0035173	7	2.31128e-05	4.61214	11	139	114	6644	MGG_01362,MGG_06368,MGG_01816,MGG_10181,MGG_06421,MGG_00345,MGG_04943,MGG_03696,MGG_08643,MGG_05133,MGG_05376,	0.00256553
Molecular function	14-3-3 protein binding	GO:0071889	4	2.3114e-05	3.92564	13	193	114	6644	MGG_01362,MGG_06368,MGG_01588,MGG_10181,MGG_01012,MGG_06421,MGG_00345,MGG_04943,MGG_03696,MGG_07134,MGG_02874,MGG_08643,MGG_05376,	0.00244348
Molecular function	kinase regulator activity	GO:0019207	4	2.36919e-05	2.09549	32	890	114	6644	MGG_07465,MGG_01362,MGG_12537,MGG_06368,MGG_01079,MGG_01588,MGG_09869,MGG_01816,MGG_10181,MGG_00446,MGG_03151,MGG_01012,MGG_06421,MGG_04637,MGG_03705,MGG_14150,MGG_07667,MGG_06293,MGG_00345,MGG_01159,MGG_00743,MGG_04943,MGG_03696,MGG_08345,MGG_10323,MGG_02874,MGG_00371,MGG_02667,MGG_03595,MGG_08643,MGG_05376,MGG_01205,	0.00239072
Molecular function	signaling adaptor activity	GO:0035591	4	2.87367e-05	3.84593	13	197	114	6644	MGG_07465,MGG_09125,MGG_02569,MGG_06368,MGG_01816,MGG_00157,MGG_00345,MGG_03611,MGG_08345,MGG_10323,MGG_00371,MGG_06198,MGG_05376,	0.00277371
Molecular function	protein N-terminus binding	GO:0047485	4	3.09584e-05	2.83205	19	391	114	6644	MGG_07465,MGG_01362,MGG_12537,MGG_06368,MGG_07456,MGG_01079,MGG_01588,MGG_06392,MGG_01816,MGG_10181,MGG_01012,MGG_06421,MGG_10195,MGG_04943,MGG_03696,MGG_08345,MGG_10323,MGG_06065,MGG_11513,	0.00286365
Molecular function	GTPase binding	GO:0051020	5	3.97098e-05	2.33871	25	623	114	6644	MGG_05203,MGG_07465,MGG_01362,MGG_06368,MGG_01079,MGG_01588,MGG_03527,MGG_01816,MGG_10181,MGG_06421,MGG_00345,MGG_04943,MGG_02526,MGG_03696,MGG_08345,MGG_08104,MGG_11497,MGG_10323,MGG_02875,MGG_00371,MGG_00926,MGG_17697,MGG_08643,MGG_05376,MGG_06065,	0.00352623
Molecular function	UDP-N-acetylmuramoylalanine-D-glutamate ligase activity	GO:0008764	6	4.73881e-05	7.15728	7	57	114	6644	MGG_06368,MGG_01816,MGG_10181,MGG_06421,MGG_00345,MGG_08643,MGG_05376,	0.00404621
Molecular function	protein kinase A binding	GO:0051018	4	4.99886e-05	4.24561	11	151	114	6644	MGG_01362,MGG_06368,MGG_01079,MGG_06421,MGG_14150,MGG_00345,MGG_04943,MGG_03696,MGG_10323,MGG_00371,MGG_05376,	0.00411017
Molecular function	molecular function regulator activity	GO:0098772	2	5.11444e-05	1.45376	67	2686	114	6644	MGG_05203,MGG_02970,MGG_07465,MGG_01362,MGG_12537,MGG_00664,MGG_04985,MGG_02329,MGG_05712,MGG_06368,MGG_07456,MGG_01079,MGG_09235,MGG_01472,MGG_10492,MGG_01588,MGG_03527,MGG_06910,MGG_09869,MGG_06392,MGG_01816,MGG_10181,MGG_01419,MGG_00446,MGG_03151,MGG_01012,MGG_06421,MGG_01409,MGG_10195,MGG_04637,MGG_06936,MGG_03705,MGG_00157,MGG_14150,MGG_02217,MGG_07667,MGG_06971,MGG_09564,MGG_06293,MGG_00345…	0.00405502
Molecular function	UDP-N-acetylmuramoyl-L-alanyl-D-glutamyl-meso-2,6-diaminopimelyl-D-alanyl-D-alanine:undecaprenyl-phosphate transferase activity	GO:0051992	6	5.31363e-05	7.03388	7	58	114	6644	MGG_06368,MGG_01816,MGG_10181,MGG_06421,MGG_00345,MGG_08643,MGG_05376,	0.00406767
Molecular function	protein phosphatase binding	GO:0019903	6	6.02792e-05	2.39367	23	560	114	6644	MGG_07465,MGG_01362,MGG_12537,MGG_06368,MGG_07456,MGG_09235,MGG_01588,MGG_01816,MGG_10181,MGG_06421,MGG_10195,MGG_02217,MGG_00345,MGG_04943,MGG_09714,MGG_03696,MGG_08345,MGG_10323,MGG_06198,MGG_03595,MGG_08643,MGG_05376,MGG_13020,	0.00446066
Molecular function	GDP-dissociation inhibitor activity	GO:0005092	6	6.63509e-05	6.79942	7	60	114	6644	MGG_05203,MGG_07465,MGG_12537,MGG_06910,MGG_09564,MGG_08345,MGG_08643,	0.00475158
Molecular function	protein serine/threonine kinase inhibitor activity	GO:0030291	7	8.19841e-05	3.27683	14	249	114	6644	MGG_01362,MGG_06368,MGG_01079,MGG_01588,MGG_00446,MGG_04637,MGG_14150,MGG_06293,MGG_01159,MGG_04943,MGG_03696,MGG_10323,MGG_02874,MGG_05376,	0.00568764
Molecular function	transcription factor binding	GO:0008134	4	8.35452e-05	1.8153	38	1220	114	6644	MGG_03388,MGG_02970,MGG_07465,MGG_01362,MGG_12537,MGG_06368,MGG_01079,MGG_01588,MGG_03527,MGG_06392,MGG_01816,MGG_10181,MGG_00446,MGG_01012,MGG_06421,MGG_01409,MGG_00157,MGG_06293,MGG_00345,MGG_01159,MGG_04943,MGG_02526,MGG_03696,MGG_08345,MGG_08104,MGG_10323,MGG_01666,MGG_02875,MGG_02874,MGG_06198,MGG_08643,MGG_05133,MGG_05376,MGG_06065,MGG_11513,MGG_00518,MGG_04435,MGG_04954,	0.00562031
Molecular function	small GTPase binding	GO:0031267	6	8.36901e-05	2.34345	23	572	114	6644	MGG_05203,MGG_07465,MGG_01362,MGG_06368,MGG_01079,MGG_03527,MGG_01816,MGG_10181,MGG_06421,MGG_00345,MGG_04943,MGG_02526,MGG_03696,MGG_08345,MGG_08104,MGG_10323,MGG_02875,MGG_00371,MGG_00926,MGG_17697,MGG_08643,MGG_05376,MGG_06065,	0.00546447
Molecular function	myosin heavy chain binding	GO:0032036	6	8.56046e-05	4.38201	10	133	114	6644	MGG_01362,MGG_06368,MGG_01079,MGG_01588,MGG_10181,MGG_06421,MGG_04943,MGG_03696,MGG_10323,MGG_05376,	0.00542978
Molecular function	enzyme binding	GO:0019899	4	9.23554e-05	1.43903	66	2673	114	6644	MGG_03388,MGG_05203,MGG_02970,MGG_07465,MGG_01362,MGG_11201,MGG_12537,MGG_02329,MGG_02569,MGG_06368,MGG_07456,MGG_07734,MGG_01079,MGG_09235,MGG_10492,MGG_01588,MGG_03527,MGG_06392,MGG_01816,MGG_10181,MGG_05615,MGG_03151,MGG_01012,MGG_06421,MGG_01409,MGG_10195,MGG_04637,MGG_03705,MGG_00157,MGG_14150,MGG_02217,MGG_08636,MGG_07547,MGG_09564,MGG_06293,MGG_14002,MGG_00345,MGG_01159,MGG_04943,MGG_02526…	0.00569525
Molecular function	transcription coregulator activity	GO:0003712	3	0.000108355	2.07352	28	787	114	6644	MGG_03388,MGG_07465,MGG_01362,MGG_12537,MGG_06368,MGG_01079,MGG_09235,MGG_03527,MGG_09869,MGG_06392,MGG_10181,MGG_01012,MGG_01409,MGG_06293,MGG_01159,MGG_04943,MGG_03696,MGG_08345,MGG_10323,MGG_01666,MGG_02875,MGG_06198,MGG_05133,MGG_05376,MGG_06065,MGG_11513,MGG_13020,MGG_04435,	0.00650127
Molecular function	phosphatase binding	GO:0019902	5	0.000112148	2.24516	24	623	114	6644	MGG_07465,MGG_01362,MGG_12537,MGG_06368,MGG_07456,MGG_09235,MGG_01588,MGG_01816,MGG_10181,MGG_06421,MGG_10195,MGG_02217,MGG_00345,MGG_01159,MGG_04943,MGG_09714,MGG_03696,MGG_08345,MGG_10323,MGG_06198,MGG_03595,MGG_08643,MGG_05376,MGG_13020,	0.0065518
Molecular function	ribonucleoprotein complex binding	GO:0043021	4	0.000145951	2.11634	26	716	114	6644	MGG_03388,MGG_07465,MGG_12537,MGG_06368,MGG_07456,MGG_01079,MGG_01588,MGG_01816,MGG_10181,MGG_00446,MGG_06421,MGG_10195,MGG_06936,MGG_03611,MGG_09714,MGG_03696,MGG_08345,MGG_08104,MGG_10323,MGG_08643,MGG_05376,MGG_04160,MGG_06065,MGG_16887,MGG_11513,MGG_04435,	0.00830796
Molecular function	hydrolase activity, hydrolyzing N-glycosyl compounds	GO:0016799	5	0.000168953	2.67776	17	370	114	6644	MGG_07465,MGG_01362,MGG_06368,MGG_06392,MGG_01816,MGG_10181,MGG_06421,MGG_01159,MGG_04943,MGG_09714,MGG_03696,MGG_08345,MGG_00371,MGG_05376,MGG_06065,MGG_11513,MGG_00518,	0.00937687
Molecular function	MAP kinase activity	GO:0004707	8	0.000177788	5.01339	8	93	114	6644	MGG_01362,MGG_01588,MGG_01816,MGG_10181,MGG_06293,MGG_04943,MGG_03696,MGG_08643,	0.00962659
Molecular function	protein-macromolecule adaptor activity	GO:0030674	3	0.00017836	1.94919	30	897	114	6644	MGG_03388,MGG_07465,MGG_09125,MGG_12537,MGG_04985,MGG_02569,MGG_06368,MGG_01816,MGG_10181,MGG_01012,MGG_06421,MGG_03705,MGG_00157,MGG_14150,MGG_00345,MGG_01159,MGG_03611,MGG_08345,MGG_08104,MGG_11497,MGG_10323,MGG_02875,MGG_02874,MGG_06318,MGG_00371,MGG_06198,MGG_00522,MGG_08643,MGG_05133,MGG_05376,	0.00942759
Molecular function	insulin-like growth factor receptor binding	GO:0005159	5	0.000187353	3.41155	12	205	114	6644	MGG_12537,MGG_06368,MGG_01079,MGG_01588,MGG_10181,MGG_06421,MGG_00345,MGG_00743,MGG_09714,MGG_10323,MGG_08643,MGG_05376,	0.00967266
Molecular function	kinase binding	GO:0019900	5	0.000188567	1.66185	43	1508	114	6644	MGG_07465,MGG_01362,MGG_12537,MGG_02329,MGG_06368,MGG_07456,MGG_07734,MGG_01079,MGG_01588,MGG_03527,MGG_01816,MGG_10181,MGG_05615,MGG_03151,MGG_01012,MGG_06421,MGG_10195,MGG_04637,MGG_03705,MGG_00157,MGG_14150,MGG_08636,MGG_07547,MGG_06293,MGG_00345,MGG_04943,MGG_09714,MGG_03696,MGG_08345,MGG_08104,MGG_08582,MGG_10323,MGG_02874,MGG_00371,MGG_06198,MGG_00926,MGG_02667,MGG_03595,MGG_08643,MGG_05133…	0.00951407
Molecular function	ubiquitin protein ligase binding	GO:0031625	6	0.000204973	1.96528	29	860	114	6644	MGG_03388,MGG_02970,MGG_07465,MGG_01362,MGG_12537,MGG_06368,MGG_01079,MGG_09235,MGG_10492,MGG_01588,MGG_03527,MGG_06392,MGG_01816,MGG_10181,MGG_01012,MGG_06421,MGG_00345,MGG_04943,MGG_03696,MGG_08345,MGG_10323,MGG_03087,MGG_03595,MGG_08643,MGG_05376,MGG_06065,MGG_16887,MGG_11513,MGG_04435,	0.010112
Molecular function	thymidylate synthase activity	GO:0004799	7	0.000206248	4.90785	8	95	114	6644	MGG_01362,MGG_06368,MGG_10181,MGG_06421,MGG_00345,MGG_04943,MGG_03696,MGG_05376,	0.00995368
Molecular function	RNA polymerase II-specific DNA-binding transcription factor binding	GO:0061629	6	0.000207029	1.99738	28	817	114	6644	MGG_03388,MGG_07465,MGG_06368,MGG_01588,MGG_03527,MGG_06392,MGG_01816,MGG_10181,MGG_00446,MGG_01012,MGG_01409,MGG_00157,MGG_06293,MGG_00345,MGG_01159,MGG_04943,MGG_03696,MGG_08345,MGG_08104,MGG_02875,MGG_06198,MGG_08643,MGG_05133,MGG_05376,MGG_06065,MGG_11513,MGG_00518,MGG_04435,	0.00977881
Molecular function	uracil DNA N-glycosylase activity	GO:0004844	8	0.000213659	5.66618	7	72	114	6644	MGG_01362,MGG_06392,MGG_10181,MGG_06421,MGG_04943,MGG_03696,MGG_00371,	0.00988173
Molecular function	phospho-N-acetylmuramoyl-pentapeptide-transferase activity	GO:0008963	6	0.000213659	5.66618	7	72	114	6644	MGG_06368,MGG_01816,MGG_10181,MGG_06421,MGG_00345,MGG_08643,MGG_05376,	0.00988173
Molecular function	deaminated base DNA N-glycosylase activity	GO:0097506	7	0.000213659	5.66618	7	72	114	6644	MGG_01362,MGG_06392,MGG_10181,MGG_06421,MGG_04943,MGG_03696,MGG_00371,	0.00988173
Molecular function	acetylglucosaminyltransferase activity	GO:0008375	6	0.000241939	3.5616	11	180	114	6644	MGG_06368,MGG_01816,MGG_10181,MGG_06421,MGG_06936,MGG_09564,MGG_00345,MGG_01159,MGG_10323,MGG_05376,MGG_16887,	0.0105315
Molecular function	protein kinase binding	GO:0019901	6	0.000242679	1.67567	41	1426	114	6644	MGG_07465,MGG_01362,MGG_12537,MGG_02329,MGG_06368,MGG_07456,MGG_07734,MGG_01079,MGG_01588,MGG_03527,MGG_01816,MGG_10181,MGG_03151,MGG_01012,MGG_06421,MGG_10195,MGG_04637,MGG_03705,MGG_00157,MGG_14150,MGG_08636,MGG_07547,MGG_06293,MGG_00345,MGG_04943,MGG_09714,MGG_03696,MGG_08345,MGG_08104,MGG_08582,MGG_10323,MGG_02874,MGG_06198,MGG_00926,MGG_02667,MGG_03595,MGG_08643,MGG_05133,MGG_05376,MGG_00518…	0.0103605
Molecular function	calmodulin binding	GO:0005516	4	0.000249732	1.91293	30	914	114	6644	MGG_02970,MGG_07465,MGG_01362,MGG_12537,MGG_06368,MGG_07456,MGG_01079,MGG_03527,MGG_06910,MGG_06392,MGG_01816,MGG_10181,MGG_06421,MGG_10195,MGG_04637,MGG_06971,MGG_00345,MGG_04943,MGG_03696,MGG_08345,MGG_08104,MGG_11497,MGG_10323,MGG_02874,MGG_00371,MGG_03595,MGG_08643,MGG_05376,MGG_06065,MGG_11513,	0.0104605
Molecular function	cell adhesion molecule binding	GO:0050839	4	0.000269598	1.77995	35	1146	114	6644	MGG_03388,MGG_05203,MGG_07465,MGG_12537,MGG_02329,MGG_06368,MGG_07456,MGG_01079,MGG_01588,MGG_03527,MGG_06392,MGG_01816,MGG_10181,MGG_06421,MGG_10195,MGG_06936,MGG_00157,MGG_09564,MGG_00345,MGG_01159,MGG_00743,MGG_09714,MGG_08345,MGG_08104,MGG_10323,MGG_03087,MGG_04054,MGG_06198,MGG_03595,MGG_08643,MGG_05376,MGG_06065,MGG_16887,MGG_11513,MGG_04435,	0.0110835
Molecular function	5,10-methylenetetrahydrofolate-dependent methyltransferase activity	GO:0042083	6	0.00027444	4.70955	8	99	114	6644	MGG_01362,MGG_06368,MGG_10181,MGG_06421,MGG_00345,MGG_04943,MGG_03696,MGG_05376,	0.0110774
Molecular function	chromatin binding	GO:0003682	3	0.00031469	1.74551	36	1202	114	6644	MGG_03388,MGG_07465,MGG_01362,MGG_11201,MGG_12537,MGG_02329,MGG_02569,MGG_06368,MGG_01079,MGG_01588,MGG_03527,MGG_06392,MGG_10181,MGG_00446,MGG_05615,MGG_01012,MGG_06421,MGG_06971,MGG_06293,MGG_14002,MGG_01159,MGG_04943,MGG_03696,MGG_08345,MGG_08104,MGG_10323,MGG_01666,MGG_02875,MGG_06198,MGG_08643,MGG_05133,MGG_05376,MGG_08122,MGG_00518,MGG_04435,MGG_07705,	0.0124752
Molecular function	UDP-N-acetylmuramate-L-alanine ligase activity	GO:0008763	6	0.000326904	6.35789	6	55	114	6644	MGG_06368,MGG_01816,MGG_10181,MGG_06421,MGG_00345,MGG_05376,	0.012732
Molecular function	undecaprenyldiphospho-muramoylpentapeptide beta-N-acetylglucosaminyltransferase activity	GO:0050511	7	0.000326904	6.35789	6	55	114	6644	MGG_06368,MGG_01816,MGG_10181,MGG_06421,MGG_00345,MGG_05376,	0.012732
Molecular function	UDP-N-acetyl-D-glucosamine:N-acetylmuramoyl-L-alanyl-D-glutamyl-meso-2,6-diaminopimelyl-D-alanyl-D-alanine-diphosphoundecaprenol 4-beta-N-acetylglucosaminlytransferase activity	GO:0051991	7	0.000326904	6.35789	6	55	114	6644	MGG_06368,MGG_01816,MGG_10181,MGG_06421,MGG_00345,MGG_05376,	0.012732
Molecular function	3-phosphoinositide-dependent protein kinase activity	GO:0004676	8	0.000335792	8.09454	5	36	114	6644	MGG_06368,MGG_10181,MGG_06421,MGG_00345,MGG_05376,	0.0124243
Molecular function	DNA-binding transcription factor binding	GO:0140297	5	0.000361416	1.79744	33	1070	114	6644	MGG_03388,MGG_07465,MGG_01362,MGG_06368,MGG_01588,MGG_03527,MGG_06392,MGG_01816,MGG_10181,MGG_00446,MGG_01012,MGG_06421,MGG_01409,MGG_00157,MGG_06293,MGG_00345,MGG_01159,MGG_04943,MGG_02526,MGG_03696,MGG_08345,MGG_08104,MGG_01666,MGG_02875,MGG_06198,MGG_08643,MGG_05133,MGG_05376,MGG_06065,MGG_11513,MGG_00518,MGG_04435,MGG_04954,	0.0131532
Molecular function	histone binding	GO:0042393	4	0.000435142	2.1973	21	557	114	6644	MGG_07465,MGG_01362,MGG_02329,MGG_02569,MGG_06368,MGG_01588,MGG_03527,MGG_10181,MGG_05615,MGG_01012,MGG_06421,MGG_00345,MGG_01159,MGG_04943,MGG_03696,MGG_08345,MGG_08104,MGG_08643,MGG_05133,MGG_05376,MGG_08122,	0.015094
Molecular function	UDP-N-acetylmuramoylalanyl-D-glutamyl-2,6-diaminopimelate-D-alanyl-D-alanine ligase activity	GO:0008766	6	0.000437766	6.02904	6	58	114	6644	MGG_06368,MGG_01816,MGG_10181,MGG_06421,MGG_00345,MGG_05376,	0.0149514
Molecular function	UDP-N-acetylmuramoyl-tripeptide-D-alanyl-D-alanine ligase activity	GO:0047480	6	0.000437766	6.02904	6	58	114	6644	MGG_06368,MGG_01816,MGG_10181,MGG_06421,MGG_00345,MGG_05376,	0.0149514
Molecular function	glycosaminoglycan binding	GO:0005539	4	0.000464141	2.04494	24	684	114	6644	MGG_07465,MGG_01362,MGG_02329,MGG_01079,MGG_01588,MGG_03527,MGG_06392,MGG_10181,MGG_06421,MGG_13217,MGG_07667,MGG_09564,MGG_00345,MGG_04943,MGG_03696,MGG_08345,MGG_08104,MGG_10323,MGG_04054,MGG_08643,MGG_05133,MGG_05376,MGG_04435,MGG_07705,	0.015379
Molecular function	ubiquitin-like protein ligase binding	GO:0044389	5	0.000473832	1.87169	29	903	114	6644	MGG_03388,MGG_02970,MGG_07465,MGG_01362,MGG_12537,MGG_06368,MGG_01079,MGG_09235,MGG_10492,MGG_01588,MGG_03527,MGG_06392,MGG_01816,MGG_10181,MGG_01012,MGG_06421,MGG_00345,MGG_04943,MGG_03696,MGG_08345,MGG_10323,MGG_03087,MGG_03595,MGG_08643,MGG_05376,MGG_06065,MGG_16887,MGG_11513,MGG_04435,	0.0154692
Molecular function	peptidoglycan glycosyltransferase activity	GO:0008955	6	0.000515744	4.91524	7	83	114	6644	MGG_06368,MGG_01816,MGG_10181,MGG_06421,MGG_00345,MGG_08643,MGG_05376,	0.0165935
Molecular function	tubulin binding	GO:0015631	5	0.00056375	1.97964	25	736	114	6644	MGG_07465,MGG_01362,MGG_02569,MGG_06368,MGG_07456,MGG_01079,MGG_01588,MGG_06910,MGG_01816,MGG_10181,MGG_01419,MGG_06421,MGG_10195,MGG_00157,MGG_01159,MGG_04943,MGG_03696,MGG_08345,MGG_10323,MGG_00371,MGG_03087,MGG_05376,MGG_06065,MGG_04435,MGG_07705,	0.0178789
Molecular function	myosin II heavy chain binding	GO:0032038	7	0.000623481	7.1074	5	41	114	6644	MGG_06368,MGG_01588,MGG_10181,MGG_06421,MGG_05376,	0.0194948
Molecular function	myosin tail binding	GO:0032029	7	0.000628925	5.64007	6	62	114	6644	MGG_06368,MGG_01079,MGG_10181,MGG_06421,MGG_10323,MGG_05376,	0.0193919
Molecular function	phosphoprotein phosphatase activity	GO:0004721	7	0.00063446	2.13594	21	573	114	6644	MGG_09923,MGG_03388,MGG_07465,MGG_01362,MGG_06368,MGG_07456,MGG_07734,MGG_03527,MGG_06392,MGG_01816,MGG_06421,MGG_10195,MGG_04637,MGG_04943,MGG_03696,MGG_08345,MGG_02667,MGG_03595,MGG_05376,MGG_13020,MGG_04435,	0.0192945
Molecular function	MAP kinase kinase activity	GO:0004708	8	0.0006624	3.72004	9	141	114	6644	MGG_01362,MGG_01588,MGG_01816,MGG_06421,MGG_00345,MGG_04943,MGG_03696,MGG_10323,MGG_08643,	0.019872
Molecular function	protein phosphatase 2A binding	GO:0051721	7	0.000672418	4.12607	8	113	114	6644	MGG_07465,MGG_06368,MGG_07456,MGG_01816,MGG_10195,MGG_00345,MGG_03595,MGG_05376,	0.0196417
Molecular function	DNA N-glycosylase activity	GO:0019104	6	0.000672418	4.12607	8	113	114	6644	MGG_01362,MGG_06392,MGG_10181,MGG_06421,MGG_04943,MGG_03696,MGG_00371,MGG_00518,	0.0196417
Molecular function	protein kinase C activity	GO:0004697	8	0.000686124	4.68925	7	87	114	6644	MGG_06368,MGG_10181,MGG_06421,MGG_02217,MGG_00345,MGG_05133,MGG_05376,	0.0195281
Molecular function	calcium-dependent protein kinase C activity	GO:0004698	9	0.000686124	4.68925	7	87	114	6644	MGG_06368,MGG_10181,MGG_06421,MGG_02217,MGG_00345,MGG_05133,MGG_05376,	0.0195281
Molecular function	calcium-dependent protein serine/threonine kinase activity	GO:0009931	8	0.00069372	3.38841	10	172	114	6644	MGG_06368,MGG_01816,MGG_10181,MGG_06421,MGG_02217,MGG_00345,MGG_03696,MGG_08643,MGG_05133,MGG_05376,	0.0192507
Molecular function	calcium-dependent protein kinase activity	GO:0010857	7	0.00069372	3.38841	10	172	114	6644	MGG_06368,MGG_01816,MGG_10181,MGG_06421,MGG_02217,MGG_00345,MGG_03696,MGG_08643,MGG_05133,MGG_05376,	0.0192507
Molecular function	transcription coregulator binding	GO:0001221	5	0.000704973	2.95092	12	237	114	6644	MGG_02970,MGG_01362,MGG_12537,MGG_06368,MGG_01816,MGG_10181,MGG_01012,MGG_06421,MGG_04943,MGG_03696,MGG_02875,MGG_05376,	0.0190858
Molecular function	histone H3S28 kinase activity	GO:0044022	9	0.000746021	5.46382	6	64	114	6644	MGG_06368,MGG_01816,MGG_10181,MGG_06421,MGG_00345,MGG_05376,	0.0199538
Molecular function	protein serine/threonine phosphatase activity	GO:0004722	8	0.000894414	2.5985	14	314	114	6644	MGG_01362,MGG_06368,MGG_07456,MGG_06392,MGG_01816,MGG_06421,MGG_10195,MGG_04637,MGG_04943,MGG_03696,MGG_02667,MGG_03595,MGG_05376,MGG_13020,	0.02336
Molecular function	histone serine kinase activity	GO:0035174	8	0.000898407	4.48313	7	91	114	6644	MGG_06368,MGG_01816,MGG_10181,MGG_06421,MGG_00345,MGG_08643,MGG_05376,	0.0231914
Molecular function	catalytic activity, acting on a protein	GO:0140096	3	0.000953676	1.33034	68	2979	114	6644	MGG_09923,MGG_03388,MGG_05203,MGG_02970,MGG_07465,MGG_01362,MGG_11201,MGG_12537,MGG_00664,MGG_02329,MGG_02569,MGG_06368,MGG_07456,MGG_07734,MGG_01079,MGG_01472,MGG_10492,MGG_03526,MGG_01588,MGG_03527,MGG_06910,MGG_09869,MGG_06392,MGG_01816,MGG_10181,MGG_07119,MGG_00446,MGG_05615,MGG_01012,MGG_06421,MGG_01409,MGG_10195,MGG_04637,MGG_06936,MGG_02217,MGG_07547,MGG_09564,MGG_06293,MGG_14002,MGG_00345…	0.0243352
Molecular function	UDP-3-O-[3-hydroxymyristoyl] N-acetylglucosamine deacetylase activity	GO:0008759	6	0.000962563	6.47563	5	45	114	6644	MGG_06368,MGG_01816,MGG_10181,MGG_06421,MGG_05376,	0.0242828
Molecular function	UDP-3-O-acyl-N-acetylglucosamine deacetylase activity	GO:0103117	6	0.000962563	6.47563	5	45	114	6644	MGG_06368,MGG_01816,MGG_10181,MGG_06421,MGG_05376,	0.0242828
Molecular function	protein heterodimerization activity	GO:0046982	5	0.000969296	1.7923	29	943	114	6644	MGG_07465,MGG_01362,MGG_06368,MGG_07456,MGG_01079,MGG_01472,MGG_01588,MGG_01816,MGG_10181,MGG_01012,MGG_06421,MGG_01409,MGG_10195,MGG_02217,MGG_07547,MGG_06293,MGG_00345,MGG_01159,MGG_04943,MGG_03696,MGG_08345,MGG_10323,MGG_02874,MGG_00371,MGG_03087,MGG_03595,MGG_08643,MGG_05376,MGG_04435,	0.0239093
Molecular function	ATP-dependent protein binding	GO:0043008	4	0.00102239	4.38672	7	93	114	6644	MGG_03388,MGG_01362,MGG_06421,MGG_01409,MGG_04943,MGG_03696,MGG_08643,	0.0249419
Molecular function	tau-protein kinase activity	GO:0050321	7	0.00108298	3.47368	9	151	114	6644	MGG_01362,MGG_06368,MGG_01816,MGG_10181,MGG_06421,MGG_04943,MGG_03696,MGG_08643,MGG_05376,	0.0255768
Molecular function	RNA polymerase binding	GO:0070063	5	0.00108777	2.9818	11	215	114	6644	MGG_01362,MGG_06368,MGG_01012,MGG_14002,MGG_04943,MGG_03696,MGG_08104,MGG_11497,MGG_08643,MGG_05376,MGG_04435,	0.0254195
Molecular function	sequence-specific mRNA binding	GO:1990825	7	0.00108924	4.34005	7	94	114	6644	MGG_12537,MGG_04985,MGG_06368,MGG_06421,MGG_00345,MGG_05376,MGG_16887,	0.0251887
Molecular function	protein-exporting ATPase activity	GO:0008564	8	0.00111285	5.06789	6	69	114	6644	MGG_06368,MGG_03527,MGG_01816,MGG_10181,MGG_06421,MGG_05376,	0.0254693
Molecular function	dUTP diphosphatase activity	GO:0004170	8	0.00115948	4.29437	7	95	114	6644	MGG_01362,MGG_01816,MGG_10181,MGG_06421,MGG_04943,MGG_03696,MGG_10323,	0.0262657
Molecular function	cysteine-type endopeptidase regulator activity involved in apoptotic process	GO:0043028	4	0.0011671	3.16743	10	184	114	6644	MGG_07465,MGG_01362,MGG_06368,MGG_01816,MGG_10181,MGG_06421,MGG_00345,MGG_04943,MGG_08345,MGG_05376,	0.0261714
Molecular function	DNA replication origin binding	GO:0003688	8	0.0011671	3.16743	10	184	114	6644	MGG_01362,MGG_10492,MGG_01588,MGG_05615,MGG_06421,MGG_01159,MGG_04943,MGG_03696,MGG_03595,MGG_08122,	0.0261714
Molecular function	myosin light chain kinase activity	GO:0004687	8	0.00120041	4.99549	6	70	114	6644	MGG_06368,MGG_10181,MGG_06421,MGG_00345,MGG_08643,MGG_05376,	0.0263852
Molecular function	protein serine/threonine kinase activity	GO:0004674	7	0.00126771	1.7174	31	1052	114	6644	MGG_03388,MGG_07465,MGG_01362,MGG_06368,MGG_07456,MGG_01588,MGG_03527,MGG_06392,MGG_01816,MGG_10181,MGG_07119,MGG_00446,MGG_05615,MGG_06421,MGG_10195,MGG_02217,MGG_06293,MGG_00345,MGG_01159,MGG_03611,MGG_04943,MGG_03696,MGG_08345,MGG_10323,MGG_02875,MGG_00371,MGG_08643,MGG_05133,MGG_05376,MGG_00518,MGG_04435,	0.0273234
Molecular function	ribosomal protein S6 kinase activity	GO:0004711	8	0.00129316	4.92513	6	71	114	6644	MGG_06368,MGG_01816,MGG_10181,MGG_06421,MGG_00345,MGG_05376,	0.0276039
Molecular function	cyclin-dependent protein serine/threonine kinase activity	GO:0004693	8	0.00137396	3.10004	10	188	114	6644	MGG_01362,MGG_07456,MGG_03527,MGG_06392,MGG_01816,MGG_10181,MGG_10195,MGG_04943,MGG_03696,MGG_08643,	0.0290495
Molecular function	cyclin-dependent protein kinase activity	GO:0097472	7	0.00137396	3.10004	10	188	114	6644	MGG_01362,MGG_07456,MGG_03527,MGG_06392,MGG_01816,MGG_10181,MGG_10195,MGG_04943,MGG_03696,MGG_08643,	0.0290495
Molecular function	protein serine/threonine/tyrosine kinase activity	GO:0004712	7	0.00152726	2.70026	12	259	114	6644	MGG_01362,MGG_06368,MGG_01588,MGG_01816,MGG_10181,MGG_06421,MGG_00345,MGG_04943,MGG_03696,MGG_10323,MGG_08643,MGG_05376,	0.0313938
Molecular function	ATPase binding	GO:0051117	5	0.00154432	2.1453	18	489	114	6644	MGG_01362,MGG_11201,MGG_06368,MGG_07456,MGG_01079,MGG_09235,MGG_01588,MGG_01816,MGG_10181,MGG_06421,MGG_10195,MGG_00345,MGG_04943,MGG_03696,MGG_10323,MGG_08643,MGG_05376,MGG_16887,	0.0314532
Molecular function	phospholipase activator activity	GO:0016004	6	0.00156577	4.07965	7	100	114	6644	MGG_01362,MGG_06368,MGG_10181,MGG_04943,MGG_03696,MGG_08345,MGG_05376,	0.0313153
Molecular function	nuclear receptor coactivator activity	GO:0030374	5	0.00160454	4.72546	6	74	114	6644	MGG_06368,MGG_03527,MGG_10181,MGG_05133,MGG_05376,MGG_13020,	0.0312464
Molecular function	cadherin binding involved in cell-cell adhesion	GO:0098641	7	0.00172007	4.66246	6	75	114	6644	MGG_07456,MGG_01079,MGG_10195,MGG_09714,MGG_10323,MGG_04435,	0.0332049
Molecular function	adrenergic receptor binding	GO:0031690	6	0.00175633	3.99966	7	102	114	6644	MGG_06368,MGG_07456,MGG_01588,MGG_10195,MGG_03595,MGG_05376,MGG_04435,	0.0336125
Molecular function	preprotein binding	GO:0070678	4	0.00186166	5.60391	5	52	114	6644	MGG_06368,MGG_01816,MGG_10181,MGG_06421,MGG_05376,	0.0353238
Molecular function	protein tyrosine phosphatase activity	GO:0004725	8	0.00200667	2.76331	11	232	114	6644	MGG_09923,MGG_03388,MGG_07465,MGG_07456,MGG_07734,MGG_03527,MGG_10195,MGG_04637,MGG_08345,MGG_03595,MGG_04435,	0.0377527
Molecular function	nucleoside triphosphate diphosphatase activity	GO:0047429	7	0.00200667	2.76331	11	232	114	6644	MGG_01362,MGG_06368,MGG_10492,MGG_01816,MGG_10181,MGG_06421,MGG_14150,MGG_04943,MGG_03696,MGG_10323,MGG_05376,	0.0377527
Molecular function	dynactin binding	GO:0034452	5	0.00210482	4.48313	6	78	114	6644	MGG_07465,MGG_01362,MGG_06910,MGG_04943,MGG_03696,MGG_08345,	0.0386174
Molecular function	myosin binding	GO:0017022	5	0.00218405	2.46791	13	307	114	6644	MGG_01362,MGG_06368,MGG_01079,MGG_01588,MGG_10181,MGG_06421,MGG_04943,MGG_03696,MGG_08345,MGG_10323,MGG_06198,MGG_00926,MGG_05376,	0.0397425
Molecular function	nuclear export signal receptor activity	GO:0005049	4	0.00239242	5.29825	5	55	114	6644	MGG_01079,MGG_02526,MGG_10323,MGG_06065,MGG_11513,	0.0431803
Molecular function	8-oxo-GDP phosphatase activity	GO:0044716	8	0.00239242	5.29825	5	55	114	6644	MGG_06368,MGG_01816,MGG_10181,MGG_06421,MGG_05376,	0.0431803
Molecular function	peptide binding	GO:0042277	4	0.00250445	1.66675	30	1049	114	6644	MGG_07465,MGG_01362,MGG_12537,MGG_02329,MGG_02569,MGG_06368,MGG_01079,MGG_10492,MGG_06910,MGG_01816,MGG_06421,MGG_04637,MGG_06936,MGG_00157,MGG_07667,MGG_09564,MGG_06293,MGG_00345,MGG_04943,MGG_09714,MGG_03696,MGG_08345,MGG_08104,MGG_10323,MGG_00371,MGG_08643,MGG_05376,MGG_06065,MGG_11513,MGG_04435,	0.044479
Molecular function	non-membrane spanning protein tyrosine kinase activity	GO:0004715	8	0.00251774	2.42836	13	312	114	6644	MGG_01362,MGG_06368,MGG_03527,MGG_01816,MGG_10181,MGG_06421,MGG_00345,MGG_04943,MGG_09714,MGG_03696,MGG_11497,MGG_08643,MGG_05376,	0.0443601
Molecular function	MAP-kinase scaffold activity	GO:0005078	5	0.00255136	4.31709	6	81	114	6644	MGG_07465,MGG_09125,MGG_01816,MGG_08345,MGG_00371,MGG_06198,	0.0445987
Molecular function	histone H3S10 kinase activity	GO:0035175	9	0.00255136	4.31709	6	81	114	6644	MGG_06368,MGG_01816,MGG_10181,MGG_06421,MGG_00345,MGG_05376,	0.0445987
Molecular function	protein serine/threonine kinase binding	GO:0120283	7	0.00259157	5.20363	5	56	114	6644	MGG_01362,MGG_06368,MGG_04943,MGG_03696,MGG_05376,	0.0445991
Molecular function	neuropeptide receptor activity	GO:0008188	7	0.0027053	3.70877	7	110	114	6644	MGG_01362,MGG_01588,MGG_06421,MGG_04943,MGG_09714,MGG_03696,MGG_14752,	0.0461982
Molecular function	protein kinase activity	GO:0004672	6	0.00274841	1.51732	39	1498	114	6644	MGG_03388,MGG_07465,MGG_01362,MGG_12537,MGG_00664,MGG_06368,MGG_07456,MGG_01079,MGG_01472,MGG_01588,MGG_03527,MGG_06910,MGG_06392,MGG_01816,MGG_10181,MGG_07119,MGG_00446,MGG_05615,MGG_01012,MGG_06421,MGG_10195,MGG_02217,MGG_06293,MGG_00345,MGG_01159,MGG_03611,MGG_04943,MGG_09714,MGG_03696,MGG_08345,MGG_11497,MGG_10323,MGG_02875,MGG_00371,MGG_08643,MGG_05133,MGG_05376,MGG_00518,MGG_04435,	0.0465761
Molecular function	guanyl-nucleotide exchange factor activity	GO:0005085	6	0.00297251	2.38254	13	318	114	6644	MGG_06368,MGG_03527,MGG_06392,MGG_10181,MGG_06421,MGG_06936,MGG_06293,MGG_11497,MGG_10323,MGG_00371,MGG_05376,MGG_06065,MGG_04435,	0.0496163
Molecular function	mRNA regulatory element binding translation repressor activity	GO:0000900	6	0.00299478	3.64254	7	112	114	6644	MGG_03388,MGG_04985,MGG_06368,MGG_06392,MGG_06421,MGG_00345,MGG_05376,	0.049615
Molecular function	8-oxo-dGDP phosphatase activity	GO:0044715	8	0.00302558	5.0242	5	58	114	6644	MGG_06368,MGG_01816,MGG_10181,MGG_06421,MGG_05376,	0.049754
Molecular function	protein domain specific binding	GO:0019904	4	0.0032628	1.48049	41	1614	114	6644	MGG_03388,MGG_07465,MGG_01362,MGG_02329,MGG_06368,MGG_07456,MGG_07734,MGG_01079,MGG_01588,MGG_03527,MGG_06392,MGG_01816,MGG_10181,MGG_00446,MGG_01012,MGG_06421,MGG_10195,MGG_06936,MGG_09564,MGG_06293,MGG_00345,MGG_04943,MGG_02526,MGG_09714,MGG_03696,MGG_08345,MGG_07134,MGG_08104,MGG_10323,MGG_00371,MGG_06198,MGG_00926,MGG_17697,MGG_03595,MGG_08643,MGG_05376,MGG_06065,MGG_16887,MGG_11513,MGG_13020…	0.0532604
Molecular function	neuropeptide binding	GO:0042923	5	0.00330745	3.57864	7	114	114	6644	MGG_01362,MGG_01079,MGG_06421,MGG_04943,MGG_09714,MGG_03696,MGG_10323,	0.0535952
Molecular function	cysteine-type endopeptidase inhibitor activity involved in apoptotic process	GO:0043027	8	0.00365394	4.01936	6	87	114	6644	MGG_06368,MGG_01816,MGG_10181,MGG_06421,MGG_00345,MGG_05376,	0.0579411
Molecular function	8-oxo-7,8-dihydrodeoxyguanosine triphosphate pyrophosphatase activity	GO:0035539	8	0.00365394	4.01936	6	87	114	6644	MGG_06368,MGG_10492,MGG_01816,MGG_10181,MGG_06421,MGG_05376,	0.0579411
Molecular function	8-oxo-7,8-dihydroguanosine triphosphate pyrophosphatase activity	GO:0008413	8	0.00386753	3.97368	6	88	114	6644	MGG_06368,MGG_10492,MGG_01816,MGG_10181,MGG_06421,MGG_05376,	0.0604641
Molecular function	protein kinase A catalytic subunit binding	GO:0034236	7	0.00386753	3.97368	6	88	114	6644	MGG_01362,MGG_01079,MGG_14150,MGG_04943,MGG_03696,MGG_10323,	0.0604641
Molecular function	UDP-glycosyltransferase activity	GO:0008194	5	0.00388898	1.9719	18	532	114	6644	MGG_02329,MGG_06368,MGG_01588,MGG_01816,MGG_10181,MGG_05615,MGG_06421,MGG_06936,MGG_02217,MGG_09564,MGG_00345,MGG_01159,MGG_00865,MGG_00187,MGG_10323,MGG_05376,MGG_16887,MGG_00518,	0.0591338
Molecular function	phosphotransferase activity, alcohol group as acceptor	GO:0016773	5	0.00391901	1.42689	45	1838	114	6644	MGG_03388,MGG_07465,MGG_01362,MGG_12537,MGG_00664,MGG_06368,MGG_07456,MGG_01079,MGG_01472,MGG_01588,MGG_03527,MGG_06910,MGG_06392,MGG_01816,MGG_10181,MGG_07119,MGG_00446,MGG_05615,MGG_01012,MGG_06421,MGG_10195,MGG_14150,MGG_02217,MGG_08636,MGG_06293,MGG_00345,MGG_01159,MGG_03611,MGG_04943,MGG_09714,MGG_03696,MGG_08345,MGG_00187,MGG_11497,MGG_08582,MGG_10323,MGG_02875,MGG_00371,MGG_08643,MGG_05133…	0.059185
Molecular function	cysteine-type deubiquitinase activity	GO:0004843	7	0.00400714	3.45733	7	118	114	6644	MGG_02970,MGG_01362,MGG_03527,MGG_06421,MGG_07547,MGG_04943,MGG_03696,	0.0601071
Molecular function	endonuclease activity	GO:0004519	6	0.00445113	1.62357	29	1041	114	6644	MGG_07465,MGG_01362,MGG_02607,MGG_04985,MGG_02329,MGG_07456,MGG_10492,MGG_03527,MGG_06392,MGG_10181,MGG_01012,MGG_10195,MGG_08636,MGG_07547,MGG_01159,MGG_04943,MGG_03696,MGG_08104,MGG_08582,MGG_10323,MGG_01666,MGG_03087,MGG_03595,MGG_08643,MGG_06065,MGG_11513,MGG_10148,MGG_13020,MGG_00518,	0.0658767
Molecular function	protein binding	GO:0005515	3	0.00448913	1.16977	90	4484	114	6644	MGG_03388,MGG_05203,MGG_02970,MGG_07465,MGG_09125,MGG_01362,MGG_11201,MGG_12537,MGG_02329,MGG_02569,MGG_06368,MGG_07456,MGG_07734,MGG_01079,MGG_09235,MGG_01472,MGG_10492,MGG_01588,MGG_03527,MGG_06910,MGG_09869,MGG_06392,MGG_01816,MGG_10181,MGG_01419,MGG_00446,MGG_03558,MGG_05615,MGG_03151,MGG_01012,MGG_06421,MGG_01409,MGG_10195,MGG_04637,MGG_06936,MGG_03705,MGG_00157,MGG_14150,MGG_02217,MGG_08636…	0.0659992
Molecular function	phospholipase binding	GO:0043274	5	0.00461225	3.04736	8	153	114	6644	MGG_07465,MGG_01362,MGG_06368,MGG_10181,MGG_04943,MGG_03696,MGG_08345,MGG_05376,	0.0673631
Molecular function	SH3 domain binding	GO:0017124	5	0.00470124	2.04046	16	457	114	6644	MGG_01362,MGG_02329,MGG_06368,MGG_01079,MGG_03527,MGG_01816,MGG_06421,MGG_04943,MGG_03696,MGG_07134,MGG_10323,MGG_00371,MGG_17697,MGG_08643,MGG_05376,MGG_04435,	0.0673339
Molecular function	deubiquitinase activity	GO:0101005	6	0.00481405	3.34397	7	122	114	6644	MGG_02970,MGG_01362,MGG_03527,MGG_06421,MGG_07547,MGG_04943,MGG_03696,	0.0685077
Molecular function	histone threonine kinase activity	GO:0035184	8	0.00496089	4.48313	5	65	114	6644	MGG_06368,MGG_10181,MGG_00345,MGG_05133,MGG_05376,	0.0701476
Molecular function	transcription coactivator binding	GO:0001223	6	0.00507714	3.76005	6	93	114	6644	MGG_01362,MGG_06368,MGG_01012,MGG_04943,MGG_03696,MGG_05376,	0.071337
Molecular function	lipid-linked peptidoglycan transporter activity	GO:0015648	6	0.00507714	3.76005	6	93	114	6644	MGG_06368,MGG_01816,MGG_10181,MGG_06421,MGG_00345,MGG_05376,	0.071337
Molecular function	GTP binding	GO:0005525	9	0.00509366	1.51547	35	1346	114	6644	MGG_05203,MGG_02970,MGG_07465,MGG_01362,MGG_12537,MGG_06368,MGG_01079,MGG_10492,MGG_01588,MGG_03527,MGG_06392,MGG_01816,MGG_10181,MGG_07080,MGG_05615,MGG_03151,MGG_06421,MGG_06936,MGG_12739,MGG_09564,MGG_06293,MGG_01159,MGG_04943,MGG_02526,MGG_09714,MGG_03696,MGG_08104,MGG_10323,MGG_02875,MGG_03087,MGG_12956,MGG_03595,MGG_08643,MGG_05376,MGG_00518,	0.0706746
Molecular function	ribonucleoside triphosphate phosphatase activity	GO:0017111	7	0.00520256	1.41599	44	1811	114	6644	MGG_03388,MGG_02970,MGG_07465,MGG_01362,MGG_12537,MGG_02607,MGG_02329,MGG_06368,MGG_07456,MGG_01079,MGG_09235,MGG_10492,MGG_01588,MGG_03527,MGG_06392,MGG_01816,MGG_10181,MGG_07080,MGG_05615,MGG_03151,MGG_01012,MGG_06421,MGG_10195,MGG_12739,MGG_09564,MGG_06293,MGG_01677,MGG_01159,MGG_03611,MGG_04943,MGG_09714,MGG_03696,MGG_08345,MGG_10323,MGG_02875,MGG_00371,MGG_03087,MGG_03595,MGG_05376,MGG_08122…	0.0712944
Molecular function	insulin-like growth factor II binding	GO:0031995	6	0.00529544	4.4152	5	66	114	6644	MGG_01362,MGG_06368,MGG_04943,MGG_03696,MGG_05376,	0.072122
Molecular function	heparin binding	GO:0008201	5	0.00540984	1.91084	18	549	114	6644	MGG_07465,MGG_01362,MGG_02329,MGG_01079,MGG_01588,MGG_06392,MGG_07667,MGG_09564,MGG_00345,MGG_04943,MGG_03696,MGG_08345,MGG_10323,MGG_04054,MGG_08643,MGG_05133,MGG_05376,MGG_07705,	0.0732308
Molecular function	fibroblast growth factor binding	GO:0017134	5	0.00564568	4.34931	5	67	114	6644	MGG_01362,MGG_04943,MGG_03696,MGG_06065,MGG_11513,	0.0759601
Molecular function	cytoskeletal anchor activity	GO:0008093	4	0.00564568	4.34931	5	67	114	6644	MGG_06368,MGG_00345,MGG_11497,MGG_08643,MGG_05376,	0.0759601
Molecular function	protein C-terminus binding	GO:0008022	4	0.00572803	1.82127	20	640	114	6644	MGG_07465,MGG_01362,MGG_02329,MGG_07456,MGG_01079,MGG_01588,MGG_03527,MGG_01816,MGG_10181,MGG_01012,MGG_01409,MGG_10195,MGG_04943,MGG_09714,MGG_03696,MGG_08345,MGG_11497,MGG_03595,MGG_00518,MGG_04435,	0.0761451
Molecular function	microtubule binding	GO:0008017	6	0.00585895	1.85483	19	597	114	6644	MGG_07465,MGG_01362,MGG_02569,MGG_06368,MGG_07456,MGG_01079,MGG_01816,MGG_10181,MGG_06421,MGG_10195,MGG_00157,MGG_01159,MGG_04943,MGG_03696,MGG_08345,MGG_10323,MGG_00371,MGG_03087,MGG_05376,	0.0769637
Molecular function	phospholipase A2 activity	GO:0004623	7	0.0059247	3.64254	6	96	114	6644	MGG_01362,MGG_01588,MGG_08636,MGG_04943,MGG_03696,MGG_08582,	0.0773696
Molecular function	insulin-like growth factor I binding	GO:0031994	6	0.00601198	4.28535	5	68	114	6644	MGG_01362,MGG_06368,MGG_04943,MGG_03696,MGG_05376,	0.0780503
Molecular function	peptidoglycan transmembrane transporter activity	GO:0015647	5	0.00622893	3.60499	6	97	114	6644	MGG_06368,MGG_01816,MGG_10181,MGG_06421,MGG_00345,MGG_05376,	0.0799319
Molecular function	ubiquitin-like protein peptidase activity	GO:0019783	5	0.00624713	3.18723	7	128	114	6644	MGG_02970,MGG_01362,MGG_03527,MGG_06421,MGG_07547,MGG_04943,MGG_03696,	0.0797048
Molecular function	guanyl ribonucleotide binding	GO:0032561	8	0.00629029	1.48381	36	1414	114	6644	MGG_05203,MGG_02970,MGG_07465,MGG_01362,MGG_12537,MGG_06368,MGG_01079,MGG_10492,MGG_01588,MGG_03527,MGG_06392,MGG_01816,MGG_10181,MGG_07080,MGG_05615,MGG_03151,MGG_06421,MGG_06936,MGG_12739,MGG_09564,MGG_06293,MGG_00345,MGG_01159,MGG_04943,MGG_02526,MGG_09714,MGG_03696,MGG_08104,MGG_10323,MGG_02875,MGG_03087,MGG_12956,MGG_03595,MGG_08643,MGG_05376,MGG_00518,	0.0797968
Molecular function	MAP kinase kinase kinase activity	GO:0004709	8	0.0065444	3.56821	6	98	114	6644	MGG_01816,MGG_10181,MGG_06421,MGG_00345,MGG_08643,MGG_05376,	0.0825486
Molecular function	transcription corepressor binding	GO:0001222	6	0.0065444	3.56821	6	98	114	6644	MGG_02970,MGG_12537,MGG_06368,MGG_01816,MGG_10181,MGG_06421,	0.0825486
Molecular function	protein phosphatase regulator activity	GO:0019888	5	0.00662025	2.25603	12	310	114	6644	MGG_06368,MGG_07456,MGG_09235,MGG_01588,MGG_01816,MGG_10195,MGG_00345,MGG_01159,MGG_03696,MGG_08643,MGG_05376,MGG_13020,	0.0825671
Molecular function	transmembrane receptor protein kinase activity	GO:0019199	7	0.00667259	2.16471	13	350	114	6644	MGG_07465,MGG_01362,MGG_12537,MGG_01079,MGG_01472,MGG_06392,MGG_01816,MGG_01012,MGG_04943,MGG_03696,MGG_08345,MGG_10323,MGG_04435,	0.082755
Molecular function	snRNA binding	GO:0017069	6	0.0067243	2.8604	8	163	114	6644	MGG_03388,MGG_07465,MGG_01362,MGG_12537,MGG_04943,MGG_02526,MGG_03696,MGG_08345,	0.082933
Molecular function	guanyl nucleotide binding	GO:0019001	7	0.00674758	1.47754	36	1420	114	6644	MGG_05203,MGG_02970,MGG_07465,MGG_01362,MGG_12537,MGG_06368,MGG_01079,MGG_10492,MGG_01588,MGG_03527,MGG_06392,MGG_01816,MGG_10181,MGG_07080,MGG_05615,MGG_03151,MGG_06421,MGG_06936,MGG_12739,MGG_09564,MGG_06293,MGG_00345,MGG_01159,MGG_04943,MGG_02526,MGG_09714,MGG_03696,MGG_08104,MGG_10323,MGG_02875,MGG_03087,MGG_12956,MGG_03595,MGG_08643,MGG_05376,MGG_00518,	0.0827604
Molecular function	molecular carrier activity	GO:0140104	2	0.00703506	1.72567	22	743	114	6644	MGG_07465,MGG_01362,MGG_02329,MGG_02569,MGG_06368,MGG_01079,MGG_10492,MGG_01588,MGG_06910,MGG_06392,MGG_10181,MGG_01012,MGG_06421,MGG_09564,MGG_00345,MGG_04943,MGG_02526,MGG_03696,MGG_10323,MGG_05376,MGG_06065,MGG_11513,	0.0853434
Molecular function	D-alanine-D-alanine ligase activity	GO:0008716	6	0.00720999	3.49684	6	100	114	6644	MGG_06368,MGG_10492,MGG_01816,MGG_10181,MGG_06421,MGG_05376,	0.0860548
Molecular function	nucleoside diphosphate kinase activity	GO:0004550	7	0.00736566	3.09064	7	132	114	6644	MGG_01362,MGG_01079,MGG_06421,MGG_01159,MGG_04943,MGG_03696,MGG_10323,	0.0874426
Molecular function	protein tyrosine kinase activator activity	GO:0030296	7	0.00748235	2.80871	8	166	114	6644	MGG_01362,MGG_12537,MGG_01816,MGG_01012,MGG_06421,MGG_00743,MGG_04943,MGG_03696,	0.0883554
Molecular function	actin binding	GO:0003779	5	0.00773339	1.59754	27	985	114	6644	MGG_09125,MGG_01362,MGG_06368,MGG_01079,MGG_01588,MGG_06392,MGG_01816,MGG_10181,MGG_06421,MGG_04637,MGG_02217,MGG_12739,MGG_00345,MGG_04943,MGG_03696,MGG_11497,MGG_10323,MGG_02875,MGG_00371,MGG_03087,MGG_17697,MGG_08643,MGG_05376,MGG_06065,MGG_11513,MGG_13020,MGG_04954,	0.0903585
Molecular function	RNA polymerase II complex binding	GO:0000993	7	0.00792335	3.42828	6	102	114	6644	MGG_01362,MGG_14002,MGG_04943,MGG_03696,MGG_08104,MGG_08643,	0.0920934
Molecular function	ribonucleoside-diphosphate reductase activity	GO:0061731	6	0.00802248	2.77527	8	168	114	6644	MGG_01362,MGG_02607,MGG_01816,MGG_10181,MGG_06421,MGG_01159,MGG_04943,MGG_03696,	0.0927599
Molecular function	ribonucleoside-diphosphate reductase activity, thioredoxin disulfide as acceptor	GO:0004748	7	0.00802248	2.77527	8	168	114	6644	MGG_01362,MGG_02607,MGG_01816,MGG_10181,MGG_06421,MGG_01159,MGG_04943,MGG_03696,	0.0927599
Molecular function	kinesin binding	GO:0019894	5	0.0082974	3.02196	7	135	114	6644	MGG_06368,MGG_01079,MGG_01816,MGG_10181,MGG_06421,MGG_00345,MGG_05376,	0.0949497
Molecular function	cAMP-dependent protein kinase activity	GO:0004691	9	0.00868632	3.36235	6	104	114	6644	MGG_06368,MGG_10181,MGG_06421,MGG_00345,MGG_00371,MGG_05376,	0.0983859
Molecular function	calcium ion binding	GO:0005509	6	0.00889177	1.42148	39	1599	114	6644	MGG_03388,MGG_01362,MGG_12537,MGG_02329,MGG_06368,MGG_07456,MGG_01079,MGG_10492,MGG_01588,MGG_03527,MGG_06392,MGG_01816,MGG_10181,MGG_05615,MGG_06421,MGG_01409,MGG_10195,MGG_06936,MGG_14150,MGG_08636,MGG_07547,MGG_06293,MGG_00345,MGG_01159,MGG_04943,MGG_03696,MGG_11497,MGG_08582,MGG_10323,MGG_02875,MGG_02874,MGG_00977,MGG_00371,MGG_03595,MGG_08643,MGG_05376,MGG_00518,MGG_04435,MGG_07705,	0.100202
Molecular function	cell-cell adhesion mediator activity	GO:0098632	6	0.00908698	3.33033	6	105	114	6644	MGG_07456,MGG_01079,MGG_10195,MGG_09714,MGG_10323,MGG_04435,	0.101884
Molecular function	catalytic activity, acting on a nucleic acid	GO:0140640	3	0.00910994	1.31274	53	2353	114	6644	MGG_03388,MGG_07465,MGG_01362,MGG_11201,MGG_02607,MGG_04985,MGG_02329,MGG_02569,MGG_06368,MGG_07456,MGG_01079,MGG_10492,MGG_03527,MGG_06910,MGG_03280,MGG_06392,MGG_01816,MGG_10181,MGG_07080,MGG_01012,MGG_06421,MGG_13217,MGG_01409,MGG_10195,MGG_06936,MGG_02217,MGG_08636,MGG_07547,MGG_01677,MGG_01159,MGG_04943,MGG_03696,MGG_08345,MGG_08582,MGG_10323,MGG_01666,MGG_02875,MGG_00977,MGG_00371,MGG_03087…	0.101628
Molecular function	oxidoreductase activity, acting on CH or CH2 groups, disulfide as acceptor	GO:0016728	5	0.00950125	2.69506	8	173	114	6644	MGG_01362,MGG_02607,MGG_01816,MGG_10181,MGG_06421,MGG_01159,MGG_04943,MGG_03696,	0.105464
Molecular function	insulin-like growth factor binding	GO:0005520	5	0.00956537	3.83426	5	76	114	6644	MGG_01362,MGG_06368,MGG_04943,MGG_03696,MGG_05376,	0.105647
Molecular function	SH2 domain binding	GO:0042169	5	0.00967166	2.935	7	139	114	6644	MGG_07465,MGG_01362,MGG_06421,MGG_04943,MGG_03696,MGG_08345,MGG_04435,	0.10525
Molecular function	nuclear receptor binding	GO:0016922	7	0.00978071	2.06444	13	367	114	6644	MGG_03388,MGG_06368,MGG_01588,MGG_10181,MGG_01012,MGG_01409,MGG_08104,MGG_06198,MGG_05133,MGG_05376,MGG_06065,MGG_11513,MGG_00518,	0.105404
Molecular function	cyclic nucleotide-dependent protein kinase activity	GO:0004690	8	0.00992777	3.26808	6	107	114	6644	MGG_06368,MGG_10181,MGG_06421,MGG_00345,MGG_00371,MGG_05376,	0.106472
Molecular function	phosphatase regulator activity	GO:0019208	4	0.00995345	2.13874	12	327	114	6644	MGG_06368,MGG_07456,MGG_09235,MGG_01588,MGG_01816,MGG_10195,MGG_00345,MGG_01159,MGG_03696,MGG_08643,MGG_05376,MGG_13020,	0.106234
Molecular function	translation repressor activity	GO:0030371	3	0.0104182	2.89337	7	141	114	6644	MGG_03388,MGG_04985,MGG_06368,MGG_06392,MGG_06421,MGG_00345,MGG_05376,	0.110662
Molecular function	pyrophosphatase activity	GO:0016462	6	0.0105784	1.35677	45	1933	114	6644	MGG_03388,MGG_02970,MGG_07465,MGG_01362,MGG_12537,MGG_02607,MGG_02329,MGG_06368,MGG_07456,MGG_01079,MGG_09235,MGG_10492,MGG_01588,MGG_03527,MGG_06392,MGG_01816,MGG_10181,MGG_07080,MGG_05615,MGG_03151,MGG_01012,MGG_06421,MGG_10195,MGG_14150,MGG_12739,MGG_09564,MGG_06293,MGG_01677,MGG_01159,MGG_03611,MGG_04943,MGG_09714,MGG_03696,MGG_08345,MGG_10323,MGG_02875,MGG_00371,MGG_03087,MGG_03595,MGG_05376…	0.111829
Molecular function	farnesyltranstransferase activity	GO:0004311	6	0.0106399	3.73594	5	78	114	6644	MGG_06368,MGG_10181,MGG_06421,MGG_06293,MGG_01159,	0.111946
Molecular function	cyclin-dependent protein serine/threonine kinase regulator activity	GO:0016538	6	0.010653	2.46256	9	213	114	6644	MGG_01362,MGG_09869,MGG_06293,MGG_00345,MGG_01159,MGG_04943,MGG_03696,MGG_03595,MGG_05376,	0.111555
Molecular function	phosphatase activity	GO:0016791	6	0.0107319	1.558	27	1010	114	6644	MGG_09923,MGG_03388,MGG_07465,MGG_01362,MGG_06368,MGG_07456,MGG_07734,MGG_03527,MGG_06392,MGG_01816,MGG_06421,MGG_10195,MGG_04637,MGG_02217,MGG_08636,MGG_06293,MGG_04943,MGG_03696,MGG_08345,MGG_00187,MGG_08104,MGG_08582,MGG_02667,MGG_03595,MGG_05376,MGG_13020,MGG_04435,	0.111331
Molecular function	dynein complex binding	GO:0070840	4	0.0108068	2.87299	7	142	114	6644	MGG_07465,MGG_01362,MGG_02569,MGG_01079,MGG_04943,MGG_03696,MGG_08345,	0.111587
Molecular function	hexosyltransferase activity	GO:0016758	5	0.0108839	1.66085	22	772	114	6644	MGG_02329,MGG_06368,MGG_01079,MGG_01588,MGG_06392,MGG_01816,MGG_10181,MGG_05615,MGG_06421,MGG_06936,MGG_02217,MGG_07547,MGG_09564,MGG_00345,MGG_01159,MGG_00865,MGG_00187,MGG_10323,MGG_08643,MGG_05376,MGG_16887,MGG_00518,	0.111862
Molecular function	myosin II binding	GO:0045159	6	0.0112059	2.8529	7	143	114	6644	MGG_06368,MGG_01588,MGG_10181,MGG_06421,MGG_08345,MGG_00926,MGG_05376,	0.114641
Molecular function	hydrolase activity, acting on acid anhydrides, in phosphorus-containing anhydrides	GO:0016818	5	0.0112126	1.35257	45	1939	114	6644	MGG_03388,MGG_02970,MGG_07465,MGG_01362,MGG_12537,MGG_02607,MGG_02329,MGG_06368,MGG_07456,MGG_01079,MGG_09235,MGG_10492,MGG_01588,MGG_03527,MGG_06392,MGG_01816,MGG_10181,MGG_07080,MGG_05615,MGG_03151,MGG_01012,MGG_06421,MGG_10195,MGG_14150,MGG_12739,MGG_09564,MGG_06293,MGG_01677,MGG_01159,MGG_03611,MGG_04943,MGG_09714,MGG_03696,MGG_08345,MGG_10323,MGG_02875,MGG_00371,MGG_03087,MGG_03595,MGG_05376…	0.114184
Molecular function	signaling receptor binding	GO:0005102	4	0.0117236	1.30939	51	2270	114	6644	MGG_03388,MGG_02970,MGG_07465,MGG_01362,MGG_12537,MGG_02329,MGG_06368,MGG_07456,MGG_01079,MGG_10492,MGG_01588,MGG_03527,MGG_06392,MGG_01816,MGG_10181,MGG_00446,MGG_01012,MGG_06421,MGG_01409,MGG_10195,MGG_04637,MGG_00157,MGG_08636,MGG_12739,MGG_06971,MGG_09564,MGG_00345,MGG_01677,MGG_01159,MGG_03611,MGG_00743,MGG_04943,MGG_09714,MGG_03696,MGG_08345,MGG_08104,MGG_08582,MGG_10323,MGG_02875,MGG_00371…	0.118842
Molecular function	hydrolase activity, acting on acid anhydrides	GO:0016817	4	0.0117655	1.34909	45	1944	114	6644	MGG_03388,MGG_02970,MGG_07465,MGG_01362,MGG_12537,MGG_02607,MGG_02329,MGG_06368,MGG_07456,MGG_01079,MGG_09235,MGG_10492,MGG_01588,MGG_03527,MGG_06392,MGG_01816,MGG_10181,MGG_07080,MGG_05615,MGG_03151,MGG_01012,MGG_06421,MGG_10195,MGG_14150,MGG_12739,MGG_09564,MGG_06293,MGG_01677,MGG_01159,MGG_03611,MGG_04943,MGG_09714,MGG_03696,MGG_08345,MGG_10323,MGG_02875,MGG_00371,MGG_03087,MGG_03595,MGG_05376…	0.118724
Molecular function	carbohydrate derivative binding	GO:0097367	3	0.0118921	1.20387	73	3534	114	6644	MGG_03388,MGG_05203,MGG_02970,MGG_07465,MGG_01362,MGG_11201,MGG_12537,MGG_02607,MGG_02329,MGG_06368,MGG_07456,MGG_01079,MGG_09235,MGG_01472,MGG_10492,MGG_01588,MGG_03527,MGG_06910,MGG_06392,MGG_01816,MGG_10181,MGG_07080,MGG_07119,MGG_05615,MGG_03151,MGG_01012,MGG_06421,MGG_13217,MGG_01409,MGG_10195,MGG_04637,MGG_06936,MGG_00157,MGG_14150,MGG_02217,MGG_08636,MGG_12739,MGG_07667,MGG_09564,MGG_06293…	0.119459
Molecular function	transferase activity, transferring phosphorus-containing groups	GO:0016772	4	0.0121584	1.27889	56	2552	114	6644	MGG_03388,MGG_07465,MGG_01362,MGG_12537,MGG_00664,MGG_02329,MGG_06368,MGG_07456,MGG_01079,MGG_01472,MGG_10492,MGG_01588,MGG_03527,MGG_06910,MGG_06392,MGG_01816,MGG_10181,MGG_07080,MGG_07119,MGG_00446,MGG_05615,MGG_01012,MGG_06421,MGG_01409,MGG_10195,MGG_14150,MGG_02217,MGG_08636,MGG_07547,MGG_06293,MGG_00345,MGG_01677,MGG_01159,MGG_03611,MGG_04943,MGG_09714,MGG_03696,MGG_08345,MGG_00187,MGG_11497…	0.120498
Molecular function	nucleoside diphosphate phosphatase activity	GO:0017110	7	0.0127819	3.09455	6	113	114	6644	MGG_06368,MGG_10492,MGG_01816,MGG_10181,MGG_06421,MGG_05376,	0.126115
Molecular function	protein serine/threonine kinase activator activity	GO:0043539	7	0.0132178	2.14411	11	299	114	6644	MGG_01079,MGG_01816,MGG_00446,MGG_00345,MGG_00743,MGG_10323,MGG_00371,MGG_02667,MGG_03595,MGG_08643,MGG_05376,	0.129838
Molecular function	ribonucleotide binding	GO:0032553	6	0.01432	1.20771	70	3378	114	6644	MGG_03388,MGG_05203,MGG_02970,MGG_07465,MGG_01362,MGG_11201,MGG_12537,MGG_02607,MGG_02329,MGG_06368,MGG_07456,MGG_01079,MGG_09235,MGG_01472,MGG_10492,MGG_01588,MGG_03527,MGG_06910,MGG_06392,MGG_01816,MGG_10181,MGG_07080,MGG_07119,MGG_05615,MGG_03151,MGG_01012,MGG_06421,MGG_01409,MGG_10195,MGG_04637,MGG_06936,MGG_00157,MGG_14150,MGG_02217,MGG_08636,MGG_12739,MGG_09564,MGG_06293,MGG_00345,MGG_01677…	0.139432
Molecular function	nuclease activity	GO:0004518	5	0.0145242	1.4641	31	1234	114	6644	MGG_07465,MGG_01362,MGG_02607,MGG_04985,MGG_02329,MGG_07456,MGG_10492,MGG_03527,MGG_06392,MGG_10181,MGG_01012,MGG_06421,MGG_10195,MGG_08636,MGG_07547,MGG_01159,MGG_04943,MGG_03696,MGG_08104,MGG_08582,MGG_10323,MGG_01666,MGG_00371,MGG_03087,MGG_03595,MGG_08643,MGG_06065,MGG_11513,MGG_10148,MGG_13020,MGG_00518,	0.139583
Molecular function	single-stranded DNA binding	GO:0003697	6	0.0148418	1.66516	20	700	114	6644	MGG_03388,MGG_07465,MGG_01362,MGG_12537,MGG_02329,MGG_01588,MGG_03527,MGG_06392,MGG_01816,MGG_07080,MGG_01012,MGG_06293,MGG_01159,MGG_04943,MGG_03696,MGG_08345,MGG_00977,MGG_08643,MGG_08122,MGG_16887,	0.142021
Molecular function	hydrolase activity, acting on ester bonds	GO:0016788	4	0.0149319	1.294	51	2297	114	6644	MGG_09923,MGG_03388,MGG_07465,MGG_01362,MGG_02607,MGG_04985,MGG_02329,MGG_06368,MGG_07456,MGG_07734,MGG_10492,MGG_01588,MGG_03527,MGG_06392,MGG_01816,MGG_10181,MGG_05615,MGG_01012,MGG_06421,MGG_10195,MGG_04637,MGG_06936,MGG_14150,MGG_02217,MGG_08636,MGG_07547,MGG_07667,MGG_06293,MGG_00345,MGG_01159,MGG_00743,MGG_04943,MGG_03696,MGG_08345,MGG_00187,MGG_08104,MGG_08582,MGG_10323,MGG_01666,MGG_00371…	0.14227
Molecular function	ornithine carbamoyltransferase activity	GO:0004585	6	0.0150477	3.42828	5	85	114	6644	MGG_06368,MGG_06421,MGG_03595,MGG_08643,MGG_05376,	0.142761
Molecular function	endonuclease activity, active with either ribo- or deoxyribonucleic acids and producing 5'-phosphomonoesters	GO:0016893	7	0.0157189	1.75048	17	566	114	6644	MGG_07465,MGG_01362,MGG_02329,MGG_07456,MGG_10492,MGG_06392,MGG_10195,MGG_07547,MGG_01159,MGG_04943,MGG_03696,MGG_01666,MGG_03087,MGG_03595,MGG_08643,MGG_06065,MGG_11513,	0.146621
Molecular function	phosphoprotein binding	GO:0051219	4	0.0160629	2.00392	12	349	114	6644	MGG_07465,MGG_01362,MGG_01588,MGG_00157,MGG_04943,MGG_03696,MGG_08345,MGG_08104,MGG_05376,MGG_06065,MGG_11513,MGG_04435,	0.149203
Molecular function	ATPase regulator activity	GO:0060590	3	0.0165021	3.34947	5	87	114	6644	MGG_07465,MGG_10181,MGG_06421,MGG_08345,MGG_06065,	0.152644
Molecular function	cyclic nucleotide binding	GO:0030551	6	0.016543	2.44108	8	191	114	6644	MGG_01362,MGG_06368,MGG_10181,MGG_00345,MGG_04943,MGG_03696,MGG_00371,MGG_05376,	0.152388
Molecular function	lactose synthase activity	GO:0004461	8	0.0167894	2.91404	6	120	114	6644	MGG_02329,MGG_06368,MGG_01588,MGG_10181,MGG_00345,MGG_05376,	0.154019
Molecular function	cis-regulatory region sequence-specific DNA binding	GO:0000987	9	0.0174355	1.45702	30	1200	114	6644	MGG_01362,MGG_11201,MGG_12537,MGG_02329,MGG_05714,MGG_02569,MGG_06368,MGG_01079,MGG_01472,MGG_03527,MGG_09869,MGG_06392,MGG_01012,MGG_12739,MGG_06971,MGG_06293,MGG_14002,MGG_00345,MGG_01159,MGG_04943,MGG_03696,MGG_02874,MGG_06198,MGG_03595,MGG_08643,MGG_05133,MGG_05376,MGG_08122,MGG_16887,MGG_04435,	0.147174
Molecular function	basal RNA polymerase II transcription machinery binding	GO:0001099	5	0.0175104	2.41578	8	193	114	6644	MGG_01362,MGG_06293,MGG_14002,MGG_04943,MGG_03696,MGG_08104,MGG_08643,MGG_04435,	0.147246
Molecular function	mRNA binding	GO:0003729	6	0.017609	1.40002	35	1457	114	6644	MGG_09923,MGG_03388,MGG_07465,MGG_12537,MGG_04985,MGG_02329,MGG_02569,MGG_06368,MGG_01079,MGG_03527,MGG_03280,MGG_06392,MGG_10181,MGG_01012,MGG_06421,MGG_06936,MGG_00345,MGG_01159,MGG_08345,MGG_08104,MGG_10323,MGG_01666,MGG_02875,MGG_06318,MGG_03595,MGG_05133,MGG_05376,MGG_04160,MGG_06065,MGG_16887,MGG_11513,MGG_13020,MGG_04435,MGG_06459,MGG_01205,	0.147517
Molecular function	catalytic activity, acting on DNA	GO:0140097	4	0.0177039	1.3635	39	1667	114	6644	MGG_03388,MGG_07465,MGG_01362,MGG_02607,MGG_02329,MGG_02569,MGG_06368,MGG_07456,MGG_01079,MGG_10492,MGG_03527,MGG_06392,MGG_01816,MGG_10181,MGG_01012,MGG_06421,MGG_10195,MGG_02217,MGG_08636,MGG_07547,MGG_01159,MGG_04943,MGG_03696,MGG_08345,MGG_08582,MGG_10323,MGG_01666,MGG_00977,MGG_00371,MGG_03087,MGG_17697,MGG_03595,MGG_08643,MGG_05376,MGG_08122,MGG_06065,MGG_11513,MGG_13020,MGG_00518,	0.147754
Molecular function	SNARE binding	GO:0000149	4	0.0182712	2.25119	9	233	114	6644	MGG_03388,MGG_01079,MGG_06910,MGG_07667,MGG_09564,MGG_10323,MGG_03087,MGG_00926,MGG_00522,	0.151918
Molecular function	basal transcription machinery binding	GO:0001098	4	0.018518	2.391	8	195	114	6644	MGG_01362,MGG_06293,MGG_14002,MGG_04943,MGG_03696,MGG_08104,MGG_08643,MGG_04435,	0.152825
Molecular function	calcium channel regulator activity	GO:0005246	5	0.0185517	2.58206	7	158	114	6644	MGG_07465,MGG_06368,MGG_01588,MGG_00345,MGG_08345,MGG_05133,MGG_05376,	0.152536
Molecular function	mitogen-activated protein kinase binding	GO:0051019	7	0.0197386	2.54978	7	160	114	6644	MGG_01362,MGG_06368,MGG_00345,MGG_04943,MGG_03696,MGG_08643,MGG_05376,	0.161102
Molecular function	receptor tyrosine kinase binding	GO:0030971	8	0.0197386	2.54978	7	160	114	6644	MGG_07465,MGG_01588,MGG_03527,MGG_00157,MGG_09714,MGG_08345,MGG_00518,	0.161102
Molecular function	lipase activator activity	GO:0060229	5	0.0197386	2.54978	7	160	114	6644	MGG_01362,MGG_06368,MGG_10181,MGG_04943,MGG_03696,MGG_08345,MGG_05376,	0.161102
Molecular function	kinase activity	GO:0016301	5	0.0203971	1.3087	45	2004	114	6644	MGG_03388,MGG_07465,MGG_01362,MGG_12537,MGG_00664,MGG_06368,MGG_07456,MGG_01079,MGG_01472,MGG_01588,MGG_03527,MGG_06910,MGG_06392,MGG_01816,MGG_10181,MGG_07119,MGG_00446,MGG_05615,MGG_01012,MGG_06421,MGG_10195,MGG_14150,MGG_02217,MGG_08636,MGG_06293,MGG_00345,MGG_01159,MGG_03611,MGG_04943,MGG_09714,MGG_03696,MGG_08345,MGG_00187,MGG_11497,MGG_08582,MGG_10323,MGG_02875,MGG_00371,MGG_08643,MGG_05133…	0.1623
Molecular function	epidermal growth factor receptor binding	GO:0005154	6	0.0205401	3.16743	5	92	114	6644	MGG_01362,MGG_12537,MGG_06392,MGG_04943,MGG_03696,	0.162854
Molecular function	purine ribonucleoside triphosphate binding	GO:0035639	5	0.0208412	1.19839	68	3307	114	6644	MGG_03388,MGG_05203,MGG_02970,MGG_07465,MGG_01362,MGG_11201,MGG_12537,MGG_02607,MGG_02329,MGG_06368,MGG_07456,MGG_01079,MGG_09235,MGG_01472,MGG_10492,MGG_01588,MGG_03527,MGG_06910,MGG_06392,MGG_01816,MGG_10181,MGG_07080,MGG_07119,MGG_05615,MGG_03151,MGG_01012,MGG_06421,MGG_01409,MGG_10195,MGG_04637,MGG_06936,MGG_00157,MGG_14150,MGG_02217,MGG_08636,MGG_12739,MGG_09564,MGG_06293,MGG_00345,MGG_01677…	0.164653
Molecular function	phosphoric ester hydrolase activity	GO:0042578	5	0.0208749	1.44952	29	1166	114	6644	MGG_09923,MGG_03388,MGG_07465,MGG_01362,MGG_06368,MGG_07456,MGG_07734,MGG_03527,MGG_06392,MGG_01816,MGG_06421,MGG_10195,MGG_04637,MGG_14150,MGG_02217,MGG_08636,MGG_06293,MGG_04943,MGG_03696,MGG_08345,MGG_00187,MGG_08104,MGG_08582,MGG_02667,MGG_03595,MGG_05376,MGG_13020,MGG_00518,MGG_04435,	0.164335
Molecular function	ferric iron binding	GO:0008199	8	0.0209779	2.5183	7	162	114	6644	MGG_07465,MGG_06368,MGG_07456,MGG_03527,MGG_10181,MGG_10195,MGG_05376,	0.164561
Molecular function	cyclin binding	GO:0030332	4	0.0217027	2.18553	9	240	114	6644	MGG_02970,MGG_07465,MGG_01362,MGG_03527,MGG_10181,MGG_04943,MGG_03696,MGG_08345,MGG_08643,	0.167291
Molecular function	identical protein binding	GO:0042802	4	0.0219198	1.21103	64	3080	114	6644	MGG_03388,MGG_02970,MGG_07465,MGG_01362,MGG_11201,MGG_12537,MGG_02329,MGG_02569,MGG_06368,MGG_07456,MGG_01079,MGG_10492,MGG_01588,MGG_03527,MGG_06910,MGG_09869,MGG_06392,MGG_01816,MGG_10181,MGG_00446,MGG_03558,MGG_01012,MGG_06421,MGG_01409,MGG_10195,MGG_04637,MGG_06936,MGG_00157,MGG_02217,MGG_08636,MGG_07547,MGG_06971,MGG_09564,MGG_06293,MGG_00345,MGG_01677,MGG_01159,MGG_00743,MGG_04943,MGG_09714…	0.168381
Molecular function	phospholipase activity	GO:0004620	6	0.0222388	1.98479	11	323	114	6644	MGG_01362,MGG_02607,MGG_01588,MGG_08636,MGG_07667,MGG_00345,MGG_04943,MGG_03696,MGG_08582,MGG_05376,MGG_00518,	0.170242
Molecular function	oxygen carrier activity	GO:0005344	3	0.022351	1.80117	14	453	114	6644	MGG_07465,MGG_01362,MGG_02329,MGG_06368,MGG_01588,MGG_06910,MGG_10181,MGG_01012,MGG_06421,MGG_09564,MGG_00345,MGG_04943,MGG_03696,MGG_05376,	0.170513
Molecular function	microfilament motor activity	GO:0000146	3	0.0235727	2.28552	8	204	114	6644	MGG_01362,MGG_06368,MGG_06421,MGG_04637,MGG_04943,MGG_03696,MGG_08643,MGG_05376,	0.1762
Molecular function	GTPase activity	GO:0003924	8	0.024506	1.45702	27	1080	114	6644	MGG_02970,MGG_07465,MGG_12537,MGG_06368,MGG_01079,MGG_10492,MGG_01588,MGG_03527,MGG_06392,MGG_10181,MGG_07080,MGG_05615,MGG_03151,MGG_06421,MGG_12739,MGG_09564,MGG_06293,MGG_01159,MGG_03611,MGG_09714,MGG_08345,MGG_10323,MGG_02875,MGG_03087,MGG_03595,MGG_05376,MGG_00518,	0.182561
Molecular function	purine ribonucleotide binding	GO:0032555	7	0.024872	1.19012	68	3330	114	6644	MGG_03388,MGG_05203,MGG_02970,MGG_07465,MGG_01362,MGG_11201,MGG_12537,MGG_02607,MGG_02329,MGG_06368,MGG_07456,MGG_01079,MGG_09235,MGG_01472,MGG_10492,MGG_01588,MGG_03527,MGG_06910,MGG_06392,MGG_01816,MGG_10181,MGG_07080,MGG_07119,MGG_05615,MGG_03151,MGG_01012,MGG_06421,MGG_01409,MGG_10195,MGG_04637,MGG_06936,MGG_00157,MGG_14150,MGG_02217,MGG_08636,MGG_12739,MGG_09564,MGG_06293,MGG_00345,MGG_01677…	0.184669
Molecular function	folic acid binding	GO:0005542	6	0.0251773	3.00416	5	97	114	6644	MGG_12537,MGG_06368,MGG_06421,MGG_00345,MGG_05376,	0.183258
Molecular function	nuclear androgen receptor binding	GO:0050681	8	0.0255435	2.64912	6	132	114	6644	MGG_06368,MGG_10181,MGG_01012,MGG_06198,MGG_05133,MGG_05376,	0.185316
Molecular function	acid-amino acid ligase activity	GO:0016881	5	0.0255805	2.02364	10	288	114	6644	MGG_12537,MGG_06368,MGG_10492,MGG_01816,MGG_10181,MGG_06421,MGG_00345,MGG_08643,MGG_05376,MGG_13020,	0.18498
Molecular function	endoribonuclease activity	GO:0004521	7	0.0263137	1.72089	15	508	114	6644	MGG_07465,MGG_01362,MGG_04985,MGG_02329,MGG_10492,MGG_06392,MGG_07547,MGG_01159,MGG_04943,MGG_03696,MGG_01666,MGG_03087,MGG_08643,MGG_10148,MGG_13020,	0.189663
Molecular function	RNA polymerase core enzyme binding	GO:0043175	6	0.0263881	2.6292	6	133	114	6644	MGG_01362,MGG_14002,MGG_04943,MGG_03696,MGG_08104,MGG_08643,	0.189584
Molecular function	RNA-DNA hybrid ribonuclease activity	GO:0004523	9	0.0266754	2.00968	10	290	114	6644	MGG_07465,MGG_01362,MGG_10492,MGG_06392,MGG_07547,MGG_04943,MGG_03696,MGG_01666,MGG_03087,MGG_08643,	0.190416
Molecular function	protein phosphorylated amino acid binding	GO:0045309	5	0.0267677	2.23084	8	209	114	6644	MGG_07465,MGG_01362,MGG_01588,MGG_00157,MGG_04943,MGG_03696,MGG_08345,MGG_04435,	0.190462
Molecular function	phosphatidylinositol-4,5-bisphosphate binding	GO:0005546	8	0.0267677	2.23084	8	209	114	6644	MGG_01079,MGG_10181,MGG_03558,MGG_06421,MGG_00345,MGG_10323,MGG_12956,MGG_05376,	0.190462
Molecular function	deoxynucleoside kinase activity	GO:0019136	8	0.0267677	2.23084	8	209	114	6644	MGG_01362,MGG_06368,MGG_06421,MGG_00345,MGG_01159,MGG_04943,MGG_03696,MGG_05376,	0.190462
Molecular function	purine nucleotide binding	GO:0017076	6	0.026818	1.18655	68	3340	114	6644	MGG_03388,MGG_05203,MGG_02970,MGG_07465,MGG_01362,MGG_11201,MGG_12537,MGG_02607,MGG_02329,MGG_06368,MGG_07456,MGG_01079,MGG_09235,MGG_01472,MGG_10492,MGG_01588,MGG_03527,MGG_06910,MGG_06392,MGG_01816,MGG_10181,MGG_07080,MGG_07119,MGG_05615,MGG_03151,MGG_01012,MGG_06421,MGG_01409,MGG_10195,MGG_04637,MGG_06936,MGG_00157,MGG_14150,MGG_02217,MGG_08636,MGG_12739,MGG_09564,MGG_06293,MGG_00345,MGG_01677…	0.189003
Molecular function	double-stranded DNA binding	GO:0003690	6	0.0269864	1.31292	41	1820	114	6644	MGG_03388,MGG_07465,MGG_01362,MGG_11201,MGG_12537,MGG_02329,MGG_05714,MGG_02569,MGG_06368,MGG_01079,MGG_01472,MGG_10492,MGG_01588,MGG_03527,MGG_06910,MGG_09869,MGG_06392,MGG_05615,MGG_01012,MGG_06421,MGG_06936,MGG_12739,MGG_06971,MGG_06293,MGG_14002,MGG_00345,MGG_01159,MGG_04943,MGG_03696,MGG_08345,MGG_02874,MGG_06198,MGG_03595,MGG_08643,MGG_05133,MGG_05376,MGG_08122,MGG_04160,MGG_16887,MGG_00518…	0.18899
Molecular function	dihydrofolate reductase activity	GO:0004146	6	0.0272061	2.94347	5	99	114	6644	MGG_02607,MGG_06368,MGG_01816,MGG_06421,MGG_01159,	0.189929
Molecular function	phosphatidylinositol-3,4,5-trisphosphate binding	GO:0005547	7	0.0272061	2.94347	5	99	114	6644	MGG_06368,MGG_10181,MGG_06421,MGG_00345,MGG_05376,	0.189929
Molecular function	thymidine kinase activity	GO:0004797	9	0.0272298	2.38576	7	171	114	6644	MGG_01362,MGG_06368,MGG_06421,MGG_00345,MGG_04943,MGG_03696,MGG_05376,	0.188907
Molecular function	sequence-specific double-stranded DNA binding	GO:1990837	7	0.0273397	1.33333	38	1661	114	6644	MGG_07465,MGG_01362,MGG_11201,MGG_12537,MGG_02329,MGG_05714,MGG_02569,MGG_06368,MGG_01079,MGG_01472,MGG_10492,MGG_01588,MGG_03527,MGG_06910,MGG_09869,MGG_06392,MGG_05615,MGG_01012,MGG_06421,MGG_06936,MGG_12739,MGG_06971,MGG_06293,MGG_14002,MGG_00345,MGG_01159,MGG_04943,MGG_03696,MGG_08345,MGG_02874,MGG_06198,MGG_03595,MGG_08643,MGG_05133,MGG_05376,MGG_08122,MGG_16887,MGG_04435,	0.189078
Molecular function	neurotransmitter receptor regulator activity	GO:0099602	4	0.0282585	2.91404	5	100	114	6644	MGG_01362,MGG_01079,MGG_01816,MGG_04943,MGG_03696,	0.194826
Molecular function	acetylcholine receptor regulator activity	GO:0030548	5	0.0282585	2.91404	5	100	114	6644	MGG_01362,MGG_01079,MGG_01816,MGG_04943,MGG_03696,	0.194826
Molecular function	MHC class II receptor activity	GO:0032395	5	0.0282585	2.91404	5	100	114	6644	MGG_07465,MGG_02329,MGG_08345,MGG_06065,MGG_11513,	0.194826
Molecular function	RNA polymerase II cis-regulatory region sequence-specific DNA binding	GO:0000978	10	0.0282721	1.42645	28	1144	114	6644	MGG_01362,MGG_11201,MGG_12537,MGG_02329,MGG_05714,MGG_02569,MGG_06368,MGG_01079,MGG_01472,MGG_03527,MGG_09869,MGG_06392,MGG_01012,MGG_12739,MGG_06971,MGG_14002,MGG_00345,MGG_01159,MGG_04943,MGG_03696,MGG_02874,MGG_06198,MGG_03595,MGG_05133,MGG_05376,MGG_08122,MGG_16887,MGG_04435,	0.19312
Molecular function	protein tyrosine kinase activity	GO:0004713	7	0.0283952	1.5819	19	700	114	6644	MGG_01362,MGG_12537,MGG_06368,MGG_01079,MGG_01472,MGG_03527,MGG_06392,MGG_01816,MGG_10181,MGG_01012,MGG_06421,MGG_00345,MGG_04943,MGG_09714,MGG_03696,MGG_11497,MGG_10323,MGG_08643,MGG_05376,	0.193366
Molecular function	G protein-coupled peptide receptor activity	GO:0008528	6	0.0290544	1.84044	12	380	114	6644	MGG_01362,MGG_01079,MGG_10492,MGG_01588,MGG_06392,MGG_06421,MGG_02217,MGG_04943,MGG_09714,MGG_03696,MGG_10323,MGG_14752,	0.193116
Molecular function	phosphotransferase activity, for other substituted phosphate groups	GO:0016780	5	0.0292725	2.07323	9	253	114	6644	MGG_06368,MGG_01816,MGG_10181,MGG_06421,MGG_06293,MGG_00345,MGG_01159,MGG_08643,MGG_05376,	0.193985
Molecular function	small ribosomal subunit rRNA binding	GO:0070181	7	0.0293365	2.88518	5	101	114	6644	MGG_07465,MGG_12537,MGG_13217,MGG_01159,MGG_08345,	0.193831
Molecular function	AMP-activated protein kinase activity	GO:0004679	8	0.0293365	2.88518	5	101	114	6644	MGG_06368,MGG_10181,MGG_06421,MGG_00345,MGG_05376,	0.193831
Molecular function	p53 binding	GO:0002039	4	0.0295329	2.18895	8	213	114	6644	MGG_07465,MGG_03527,MGG_01816,MGG_01012,MGG_06421,MGG_14002,MGG_08643,MGG_05376,	0.193973
Molecular function	beta-catenin binding	GO:0008013	4	0.029923	2.06506	9	254	114	6644	MGG_07465,MGG_01362,MGG_01588,MGG_01012,MGG_04943,MGG_03696,MGG_08345,MGG_06198,MGG_04435,	0.195956
Molecular function	G protein-coupled receptor binding	GO:0001664	5	0.0302555	1.54796	20	753	114	6644	MGG_06368,MGG_07456,MGG_01079,MGG_01588,MGG_03527,MGG_01816,MGG_10181,MGG_01012,MGG_06421,MGG_10195,MGG_00157,MGG_01159,MGG_10323,MGG_00371,MGG_03595,MGG_08643,MGG_05376,MGG_06065,MGG_11513,MGG_04435,	0.195254
Molecular function	transferase activity	GO:0016740	3	0.030365	1.16153	74	3713	114	6644	MGG_03388,MGG_05203,MGG_02970,MGG_07465,MGG_01362,MGG_11201,MGG_12537,MGG_00664,MGG_02329,MGG_02569,MGG_06368,MGG_07456,MGG_01079,MGG_01472,MGG_10492,MGG_03526,MGG_01588,MGG_03527,MGG_06910,MGG_06392,MGG_01816,MGG_10181,MGG_07080,MGG_07119,MGG_00446,MGG_05615,MGG_01012,MGG_06421,MGG_13217,MGG_01409,MGG_10195,MGG_06936,MGG_14150,MGG_02217,MGG_08636,MGG_07547,MGG_09564,MGG_06293,MGG_14002,MGG_00345…	0.195392
Molecular function	phosphorus-oxygen lyase activity	GO:0016849	4	0.0304403	2.8569	5	102	114	6644	MGG_04985,MGG_01588,MGG_10181,MGG_01159,MGG_02875,	0.195311
Molecular function	dynein intermediate chain binding	GO:0045505	4	0.03157	2.82916	5	103	114	6644	MGG_07465,MGG_01079,MGG_06910,MGG_08345,MGG_10323,	0.201395
Molecular function	protein kinase C binding	GO:0005080	7	0.0317326	2.15854	8	216	114	6644	MGG_07465,MGG_06368,MGG_01588,MGG_00345,MGG_08345,MGG_05133,MGG_05376,MGG_04435,	0.200702
Molecular function	transmembrane receptor protein tyrosine kinase activity	GO:0004714	8	0.0319357	2.04096	9	257	114	6644	MGG_01362,MGG_12537,MGG_01079,MGG_01472,MGG_06392,MGG_01012,MGG_04943,MGG_03696,MGG_10323,	0.201413
Molecular function	growth factor binding	GO:0019838	4	0.0320056	1.76197	13	430	114	6644	MGG_01362,MGG_02329,MGG_06368,MGG_06392,MGG_01816,MGG_01012,MGG_04943,MGG_03696,MGG_04054,MGG_05376,MGG_06065,MGG_11513,MGG_04435,	0.201281
Molecular function	glycosyltransferase activity	GO:0016757	4	0.0322815	1.41042	28	1157	114	6644	MGG_02329,MGG_06368,MGG_01079,MGG_01588,MGG_03527,MGG_06392,MGG_01816,MGG_10181,MGG_05615,MGG_06421,MGG_06936,MGG_02217,MGG_07547,MGG_09564,MGG_06293,MGG_00345,MGG_01159,MGG_00865,MGG_09714,MGG_00187,MGG_10323,MGG_00371,MGG_08643,MGG_05376,MGG_06065,MGG_16887,MGG_11513,MGG_00518,	0.202443
Molecular function	lipase activity	GO:0016298	5	0.0325111	1.67473	15	522	114	6644	MGG_03388,MGG_01362,MGG_02607,MGG_01588,MGG_10181,MGG_06421,MGG_08636,MGG_07667,MGG_00345,MGG_04943,MGG_03696,MGG_08582,MGG_08643,MGG_05376,MGG_00518,	0.203309
Molecular function	mRNA 3'-UTR binding	GO:0003730	7	0.0326606	1.94269	10	300	114	6644	MGG_12537,MGG_04985,MGG_03527,MGG_06392,MGG_01012,MGG_06318,MGG_05133,MGG_05376,MGG_16887,MGG_13020,	0.20367
Molecular function	peptide receptor activity	GO:0001653	4	0.0333923	1.8025	12	388	114	6644	MGG_01362,MGG_01079,MGG_10492,MGG_01588,MGG_06392,MGG_06421,MGG_02217,MGG_04943,MGG_09714,MGG_03696,MGG_10323,MGG_14752,	0.204781
Molecular function	nucleotide binding	GO:0000166	5	0.03358	1.16021	73	3667	114	6644	MGG_03388,MGG_05203,MGG_02970,MGG_07465,MGG_01362,MGG_11201,MGG_12537,MGG_02607,MGG_02329,MGG_06368,MGG_07456,MGG_01079,MGG_09235,MGG_01472,MGG_10492,MGG_01588,MGG_03527,MGG_06910,MGG_06392,MGG_01816,MGG_10181,MGG_07080,MGG_07119,MGG_05615,MGG_03151,MGG_01012,MGG_06421,MGG_01409,MGG_10195,MGG_04637,MGG_06936,MGG_00157,MGG_14150,MGG_02217,MGG_08636,MGG_12739,MGG_09564,MGG_06293,MGG_00345,MGG_01677…	0.20424
Molecular function	nucleoside phosphate binding	GO:1901265	4	0.03358	1.16021	73	3667	114	6644	MGG_03388,MGG_05203,MGG_02970,MGG_07465,MGG_01362,MGG_11201,MGG_12537,MGG_02607,MGG_02329,MGG_06368,MGG_07456,MGG_01079,MGG_09235,MGG_01472,MGG_10492,MGG_01588,MGG_03527,MGG_06910,MGG_06392,MGG_01816,MGG_10181,MGG_07080,MGG_07119,MGG_05615,MGG_03151,MGG_01012,MGG_06421,MGG_01409,MGG_10195,MGG_04637,MGG_06936,MGG_00157,MGG_14150,MGG_02217,MGG_08636,MGG_12739,MGG_09564,MGG_06293,MGG_00345,MGG_01677…	0.20424
Molecular function	DNA-binding transcription repressor activity	GO:0001217	4	0.0345357	1.85285	11	346	114	6644	MGG_11201,MGG_12537,MGG_06368,MGG_03527,MGG_09869,MGG_12739,MGG_00345,MGG_01159,MGG_05133,MGG_05376,MGG_16887,	0.197601
Molecular function	GTPase activating protein binding	GO:0032794	4	0.0346503	2.26647	7	180	114	6644	MGG_07465,MGG_01079,MGG_12739,MGG_03611,MGG_08345,MGG_10323,MGG_17697,	0.197747
Molecular function	ion binding	GO:0043167	3	0.0350744	1.09811	95	5042	114	6644	MGG_09923,MGG_03388,MGG_05203,MGG_02970,MGG_07465,MGG_01362,MGG_11201,MGG_12537,MGG_02607,MGG_04985,MGG_02329,MGG_05714,MGG_02569,MGG_06368,MGG_07456,MGG_01079,MGG_09235,MGG_01472,MGG_10492,MGG_03526,MGG_01588,MGG_03527,MGG_06910,MGG_09869,MGG_06392,MGG_01816,MGG_10181,MGG_07080,MGG_07119,MGG_00446,MGG_03558,MGG_05615,MGG_03151,MGG_01012,MGG_06421,MGG_01409,MGG_10195,MGG_04637,MGG_06936,MGG_00157…	0.196134
Molecular function	nucleocytoplasmic carrier activity	GO:0140142	3	0.0363507	2.7234	5	107	114	6644	MGG_01079,MGG_02526,MGG_10323,MGG_06065,MGG_11513,	0.20276
Molecular function	protein serine kinase activity	GO:0106310	7	0.0367459	1.4962	21	818	114	6644	MGG_03388,MGG_07465,MGG_01362,MGG_06368,MGG_03527,MGG_06392,MGG_01816,MGG_10181,MGG_07119,MGG_06421,MGG_02217,MGG_00345,MGG_01159,MGG_03611,MGG_04943,MGG_03696,MGG_08345,MGG_02875,MGG_08643,MGG_05133,MGG_05376,	0.204451
Molecular function	magnesium ion binding	GO:0000287	6	0.0368544	1.31327	37	1642	114	6644	MGG_07465,MGG_01362,MGG_11201,MGG_04985,MGG_02329,MGG_06368,MGG_01079,MGG_10492,MGG_01588,MGG_03527,MGG_01816,MGG_10181,MGG_06421,MGG_01409,MGG_08636,MGG_07547,MGG_06293,MGG_00345,MGG_01159,MGG_04943,MGG_03696,MGG_08345,MGG_00187,MGG_08104,MGG_08582,MGG_10323,MGG_02875,MGG_06318,MGG_03087,MGG_03595,MGG_08643,MGG_05133,MGG_05376,MGG_06065,MGG_11513,MGG_13020,MGG_00518,	0.204542
Molecular function	nucleoside kinase activity	GO:0019206	7	0.0372981	2.09079	8	223	114	6644	MGG_01362,MGG_06368,MGG_06421,MGG_00345,MGG_01159,MGG_04943,MGG_03696,MGG_05376,	0.205974
Molecular function	prenyltransferase activity	GO:0004659	5	0.0373967	2.22932	7	183	114	6644	MGG_06368,MGG_01079,MGG_10181,MGG_06421,MGG_06293,MGG_01159,MGG_10323,	0.20249
Molecular function	protein-transporting ATPase activity	GO:0015450	7	0.0373967	2.22932	7	183	114	6644	MGG_06368,MGG_03527,MGG_01816,MGG_10181,MGG_06421,MGG_05376,MGG_11513,	0.20249
Molecular function	carbohydrate phosphatase activity	GO:0019203	7	0.0383433	2.2172	7	184	114	6644	MGG_06368,MGG_02217,MGG_08636,MGG_06293,MGG_00187,MGG_08582,MGG_05376,	0.206107
Molecular function	RNA polymerase II general transcription initiation factor activity	GO:0016251	3	0.0393056	2.20522	7	185	114	6644	MGG_07465,MGG_01362,MGG_01012,MGG_01409,MGG_04943,MGG_03696,MGG_08345,	0.210261
Molecular function	protease binding	GO:0002020	5	0.0399766	1.57016	17	631	114	6644	MGG_01362,MGG_02329,MGG_06368,MGG_01816,MGG_10181,MGG_01012,MGG_06421,MGG_00345,MGG_04943,MGG_03696,MGG_08345,MGG_11497,MGG_08643,MGG_05376,MGG_06065,MGG_11513,MGG_04435,	0.213337
Molecular function	phospholipid binding	GO:0005543	4	0.0401586	1.4201	25	1026	114	6644	MGG_07465,MGG_01362,MGG_06368,MGG_01079,MGG_10492,MGG_10181,MGG_03558,MGG_06421,MGG_06936,MGG_00157,MGG_06293,MGG_00345,MGG_04943,MGG_03696,MGG_08345,MGG_11497,MGG_10323,MGG_00371,MGG_03087,MGG_12956,MGG_03595,MGG_08643,MGG_05376,MGG_04435,MGG_04954,	0.213794
Molecular function	enzyme inhibitor activity	GO:0004857	4	0.0403103	1.32722	34	1493	114	6644	MGG_02970,MGG_07465,MGG_01362,MGG_12537,MGG_02329,MGG_06368,MGG_01079,MGG_01588,MGG_03527,MGG_06910,MGG_01816,MGG_10181,MGG_00446,MGG_01012,MGG_06421,MGG_04637,MGG_14150,MGG_02217,MGG_06293,MGG_00345,MGG_01159,MGG_04943,MGG_03696,MGG_08345,MGG_11497,MGG_10323,MGG_02874,MGG_00371,MGG_00926,MGG_08643,MGG_05376,MGG_06065,MGG_11513,MGG_01205,	0.214088
Molecular function	protein tyrosine kinase binding	GO:1990782	7	0.0404635	1.80588	11	355	114	6644	MGG_07465,MGG_12537,MGG_02329,MGG_01079,MGG_01588,MGG_03527,MGG_00157,MGG_09714,MGG_08345,MGG_10323,MGG_00518,	0.214389
Molecular function	cytochrome-c oxidase activity	GO:0004129	8	0.0405856	1.66177	14	491	114	6644	MGG_07465,MGG_01362,MGG_06368,MGG_01079,MGG_10492,MGG_03526,MGG_06910,MGG_06392,MGG_09564,MGG_00345,MGG_04943,MGG_03696,MGG_08345,MGG_05376,	0.214524
Molecular function	growth factor receptor binding	GO:0070851	5	0.0411635	1.80081	11	356	114	6644	MGG_01362,MGG_12537,MGG_02329,MGG_01079,MGG_01588,MGG_06392,MGG_01012,MGG_04943,MGG_03696,MGG_08643,MGG_04435,	0.217062
Molecular function	UDP-galactosyltransferase activity	GO:0035250	7	0.0424955	2.34687	6	149	114	6644	MGG_02329,MGG_06368,MGG_01588,MGG_10181,MGG_00345,MGG_05376,	0.220937
Molecular function	actin filament binding	GO:0051015	6	0.0425677	1.61592	15	541	114	6644	MGG_09125,MGG_01362,MGG_06368,MGG_10181,MGG_04637,MGG_02217,MGG_12739,MGG_00345,MGG_04943,MGG_03696,MGG_11497,MGG_17697,MGG_05376,MGG_06065,MGG_11513,	0.220795
Molecular function	lipoprotein particle binding	GO:0071813	5	0.0429246	2.60182	5	112	114	6644	MGG_01409,MGG_07667,MGG_00345,MGG_00977,MGG_05376,	0.222127
Molecular function	protein-lipid complex binding	GO:0071814	4	0.0429246	2.60182	5	112	114	6644	MGG_01409,MGG_07667,MGG_00345,MGG_00977,MGG_05376,	0.222127
Molecular function	ABC-type protein transporter activity	GO:0015462	8	0.0429246	2.60182	5	112	114	6644	MGG_06368,MGG_01816,MGG_10181,MGG_06421,MGG_05376,	0.222127
Molecular function	cell adhesion mediator activity	GO:0098631	5	0.0443553	2.14718	7	190	114	6644	MGG_07456,MGG_01079,MGG_06392,MGG_10195,MGG_09714,MGG_10323,MGG_04435,	0.22741
Molecular function	heme binding	GO:0020037	5	0.0445195	1.36082	29	1242	114	6644	MGG_07465,MGG_01362,MGG_12537,MGG_02329,MGG_06368,MGG_01588,MGG_06910,MGG_06392,MGG_10181,MGG_01012,MGG_06421,MGG_06936,MGG_02217,MGG_09564,MGG_00345,MGG_01159,MGG_04943,MGG_09714,MGG_03696,MGG_10323,MGG_02874,MGG_00977,MGG_03595,MGG_08643,MGG_05133,MGG_05376,MGG_06065,MGG_11513,MGG_07705,	0.227726
Molecular function	carboxylic ester hydrolase activity	GO:0052689	5	0.0452133	1.48109	20	787	114	6644	MGG_03388,MGG_07465,MGG_01362,MGG_02607,MGG_01588,MGG_10181,MGG_01012,MGG_06421,MGG_06936,MGG_08636,MGG_07667,MGG_00345,MGG_00743,MGG_04943,MGG_03696,MGG_08345,MGG_08582,MGG_08643,MGG_05376,MGG_10148,	0.230744
Molecular function	endoribonuclease activity, producing 5'-phosphomonoesters	GO:0016891	8	0.0455332	1.71835	12	407	114	6644	MGG_07465,MGG_01362,MGG_02329,MGG_10492,MGG_06392,MGG_07547,MGG_01159,MGG_04943,MGG_03696,MGG_01666,MGG_03087,MGG_08643,	0.230259
Molecular function	endodeoxyribonuclease activity	GO:0004520	7	0.0455422	1.77096	11	362	114	6644	MGG_02607,MGG_07456,MGG_03527,MGG_06392,MGG_01012,MGG_10195,MGG_10323,MGG_03595,MGG_06065,MGG_11513,MGG_13020,	0.229781
Molecular function	oxidoreductase activity, acting on CH or CH2 groups	GO:0016725	4	0.0457233	1.83273	10	318	114	6644	MGG_01362,MGG_02607,MGG_02329,MGG_01816,MGG_10181,MGG_06421,MGG_02217,MGG_01159,MGG_04943,MGG_03696,	0.230172
Molecular function	RNA polymerase II CTD heptapeptide repeat kinase activity	GO:0008353	8	0.0460801	2.30055	6	152	114	6644	MGG_01362,MGG_01816,MGG_10181,MGG_04943,MGG_03696,MGG_08643,	0.231443
Molecular function	chaperone binding	GO:0051087	4	0.0462475	1.71414	12	408	114	6644	MGG_07465,MGG_09235,MGG_10492,MGG_01419,MGG_03611,MGG_08345,MGG_11497,MGG_08643,MGG_06065,MGG_11513,MGG_04435,MGG_06459,	0.23176
Molecular function	transposase activity	GO:0004803	5	0.0463415	2.00105	8	233	114	6644	MGG_03388,MGG_07465,MGG_07456,MGG_01079,MGG_10195,MGG_08345,MGG_10323,MGG_00977,	0.231708
Molecular function	signaling receptor activity	GO:0038023	3	0.0472711	1.3034	35	1565	114	6644	MGG_07465,MGG_09125,MGG_01362,MGG_12537,MGG_02329,MGG_06368,MGG_01079,MGG_01472,MGG_10492,MGG_01588,MGG_03527,MGG_06392,MGG_01816,MGG_05615,MGG_01012,MGG_06421,MGG_01409,MGG_04637,MGG_00157,MGG_02217,MGG_09564,MGG_00345,MGG_04943,MGG_09714,MGG_03696,MGG_08345,MGG_10323,MGG_02875,MGG_03595,MGG_05376,MGG_04160,MGG_06065,MGG_11513,MGG_14752,MGG_04435,	0.235825
Molecular function	phosphatidic acid binding	GO:0070300	5	0.0473158	2.28552	6	153	114	6644	MGG_06368,MGG_10181,MGG_06421,MGG_00345,MGG_08643,MGG_05376,	0.235518
Molecular function	structural constituent of eye lens	GO:0005212	3	0.0475782	2.11381	7	193	114	6644	MGG_06368,MGG_10492,MGG_01588,MGG_10181,MGG_04943,MGG_03696,MGG_05376,	0.236294
Molecular function	galactosyltransferase activity	GO:0008378	6	0.048572	2.27068	6	154	114	6644	MGG_02329,MGG_06368,MGG_01588,MGG_10181,MGG_00345,MGG_05376,	0.240691
Molecular function	nucleic acid binding	GO:0003676	4	0.0488708	1.11793	83	4327	114	6644	MGG_09923,MGG_03388,MGG_05203,MGG_07465,MGG_01362,MGG_11201,MGG_12537,MGG_02607,MGG_04985,MGG_02329,MGG_05714,MGG_02569,MGG_06368,MGG_07456,MGG_01079,MGG_09235,MGG_01472,MGG_10492,MGG_03526,MGG_01588,MGG_03527,MGG_06910,MGG_09869,MGG_06314,MGG_03280,MGG_06392,MGG_01816,MGG_10181,MGG_07080,MGG_05615,MGG_01012,MGG_06421,MGG_13217,MGG_01409,MGG_10195,MGG_04637,MGG_06936,MGG_00157,MGG_02217,MGG_08636…	0.240561
Molecular function	translation initiation factor binding	GO:0031369	4	0.0498083	2.09213	7	195	114	6644	MGG_12537,MGG_06368,MGG_06421,MGG_00345,MGG_08643,MGG_05376,MGG_13020,	0.242488
Molecular function	translation regulator activity	GO:0045182	2	0.049955	1.46434	20	796	114	6644	MGG_03388,MGG_07465,MGG_12537,MGG_04985,MGG_02329,MGG_06368,MGG_01588,MGG_06392,MGG_01816,MGG_10181,MGG_05615,MGG_06421,MGG_06936,MGG_06293,MGG_00345,MGG_08345,MGG_03595,MGG_08643,MGG_05376,MGG_16887,	0.24267
Cellular component	cellular bud neck	GO:0005935	4	1.14658e-10	3.88338	29	439	117	6878	MGG_09125,MGG_01362,MGG_06368,MGG_07456,MGG_01079,MGG_03527,MGG_01816,MGG_10181,MGG_03151,MGG_06421,MGG_10195,MGG_04637,MGG_00345,MGG_01159,MGG_04943,MGG_00865,MGG_03696,MGG_10323,MGG_02875,MGG_00371,MGG_03087,MGG_00926,MGG_17697,MGG_02667,MGG_03595,MGG_08643,MGG_05376,MGG_04954,MGG_07705,	1.63388e-07
Cellular component	cellular bud	GO:0005933	3	1.39107e-10	3.50963	32	536	117	6878	MGG_03388,MGG_09125,MGG_01362,MGG_06368,MGG_07456,MGG_01079,MGG_09235,MGG_03527,MGG_01816,MGG_10181,MGG_03151,MGG_06421,MGG_10195,MGG_04637,MGG_00345,MGG_01159,MGG_04943,MGG_00865,MGG_03696,MGG_11497,MGG_10323,MGG_02875,MGG_00371,MGG_03087,MGG_00926,MGG_17697,MGG_02667,MGG_03595,MGG_08643,MGG_05376,MGG_04954,MGG_07705,	9.9114e-08
Cellular component	mating projection	GO:0005937	5	1.57883e-10	3.96631	28	415	117	6878	MGG_07465,MGG_09125,MGG_01362,MGG_06368,MGG_07456,MGG_01079,MGG_01816,MGG_10181,MGG_03558,MGG_03151,MGG_10195,MGG_02217,MGG_09564,MGG_06293,MGG_00345,MGG_04943,MGG_00865,MGG_03696,MGG_11497,MGG_10323,MGG_01666,MGG_02875,MGG_00371,MGG_03087,MGG_00926,MGG_17697,MGG_08643,MGG_05376,	7.49943e-08
Cellular component	cell septum	GO:0030428	3	2.75607e-09	4.64103	21	266	117	6878	MGG_06368,MGG_07456,MGG_03527,MGG_01816,MGG_10181,MGG_03151,MGG_06421,MGG_10195,MGG_04637,MGG_07547,MGG_00345,MGG_01159,MGG_00865,MGG_03696,MGG_10323,MGG_02875,MGG_03087,MGG_17697,MGG_02667,MGG_08643,MGG_05376,	9.8185e-07
Cellular component	site of polarized growth	GO:0030427	3	5.07566e-09	2.43762	43	1037	117	6878	MGG_03388,MGG_07465,MGG_09125,MGG_01362,MGG_02569,MGG_06368,MGG_07456,MGG_01079,MGG_01588,MGG_03527,MGG_01816,MGG_10181,MGG_03151,MGG_06421,MGG_10195,MGG_04637,MGG_02217,MGG_07547,MGG_09564,MGG_06293,MGG_00345,MGG_01159,MGG_04943,MGG_00865,MGG_03696,MGG_08345,MGG_08104,MGG_11497,MGG_10323,MGG_01666,MGG_02875,MGG_00371,MGG_03087,MGG_00926,MGG_17697,MGG_02667,MGG_03595,MGG_08643,MGG_05133,MGG_05376…	1.44656e-06
Cellular component	spindle pole body	GO:0005816	4	8.08728e-09	3.56281	26	429	117	6878	MGG_01362,MGG_06368,MGG_07456,MGG_01079,MGG_01588,MGG_01816,MGG_10181,MGG_00446,MGG_03151,MGG_06421,MGG_10195,MGG_04637,MGG_06293,MGG_00345,MGG_01159,MGG_04943,MGG_02526,MGG_03696,MGG_08345,MGG_08104,MGG_10323,MGG_02667,MGG_03595,MGG_08643,MGG_05376,MGG_07705,	1.92073e-06
Cellular component	contractile ring	GO:0070938	3	1.01351e-08	4.53948	20	259	117	6878	MGG_01362,MGG_06368,MGG_07456,MGG_01588,MGG_01816,MGG_10181,MGG_06421,MGG_10195,MGG_04637,MGG_02217,MGG_00345,MGG_04943,MGG_00865,MGG_03696,MGG_08345,MGG_11497,MGG_10323,MGG_03087,MGG_17697,MGG_05376,	2.06322e-06
Cellular component	nuclear inclusion body	GO:0042405	5	1.27515e-08	6.80172	14	121	117	6878	MGG_05203,MGG_06368,MGG_01816,MGG_10181,MGG_06421,MGG_04637,MGG_00345,MGG_01159,MGG_08104,MGG_03595,MGG_05376,MGG_06065,MGG_11513,MGG_06459,	2.27136e-06
Cellular component	ribonucleoprotein granule	GO:0035770	6	2.66284e-08	2.6095	36	811	117	6878	MGG_03388,MGG_07465,MGG_01362,MGG_12537,MGG_04985,MGG_02569,MGG_06368,MGG_07456,MGG_01588,MGG_03527,MGG_10181,MGG_07119,MGG_01012,MGG_06421,MGG_13217,MGG_10195,MGG_06936,MGG_02217,MGG_06971,MGG_06293,MGG_00345,MGG_01159,MGG_04943,MGG_03696,MGG_08345,MGG_10323,MGG_01666,MGG_02874,MGG_06318,MGG_05133,MGG_05376,MGG_06065,MGG_16887,MGG_11513,MGG_13020,MGG_04435,	4.21616e-06
Cellular component	mating projection tip	GO:0043332	5	3.08557e-08	3.58089	24	394	117	6878	MGG_09125,MGG_01362,MGG_06368,MGG_01079,MGG_01816,MGG_10181,MGG_03151,MGG_02217,MGG_09564,MGG_06293,MGG_00345,MGG_04943,MGG_00865,MGG_03696,MGG_11497,MGG_10323,MGG_01666,MGG_02875,MGG_00371,MGG_03087,MGG_00926,MGG_17697,MGG_08643,MGG_05376,	4.39693e-06
Cellular component	mitotic spindle pole body	GO:0044732	5	3.37911e-08	4.22923	20	278	117	6878	MGG_01362,MGG_06368,MGG_07456,MGG_01588,MGG_01816,MGG_10181,MGG_00446,MGG_03151,MGG_06421,MGG_10195,MGG_04637,MGG_06293,MGG_00345,MGG_04943,MGG_03696,MGG_02667,MGG_03595,MGG_08643,MGG_05376,MGG_07705,	4.37748e-06
Cellular component	cleavage furrow	GO:0032154	5	4.96179e-08	3.94413	21	313	117	6878	MGG_02970,MGG_01362,MGG_12537,MGG_06368,MGG_07456,MGG_01079,MGG_03527,MGG_06392,MGG_01816,MGG_10181,MGG_06421,MGG_10195,MGG_00345,MGG_04943,MGG_00865,MGG_03696,MGG_08345,MGG_10323,MGG_03087,MGG_08643,MGG_05376,	5.89213e-06
Cellular component	microtubule organizing center	GO:0005815	3	5.35999e-08	2.10578	48	1340	117	6878	MGG_05203,MGG_02970,MGG_07465,MGG_01362,MGG_12537,MGG_02569,MGG_06368,MGG_07456,MGG_01079,MGG_01588,MGG_03527,MGG_06910,MGG_06392,MGG_01816,MGG_10181,MGG_01419,MGG_00446,MGG_03151,MGG_01012,MGG_06421,MGG_01409,MGG_10195,MGG_04637,MGG_02217,MGG_06293,MGG_00345,MGG_01159,MGG_03611,MGG_04943,MGG_02526,MGG_09714,MGG_03696,MGG_08345,MGG_08104,MGG_11497,MGG_10323,MGG_03087,MGG_17697,MGG_02667,MGG_03595…	5.87537e-06
Cellular component	septin cytoskeleton	GO:0032156	7	6.96997e-08	5.96383	14	138	117	6878	MGG_01362,MGG_06368,MGG_07456,MGG_10181,MGG_06421,MGG_10195,MGG_07547,MGG_04943,MGG_03696,MGG_10323,MGG_03087,MGG_12956,MGG_17697,MGG_05376,	7.09443e-06
Cellular component	cell cortex of cell tip	GO:0051285	6	7.23807e-08	5.47699	15	161	117	6878	MGG_06368,MGG_07456,MGG_10181,MGG_03558,MGG_06421,MGG_10195,MGG_00345,MGG_00865,MGG_11497,MGG_10323,MGG_02875,MGG_17697,MGG_02667,MGG_08643,MGG_05376,	6.87616e-06
Cellular component	cytoplasmic ribonucleoprotein granule	GO:0036464	7	7.36191e-08	2.55911	35	804	117	6878	MGG_03388,MGG_07465,MGG_01362,MGG_12537,MGG_04985,MGG_02569,MGG_06368,MGG_07456,MGG_01588,MGG_03527,MGG_10181,MGG_07119,MGG_01012,MGG_06421,MGG_13217,MGG_10195,MGG_06936,MGG_02217,MGG_06293,MGG_00345,MGG_01159,MGG_04943,MGG_03696,MGG_08345,MGG_10323,MGG_01666,MGG_02874,MGG_06318,MGG_05133,MGG_05376,MGG_06065,MGG_16887,MGG_11513,MGG_13020,MGG_04435,	6.5567e-06
Cellular component	cell cortex region	GO:0099738	5	7.81293e-08	3.53949	23	382	117	6878	MGG_01362,MGG_06368,MGG_07456,MGG_01588,MGG_01816,MGG_10181,MGG_03558,MGG_03151,MGG_06421,MGG_10195,MGG_00345,MGG_04943,MGG_00865,MGG_03696,MGG_11497,MGG_10323,MGG_02875,MGG_03087,MGG_12956,MGG_17697,MGG_02667,MGG_08643,MGG_05376,	6.54907e-06
Cellular component	meiotic spindle	GO:0072687	7	1.3276e-07	4.87348	16	193	117	6878	MGG_01362,MGG_06368,MGG_01079,MGG_01816,MGG_10181,MGG_06421,MGG_00345,MGG_04943,MGG_03696,MGG_10323,MGG_03087,MGG_03595,MGG_08643,MGG_05376,MGG_06065,MGG_11513,	1.05102e-05
Cellular component	actomyosin contractile ring	GO:0005826	4	1.45186e-07	4.54258	17	220	117	6878	MGG_01362,MGG_06368,MGG_07456,MGG_01588,MGG_10195,MGG_04637,MGG_02217,MGG_00345,MGG_04943,MGG_00865,MGG_03696,MGG_08345,MGG_11497,MGG_10323,MGG_03087,MGG_17697,MGG_05376,	1.0889e-05
Cellular component	nucleolar ring	GO:0140602	6	1.54144e-07	6.78304	12	104	117	6878	MGG_06368,MGG_01816,MGG_10181,MGG_06421,MGG_04637,MGG_00345,MGG_01159,MGG_03595,MGG_05376,MGG_06065,MGG_11513,MGG_06459,	1.09828e-05
Cellular component	cytoplasmic region	GO:0099568	4	1.59372e-07	2.58315	33	751	117	6878	MGG_03388,MGG_05203,MGG_07465,MGG_01362,MGG_12537,MGG_04985,MGG_02569,MGG_06368,MGG_07456,MGG_01079,MGG_01588,MGG_01816,MGG_10181,MGG_03558,MGG_03151,MGG_06421,MGG_10195,MGG_00345,MGG_04943,MGG_00865,MGG_03696,MGG_08345,MGG_11497,MGG_10323,MGG_02875,MGG_03087,MGG_12956,MGG_17697,MGG_02667,MGG_08643,MGG_05376,MGG_06065,MGG_11513,	1.08146e-05
Cellular component	kinetochore	GO:0000776	6	2.4035e-07	3.21383	24	439	117	6878	MGG_07465,MGG_01362,MGG_02569,MGG_06368,MGG_07456,MGG_01816,MGG_10181,MGG_01012,MGG_06421,MGG_10195,MGG_04637,MGG_02217,MGG_00345,MGG_01677,MGG_01159,MGG_04943,MGG_02526,MGG_03696,MGG_08345,MGG_10323,MGG_03087,MGG_03595,MGG_08643,MGG_05376,	1.55681e-05
Cellular component	condensed chromosome, centromeric region	GO:0000779	5	3.25289e-07	3.06179	25	480	117	6878	MGG_07465,MGG_01362,MGG_02569,MGG_06368,MGG_07456,MGG_01816,MGG_10181,MGG_01012,MGG_06421,MGG_10195,MGG_04637,MGG_02217,MGG_14002,MGG_00345,MGG_01677,MGG_01159,MGG_04943,MGG_02526,MGG_03696,MGG_08345,MGG_10323,MGG_03087,MGG_03595,MGG_08643,MGG_05376,	2.01538e-05
Cellular component	cell tip	GO:0051286	4	3.50897e-07	2.44943	34	816	117	6878	MGG_09125,MGG_01362,MGG_02607,MGG_06368,MGG_07456,MGG_01079,MGG_09235,MGG_01588,MGG_03527,MGG_01816,MGG_10181,MGG_03558,MGG_03151,MGG_06421,MGG_10195,MGG_02217,MGG_07547,MGG_09564,MGG_06293,MGG_00345,MGG_04943,MGG_00865,MGG_03696,MGG_11497,MGG_10323,MGG_01666,MGG_02875,MGG_00371,MGG_03087,MGG_00926,MGG_17697,MGG_02667,MGG_08643,MGG_05376,	2.08345e-05
Cellular component	Seh1-associated complex	GO:0035859	3	3.94145e-07	14.1898	7	29	117	6878	MGG_04235,MGG_00664,MGG_05712,MGG_02569,MGG_01677,MGG_04160,MGG_14752,	2.24663e-05
Cellular component	nuclear body	GO:0016604	3	5.62311e-07	2.14053	41	1126	117	6878	MGG_03388,MGG_07465,MGG_01362,MGG_12537,MGG_06368,MGG_07456,MGG_07734,MGG_01079,MGG_03527,MGG_06392,MGG_01816,MGG_10181,MGG_01012,MGG_06421,MGG_10195,MGG_04637,MGG_06971,MGG_14002,MGG_00345,MGG_04943,MGG_02526,MGG_09714,MGG_03696,MGG_08345,MGG_08104,MGG_10323,MGG_01666,MGG_02875,MGG_02874,MGG_00371,MGG_06198,MGG_03595,MGG_08643,MGG_05133,MGG_05376,MGG_06065,MGG_16887,MGG_11513,MGG_13020,MGG_00518…	3.0819e-05
Cellular component	supramolecular complex	GO:0099080	3	9.17638e-07	1.6979	61	2112	117	6878	MGG_09923,MGG_03388,MGG_07465,MGG_01362,MGG_12537,MGG_04985,MGG_02329,MGG_02569,MGG_06368,MGG_07456,MGG_01079,MGG_09235,MGG_01588,MGG_03527,MGG_06392,MGG_01816,MGG_10181,MGG_01419,MGG_07080,MGG_07119,MGG_01012,MGG_06421,MGG_13217,MGG_10195,MGG_04637,MGG_06936,MGG_02217,MGG_12739,MGG_06971,MGG_06293,MGG_00345,MGG_01677,MGG_01159,MGG_00743,MGG_04943,MGG_02526,MGG_09714,MGG_03696,MGG_08345,MGG_08104…	4.84309e-05
Cellular component	cell pole	GO:0060187	3	1.08694e-06	2.29378	35	897	117	6878	MGG_09125,MGG_01362,MGG_02607,MGG_02329,MGG_06368,MGG_07456,MGG_01079,MGG_09235,MGG_01588,MGG_03527,MGG_01816,MGG_10181,MGG_03558,MGG_03151,MGG_06421,MGG_10195,MGG_02217,MGG_07547,MGG_09564,MGG_06293,MGG_00345,MGG_04943,MGG_00865,MGG_03696,MGG_11497,MGG_10323,MGG_01666,MGG_02875,MGG_00371,MGG_03087,MGG_00926,MGG_17697,MGG_02667,MGG_08643,MGG_05376,	5.53177e-05
Cellular component	cytoplasmic stress granule	GO:0010494	8	1.42827e-06	2.91502	24	484	117	6878	MGG_03388,MGG_01362,MGG_04985,MGG_06368,MGG_07456,MGG_01588,MGG_10181,MGG_07119,MGG_06421,MGG_10195,MGG_06936,MGG_02217,MGG_06293,MGG_00345,MGG_01159,MGG_04943,MGG_03696,MGG_02874,MGG_06318,MGG_05133,MGG_05376,MGG_06065,MGG_16887,MGG_11513,	6.7843e-05
Cellular component	cytoskeleton	GO:0005856	6	1.62194e-06	1.57341	69	2578	117	6878	MGG_03388,MGG_05203,MGG_02970,MGG_07465,MGG_09125,MGG_01362,MGG_12537,MGG_02569,MGG_06368,MGG_07456,MGG_07734,MGG_01079,MGG_10492,MGG_01588,MGG_03527,MGG_06910,MGG_06392,MGG_01816,MGG_10181,MGG_01419,MGG_07080,MGG_00446,MGG_05615,MGG_03151,MGG_01012,MGG_06421,MGG_13217,MGG_01409,MGG_10195,MGG_04637,MGG_06936,MGG_02217,MGG_07547,MGG_12739,MGG_06293,MGG_00345,MGG_01159,MGG_03611,MGG_00743,MGG_04943…	7.4557e-05
Cellular component	chromosome, centromeric region	GO:0000775	4	2.31469e-06	2.55196	28	645	117	6878	MGG_07465,MGG_01362,MGG_02569,MGG_06368,MGG_07456,MGG_01816,MGG_10181,MGG_03151,MGG_01012,MGG_06421,MGG_10195,MGG_04637,MGG_02217,MGG_06293,MGG_14002,MGG_00345,MGG_01677,MGG_01159,MGG_04943,MGG_02526,MGG_03696,MGG_08345,MGG_10323,MGG_03087,MGG_03595,MGG_08643,MGG_05133,MGG_05376,	0.000103076
Cellular component	spindle microtubule	GO:0005876	8	2.32517e-06	3.39495	19	329	117	6878	MGG_07465,MGG_01362,MGG_02569,MGG_06368,MGG_07456,MGG_01079,MGG_01816,MGG_10181,MGG_06421,MGG_10195,MGG_04637,MGG_00345,MGG_01159,MGG_04943,MGG_03696,MGG_08345,MGG_10323,MGG_03087,MGG_05376,	0.000100405
Cellular component	nuclear chromosome	GO:0000228	7	2.50222e-06	2.38219	31	765	117	6878	MGG_03388,MGG_07465,MGG_01362,MGG_12537,MGG_02569,MGG_06368,MGG_07456,MGG_03527,MGG_01816,MGG_10181,MGG_05615,MGG_01012,MGG_06421,MGG_10195,MGG_02217,MGG_06293,MGG_00345,MGG_01159,MGG_04943,MGG_03696,MGG_08345,MGG_08104,MGG_10323,MGG_03595,MGG_08643,MGG_05376,MGG_08122,MGG_06065,MGG_11513,MGG_00518,MGG_04435,	0.000104873
Cellular component	autophagosome	GO:0005776	7	2.66152e-06	3.36428	19	332	117	6878	MGG_04235,MGG_07465,MGG_01362,MGG_12537,MGG_00664,MGG_01079,MGG_06910,MGG_10181,MGG_06421,MGG_01677,MGG_04943,MGG_03696,MGG_08345,MGG_10323,MGG_02874,MGG_08643,MGG_06065,MGG_11513,MGG_14752,	0.000108362
Cellular component	centriole	GO:0005814	6	2.74907e-06	3.22117	20	365	117	6878	MGG_07465,MGG_01362,MGG_06368,MGG_01079,MGG_06910,MGG_01816,MGG_10181,MGG_06421,MGG_00345,MGG_03611,MGG_04943,MGG_03696,MGG_08345,MGG_10323,MGG_03595,MGG_08643,MGG_05376,MGG_06065,MGG_11513,MGG_04435,	0.000108817
Cellular component	cellular bud tip	GO:0005934	4	3.54292e-06	3.6209	17	276	117	6878	MGG_03388,MGG_01362,MGG_06368,MGG_01079,MGG_01816,MGG_03151,MGG_06421,MGG_00345,MGG_04943,MGG_00865,MGG_03696,MGG_11497,MGG_10323,MGG_02875,MGG_17697,MGG_08643,MGG_05376,	0.00013645
Cellular component	nucleoplasm	GO:0005654	3	3.59543e-06	1.4835	75	2972	117	6878	MGG_03388,MGG_05203,MGG_02970,MGG_07465,MGG_01362,MGG_11201,MGG_12537,MGG_04985,MGG_02329,MGG_02569,MGG_06368,MGG_07456,MGG_07734,MGG_01079,MGG_09235,MGG_10492,MGG_01588,MGG_03527,MGG_06910,MGG_06314,MGG_06392,MGG_01816,MGG_10181,MGG_07080,MGG_07119,MGG_00446,MGG_05615,MGG_03151,MGG_01012,MGG_06421,MGG_13217,MGG_01409,MGG_10195,MGG_04637,MGG_06936,MGG_00157,MGG_14150,MGG_02217,MGG_08636,MGG_06971…	0.000134829
Cellular component	nucleolus	GO:0005730	6	3.68449e-06	1.75038	53	1780	117	6878	MGG_03388,MGG_02970,MGG_07465,MGG_01362,MGG_11201,MGG_12537,MGG_04985,MGG_02329,MGG_02569,MGG_06368,MGG_07456,MGG_01079,MGG_09235,MGG_03527,MGG_06392,MGG_01816,MGG_10181,MGG_07080,MGG_00446,MGG_05615,MGG_03151,MGG_01012,MGG_06421,MGG_13217,MGG_10195,MGG_04637,MGG_14150,MGG_02217,MGG_06293,MGG_00345,MGG_01677,MGG_01159,MGG_03611,MGG_04943,MGG_02526,MGG_09714,MGG_03696,MGG_08345,MGG_08104,MGG_10323…	0.000134626
Cellular component	microtubule cytoskeleton	GO:0015630	7	3.82587e-06	1.70219	56	1934	117	6878	MGG_05203,MGG_02970,MGG_07465,MGG_01362,MGG_12537,MGG_02569,MGG_06368,MGG_07456,MGG_07734,MGG_01079,MGG_10492,MGG_01588,MGG_03527,MGG_06910,MGG_06392,MGG_01816,MGG_10181,MGG_01419,MGG_07080,MGG_00446,MGG_05615,MGG_03151,MGG_01012,MGG_06421,MGG_13217,MGG_01409,MGG_10195,MGG_04637,MGG_06936,MGG_02217,MGG_12739,MGG_06293,MGG_00345,MGG_01159,MGG_03611,MGG_04943,MGG_02526,MGG_09714,MGG_03696,MGG_08345…	0.000136297
Cellular component	chromosomal region	GO:0098687	3	4.16858e-06	2.09951	37	1036	117	6878	MGG_03388,MGG_05203,MGG_07465,MGG_01362,MGG_12537,MGG_02569,MGG_06368,MGG_07456,MGG_03527,MGG_06392,MGG_01816,MGG_10181,MGG_05615,MGG_03151,MGG_01012,MGG_06421,MGG_10195,MGG_04637,MGG_02217,MGG_06293,MGG_14002,MGG_00345,MGG_01677,MGG_01159,MGG_04943,MGG_02526,MGG_03696,MGG_08345,MGG_10323,MGG_03087,MGG_03595,MGG_08643,MGG_05133,MGG_05376,MGG_08122,MGG_16887,MGG_00518,	0.000144884
Cellular component	nuclear lumen	GO:0031981	6	4.93471e-06	1.42859	80	3292	117	6878	MGG_03388,MGG_05203,MGG_02970,MGG_07465,MGG_01362,MGG_11201,MGG_12537,MGG_04985,MGG_02329,MGG_02569,MGG_06368,MGG_07456,MGG_07734,MGG_01079,MGG_09235,MGG_10492,MGG_01588,MGG_03527,MGG_06910,MGG_06314,MGG_06392,MGG_01816,MGG_10181,MGG_07080,MGG_07119,MGG_00446,MGG_05615,MGG_03151,MGG_01012,MGG_06421,MGG_13217,MGG_01409,MGG_10195,MGG_04637,MGG_06936,MGG_00157,MGG_14150,MGG_02217,MGG_08636,MGG_06971…	0.000167428
Cellular component	incipient cellular bud site	GO:0000131	4	5.08324e-06	3.93658	15	224	117	6878	MGG_06368,MGG_07456,MGG_01079,MGG_03527,MGG_10181,MGG_06421,MGG_10195,MGG_00345,MGG_10323,MGG_00371,MGG_03087,MGG_17697,MGG_02667,MGG_08643,MGG_05376,	0.000168456
Cellular component	cell division site	GO:0032153	3	5.84248e-06	2.13436	35	964	117	6878	MGG_02970,MGG_01362,MGG_12537,MGG_02607,MGG_06368,MGG_07456,MGG_01079,MGG_09235,MGG_01588,MGG_03527,MGG_06392,MGG_01816,MGG_10181,MGG_01419,MGG_03151,MGG_06421,MGG_10195,MGG_04637,MGG_02217,MGG_00345,MGG_04943,MGG_00865,MGG_03696,MGG_08345,MGG_11497,MGG_10323,MGG_02875,MGG_03087,MGG_12956,MGG_00926,MGG_17697,MGG_02667,MGG_08643,MGG_05376,MGG_07705,	0.000189217
Cellular component	axoneme	GO:0005930	3	6.8393e-06	4.09457	14	201	117	6878	MGG_07465,MGG_01362,MGG_06368,MGG_01079,MGG_01588,MGG_06421,MGG_00345,MGG_04943,MGG_03696,MGG_08345,MGG_03087,MGG_05376,MGG_06065,MGG_11513,	0.000216578
Cellular component	growing cell tip	GO:0035838	5	6.93874e-06	4.76646	12	148	117	6878	MGG_06368,MGG_07456,MGG_01079,MGG_10181,MGG_06421,MGG_10195,MGG_00345,MGG_00865,MGG_10323,MGG_17697,MGG_08643,MGG_05376,	0.00021495
Cellular component	mitotic actomyosin contractile ring	GO:0110085	5	6.95565e-06	4.39208	13	174	117	6878	MGG_06368,MGG_07456,MGG_01588,MGG_10195,MGG_04637,MGG_02217,MGG_00345,MGG_00865,MGG_11497,MGG_10323,MGG_03087,MGG_17697,MGG_05376,	0.000210889
Cellular component	condensed chromosome	GO:0000793	7	7.53266e-06	2.35145	29	725	117	6878	MGG_03388,MGG_07465,MGG_01362,MGG_02569,MGG_06368,MGG_07456,MGG_01588,MGG_01816,MGG_10181,MGG_01012,MGG_06421,MGG_10195,MGG_04637,MGG_02217,MGG_14002,MGG_00345,MGG_01677,MGG_01159,MGG_04943,MGG_02526,MGG_03696,MGG_08345,MGG_10323,MGG_03087,MGG_03595,MGG_08643,MGG_05376,MGG_06065,MGG_11513,	0.000223626
Cellular component	cell cortex of growing cell tip	GO:1902716	7	7.83667e-06	9.35237	7	44	117	6878	MGG_07456,MGG_10181,MGG_06421,MGG_10195,MGG_00865,MGG_10323,MGG_17697,	0.000227903
Cellular component	nuclear speck	GO:0016607	4	9.42016e-06	2.23604	31	815	117	6878	MGG_03388,MGG_07465,MGG_01362,MGG_12537,MGG_06368,MGG_07456,MGG_07734,MGG_01079,MGG_03527,MGG_06392,MGG_01816,MGG_10181,MGG_01012,MGG_06421,MGG_10195,MGG_00345,MGG_04943,MGG_09714,MGG_03696,MGG_08345,MGG_08104,MGG_10323,MGG_01666,MGG_02874,MGG_06198,MGG_03595,MGG_05376,MGG_06065,MGG_16887,MGG_11513,MGG_04435,	0.000268475
Cellular component	chromosome, telomeric region	GO:0000781	4	9.42187e-06	2.48528	26	615	117	6878	MGG_03388,MGG_05203,MGG_07465,MGG_01362,MGG_12537,MGG_02569,MGG_06368,MGG_07456,MGG_03527,MGG_06392,MGG_01816,MGG_10181,MGG_05615,MGG_01012,MGG_06421,MGG_10195,MGG_06293,MGG_00345,MGG_01159,MGG_04943,MGG_03696,MGG_03595,MGG_05376,MGG_08122,MGG_16887,MGG_00518,	0.000263258
Cellular component	cleavage apparatus septin structure	GO:0032161	3	1.0022e-05	6.37442	9	83	117	6878	MGG_06368,MGG_07456,MGG_10181,MGG_06421,MGG_10195,MGG_03087,MGG_12956,MGG_17697,MGG_05376,	0.000274641
Cellular component	cytosol	GO:0005829	3	1.25904e-05	1.23991	102	4836	117	6878	MGG_03388,MGG_05203,MGG_04235,MGG_02970,MGG_07465,MGG_01362,MGG_11201,MGG_12537,MGG_02607,MGG_00664,MGG_04985,MGG_02329,MGG_05712,MGG_02569,MGG_06368,MGG_07456,MGG_07734,MGG_01079,MGG_09235,MGG_01472,MGG_10492,MGG_03526,MGG_01588,MGG_03527,MGG_06910,MGG_09869,MGG_06314,MGG_03280,MGG_06392,MGG_01816,MGG_10181,MGG_01419,MGG_07080,MGG_07119,MGG_00446,MGG_05615,MGG_03151,MGG_01012,MGG_06421,MGG_13217…	0.000338515
Cellular component	Sid2-Mob1 complex	GO:0034973	3	1.65269e-05	14.6966	5	20	117	6878	MGG_06368,MGG_03151,MGG_00345,MGG_01159,MGG_05376,	0.000436127
Cellular component	fibrillar center	GO:0001650	3	1.88153e-05	2.93932	19	380	117	6878	MGG_03388,MGG_07465,MGG_01362,MGG_11201,MGG_12537,MGG_06368,MGG_01816,MGG_10181,MGG_01012,MGG_06421,MGG_14150,MGG_00345,MGG_04943,MGG_03696,MGG_08345,MGG_00977,MGG_06198,MGG_05133,MGG_05376,	0.000487487
Cellular component	hyphal tip	GO:0001411	5	1.94936e-05	5.87863	9	90	117	6878	MGG_06368,MGG_01079,MGG_03151,MGG_07547,MGG_00345,MGG_10323,MGG_03087,MGG_17697,MGG_05376,	0.000496044
Cellular component	midbody	GO:0030496	3	2.09615e-05	2.43321	25	604	117	6878	MGG_07465,MGG_01362,MGG_06368,MGG_07456,MGG_01079,MGG_01588,MGG_03527,MGG_01816,MGG_10181,MGG_06421,MGG_10195,MGG_04637,MGG_02217,MGG_00345,MGG_04943,MGG_03696,MGG_08345,MGG_08104,MGG_10323,MGG_00371,MGG_03087,MGG_08643,MGG_05376,MGG_06065,MGG_11513,	0.000524038
Cellular component	mitotic spindle	GO:0072686	7	2.26063e-05	2.48393	24	568	117	6878	MGG_07465,MGG_01362,MGG_06368,MGG_07456,MGG_01588,MGG_01816,MGG_10181,MGG_01419,MGG_05615,MGG_01012,MGG_06421,MGG_10195,MGG_04637,MGG_06293,MGG_00345,MGG_01159,MGG_04943,MGG_03696,MGG_08345,MGG_10323,MGG_03595,MGG_08643,MGG_05376,MGG_07705,	0.000555413
Cellular component	cellular bud neck septin structure	GO:0000399	3	2.40066e-05	6.62381	8	71	117	6878	MGG_06368,MGG_07456,MGG_10181,MGG_06421,MGG_10195,MGG_03087,MGG_17697,MGG_05376,	0.00057982
Cellular component	cell plate	GO:0009504	3	2.4724e-05	5.06779	10	116	117	6878	MGG_01362,MGG_06368,MGG_01079,MGG_10181,MGG_06421,MGG_04943,MGG_00865,MGG_03696,MGG_10323,MGG_05376,	0.000587194
Cellular component	germ cell nucleus	GO:0043073	7	2.6125e-05	2.87131	19	389	117	6878	MGG_01362,MGG_04985,MGG_06368,MGG_01079,MGG_01816,MGG_10181,MGG_01012,MGG_06421,MGG_00345,MGG_04943,MGG_03696,MGG_10323,MGG_03595,MGG_08643,MGG_05376,MGG_06065,MGG_11513,MGG_00518,MGG_14752,	0.000610296
Cellular component	perinuclear region of cytoplasm	GO:0048471	3	2.78061e-05	1.74688	46	1548	117	6878	MGG_03388,MGG_05203,MGG_02970,MGG_07465,MGG_01362,MGG_12537,MGG_04985,MGG_06368,MGG_01079,MGG_09235,MGG_01588,MGG_03527,MGG_06910,MGG_06392,MGG_01816,MGG_10181,MGG_03151,MGG_06421,MGG_02217,MGG_00345,MGG_04943,MGG_02526,MGG_00865,MGG_09714,MGG_03696,MGG_08345,MGG_07134,MGG_08104,MGG_10323,MGG_02874,MGG_00371,MGG_03087,MGG_06198,MGG_03595,MGG_08643,MGG_05133,MGG_05376,MGG_08122,MGG_04160,MGG_06065…	0.000639093
Cellular component	centrosome	GO:0005813	4	2.86119e-05	1.95954	36	1080	117	6878	MGG_05203,MGG_02970,MGG_07465,MGG_01362,MGG_02569,MGG_06368,MGG_07456,MGG_01079,MGG_01588,MGG_03527,MGG_06392,MGG_01816,MGG_10181,MGG_01419,MGG_03151,MGG_01012,MGG_06421,MGG_01409,MGG_10195,MGG_04637,MGG_02217,MGG_00345,MGG_01159,MGG_04943,MGG_09714,MGG_03696,MGG_08345,MGG_10323,MGG_03595,MGG_08643,MGG_05376,MGG_08122,MGG_06065,MGG_11513,MGG_00518,MGG_04435,	0.000647173
Cellular component	cell cortex	GO:0005938	4	3.07659e-05	1.81413	42	1361	117	6878	MGG_07465,MGG_09125,MGG_01362,MGG_12537,MGG_02569,MGG_06368,MGG_07456,MGG_01079,MGG_01588,MGG_06910,MGG_06392,MGG_01816,MGG_10181,MGG_03558,MGG_03151,MGG_06421,MGG_10195,MGG_04637,MGG_02217,MGG_06293,MGG_00345,MGG_04943,MGG_00865,MGG_03696,MGG_08345,MGG_11497,MGG_10323,MGG_02875,MGG_00371,MGG_03087,MGG_06198,MGG_12956,MGG_00926,MGG_17697,MGG_02667,MGG_08643,MGG_05133,MGG_05376,MGG_06065,MGG_16887…	0.000685021
Cellular component	mitochondrial outer membrane	GO:0005741	7	3.08709e-05	2.14549	30	822	117	6878	MGG_07465,MGG_01362,MGG_04985,MGG_02329,MGG_06368,MGG_07456,MGG_01079,MGG_10492,MGG_03527,MGG_06392,MGG_01816,MGG_10181,MGG_06421,MGG_10195,MGG_03741,MGG_06293,MGG_00345,MGG_01159,MGG_03611,MGG_04943,MGG_03696,MGG_08345,MGG_10323,MGG_02874,MGG_06318,MGG_03087,MGG_05376,MGG_04160,MGG_06065,MGG_11513,	0.000676784
Cellular component	condensed nuclear chromosome	GO:0000794	8	3.19033e-05	3.21017	16	293	117	6878	MGG_03388,MGG_06368,MGG_07456,MGG_01816,MGG_10181,MGG_06421,MGG_10195,MGG_02217,MGG_00345,MGG_01159,MGG_10323,MGG_03595,MGG_08643,MGG_05376,MGG_06065,MGG_11513,	0.000688821
Cellular component	ciliary basal body	GO:0036064	4	4.18831e-05	3.0011	17	333	117	6878	MGG_07465,MGG_01362,MGG_06368,MGG_01079,MGG_01816,MGG_10181,MGG_06421,MGG_04637,MGG_00345,MGG_03611,MGG_04943,MGG_03696,MGG_08345,MGG_10323,MGG_17697,MGG_08643,MGG_05376,	0.000890797
Cellular component	ciliary plasm	GO:0097014	6	4.41282e-05	3.47261	14	237	117	6878	MGG_07465,MGG_01362,MGG_06368,MGG_01079,MGG_01588,MGG_06421,MGG_00345,MGG_04943,MGG_03696,MGG_08345,MGG_03087,MGG_05376,MGG_06065,MGG_11513,	0.000924744
Cellular component	spindle pole centrosome	GO:0031616	5	4.72845e-05	4.70291	10	125	117	6878	MGG_07465,MGG_02569,MGG_06368,MGG_01816,MGG_10181,MGG_06421,MGG_00345,MGG_08345,MGG_08643,MGG_05376,	0.000976529
Cellular component	enzyme activator complex	GO:0150005	3	4.79201e-05	6.02937	8	78	117	6878	MGG_07465,MGG_01362,MGG_10181,MGG_03611,MGG_04943,MGG_03696,MGG_08345,MGG_00518,	0.000975517
Cellular component	spindle	GO:0005819	6	4.96409e-05	1.99378	33	973	117	6878	MGG_07465,MGG_01362,MGG_02569,MGG_06368,MGG_07456,MGG_07734,MGG_01079,MGG_10492,MGG_01588,MGG_01816,MGG_10181,MGG_01419,MGG_05615,MGG_01012,MGG_06421,MGG_13217,MGG_10195,MGG_04637,MGG_02217,MGG_06293,MGG_00345,MGG_01159,MGG_04943,MGG_03696,MGG_08345,MGG_10323,MGG_03087,MGG_03595,MGG_08643,MGG_05376,MGG_06065,MGG_11513,MGG_07705,	0.000996315
Cellular component	astral microtubule	GO:0000235	9	5.33056e-05	5.18703	9	102	117	6878	MGG_07465,MGG_01362,MGG_07456,MGG_10195,MGG_04637,MGG_01159,MGG_04943,MGG_03696,MGG_08345,	0.00105501
Cellular component	supramolecular fiber	GO:0099512	5	5.3336e-05	1.67363	48	1686	117	6878	MGG_09923,MGG_03388,MGG_07465,MGG_01362,MGG_12537,MGG_02329,MGG_02569,MGG_06368,MGG_07456,MGG_01079,MGG_09235,MGG_03527,MGG_06392,MGG_01816,MGG_10181,MGG_01419,MGG_07080,MGG_01012,MGG_06421,MGG_10195,MGG_04637,MGG_06936,MGG_02217,MGG_12739,MGG_06293,MGG_00345,MGG_01159,MGG_00743,MGG_04943,MGG_09714,MGG_03696,MGG_08345,MGG_08104,MGG_11497,MGG_10323,MGG_02875,MGG_03087,MGG_04054,MGG_06198,MGG_17697…	0.00104115
Cellular component	ascospore-type prospore	GO:0042764	4	5.65174e-05	2.9307	17	341	117	6878	MGG_01362,MGG_06368,MGG_01079,MGG_01816,MGG_03741,MGG_00345,MGG_04943,MGG_00865,MGG_03696,MGG_10323,MGG_02875,MGG_03087,MGG_17697,MGG_02667,MGG_00522,MGG_08643,MGG_05376,	0.00108834
Cellular component	inclusion body	GO:0016234	4	5.84667e-05	3.05384	16	308	117	6878	MGG_05203,MGG_06368,MGG_09235,MGG_01816,MGG_10181,MGG_06421,MGG_04637,MGG_00345,MGG_01159,MGG_08104,MGG_00371,MGG_03595,MGG_05376,MGG_06065,MGG_11513,MGG_06459,	0.00111087
Cellular component	intracellular immature spore	GO:0042763	3	5.86333e-05	2.92213	17	342	117	6878	MGG_01362,MGG_06368,MGG_01079,MGG_01816,MGG_03741,MGG_00345,MGG_04943,MGG_00865,MGG_03696,MGG_10323,MGG_02875,MGG_03087,MGG_17697,MGG_02667,MGG_00522,MGG_08643,MGG_05376,	0.00109937
Cellular component	medial cortex	GO:0031097	6	6.61345e-05	4.52202	10	130	117	6878	MGG_01816,MGG_10181,MGG_03151,MGG_06421,MGG_11497,MGG_10323,MGG_03087,MGG_12956,MGG_17697,MGG_08643,	0.00122392
Cellular component	nuclear periphery	GO:0034399	3	6.66396e-05	2.32434	24	607	117	6878	MGG_03388,MGG_07465,MGG_12537,MGG_07456,MGG_03527,MGG_00446,MGG_03151,MGG_01012,MGG_10195,MGG_01677,MGG_02526,MGG_09714,MGG_08345,MGG_08104,MGG_02875,MGG_06198,MGG_03595,MGG_07711,MGG_05133,MGG_06065,MGG_11513,MGG_00518,MGG_06459,MGG_01205,	0.00121745
Cellular component	polymeric cytoskeletal fiber	GO:0099513	6	7.15004e-05	1.7909	40	1313	117	6878	MGG_03388,MGG_07465,MGG_01362,MGG_12537,MGG_02569,MGG_06368,MGG_07456,MGG_01079,MGG_06392,MGG_01816,MGG_10181,MGG_01419,MGG_07080,MGG_01012,MGG_06421,MGG_10195,MGG_04637,MGG_06936,MGG_02217,MGG_12739,MGG_06293,MGG_00345,MGG_01159,MGG_00743,MGG_04943,MGG_09714,MGG_03696,MGG_08345,MGG_08104,MGG_11497,MGG_10323,MGG_02875,MGG_03087,MGG_06198,MGG_17697,MGG_08643,MGG_05376,MGG_06065,MGG_04435,MGG_07705,	0.00128972
Cellular component	supramolecular polymer	GO:0099081	4	7.44754e-05	1.65304	48	1707	117	6878	MGG_09923,MGG_03388,MGG_07465,MGG_01362,MGG_12537,MGG_02329,MGG_02569,MGG_06368,MGG_07456,MGG_01079,MGG_09235,MGG_03527,MGG_06392,MGG_01816,MGG_10181,MGG_01419,MGG_07080,MGG_01012,MGG_06421,MGG_10195,MGG_04637,MGG_06936,MGG_02217,MGG_12739,MGG_06293,MGG_00345,MGG_01159,MGG_00743,MGG_04943,MGG_09714,MGG_03696,MGG_08345,MGG_08104,MGG_11497,MGG_10323,MGG_02875,MGG_03087,MGG_04054,MGG_06198,MGG_17697…	0.00132659
Cellular component	cell hair	GO:0070451	5	9.39632e-05	10.4976	5	28	117	6878	MGG_06368,MGG_03151,MGG_00345,MGG_10323,MGG_05376,	0.00165306
Cellular component	division septum	GO:0000935	4	9.68748e-05	4.32252	10	136	117	6878	MGG_06368,MGG_01816,MGG_10181,MGG_00865,MGG_03696,MGG_10323,MGG_02875,MGG_02667,MGG_08643,MGG_05376,	0.00168349
Cellular component	nuclear membrane	GO:0031965	5	9.83562e-05	1.95547	32	962	117	6878	MGG_03388,MGG_05203,MGG_07465,MGG_01362,MGG_11201,MGG_04985,MGG_06368,MGG_07456,MGG_09235,MGG_02958,MGG_10492,MGG_01588,MGG_01816,MGG_10181,MGG_06421,MGG_10195,MGG_02217,MGG_00345,MGG_01677,MGG_04943,MGG_02526,MGG_03696,MGG_08345,MGG_08104,MGG_10323,MGG_02875,MGG_00371,MGG_11903,MGG_05133,MGG_05376,MGG_06065,MGG_11513,	0.00168865
Cellular component	microtubule	GO:0005874	7	0.000117725	1.93735	32	971	117	6878	MGG_07465,MGG_01362,MGG_12537,MGG_02569,MGG_06368,MGG_07456,MGG_01079,MGG_06392,MGG_01816,MGG_10181,MGG_01419,MGG_07080,MGG_01012,MGG_06421,MGG_10195,MGG_04637,MGG_06936,MGG_02217,MGG_12739,MGG_06293,MGG_00345,MGG_01159,MGG_04943,MGG_03696,MGG_08345,MGG_08104,MGG_11497,MGG_10323,MGG_03087,MGG_08643,MGG_05376,MGG_06065,	0.00199712
Cellular component	FtsQBL complex	GO:1990587	4	0.000129499	7.50464	6	47	117	6878	MGG_06368,MGG_01816,MGG_10181,MGG_06421,MGG_00345,MGG_05376,	0.00217101
Cellular component	microtubule associated complex	GO:0005875	3	0.000137093	2.84164	16	331	117	6878	MGG_07465,MGG_01362,MGG_02569,MGG_06368,MGG_01588,MGG_01816,MGG_10181,MGG_06421,MGG_00345,MGG_04943,MGG_03696,MGG_08345,MGG_06198,MGG_08643,MGG_05376,MGG_04435,	0.0022716
Cellular component	spindle midzone	GO:0051233	3	0.000151841	3.49226	12	202	117	6878	MGG_06368,MGG_01588,MGG_01816,MGG_10181,MGG_05615,MGG_06421,MGG_04637,MGG_00345,MGG_10323,MGG_03595,MGG_08643,MGG_05376,	0.00248705
Cellular component	septin ring	GO:0005940	8	0.000156095	5.11185	8	92	117	6878	MGG_06368,MGG_10181,MGG_06421,MGG_10323,MGG_03087,MGG_12956,MGG_17697,MGG_05376,	0.00252768
Cellular component	inner kinetochore	GO:0000939	3	0.000170235	5.87863	7	70	117	6878	MGG_06368,MGG_01816,MGG_10181,MGG_06421,MGG_00345,MGG_01159,MGG_05376,	0.00272567
Cellular component	chromosome passenger complex	GO:0032133	4	0.000170235	5.87863	7	70	117	6878	MGG_06368,MGG_01816,MGG_10181,MGG_06421,MGG_00345,MGG_08643,MGG_05376,	0.00272567
Cellular component	aster	GO:0005818	6	0.000176822	4.44602	9	119	117	6878	MGG_07465,MGG_01362,MGG_07456,MGG_10195,MGG_04637,MGG_01159,MGG_04943,MGG_03696,MGG_08345,	0.00276891
Cellular component	septin collar	GO:0032173	8	0.000182354	9.18536	5	32	117	6878	MGG_07456,MGG_10181,MGG_06421,MGG_10195,MGG_03087,	0.0028245
Cellular component	nuclear envelope	GO:0005635	5	0.000188033	1.71639	40	1370	117	6878	MGG_09923,MGG_03388,MGG_05203,MGG_07465,MGG_01362,MGG_11201,MGG_12537,MGG_04985,MGG_02569,MGG_06368,MGG_07456,MGG_01079,MGG_09235,MGG_02958,MGG_10492,MGG_01588,MGG_01816,MGG_10181,MGG_06421,MGG_10195,MGG_02217,MGG_00345,MGG_01677,MGG_04943,MGG_02526,MGG_03696,MGG_08345,MGG_08104,MGG_11497,MGG_10323,MGG_02875,MGG_00371,MGG_11903,MGG_03595,MGG_05133,MGG_05376,MGG_04160,MGG_06065,MGG_11513,MGG_06459,	0.00288115
Cellular component	organelle lumen	GO:0043233	4	0.000201728	1.27446	87	4013	117	6878	MGG_03388,MGG_05203,MGG_02970,MGG_07465,MGG_01362,MGG_11201,MGG_12537,MGG_04985,MGG_02329,MGG_02569,MGG_06368,MGG_07456,MGG_07734,MGG_01079,MGG_09235,MGG_10492,MGG_01588,MGG_03527,MGG_06910,MGG_06314,MGG_06392,MGG_01816,MGG_10181,MGG_07080,MGG_07119,MGG_00446,MGG_05615,MGG_03151,MGG_01012,MGG_06421,MGG_13217,MGG_01409,MGG_10195,MGG_04637,MGG_06936,MGG_00157,MGG_14150,MGG_02217,MGG_08636,MGG_07667…	0.00305812
Cellular component	intracellular organelle lumen	GO:0070013	5	0.000201728	1.27446	87	4013	117	6878	MGG_03388,MGG_05203,MGG_02970,MGG_07465,MGG_01362,MGG_11201,MGG_12537,MGG_04985,MGG_02329,MGG_02569,MGG_06368,MGG_07456,MGG_07734,MGG_01079,MGG_09235,MGG_10492,MGG_01588,MGG_03527,MGG_06910,MGG_06314,MGG_06392,MGG_01816,MGG_10181,MGG_07080,MGG_07119,MGG_00446,MGG_05615,MGG_03151,MGG_01012,MGG_06421,MGG_13217,MGG_01409,MGG_10195,MGG_04637,MGG_06936,MGG_00157,MGG_14150,MGG_02217,MGG_08636,MGG_07667…	0.00305812
Cellular component	membrane-enclosed lumen	GO:0031974	3	0.000201728	1.27446	87	4013	117	6878	MGG_03388,MGG_05203,MGG_02970,MGG_07465,MGG_01362,MGG_11201,MGG_12537,MGG_04985,MGG_02329,MGG_02569,MGG_06368,MGG_07456,MGG_07734,MGG_01079,MGG_09235,MGG_10492,MGG_01588,MGG_03527,MGG_06910,MGG_06314,MGG_06392,MGG_01816,MGG_10181,MGG_07080,MGG_07119,MGG_00446,MGG_05615,MGG_03151,MGG_01012,MGG_06421,MGG_13217,MGG_01409,MGG_10195,MGG_04637,MGG_06936,MGG_00157,MGG_14150,MGG_02217,MGG_08636,MGG_07667…	0.00305812
Cellular component	kinetochore microtubule	GO:0005828	9	0.000206712	3.94539	10	149	117	6878	MGG_07465,MGG_02569,MGG_06368,MGG_01079,MGG_10181,MGG_06421,MGG_01159,MGG_08345,MGG_10323,MGG_05376,	0.00303675
Cellular component	cyclin A1-CDK2 complex	GO:0097123	9	0.000212021	8.90702	5	33	117	6878	MGG_01362,MGG_10181,MGG_04943,MGG_03696,MGG_03595,	0.00308296
Cellular component	cyclin E2-CDK2 complex	GO:0097135	9	0.000212021	8.90702	5	33	117	6878	MGG_01362,MGG_10181,MGG_04943,MGG_03696,MGG_03595,	0.00308296
Cellular component	germinal vesicle	GO:0042585	9	0.000225843	4.84836	8	97	117	6878	MGG_06368,MGG_01816,MGG_10181,MGG_01012,MGG_06421,MGG_00345,MGG_08643,MGG_05376,	0.00321826
Cellular component	ciliary base	GO:0097546	3	0.000256598	3.84224	10	153	117	6878	MGG_01362,MGG_06368,MGG_01079,MGG_10181,MGG_06421,MGG_00345,MGG_04943,MGG_03696,MGG_10323,MGG_05376,	0.00358483
Cellular component	dendritic tree	GO:0097447	6	0.000265516	1.70712	39	1343	117	6878	MGG_03388,MGG_07465,MGG_01362,MGG_12537,MGG_02329,MGG_02569,MGG_06368,MGG_07456,MGG_01079,MGG_01588,MGG_03527,MGG_06392,MGG_01816,MGG_10181,MGG_00446,MGG_03151,MGG_06421,MGG_10195,MGG_00157,MGG_14150,MGG_00345,MGG_04943,MGG_09714,MGG_03696,MGG_08345,MGG_11497,MGG_10323,MGG_02874,MGG_00371,MGG_03087,MGG_03595,MGG_08643,MGG_05376,MGG_06065,MGG_16887,MGG_11513,MGG_14752,MGG_04435,MGG_07705,	0.0036734
Cellular component	dendrite	GO:0030425	6	0.000265516	1.70712	39	1343	117	6878	MGG_03388,MGG_07465,MGG_01362,MGG_12537,MGG_02329,MGG_02569,MGG_06368,MGG_07456,MGG_01079,MGG_01588,MGG_03527,MGG_06392,MGG_01816,MGG_10181,MGG_00446,MGG_03151,MGG_06421,MGG_10195,MGG_00157,MGG_14150,MGG_00345,MGG_04943,MGG_09714,MGG_03696,MGG_08345,MGG_11497,MGG_10323,MGG_02874,MGG_00371,MGG_03087,MGG_03595,MGG_08643,MGG_05376,MGG_06065,MGG_16887,MGG_11513,MGG_14752,MGG_04435,MGG_07705,	0.0036734
Cellular component	phragmoplast	GO:0009524	3	0.000274089	3.5144	11	184	117	6878	MGG_01362,MGG_06368,MGG_10181,MGG_03151,MGG_06421,MGG_00345,MGG_04943,MGG_03696,MGG_10323,MGG_08643,MGG_05376,	0.00371979
Cellular component	plasma membrane bounded cell projection cytoplasm	GO:0032838	5	0.000279488	2.2735	21	543	117	6878	MGG_03388,MGG_05203,MGG_07465,MGG_01362,MGG_12537,MGG_04985,MGG_02569,MGG_06368,MGG_01079,MGG_01588,MGG_01816,MGG_06421,MGG_00345,MGG_04943,MGG_03696,MGG_08345,MGG_10323,MGG_03087,MGG_05376,MGG_06065,MGG_11513,	0.00375727
Cellular component	cyclin E1-CDK2 complex	GO:0097134	9	0.000282247	8.39805	5	35	117	6878	MGG_01362,MGG_10181,MGG_04943,MGG_03696,MGG_03595,	0.00375889
Cellular component	axon hillock	GO:0043203	3	0.000285449	5.41453	7	76	117	6878	MGG_06368,MGG_01816,MGG_10181,MGG_06421,MGG_00345,MGG_08643,MGG_05376,	0.00376635
Cellular component	distal axon	GO:0150034	3	0.000287421	1.82326	33	1064	117	6878	MGG_07465,MGG_01362,MGG_12537,MGG_04985,MGG_02569,MGG_06368,MGG_07456,MGG_01079,MGG_01588,MGG_03527,MGG_01816,MGG_10181,MGG_03151,MGG_06421,MGG_10195,MGG_00345,MGG_04943,MGG_03696,MGG_08345,MGG_08104,MGG_11497,MGG_10323,MGG_00371,MGG_03087,MGG_03595,MGG_08643,MGG_05133,MGG_05376,MGG_06065,MGG_16887,MGG_11513,MGG_04435,MGG_07705,	0.00375757
Cellular component	immunological synapse	GO:0001772	3	0.00031274	3.04471	13	251	117	6878	MGG_07465,MGG_01362,MGG_12537,MGG_02329,MGG_06368,MGG_01079,MGG_04943,MGG_03696,MGG_08345,MGG_10323,MGG_00371,MGG_05376,MGG_04435,	0.0040514
Cellular component	spliceosomal complex	GO:0005681	4	0.000392317	2.34159	19	477	117	6878	MGG_03388,MGG_07465,MGG_01362,MGG_12537,MGG_07456,MGG_10181,MGG_01012,MGG_10195,MGG_01159,MGG_03611,MGG_04943,MGG_03696,MGG_08345,MGG_08104,MGG_10323,MGG_06065,MGG_16887,MGG_11513,MGG_04435,	0.00490396
Cellular component	Cajal body	GO:0015030	4	0.000395577	3.36797	11	192	117	6878	MGG_03388,MGG_07465,MGG_01362,MGG_12537,MGG_10181,MGG_04943,MGG_02526,MGG_03696,MGG_08345,MGG_02875,MGG_13020,	0.00490171
Cellular component	neuronal cell body	GO:0043025	4	0.000405622	1.67348	39	1370	117	6878	MGG_03388,MGG_07465,MGG_01362,MGG_12537,MGG_02329,MGG_02569,MGG_06368,MGG_07456,MGG_01079,MGG_01588,MGG_03527,MGG_06392,MGG_01816,MGG_10181,MGG_00446,MGG_03151,MGG_01012,MGG_06421,MGG_10195,MGG_00345,MGG_04943,MGG_03696,MGG_08345,MGG_08104,MGG_10323,MGG_02875,MGG_02874,MGG_00371,MGG_03087,MGG_03595,MGG_08643,MGG_05133,MGG_05376,MGG_06065,MGG_16887,MGG_11513,MGG_14752,MGG_04435,MGG_07705,	0.00498286
Cellular component	perikaryon	GO:0043204	3	0.000429041	2.10278	23	643	117	6878	MGG_03388,MGG_07465,MGG_01362,MGG_06368,MGG_07456,MGG_01079,MGG_03527,MGG_01816,MGG_10181,MGG_00446,MGG_10195,MGG_00345,MGG_04943,MGG_03696,MGG_08345,MGG_10323,MGG_02874,MGG_03087,MGG_08643,MGG_05376,MGG_06065,MGG_11513,MGG_07705,	0.00522549
Cellular component	growth cone	GO:0030426	4	0.000445029	2.14477	22	603	117	6878	MGG_07465,MGG_01362,MGG_02569,MGG_06368,MGG_07456,MGG_01588,MGG_03527,MGG_01816,MGG_10181,MGG_06421,MGG_10195,MGG_00345,MGG_04943,MGG_03696,MGG_08345,MGG_08104,MGG_10323,MGG_00371,MGG_08643,MGG_05133,MGG_05376,MGG_16887,	0.00537429
Cellular component	male germ cell nucleus	GO:0001673	8	0.00045153	3.31615	11	195	117	6878	MGG_01362,MGG_01079,MGG_10181,MGG_01012,MGG_04943,MGG_03696,MGG_10323,MGG_03595,MGG_06065,MGG_11513,MGG_00518,	0.00540698
Cellular component	cyclin A2-CDK2 complex	GO:0097124	9	0.000474179	7.53671	5	39	117	6878	MGG_01362,MGG_10181,MGG_04943,MGG_03696,MGG_03595,	0.00558434
Cellular component	nuclear protein-containing complex	GO:0140513	3	0.00056576	1.49531	51	2005	117	6878	MGG_03388,MGG_05203,MGG_07465,MGG_01362,MGG_11201,MGG_12537,MGG_02329,MGG_02569,MGG_06368,MGG_07456,MGG_01079,MGG_03527,MGG_09869,MGG_06392,MGG_10181,MGG_07080,MGG_00446,MGG_05615,MGG_01012,MGG_06421,MGG_01409,MGG_10195,MGG_04637,MGG_14150,MGG_06293,MGG_00345,MGG_01677,MGG_01159,MGG_03611,MGG_04943,MGG_02526,MGG_03696,MGG_08345,MGG_08104,MGG_11497,MGG_10323,MGG_02875,MGG_02874,MGG_00977,MGG_03595…	0.00660826
Cellular component	rhabdomere	GO:0016028	5	0.000610049	4.78493	7	86	117	6878	MGG_07465,MGG_06368,MGG_10181,MGG_03151,MGG_10323,MGG_00371,MGG_05376,	0.00706764
Cellular component	non-motile cilium	GO:0097730	6	0.000647351	2.18943	20	537	117	6878	MGG_03388,MGG_07465,MGG_01362,MGG_06368,MGG_07456,MGG_01079,MGG_01816,MGG_10181,MGG_00446,MGG_10195,MGG_04637,MGG_04943,MGG_03696,MGG_08345,MGG_10323,MGG_02875,MGG_00371,MGG_03087,MGG_05376,MGG_07705,	0.00743932
Cellular component	prospore membrane	GO:0005628	4	0.000664897	2.68081	14	307	117	6878	MGG_06368,MGG_01079,MGG_01816,MGG_03741,MGG_00345,MGG_00865,MGG_10323,MGG_02875,MGG_03087,MGG_17697,MGG_02667,MGG_00522,MGG_08643,MGG_05376,	0.00757983
Cellular component	cell body	GO:0044297	3	0.000670274	1.58984	42	1553	117	6878	MGG_03388,MGG_07465,MGG_01362,MGG_12537,MGG_02329,MGG_02569,MGG_06368,MGG_07456,MGG_01079,MGG_01588,MGG_03527,MGG_06392,MGG_01816,MGG_10181,MGG_00446,MGG_03151,MGG_01012,MGG_06421,MGG_10195,MGG_14150,MGG_00345,MGG_03611,MGG_04943,MGG_09714,MGG_03696,MGG_08345,MGG_08104,MGG_10323,MGG_02875,MGG_02874,MGG_00371,MGG_03087,MGG_03595,MGG_08643,MGG_05133,MGG_05376,MGG_06065,MGG_16887,MGG_11513,MGG_14752…	0.00758048
Cellular component	preprophase band	GO:0009574	3	0.000672718	6.99837	5	42	117	6878	MGG_01362,MGG_06421,MGG_04943,MGG_03696,MGG_08643,	0.00754821
Cellular component	polytene chromosome	GO:0005700	7	0.000674675	2.80964	13	272	117	6878	MGG_03388,MGG_07465,MGG_01362,MGG_02569,MGG_06368,MGG_07456,MGG_03527,MGG_01012,MGG_10195,MGG_01159,MGG_04943,MGG_08345,MGG_05376,	0.00751103
Cellular component	cortical cytoskeleton	GO:0030863	7	0.000677897	1.99558	24	707	117	6878	MGG_09125,MGG_01362,MGG_06368,MGG_07456,MGG_01588,MGG_06910,MGG_06392,MGG_10195,MGG_04637,MGG_02217,MGG_00345,MGG_04943,MGG_00865,MGG_03696,MGG_08345,MGG_11497,MGG_10323,MGG_03087,MGG_00926,MGG_17697,MGG_08643,MGG_05133,MGG_05376,MGG_04954,	0.0074884
Cellular component	serine/threonine protein kinase complex	GO:1902554	7	0.000711072	2.07259	22	624	117	6878	MGG_01362,MGG_12537,MGG_06368,MGG_03527,MGG_09869,MGG_01816,MGG_10181,MGG_00446,MGG_03151,MGG_06421,MGG_07667,MGG_06293,MGG_00345,MGG_01159,MGG_04943,MGG_03696,MGG_03087,MGG_03595,MGG_08643,MGG_05376,MGG_00518,MGG_04435,	0.00779444
Cellular component	glutamatergic synapse	GO:0098978	5	0.000714314	1.77966	31	1024	117	6878	MGG_03388,MGG_02970,MGG_07465,MGG_01362,MGG_12537,MGG_06368,MGG_07456,MGG_01079,MGG_01588,MGG_03527,MGG_06392,MGG_01816,MGG_10181,MGG_00446,MGG_01012,MGG_06421,MGG_10195,MGG_00157,MGG_00345,MGG_04943,MGG_03696,MGG_08345,MGG_11497,MGG_10323,MGG_00371,MGG_03087,MGG_03595,MGG_08643,MGG_05376,MGG_16887,MGG_04435,	0.00777021
Cellular component	actomyosin	GO:0042641	3	0.00079234	2.91502	12	242	117	6878	MGG_01362,MGG_12537,MGG_06368,MGG_06421,MGG_04637,MGG_04943,MGG_03696,MGG_03087,MGG_06198,MGG_17697,MGG_05376,MGG_04435,	0.00848936
Cellular component	cortical actin cytoskeleton	GO:0030864	8	0.000809515	2.09951	21	588	117	6878	MGG_09125,MGG_01362,MGG_06368,MGG_07456,MGG_01588,MGG_10195,MGG_04637,MGG_02217,MGG_00345,MGG_04943,MGG_00865,MGG_03696,MGG_08345,MGG_11497,MGG_10323,MGG_03087,MGG_00926,MGG_17697,MGG_05133,MGG_05376,MGG_04954,	0.00860864
Cellular component	cyclin-dependent protein kinase holoenzyme complex	GO:0000307	8	0.000827496	2.749	13	278	117	6878	MGG_01362,MGG_03527,MGG_09869,MGG_01816,MGG_10181,MGG_06293,MGG_00345,MGG_04943,MGG_03696,MGG_03595,MGG_08643,MGG_05376,MGG_00518,	0.00873468
Cellular component	spindle pole	GO:0000922	3	0.000836145	2.26585	18	467	117	6878	MGG_07465,MGG_02569,MGG_06368,MGG_07456,MGG_01079,MGG_01816,MGG_10181,MGG_05615,MGG_06421,MGG_10195,MGG_04637,MGG_02217,MGG_00345,MGG_08345,MGG_10323,MGG_03595,MGG_08643,MGG_05376,	0.00876108
Cellular component	divisome complex	GO:1990586	3	0.000842912	5.34421	6	66	117	6878	MGG_06368,MGG_01816,MGG_10181,MGG_06421,MGG_00345,MGG_05376,	0.00876752
Cellular component	mitotic spindle midzone	GO:1990023	4	0.000845623	3.59916	9	147	117	6878	MGG_06368,MGG_01588,MGG_01816,MGG_10181,MGG_06421,MGG_04637,MGG_00345,MGG_03595,MGG_05376,	0.00873198
Cellular component	plasma membrane bounded cell projection	GO:0120025	4	0.000955422	1.38975	60	2538	117	6878	MGG_03388,MGG_05203,MGG_07465,MGG_09125,MGG_01362,MGG_12537,MGG_04985,MGG_02329,MGG_02569,MGG_06368,MGG_07456,MGG_01079,MGG_10492,MGG_01588,MGG_03527,MGG_06910,MGG_06392,MGG_01816,MGG_10181,MGG_00446,MGG_03558,MGG_03151,MGG_01012,MGG_06421,MGG_10195,MGG_04637,MGG_00157,MGG_14150,MGG_02217,MGG_07547,MGG_09564,MGG_06293,MGG_00345,MGG_03611,MGG_04943,MGG_00865,MGG_09714,MGG_03696,MGG_08345,MGG_08104…	0.00965586
Cellular component	dendritic spine	GO:0043197	7	0.000960176	2.17727	19	513	117	6878	MGG_07465,MGG_12537,MGG_06368,MGG_07456,MGG_01079,MGG_03527,MGG_06392,MGG_03151,MGG_06421,MGG_10195,MGG_00345,MGG_04943,MGG_03696,MGG_10323,MGG_00371,MGG_03087,MGG_05376,MGG_16887,MGG_07705,	0.00963557
Cellular component	host cell nuclear matrix	GO:0044204	7	0.000975456	4.42478	7	93	117	6878	MGG_01362,MGG_10181,MGG_04943,MGG_03696,MGG_08345,MGG_08104,MGG_10323,	0.00972045
Cellular component	neuron to neuron synapse	GO:0098984	5	0.00099914	1.84562	27	860	117	6878	MGG_01362,MGG_12537,MGG_06368,MGG_07456,MGG_01079,MGG_01588,MGG_03527,MGG_06392,MGG_01816,MGG_10181,MGG_01012,MGG_06421,MGG_10195,MGG_00345,MGG_04943,MGG_03696,MGG_10323,MGG_00371,MGG_03087,MGG_00926,MGG_03595,MGG_08643,MGG_05376,MGG_06065,MGG_16887,MGG_11513,MGG_13020,	0.00988733
Cellular component	neuron spine	GO:0044309	6	0.00100609	2.16882	19	515	117	6878	MGG_07465,MGG_12537,MGG_06368,MGG_07456,MGG_01079,MGG_03527,MGG_06392,MGG_03151,MGG_06421,MGG_10195,MGG_00345,MGG_04943,MGG_03696,MGG_10323,MGG_00371,MGG_03087,MGG_05376,MGG_16887,MGG_07705,	0.00988746
Cellular component	dendrite terminus	GO:0044292	3	0.00113379	6.25386	5	47	117	6878	MGG_01362,MGG_06368,MGG_04943,MGG_03696,MGG_05376,	0.0109166
Cellular component	cytoplasmic microtubule	GO:0005881	8	0.00119523	2.52457	14	326	117	6878	MGG_07465,MGG_01362,MGG_02569,MGG_07456,MGG_01079,MGG_10195,MGG_04637,MGG_01159,MGG_04943,MGG_03696,MGG_08345,MGG_03087,MGG_08643,MGG_05376,	0.011132
Cellular component	cAMP-dependent protein kinase complex	GO:0005952	8	0.00123879	3.76232	8	125	117	6878	MGG_01362,MGG_06368,MGG_10181,MGG_06421,MGG_00345,MGG_04943,MGG_03696,MGG_05376,	0.0114628
Cellular component	organelle outer membrane	GO:0031968	6	0.00124607	1.557	41	1548	117	6878	MGG_07465,MGG_01362,MGG_11201,MGG_04985,MGG_02329,MGG_06368,MGG_07456,MGG_01079,MGG_10492,MGG_03527,MGG_06392,MGG_01816,MGG_10181,MGG_01012,MGG_06421,MGG_10195,MGG_02217,MGG_07547,MGG_03741,MGG_06293,MGG_00345,MGG_01159,MGG_03611,MGG_04943,MGG_03696,MGG_08345,MGG_08104,MGG_10323,MGG_02875,MGG_02874,MGG_06318,MGG_03087,MGG_03595,MGG_05133,MGG_05376,MGG_04160,MGG_06065,MGG_11513,MGG_00518,MGG_06459…	0.0114558
Cellular component	chromatin	GO:0000785	3	0.00134027	1.51529	44	1707	117	6878	MGG_03388,MGG_07465,MGG_01362,MGG_12537,MGG_02569,MGG_06368,MGG_07456,MGG_01079,MGG_01472,MGG_01588,MGG_03527,MGG_09869,MGG_06392,MGG_01816,MGG_10181,MGG_00446,MGG_05615,MGG_01012,MGG_06421,MGG_01409,MGG_10195,MGG_06971,MGG_06293,MGG_14002,MGG_00345,MGG_01159,MGG_04943,MGG_03696,MGG_08345,MGG_08104,MGG_10323,MGG_02875,MGG_02874,MGG_06198,MGG_03595,MGG_08643,MGG_05133,MGG_05376,MGG_08122,MGG_06065…	0.0122429
Cellular component	protein kinase complex	GO:1902911	6	0.00135426	1.9745	22	655	117	6878	MGG_01362,MGG_12537,MGG_06368,MGG_03527,MGG_09869,MGG_01816,MGG_10181,MGG_00446,MGG_03151,MGG_06421,MGG_07667,MGG_06293,MGG_00345,MGG_01159,MGG_04943,MGG_03696,MGG_03087,MGG_03595,MGG_08643,MGG_05376,MGG_00518,MGG_04435,	0.0122918
Cellular component	cilium	GO:0005929	5	0.00137825	1.67237	33	1160	117	6878	MGG_03388,MGG_07465,MGG_01362,MGG_06368,MGG_07456,MGG_01079,MGG_10492,MGG_01588,MGG_03527,MGG_01816,MGG_10181,MGG_00446,MGG_06421,MGG_10195,MGG_04637,MGG_00345,MGG_03611,MGG_04943,MGG_09714,MGG_03696,MGG_08345,MGG_10323,MGG_02875,MGG_00371,MGG_03087,MGG_17697,MGG_08643,MGG_05376,MGG_06065,MGG_11513,MGG_14752,MGG_04435,MGG_07705,	0.0123523
Cellular component	cytoplasm	GO:0005737	3	0.00150654	1.07753	115	6274	117	6878	MGG_09923,MGG_03388,MGG_05203,MGG_04235,MGG_02970,MGG_07465,MGG_09125,MGG_01362,MGG_11201,MGG_12537,MGG_02607,MGG_00664,MGG_04985,MGG_02329,MGG_05712,MGG_02569,MGG_06368,MGG_07456,MGG_07734,MGG_01079,MGG_09235,MGG_01472,MGG_02958,MGG_10492,MGG_03526,MGG_01588,MGG_03527,MGG_06910,MGG_09869,MGG_06314,MGG_03280,MGG_06392,MGG_01816,MGG_10181,MGG_01419,MGG_07080,MGG_07119,MGG_00446,MGG_03558,MGG_05615…	0.0134177
Cellular component	transferase complex	GO:1990234	4	0.00157602	1.48255	46	1824	117	6878	MGG_05203,MGG_07465,MGG_01362,MGG_12537,MGG_02329,MGG_02569,MGG_06368,MGG_10492,MGG_03527,MGG_06910,MGG_09869,MGG_01816,MGG_10181,MGG_07080,MGG_07119,MGG_00446,MGG_03151,MGG_01012,MGG_06421,MGG_01409,MGG_02217,MGG_08636,MGG_07667,MGG_09564,MGG_06293,MGG_00345,MGG_01159,MGG_04943,MGG_00865,MGG_03696,MGG_08345,MGG_08104,MGG_08582,MGG_10323,MGG_02875,MGG_02874,MGG_03087,MGG_02667,MGG_03595,MGG_08643…	0.0136941
Cellular component	viral tegument	GO:0019033	3	0.00157838	3.04592	10	193	117	6878	MGG_01362,MGG_01816,MGG_10181,MGG_06421,MGG_04943,MGG_03696,MGG_08104,MGG_10323,MGG_03087,MGG_05376,	0.0136315
Cellular component	chromosome	GO:0005694	6	0.00159299	1.4175	53	2198	117	6878	MGG_03388,MGG_05203,MGG_02970,MGG_07465,MGG_01362,MGG_12537,MGG_04985,MGG_02569,MGG_06368,MGG_07456,MGG_01079,MGG_01472,MGG_01588,MGG_03527,MGG_09869,MGG_06392,MGG_01816,MGG_10181,MGG_00446,MGG_05615,MGG_03151,MGG_01012,MGG_06421,MGG_01409,MGG_10195,MGG_04637,MGG_02217,MGG_06971,MGG_06293,MGG_14002,MGG_00345,MGG_01677,MGG_01159,MGG_04943,MGG_02526,MGG_03696,MGG_08345,MGG_08104,MGG_10323,MGG_02875…	0.0136748
Cellular component	transferase complex, transferring phosphorus-containing groups	GO:0061695	5	0.00163417	1.6057	36	1318	117	6878	MGG_07465,MGG_01362,MGG_12537,MGG_02329,MGG_02569,MGG_06368,MGG_10492,MGG_03527,MGG_06910,MGG_09869,MGG_01816,MGG_10181,MGG_07080,MGG_00446,MGG_03151,MGG_01012,MGG_06421,MGG_01409,MGG_08636,MGG_07667,MGG_06293,MGG_00345,MGG_01159,MGG_04943,MGG_03696,MGG_08345,MGG_08582,MGG_02875,MGG_03087,MGG_03595,MGG_08643,MGG_05376,MGG_08122,MGG_13020,MGG_00518,MGG_04435,	0.0139443
Cellular component	meiotic spindle midzone	GO:1990385	4	0.00165038	4.70291	6	75	117	6878	MGG_06368,MGG_01816,MGG_10181,MGG_06421,MGG_00345,MGG_05376,	0.0139988
Cellular component	protein-containing complex	GO:0032991	2	0.00165042	1.16739	98	4935	117	6878	MGG_03388,MGG_05203,MGG_04235,MGG_02970,MGG_07465,MGG_09125,MGG_01362,MGG_11201,MGG_12537,MGG_02607,MGG_00664,MGG_04985,MGG_02329,MGG_05712,MGG_02569,MGG_06368,MGG_07456,MGG_01079,MGG_09235,MGG_01472,MGG_10492,MGG_03526,MGG_01588,MGG_03527,MGG_06910,MGG_09869,MGG_06314,MGG_06392,MGG_01816,MGG_10181,MGG_01419,MGG_07080,MGG_07119,MGG_00446,MGG_03558,MGG_05615,MGG_03151,MGG_01012,MGG_06421,MGG_13217…	0.0139163
Cellular component	adherens junction	GO:0005912	6	0.00175835	2.33279	15	378	117	6878	MGG_03388,MGG_06368,MGG_07456,MGG_01079,MGG_10181,MGG_01419,MGG_06421,MGG_10195,MGG_09714,MGG_10323,MGG_06198,MGG_08643,MGG_05376,MGG_13020,MGG_04435,	0.0146529
Cellular component	chromocenter	GO:0010369	6	0.00176738	4.64103	6	76	117	6878	MGG_06368,MGG_01816,MGG_10181,MGG_06421,MGG_01159,MGG_05376,	0.0146425
Cellular component	PML body	GO:0016605	4	0.00183965	2.98408	10	197	117	6878	MGG_01362,MGG_12537,MGG_06368,MGG_03527,MGG_01816,MGG_01012,MGG_06421,MGG_04943,MGG_03696,MGG_08643,	0.0151532
Cellular component	asymmetric synapse	GO:0032279	6	0.00196405	1.81888	25	808	117	6878	MGG_01362,MGG_12537,MGG_06368,MGG_07456,MGG_01079,MGG_01588,MGG_03527,MGG_06392,MGG_01816,MGG_10181,MGG_01012,MGG_06421,MGG_10195,MGG_00345,MGG_04943,MGG_03696,MGG_10323,MGG_00371,MGG_03595,MGG_08643,MGG_05376,MGG_06065,MGG_16887,MGG_11513,MGG_13020,	0.0160849
Cellular component	axon terminus	GO:0043679	4	0.00207222	1.91034	22	677	117	6878	MGG_07465,MGG_12537,MGG_04985,MGG_06368,MGG_07456,MGG_01079,MGG_01588,MGG_03151,MGG_10195,MGG_04943,MGG_11497,MGG_10323,MGG_00371,MGG_03087,MGG_03595,MGG_05133,MGG_05376,MGG_06065,MGG_16887,MGG_11513,MGG_04435,MGG_07705,	0.0168738
Cellular component	X chromosome	GO:0000805	8	0.00209345	3.88212	7	106	117	6878	MGG_01362,MGG_06368,MGG_10181,MGG_01159,MGG_04943,MGG_03696,MGG_05376,	0.0169498
Cellular component	motile cilium	GO:0031514	6	0.00211142	1.90752	22	678	117	6878	MGG_03388,MGG_07465,MGG_01362,MGG_06368,MGG_07456,MGG_01079,MGG_10492,MGG_01588,MGG_06421,MGG_10195,MGG_00345,MGG_04943,MGG_09714,MGG_03696,MGG_08345,MGG_10323,MGG_03087,MGG_17697,MGG_08643,MGG_05376,MGG_14752,MGG_04435,	0.0169987
Cellular component	host cell rough endoplasmic reticulum	GO:0044168	9	0.00215637	4.46478	6	79	117	6878	MGG_02970,MGG_01362,MGG_03527,MGG_04943,MGG_03696,MGG_14752,	0.0172631
Cellular component	sex chromosome	GO:0000803	7	0.00215679	3.14927	9	168	117	6878	MGG_01362,MGG_06368,MGG_03527,MGG_10181,MGG_06421,MGG_01159,MGG_04943,MGG_03696,MGG_05376,	0.01717
Cellular component	early endosome	GO:0005769	9	0.00217846	1.68442	30	1047	117	6878	MGG_02970,MGG_07465,MGG_01362,MGG_12537,MGG_02329,MGG_06368,MGG_01079,MGG_01588,MGG_03527,MGG_01816,MGG_10181,MGG_03151,MGG_06421,MGG_01409,MGG_00157,MGG_00345,MGG_04943,MGG_09714,MGG_03696,MGG_08345,MGG_10323,MGG_00977,MGG_00371,MGG_00926,MGG_17697,MGG_08643,MGG_05376,MGG_06065,MGG_11513,MGG_04435,	0.0172462
Cellular component	actin cytoskeleton	GO:0015629	7	0.00228403	1.59128	35	1293	117	6878	MGG_07465,MGG_09125,MGG_01362,MGG_12537,MGG_02569,MGG_06368,MGG_07456,MGG_01079,MGG_01588,MGG_06392,MGG_01816,MGG_10181,MGG_06421,MGG_10195,MGG_04637,MGG_02217,MGG_12739,MGG_00345,MGG_04943,MGG_00865,MGG_03696,MGG_08345,MGG_11497,MGG_10323,MGG_00371,MGG_03087,MGG_06198,MGG_00926,MGG_17697,MGG_08643,MGG_05133,MGG_05376,MGG_16887,MGG_04435,MGG_04954,	0.017982
Cellular component	sperm midpiece	GO:0097225	3	0.00229634	2.89588	10	203	117	6878	MGG_06368,MGG_07456,MGG_01079,MGG_06421,MGG_10195,MGG_00345,MGG_09714,MGG_10323,MGG_05376,MGG_14752,	0.0177841
Cellular component	medial cortical node	GO:0071341	3	0.00230833	5.34421	5	55	117	6878	MGG_01816,MGG_10181,MGG_06421,MGG_17697,MGG_08643,	0.0177804
Cellular component	somatodendritic compartment	GO:0036477	3	0.0024447	1.48346	43	1704	117	6878	MGG_03388,MGG_07465,MGG_01362,MGG_12537,MGG_02329,MGG_02569,MGG_06368,MGG_07456,MGG_01079,MGG_01588,MGG_03527,MGG_06392,MGG_01816,MGG_10181,MGG_00446,MGG_03151,MGG_01012,MGG_06421,MGG_10195,MGG_00157,MGG_14150,MGG_00345,MGG_04943,MGG_09714,MGG_03696,MGG_08345,MGG_08104,MGG_11497,MGG_10323,MGG_02875,MGG_02874,MGG_00371,MGG_03087,MGG_03595,MGG_08643,MGG_05133,MGG_05376,MGG_06065,MGG_16887,MGG_11513…	0.0187295
Cellular component	viral outer capsid	GO:0039624	3	0.00254689	3.35922	8	140	117	6878	MGG_02970,MGG_01362,MGG_03527,MGG_01012,MGG_04943,MGG_03696,MGG_00518,MGG_14752,	0.0193049
Cellular component	cell projection	GO:0042995	3	0.00258377	1.34113	60	2630	117	6878	MGG_03388,MGG_05203,MGG_07465,MGG_09125,MGG_01362,MGG_12537,MGG_04985,MGG_02329,MGG_02569,MGG_06368,MGG_07456,MGG_01079,MGG_10492,MGG_01588,MGG_03527,MGG_06910,MGG_06392,MGG_01816,MGG_10181,MGG_00446,MGG_03558,MGG_03151,MGG_01012,MGG_06421,MGG_10195,MGG_04637,MGG_00157,MGG_14150,MGG_02217,MGG_07547,MGG_09564,MGG_06293,MGG_00345,MGG_03611,MGG_04943,MGG_00865,MGG_09714,MGG_03696,MGG_08345,MGG_08104…	0.0194808
Cellular component	presynapse	GO:0098793	3	0.00260558	1.53743	38	1453	117	6878	MGG_02970,MGG_07465,MGG_01362,MGG_12537,MGG_04985,MGG_06368,MGG_07456,MGG_01079,MGG_01472,MGG_01588,MGG_03527,MGG_06392,MGG_10181,MGG_00446,MGG_03151,MGG_06421,MGG_10195,MGG_00157,MGG_00345,MGG_03611,MGG_04943,MGG_09714,MGG_03696,MGG_08345,MGG_11497,MGG_10323,MGG_02874,MGG_00371,MGG_03087,MGG_00926,MGG_03595,MGG_05133,MGG_05376,MGG_06065,MGG_16887,MGG_11513,MGG_04435,MGG_07705,	0.0195418
Cellular component	mitotic actomyosin contractile ring, intermediate layer	GO:0120105	3	0.00260684	4.30144	6	82	117	6878	MGG_06368,MGG_07456,MGG_10195,MGG_04637,MGG_00345,MGG_05376,	0.019449
Cellular component	intracellular protein-containing complex	GO:0140535	3	0.00272881	1.41042	50	2084	117	6878	MGG_02970,MGG_07465,MGG_01362,MGG_02607,MGG_02329,MGG_02569,MGG_06368,MGG_07456,MGG_01079,MGG_09235,MGG_10492,MGG_03527,MGG_06910,MGG_01816,MGG_10181,MGG_07080,MGG_00446,MGG_03558,MGG_01012,MGG_06421,MGG_01409,MGG_10195,MGG_08636,MGG_07547,MGG_06293,MGG_00345,MGG_01159,MGG_03611,MGG_04943,MGG_03696,MGG_08345,MGG_08582,MGG_10323,MGG_01666,MGG_02875,MGG_02874,MGG_00371,MGG_03087,MGG_17697,MGG_02667…	0.0202529
Cellular component	sarcomere	GO:0030017	3	0.00273989	1.90511	21	648	117	6878	MGG_12537,MGG_06368,MGG_07456,MGG_09235,MGG_03527,MGG_01816,MGG_10181,MGG_06421,MGG_10195,MGG_04637,MGG_00345,MGG_04943,MGG_03696,MGG_11497,MGG_06198,MGG_17697,MGG_03595,MGG_08643,MGG_05376,MGG_10148,MGG_13020,	0.0202298
Cellular component	cellular bud neck septin ring	GO:0000144	9	0.00292014	5.06779	5	58	117	6878	MGG_06368,MGG_10181,MGG_06421,MGG_03087,MGG_05376,	0.0211228
Cellular component	cyclin B1-CDK1 complex	GO:0097125	9	0.0029442	4.19902	6	84	117	6878	MGG_01362,MGG_00345,MGG_04943,MGG_03696,MGG_03595,MGG_05376,	0.0211893
Cellular component	cell periphery	GO:0071944	3	0.00294751	1.1918	89	4390	117	6878	MGG_03388,MGG_02970,MGG_07465,MGG_09125,MGG_01362,MGG_11201,MGG_12537,MGG_02329,MGG_02569,MGG_06368,MGG_07456,MGG_01079,MGG_09235,MGG_01472,MGG_02958,MGG_10492,MGG_03526,MGG_01588,MGG_03527,MGG_06910,MGG_03280,MGG_06392,MGG_01816,MGG_10181,MGG_01419,MGG_00446,MGG_03558,MGG_03151,MGG_01012,MGG_06421,MGG_13217,MGG_01409,MGG_10195,MGG_04637,MGG_06936,MGG_00157,MGG_14150,MGG_02217,MGG_08636,MGG_07547…	0.0211066
Cellular component	host cytoskeleton	GO:0044163	7	0.00303389	3.26591	8	144	117	6878	MGG_02970,MGG_01362,MGG_03527,MGG_06421,MGG_04943,MGG_00865,MGG_03696,MGG_14752,	0.0216165
Cellular component	contractile fiber	GO:0043292	6	0.00309798	1.81732	23	744	117	6878	MGG_09923,MGG_12537,MGG_06368,MGG_07456,MGG_09235,MGG_03527,MGG_01816,MGG_10181,MGG_06421,MGG_10195,MGG_04637,MGG_00345,MGG_04943,MGG_03696,MGG_11497,MGG_06198,MGG_17697,MGG_03595,MGG_08643,MGG_05376,MGG_10148,MGG_13020,MGG_04435,	0.0219633
Cellular component	cell envelope Sec protein transport complex	GO:0031522	4	0.00314789	4.98189	5	59	117	6878	MGG_06368,MGG_01816,MGG_10181,MGG_06421,MGG_05376,	0.0222067
Cellular component	intracellular non-membrane-bounded organelle	GO:0043232	5	0.00317089	1.19391	88	4333	117	6878	MGG_09923,MGG_03388,MGG_05203,MGG_02970,MGG_07465,MGG_09125,MGG_01362,MGG_11201,MGG_12537,MGG_04985,MGG_02329,MGG_02569,MGG_06368,MGG_07456,MGG_07734,MGG_01079,MGG_09235,MGG_01472,MGG_10492,MGG_01588,MGG_03527,MGG_06910,MGG_09869,MGG_06392,MGG_01816,MGG_10181,MGG_01419,MGG_07080,MGG_07119,MGG_00446,MGG_05615,MGG_03151,MGG_01012,MGG_06421,MGG_13217,MGG_01409,MGG_10195,MGG_04637,MGG_06936,MGG_14150…	0.0222587
Cellular component	sperm flagellum	GO:0036126	8	0.00319267	2.19352	15	402	117	6878	MGG_03388,MGG_07465,MGG_06368,MGG_07456,MGG_01079,MGG_06421,MGG_10195,MGG_00345,MGG_09714,MGG_08345,MGG_10323,MGG_03087,MGG_08643,MGG_05376,MGG_14752,	0.0223017
Cellular component	intercellular bridge	GO:0045171	3	0.00336956	2.45796	12	287	117	6878	MGG_07465,MGG_01362,MGG_06368,MGG_01079,MGG_01588,MGG_10181,MGG_05615,MGG_04943,MGG_03696,MGG_10323,MGG_03087,MGG_05376,	0.0233089
Cellular component	9+2 motile cilium	GO:0097729	7	0.00342591	2.17727	15	405	117	6878	MGG_03388,MGG_07465,MGG_06368,MGG_07456,MGG_01079,MGG_06421,MGG_10195,MGG_00345,MGG_09714,MGG_08345,MGG_10323,MGG_03087,MGG_08643,MGG_05376,MGG_14752,	0.0234708
Cellular component	neuron projection terminus	GO:0044306	3	0.00349794	1.83187	22	706	117	6878	MGG_07465,MGG_12537,MGG_04985,MGG_06368,MGG_07456,MGG_01079,MGG_01588,MGG_03151,MGG_10195,MGG_04943,MGG_11497,MGG_10323,MGG_00371,MGG_03087,MGG_03595,MGG_05133,MGG_05376,MGG_06065,MGG_16887,MGG_11513,MGG_04435,MGG_07705,	0.0238496
Cellular component	bicellular tight junction	GO:0005923	7	0.00359173	2.56607	11	252	117	6878	MGG_01362,MGG_06368,MGG_01079,MGG_10181,MGG_01419,MGG_00345,MGG_04943,MGG_03696,MGG_10323,MGG_05376,MGG_04435,	0.0243725
Cellular component	transcription regulator complex	GO:0005667	3	0.00369542	1.60987	31	1132	117	6878	MGG_03388,MGG_07465,MGG_01362,MGG_11201,MGG_12537,MGG_02329,MGG_02569,MGG_06368,MGG_01588,MGG_03527,MGG_09869,MGG_06314,MGG_06392,MGG_10181,MGG_01012,MGG_01409,MGG_14150,MGG_06293,MGG_00345,MGG_01159,MGG_04943,MGG_03696,MGG_08345,MGG_11497,MGG_02875,MGG_06198,MGG_05133,MGG_05376,MGG_06065,MGG_11513,MGG_04435,	0.0249572
Cellular component	presynaptic cytosol	GO:0099523	5	0.00369949	2.90702	9	182	117	6878	MGG_06368,MGG_07456,MGG_00446,MGG_10195,MGG_00926,MGG_05133,MGG_05376,MGG_06065,MGG_11513,	0.0248668
Cellular component	non-membrane-bounded organelle	GO:0043228	4	0.00399221	1.18733	88	4357	117	6878	MGG_09923,MGG_03388,MGG_05203,MGG_02970,MGG_07465,MGG_09125,MGG_01362,MGG_11201,MGG_12537,MGG_04985,MGG_02329,MGG_02569,MGG_06368,MGG_07456,MGG_07734,MGG_01079,MGG_09235,MGG_01472,MGG_10492,MGG_01588,MGG_03527,MGG_06910,MGG_09869,MGG_06392,MGG_01816,MGG_10181,MGG_01419,MGG_07080,MGG_07119,MGG_00446,MGG_05615,MGG_03151,MGG_01012,MGG_06421,MGG_13217,MGG_01409,MGG_10195,MGG_04637,MGG_06936,MGG_14150…	0.0263375
Cellular component	ciliary transition zone	GO:0035869	3	0.00401629	3.45802	7	119	117	6878	MGG_01362,MGG_01079,MGG_01816,MGG_10181,MGG_04943,MGG_03696,MGG_03087,	0.0263742
Cellular component	P-body	GO:0000932	8	0.00402512	2.30187	13	332	117	6878	MGG_03388,MGG_12537,MGG_04985,MGG_02569,MGG_06368,MGG_01012,MGG_06421,MGG_00345,MGG_01666,MGG_06318,MGG_05376,MGG_16887,MGG_13020,	0.026311
Cellular component	nuclear replication fork	GO:0043596	4	0.00410342	2.67211	10	220	117	6878	MGG_07465,MGG_12537,MGG_03527,MGG_05615,MGG_01012,MGG_06293,MGG_01159,MGG_08345,MGG_08122,MGG_00518,	0.0267003
Cellular component	nuclear DNA-directed RNA polymerase complex	GO:0055029	8	0.00411752	2.1351	15	413	117	6878	MGG_07465,MGG_01362,MGG_02569,MGG_03527,MGG_10181,MGG_07080,MGG_01012,MGG_01409,MGG_06293,MGG_04943,MGG_03696,MGG_08345,MGG_02875,MGG_08122,MGG_13020,	0.0265496
Cellular component	bounding membrane of organelle	GO:0098588	5	0.00429785	1.27755	67	3083	117	6878	MGG_04235,MGG_07465,MGG_01362,MGG_11201,MGG_12537,MGG_00664,MGG_04985,MGG_02329,MGG_05712,MGG_02569,MGG_06368,MGG_07456,MGG_01079,MGG_01472,MGG_10492,MGG_01588,MGG_03527,MGG_06910,MGG_06392,MGG_01816,MGG_10181,MGG_03151,MGG_01012,MGG_06421,MGG_01409,MGG_10195,MGG_00157,MGG_02217,MGG_07547,MGG_12739,MGG_03741,MGG_07667,MGG_09564,MGG_06293,MGG_00345,MGG_01677,MGG_01159,MGG_03611,MGG_04943,MGG_09714…	0.0273412
Cellular component	cytoplasmic side of membrane	GO:0098562	4	0.00436162	1.71489	25	857	117	6878	MGG_03388,MGG_07465,MGG_01362,MGG_04985,MGG_06368,MGG_07456,MGG_01079,MGG_09235,MGG_01588,MGG_10181,MGG_06421,MGG_10195,MGG_07547,MGG_00345,MGG_03611,MGG_04943,MGG_09714,MGG_03696,MGG_08345,MGG_10323,MGG_06318,MGG_00371,MGG_08643,MGG_05376,MGG_04435,	0.0276236
Cellular component	cholinergic synapse	GO:0098981	5	0.00440298	3.40086	7	121	117	6878	MGG_01362,MGG_06368,MGG_01079,MGG_04943,MGG_03696,MGG_10323,MGG_05376,	0.0277622
Cellular component	host cell Golgi apparatus	GO:0044177	7	0.00445438	2.27447	13	336	117	6878	MGG_07465,MGG_01362,MGG_01816,MGG_10181,MGG_06421,MGG_04637,MGG_01159,MGG_04943,MGG_03696,MGG_10323,MGG_00371,MGG_03595,MGG_08643,	0.0279625
Cellular component	helical viral capsid	GO:0019029	4	0.00455365	2.0492	16	459	117	6878	MGG_07465,MGG_02329,MGG_06368,MGG_10492,MGG_03527,MGG_10181,MGG_06421,MGG_04637,MGG_09564,MGG_00345,MGG_01159,MGG_08345,MGG_00371,MGG_03595,MGG_08643,MGG_05376,	0.0284603
Cellular component	apical cortex	GO:0045179	6	0.0046066	3.37299	7	122	117	6878	MGG_01362,MGG_06368,MGG_00345,MGG_04943,MGG_03696,MGG_10323,MGG_05376,	0.0286655
Cellular component	axon	GO:0030424	6	0.0046385	1.45634	41	1655	117	6878	MGG_05203,MGG_07465,MGG_01362,MGG_12537,MGG_04985,MGG_02329,MGG_02569,MGG_06368,MGG_07456,MGG_01079,MGG_01588,MGG_03527,MGG_06910,MGG_01816,MGG_10181,MGG_00446,MGG_03151,MGG_01012,MGG_06421,MGG_10195,MGG_04637,MGG_00157,MGG_00345,MGG_04943,MGG_03696,MGG_08345,MGG_08104,MGG_11497,MGG_10323,MGG_00371,MGG_03087,MGG_00926,MGG_03595,MGG_08643,MGG_05133,MGG_05376,MGG_06065,MGG_16887,MGG_11513,MGG_04435…	0.0287385
Cellular component	secretory granule lumen	GO:0034774	7	0.00498636	1.77895	22	727	117	6878	MGG_07465,MGG_01362,MGG_02329,MGG_06368,MGG_01079,MGG_01588,MGG_06392,MGG_00446,MGG_01677,MGG_00743,MGG_04943,MGG_09714,MGG_03696,MGG_08104,MGG_11497,MGG_08643,MGG_05376,MGG_06065,MGG_11513,MGG_04435,MGG_06459,MGG_07705,	0.0306274
Cellular component	host cell junction	GO:0044156	5	0.00503512	3.31858	7	124	117	6878	MGG_01362,MGG_10181,MGG_01159,MGG_04943,MGG_00865,MGG_03696,MGG_10323,	0.0307942
Cellular component	host cell endoplasmic reticulum-Golgi intermediate compartment	GO:0044172	8	0.00514229	3.75232	6	94	117	6878	MGG_02970,MGG_01362,MGG_03527,MGG_04943,MGG_03696,MGG_14752,	0.0310499
Cellular component	host cell nuclear inner membrane	GO:0044201	7	0.00514229	3.75232	6	94	117	6878	MGG_01362,MGG_10181,MGG_06421,MGG_04943,MGG_03696,MGG_03595,	0.0310499
Cellular component	euchromatin	GO:0000791	4	0.00520587	2.32817	12	303	117	6878	MGG_07465,MGG_01362,MGG_02569,MGG_07456,MGG_01588,MGG_01012,MGG_10195,MGG_01159,MGG_04943,MGG_03696,MGG_08345,MGG_08104,	0.0311696
Cellular component	root hair	GO:0035618	5	0.00545393	4.38704	5	67	117	6878	MGG_06368,MGG_01079,MGG_10181,MGG_06421,MGG_05376,	0.0323827
Cellular component	vesicle coat	GO:0030120	5	0.00561876	2.7272	9	194	117	6878	MGG_07465,MGG_01472,MGG_10492,MGG_06910,MGG_09564,MGG_06293,MGG_01677,MGG_08345,MGG_08643,	0.033223
Cellular component	meiotic spindle pole body	GO:0035974	5	0.00569686	3.67415	6	96	117	6878	MGG_06368,MGG_01079,MGG_10181,MGG_00345,MGG_10323,MGG_05376,	0.0335456
Cellular component	nucleus	GO:0005634	6	0.00573307	1.1432	97	4988	117	6878	MGG_09923,MGG_03388,MGG_05203,MGG_02970,MGG_07465,MGG_01362,MGG_11201,MGG_12537,MGG_02607,MGG_00664,MGG_04985,MGG_02329,MGG_05714,MGG_02569,MGG_06368,MGG_07456,MGG_07734,MGG_01079,MGG_09235,MGG_01472,MGG_02958,MGG_10492,MGG_01588,MGG_03527,MGG_06910,MGG_09869,MGG_06314,MGG_06392,MGG_01816,MGG_10181,MGG_01419,MGG_07080,MGG_07119,MGG_00446,MGG_05615,MGG_03151,MGG_01012,MGG_06421,MGG_13217,MGG_01409…	0.0333454
Cellular component	viral capsid	GO:0019028	3	0.00575669	1.51995	34	1315	117	6878	MGG_02970,MGG_07465,MGG_01362,MGG_02329,MGG_06368,MGG_07456,MGG_01079,MGG_10492,MGG_03527,MGG_01816,MGG_10181,MGG_01012,MGG_06421,MGG_10195,MGG_04637,MGG_08636,MGG_09564,MGG_00345,MGG_01677,MGG_01159,MGG_04943,MGG_03696,MGG_08345,MGG_08582,MGG_10323,MGG_00371,MGG_00926,MGG_17697,MGG_03595,MGG_08643,MGG_05376,MGG_13020,MGG_00518,MGG_14752,	0.0333467
Cellular component	female germ cell nucleus	GO:0001674	8	0.00580814	2.71321	9	195	117	6878	MGG_06368,MGG_01816,MGG_10181,MGG_01012,MGG_06421,MGG_00345,MGG_08643,MGG_05376,MGG_14752,	0.0335085
Cellular component	autolysosome	GO:0044754	10	0.00580839	4.32252	5	68	117	6878	MGG_04235,MGG_07465,MGG_00664,MGG_01677,MGG_14752,	0.0333748
Cellular component	pronucleus	GO:0045120	7	0.00618508	2.90303	8	162	117	6878	MGG_06368,MGG_01816,MGG_10181,MGG_06421,MGG_00345,MGG_03595,MGG_08643,MGG_05376,	0.0349752
Cellular component	catalytic step 2 spliceosome	GO:0071013	5	0.00653626	2.36868	11	273	117	6878	MGG_03388,MGG_07465,MGG_12537,MGG_01159,MGG_03611,MGG_08345,MGG_08104,MGG_06065,MGG_16887,MGG_11513,MGG_04435,	0.0366699
Cellular component	Prp19 complex	GO:0000974	3	0.00660912	3.56281	6	99	117	6878	MGG_07465,MGG_01159,MGG_08345,MGG_08104,MGG_06065,MGG_11513,	0.0369333
Cellular component	respirasome	GO:0070469	3	0.00664501	1.61797	27	981	117	6878	MGG_03388,MGG_01362,MGG_02329,MGG_06368,MGG_01079,MGG_10492,MGG_03526,MGG_01588,MGG_06910,MGG_06392,MGG_01816,MGG_10181,MGG_03151,MGG_06421,MGG_09564,MGG_00345,MGG_01677,MGG_01159,MGG_03611,MGG_04943,MGG_03696,MGG_02874,MGG_00926,MGG_03595,MGG_05376,MGG_06065,MGG_11513,	0.0369888
Cellular component	postsynaptic specialization	GO:0099572	4	0.0068199	1.70503	23	793	117	6878	MGG_01362,MGG_12537,MGG_04985,MGG_06368,MGG_07456,MGG_01079,MGG_01588,MGG_03527,MGG_01816,MGG_10181,MGG_06421,MGG_10195,MGG_00345,MGG_04943,MGG_03696,MGG_10323,MGG_00371,MGG_03087,MGG_03595,MGG_08643,MGG_05376,MGG_16887,MGG_13020,	0.0378146
Cellular component	terminal bouton	GO:0043195	4	0.00686844	2.15882	13	354	117	6878	MGG_04985,MGG_07456,MGG_01079,MGG_03151,MGG_10195,MGG_04943,MGG_11497,MGG_10323,MGG_03087,MGG_03595,MGG_06065,MGG_11513,MGG_07705,	0.0379362
Cellular component	nuclear matrix	GO:0016363	3	0.00687528	2.08357	14	395	117	6878	MGG_03388,MGG_07465,MGG_12537,MGG_03527,MGG_00446,MGG_01012,MGG_09714,MGG_08345,MGG_08104,MGG_02875,MGG_06198,MGG_05133,MGG_06065,MGG_11513,	0.0378273
Cellular component	ciliary tip	GO:0097542	3	0.00696897	4.13988	5	71	117	6878	MGG_01362,MGG_10181,MGG_06421,MGG_04943,MGG_03696,	0.0381953
Cellular component	phagocytic cup	GO:0001891	3	0.00705045	2.63222	9	201	117	6878	MGG_07465,MGG_01362,MGG_01079,MGG_04943,MGG_03696,MGG_08345,MGG_11497,MGG_10323,MGG_17697,	0.0384939
Cellular component	anchoring junction	GO:0070161	4	0.00729138	1.39439	44	1855	117	6878	MGG_03388,MGG_02970,MGG_07465,MGG_01362,MGG_12537,MGG_02329,MGG_06368,MGG_07456,MGG_01079,MGG_10492,MGG_01588,MGG_03527,MGG_03280,MGG_06392,MGG_01816,MGG_10181,MGG_01419,MGG_01012,MGG_06421,MGG_01409,MGG_10195,MGG_06936,MGG_06293,MGG_00345,MGG_04943,MGG_02526,MGG_00865,MGG_09714,MGG_03696,MGG_08345,MGG_08104,MGG_11497,MGG_10323,MGG_02875,MGG_00371,MGG_06198,MGG_03595,MGG_08643,MGG_05376,MGG_06065…	0.0396573
Cellular component	myofibril	GO:0030016	7	0.00743094	1.7486	21	706	117	6878	MGG_12537,MGG_06368,MGG_07456,MGG_09235,MGG_03527,MGG_01816,MGG_10181,MGG_06421,MGG_10195,MGG_04637,MGG_00345,MGG_04943,MGG_03696,MGG_11497,MGG_06198,MGG_17697,MGG_03595,MGG_08643,MGG_05376,MGG_10148,MGG_13020,	0.0402627
Cellular component	Z disc	GO:0030018	3	0.00749563	1.99953	15	441	117	6878	MGG_12537,MGG_06368,MGG_07456,MGG_09235,MGG_03527,MGG_01816,MGG_06421,MGG_10195,MGG_04637,MGG_04943,MGG_03696,MGG_11497,MGG_17697,MGG_03595,MGG_05376,	0.0401551
Cellular component	plasma membrane region	GO:0098590	4	0.00754884	1.35363	49	2128	117	6878	MGG_03388,MGG_02970,MGG_07465,MGG_01362,MGG_12537,MGG_02329,MGG_06368,MGG_07456,MGG_01079,MGG_01588,MGG_03527,MGG_06392,MGG_01816,MGG_10181,MGG_00446,MGG_03558,MGG_01012,MGG_06421,MGG_01409,MGG_10195,MGG_04637,MGG_00157,MGG_14150,MGG_02217,MGG_07547,MGG_00345,MGG_04943,MGG_00865,MGG_09714,MGG_03696,MGG_08345,MGG_11497,MGG_10323,MGG_00977,MGG_00371,MGG_03087,MGG_06198,MGG_00926,MGG_03595,MGG_08643…	0.0402887
Cellular component	RNA polymerase II, holoenzyme	GO:0016591	9	0.00787261	2.12284	13	360	117	6878	MGG_07465,MGG_01362,MGG_02569,MGG_03527,MGG_10181,MGG_07080,MGG_01409,MGG_06293,MGG_04943,MGG_03696,MGG_08345,MGG_02875,MGG_13020,	0.04186
Cellular component	cytosolic region	GO:0099522	4	0.00794176	2.42919	10	242	117	6878	MGG_03388,MGG_06368,MGG_07456,MGG_00446,MGG_10195,MGG_00926,MGG_05133,MGG_05376,MGG_06065,MGG_11513,	0.0420706
Cellular component	lamellipodium	GO:0030027	5	0.00812219	1.98156	15	445	117	6878	MGG_07465,MGG_01362,MGG_06368,MGG_01079,MGG_01816,MGG_06421,MGG_04943,MGG_03696,MGG_08345,MGG_11497,MGG_10323,MGG_06198,MGG_05376,MGG_16887,MGG_04435,	0.0428671
Cellular component	host cell endomembrane system	GO:0033645	6	0.00813429	1.92742	16	488	117	6878	MGG_01362,MGG_07456,MGG_10492,MGG_01816,MGG_10181,MGG_07080,MGG_06421,MGG_10195,MGG_04637,MGG_09564,MGG_01159,MGG_04943,MGG_00865,MGG_03696,MGG_03595,MGG_08643,	0.0427725
Cellular component	host cell mitochondrial envelope	GO:0044190	7	0.00828299	3.97205	5	74	117	6878	MGG_01362,MGG_01159,MGG_04943,MGG_03696,MGG_08643,	0.0433943
Cellular component	host cell mitochondrial membrane	GO:0044191	6	0.00828299	3.97205	5	74	117	6878	MGG_01362,MGG_01159,MGG_04943,MGG_03696,MGG_08643,	0.0433943
Cellular component	viral nucleocapsid	GO:0019013	3	0.00837476	1.70171	22	760	117	6878	MGG_07465,MGG_01362,MGG_02329,MGG_06368,MGG_01079,MGG_10492,MGG_01816,MGG_10181,MGG_06421,MGG_04637,MGG_09564,MGG_00345,MGG_01159,MGG_04943,MGG_03696,MGG_08345,MGG_10323,MGG_00371,MGG_03595,MGG_08643,MGG_05376,MGG_13020,	0.0435548
Cellular component	cytoplasmic vesicle lumen	GO:0060205	6	0.00850143	1.69947	22	761	117	6878	MGG_07465,MGG_01362,MGG_02329,MGG_06368,MGG_01079,MGG_01588,MGG_06392,MGG_00446,MGG_01677,MGG_00743,MGG_04943,MGG_09714,MGG_03696,MGG_08104,MGG_11497,MGG_08643,MGG_05376,MGG_06065,MGG_11513,MGG_04435,MGG_06459,MGG_07705,	0.0438933
Cellular component	COPI vesicle coat	GO:0030126	6	0.00875675	3.91909	5	75	117	6878	MGG_07465,MGG_01472,MGG_09564,MGG_06293,MGG_08345,	0.0450482
Cellular component	focal adhesion	GO:0005925	6	0.00889094	1.6928	22	764	117	6878	MGG_07465,MGG_12537,MGG_06368,MGG_07456,MGG_01079,MGG_01588,MGG_03527,MGG_06392,MGG_01816,MGG_10181,MGG_10195,MGG_09714,MGG_08345,MGG_08104,MGG_10323,MGG_06198,MGG_05376,MGG_06065,MGG_16887,MGG_11513,MGG_13020,MGG_04435,	0.045574
Cellular component	plant-type vacuole	GO:0000325	7	0.00889771	1.54841	29	1101	117	6878	MGG_03388,MGG_01362,MGG_04985,MGG_02329,MGG_06368,MGG_01079,MGG_10492,MGG_01588,MGG_06392,MGG_10181,MGG_05615,MGG_03151,MGG_06421,MGG_06936,MGG_06293,MGG_00345,MGG_04943,MGG_09714,MGG_03696,MGG_08104,MGG_10323,MGG_02875,MGG_04054,MGG_08643,MGG_05376,MGG_06065,MGG_11513,MGG_10148,MGG_04954,	0.0454453
Cellular component	vacuole	GO:0005773	6	0.00916793	1.28713	58	2649	117	6878	MGG_03388,MGG_04235,MGG_07465,MGG_01362,MGG_12537,MGG_00664,MGG_04985,MGG_02329,MGG_05712,MGG_02569,MGG_06368,MGG_07456,MGG_01079,MGG_10492,MGG_01588,MGG_06910,MGG_09869,MGG_06392,MGG_10181,MGG_05615,MGG_03151,MGG_01012,MGG_06421,MGG_01409,MGG_10195,MGG_04637,MGG_06936,MGG_00157,MGG_07547,MGG_12739,MGG_09564,MGG_06293,MGG_00345,MGG_01677,MGG_01159,MGG_04943,MGG_09714,MGG_03696,MGG_08345,MGG_08104…	0.0466582
Cellular component	coated vesicle membrane	GO:0030662	7	0.00936208	1.81191	18	584	117	6878	MGG_07465,MGG_01362,MGG_12537,MGG_01079,MGG_01472,MGG_10492,MGG_06910,MGG_01409,MGG_09564,MGG_06293,MGG_01677,MGG_04943,MGG_03696,MGG_08345,MGG_10323,MGG_08643,MGG_06065,MGG_11513,	0.0473084
Cellular component	extracellular exosome	GO:0070062	7	0.00986701	1.33605	49	2156	117	6878	MGG_03388,MGG_02970,MGG_07465,MGG_01362,MGG_12537,MGG_02329,MGG_06368,MGG_07456,MGG_01079,MGG_09235,MGG_10492,MGG_01588,MGG_03527,MGG_06392,MGG_01816,MGG_10181,MGG_00446,MGG_03151,MGG_06421,MGG_13217,MGG_01409,MGG_10195,MGG_06936,MGG_07547,MGG_06293,MGG_00345,MGG_01677,MGG_01159,MGG_00743,MGG_04943,MGG_09714,MGG_03696,MGG_08345,MGG_08104,MGG_10323,MGG_03087,MGG_04059,MGG_17697,MGG_08643,MGG_05133…	0.0491625
Cellular component	actin filament bundle	GO:0032432	3	0.00987687	2.35145	10	250	117	6878	MGG_12537,MGG_06421,MGG_04637,MGG_02217,MGG_04943,MGG_03696,MGG_03087,MGG_06198,MGG_17697,MGG_04435,	0.0490402
Cellular component	recycling endosome	GO:0055037	9	0.00997866	1.88493	16	499	117	6878	MGG_02970,MGG_06368,MGG_01079,MGG_03527,MGG_10181,MGG_01409,MGG_00345,MGG_03696,MGG_11497,MGG_10323,MGG_02875,MGG_08643,MGG_05133,MGG_05376,MGG_06065,MGG_11513,	0.0493736
Cellular component	calcium- and calmodulin-dependent protein kinase complex	GO:0005954	4	0.00998182	3.26591	6	108	117	6878	MGG_06368,MGG_10181,MGG_06421,MGG_00345,MGG_08643,MGG_05376,	0.0492183
Cellular component	endomembrane system	GO:0012505	3	0.0101822	1.18421	81	4021	117	6878	MGG_09923,MGG_03388,MGG_05203,MGG_02970,MGG_07465,MGG_09125,MGG_01362,MGG_11201,MGG_12537,MGG_04985,MGG_02329,MGG_02569,MGG_06368,MGG_07456,MGG_01079,MGG_09235,MGG_01472,MGG_02958,MGG_10492,MGG_01588,MGG_03527,MGG_06910,MGG_06392,MGG_01816,MGG_10181,MGG_00446,MGG_05615,MGG_03151,MGG_01012,MGG_06421,MGG_01409,MGG_10195,MGG_04637,MGG_06936,MGG_03705,MGG_00157,MGG_02217,MGG_07547,MGG_07667,MGG_09564…	0.0500334
Cellular component	vesicle lumen	GO:0031983	5	0.0102965	1.67093	22	774	117	6878	MGG_07465,MGG_01362,MGG_02329,MGG_06368,MGG_01079,MGG_01588,MGG_06392,MGG_00446,MGG_01677,MGG_00743,MGG_04943,MGG_09714,MGG_03696,MGG_08104,MGG_11497,MGG_08643,MGG_05376,MGG_06065,MGG_11513,MGG_04435,MGG_06459,MGG_07705,	0.0504209
Cellular component	cell-substrate junction	GO:0030055	5	0.0102965	1.67093	22	774	117	6878	MGG_07465,MGG_12537,MGG_06368,MGG_07456,MGG_01079,MGG_01588,MGG_03527,MGG_06392,MGG_01816,MGG_10181,MGG_10195,MGG_09714,MGG_08345,MGG_08104,MGG_10323,MGG_06198,MGG_05376,MGG_06065,MGG_16887,MGG_11513,MGG_13020,MGG_04435,	0.0504209
Cellular component	polytene chromosome puff	GO:0005703	4	0.0108723	3.20653	6	110	117	6878	MGG_03388,MGG_01362,MGG_06368,MGG_01012,MGG_04943,MGG_05376,	0.051816
Cellular component	outer membrane	GO:0019867	4	0.0110403	1.37157	43	1843	117	6878	MGG_07465,MGG_01362,MGG_11201,MGG_04985,MGG_02329,MGG_02569,MGG_06368,MGG_07456,MGG_01079,MGG_10492,MGG_03527,MGG_06392,MGG_01816,MGG_10181,MGG_01012,MGG_06421,MGG_10195,MGG_02217,MGG_07547,MGG_03741,MGG_06293,MGG_00345,MGG_01159,MGG_03611,MGG_04943,MGG_03696,MGG_08345,MGG_08104,MGG_10323,MGG_02875,MGG_02874,MGG_06318,MGG_03087,MGG_03595,MGG_05133,MGG_05376,MGG_04160,MGG_06065,MGG_11513,MGG_00518…	0.0524415
Cellular component	vesicle	GO:0031982	5	0.0110934	1.22657	69	3307	117	6878	MGG_03388,MGG_05203,MGG_04235,MGG_02970,MGG_07465,MGG_01362,MGG_12537,MGG_02329,MGG_06368,MGG_07456,MGG_01079,MGG_09235,MGG_01472,MGG_10492,MGG_01588,MGG_03527,MGG_06910,MGG_06392,MGG_01816,MGG_10181,MGG_00446,MGG_03151,MGG_06421,MGG_13217,MGG_01409,MGG_10195,MGG_04637,MGG_06936,MGG_00157,MGG_07547,MGG_12739,MGG_07667,MGG_09564,MGG_06293,MGG_00345,MGG_01677,MGG_01159,MGG_03611,MGG_00743,MGG_04943…	0.0525187
Cellular component	cardiac myofibril	GO:0097512	8	0.011409	3.67415	5	80	117	6878	MGG_06368,MGG_00345,MGG_04943,MGG_03696,MGG_05376,	0.0538339
Cellular component	axon cytoplasm	GO:1904115	7	0.01185	2.28741	10	257	117	6878	MGG_05203,MGG_07465,MGG_01362,MGG_02569,MGG_01079,MGG_01816,MGG_04943,MGG_03696,MGG_08345,MGG_10323,	0.0546479
Cellular component	cytoplasmic side of plasma membrane	GO:0009898	5	0.0120711	1.67278	21	738	117	6878	MGG_07465,MGG_01362,MGG_06368,MGG_07456,MGG_01079,MGG_01588,MGG_10181,MGG_06421,MGG_10195,MGG_07547,MGG_00345,MGG_03611,MGG_04943,MGG_09714,MGG_03696,MGG_08345,MGG_10323,MGG_00371,MGG_08643,MGG_05376,MGG_04435,	0.0554881
Cellular component	cell-cell junction	GO:0005911	5	0.0123618	1.39626	39	1642	117	6878	MGG_03388,MGG_02970,MGG_01362,MGG_02329,MGG_06368,MGG_07456,MGG_01079,MGG_10492,MGG_01588,MGG_03527,MGG_03280,MGG_06392,MGG_01816,MGG_10181,MGG_01419,MGG_01012,MGG_06421,MGG_01409,MGG_10195,MGG_06936,MGG_06293,MGG_00345,MGG_04943,MGG_02526,MGG_00865,MGG_09714,MGG_03696,MGG_08104,MGG_10323,MGG_02875,MGG_00371,MGG_06198,MGG_03595,MGG_08643,MGG_05376,MGG_06065,MGG_11513,MGG_13020,MGG_04435,	0.0564603
Cellular component	nucleotide-activated protein kinase complex	GO:0031588	7	0.0126083	3.58453	5	82	117	6878	MGG_06368,MGG_10181,MGG_06421,MGG_00345,MGG_05376,	0.0574019
Cellular component	extracellular space	GO:0005615	3	0.0127146	1.23701	65	3089	117	6878	MGG_03388,MGG_02970,MGG_07465,MGG_01362,MGG_12537,MGG_02329,MGG_06368,MGG_07456,MGG_01079,MGG_09235,MGG_10492,MGG_01588,MGG_03527,MGG_06392,MGG_01816,MGG_10181,MGG_00446,MGG_05615,MGG_03151,MGG_01012,MGG_06421,MGG_13217,MGG_01409,MGG_10195,MGG_06936,MGG_02217,MGG_07547,MGG_12739,MGG_07667,MGG_06971,MGG_09564,MGG_06293,MGG_00345,MGG_01677,MGG_01159,MGG_03611,MGG_00743,MGG_04943,MGG_09714,MGG_03696…	0.0573363
Cellular component	host cell lipid droplet	GO:0044186	7	0.0132388	3.54134	5	83	117	6878	MGG_01362,MGG_07080,MGG_04943,MGG_03696,MGG_08643,	0.0595121
Cellular component	postsynaptic density	GO:0014069	5	0.0135381	1.65484	21	746	117	6878	MGG_01362,MGG_12537,MGG_06368,MGG_07456,MGG_01079,MGG_01588,MGG_03527,MGG_01816,MGG_10181,MGG_06421,MGG_10195,MGG_00345,MGG_04943,MGG_03696,MGG_10323,MGG_00371,MGG_03595,MGG_08643,MGG_05376,MGG_16887,MGG_13020,	0.0606659
Cellular component	neuron projection	GO:0043005	5	0.0135859	1.32104	48	2136	117	6878	MGG_03388,MGG_05203,MGG_07465,MGG_01362,MGG_12537,MGG_04985,MGG_02329,MGG_02569,MGG_06368,MGG_07456,MGG_01079,MGG_01588,MGG_03527,MGG_06910,MGG_06392,MGG_01816,MGG_10181,MGG_00446,MGG_03151,MGG_01012,MGG_06421,MGG_10195,MGG_04637,MGG_00157,MGG_14150,MGG_00345,MGG_04943,MGG_09714,MGG_03696,MGG_08345,MGG_08104,MGG_11497,MGG_10323,MGG_02875,MGG_02874,MGG_00371,MGG_03087,MGG_00926,MGG_03595,MGG_08643…	0.0606893
Cellular component	cell junction	GO:0030054	3	0.0138658	1.26925	57	2640	117	6878	MGG_03388,MGG_02970,MGG_07465,MGG_01362,MGG_12537,MGG_04985,MGG_02329,MGG_06368,MGG_07456,MGG_01079,MGG_01472,MGG_10492,MGG_01588,MGG_03527,MGG_03280,MGG_06392,MGG_01816,MGG_10181,MGG_01419,MGG_00446,MGG_03151,MGG_01012,MGG_06421,MGG_01409,MGG_10195,MGG_06936,MGG_00157,MGG_14150,MGG_06293,MGG_00345,MGG_03611,MGG_04943,MGG_02526,MGG_00865,MGG_09714,MGG_03696,MGG_08345,MGG_08104,MGG_11497,MGG_10323…	0.0617462
Cellular component	plasma membrane	GO:0005886	4	0.0140737	1.16945	82	4122	117	6878	MGG_03388,MGG_02970,MGG_07465,MGG_09125,MGG_01362,MGG_12537,MGG_02329,MGG_06368,MGG_07456,MGG_01079,MGG_09235,MGG_01472,MGG_10492,MGG_03526,MGG_01588,MGG_03527,MGG_06910,MGG_03280,MGG_06392,MGG_01816,MGG_10181,MGG_01419,MGG_00446,MGG_03558,MGG_03151,MGG_01012,MGG_06421,MGG_13217,MGG_01409,MGG_10195,MGG_04637,MGG_06936,MGG_00157,MGG_14150,MGG_02217,MGG_07547,MGG_12739,MGG_03741,MGG_07667,MGG_06971…	0.0622827
Cellular component	neuromuscular junction	GO:0031594	5	0.014195	1.96964	13	388	117	6878	MGG_01362,MGG_12537,MGG_04985,MGG_06368,MGG_01816,MGG_00446,MGG_06421,MGG_00157,MGG_00345,MGG_04943,MGG_03696,MGG_00926,MGG_05376,	0.062625
Cellular component	postsynapse	GO:0098794	3	0.014253	1.43278	34	1395	117	6878	MGG_03388,MGG_07465,MGG_01362,MGG_12537,MGG_04985,MGG_02329,MGG_06368,MGG_07456,MGG_01079,MGG_01588,MGG_03527,MGG_06392,MGG_01816,MGG_10181,MGG_00446,MGG_03151,MGG_01012,MGG_06421,MGG_10195,MGG_00157,MGG_00345,MGG_04943,MGG_03696,MGG_10323,MGG_00371,MGG_03087,MGG_03595,MGG_08643,MGG_05376,MGG_06065,MGG_16887,MGG_11513,MGG_13020,MGG_07705,	0.0626868
Cellular component	catalytic complex	GO:1902494	3	0.0142818	1.23557	64	3045	117	6878	MGG_03388,MGG_05203,MGG_02970,MGG_07465,MGG_01362,MGG_11201,MGG_12537,MGG_02607,MGG_02329,MGG_02569,MGG_06368,MGG_07456,MGG_09235,MGG_10492,MGG_03526,MGG_01588,MGG_03527,MGG_06910,MGG_09869,MGG_01816,MGG_10181,MGG_07080,MGG_07119,MGG_00446,MGG_03151,MGG_01012,MGG_06421,MGG_01409,MGG_10195,MGG_02217,MGG_08636,MGG_07547,MGG_07667,MGG_09564,MGG_06293,MGG_00345,MGG_01159,MGG_03611,MGG_04943,MGG_00865…	0.0622372
Cellular component	ciliary membrane	GO:0060170	6	0.0145372	2.34105	9	226	117	6878	MGG_07465,MGG_01362,MGG_01079,MGG_04943,MGG_03696,MGG_08345,MGG_10323,MGG_03087,MGG_07705,	0.0631569
Cellular component	pseudopodium	GO:0031143	5	0.0146798	2.70726	7	152	117	6878	MGG_01362,MGG_07456,MGG_01079,MGG_10195,MGG_04943,MGG_03696,MGG_10323,	0.0635825
Cellular component	acetylcholine-gated channel complex	GO:0005892	6	0.0152577	3.41781	5	86	117	6878	MGG_01362,MGG_01012,MGG_04943,MGG_03696,MGG_00926,	0.0658855
Cellular component	COPI-coated vesicle membrane	GO:0030663	8	0.0152577	3.41781	5	86	117	6878	MGG_07465,MGG_01472,MGG_09564,MGG_06293,MGG_08345,	0.0658855
Cellular component	endosome	GO:0005768	8	0.0153002	1.36172	41	1770	117	6878	MGG_02970,MGG_07465,MGG_01362,MGG_12537,MGG_02329,MGG_06368,MGG_01079,MGG_01588,MGG_03527,MGG_06392,MGG_01816,MGG_10181,MGG_03151,MGG_06421,MGG_01409,MGG_00157,MGG_07667,MGG_06293,MGG_00345,MGG_03611,MGG_04943,MGG_09714,MGG_03696,MGG_08345,MGG_08104,MGG_11497,MGG_10323,MGG_02875,MGG_00977,MGG_00371,MGG_04054,MGG_00926,MGG_17697,MGG_08643,MGG_05133,MGG_05376,MGG_06065,MGG_11513,MGG_04435,MGG_04954…	0.0656712
Cellular component	photoreceptor cell cilium	GO:0097733	8	0.0153122	1.84091	15	479	117	6878	MGG_03388,MGG_07465,MGG_01362,MGG_06368,MGG_07456,MGG_01079,MGG_10195,MGG_04943,MGG_03696,MGG_08345,MGG_02875,MGG_00371,MGG_03087,MGG_05376,MGG_07705,	0.0655251
Cellular component	tight junction	GO:0070160	6	0.0153369	2.09951	11	308	117	6878	MGG_01362,MGG_06368,MGG_01079,MGG_10181,MGG_01419,MGG_00345,MGG_04943,MGG_03696,MGG_10323,MGG_05376,MGG_04435,	0.0654345
Cellular component	biofilm matrix	GO:0062039	5	0.015824	2.46225	8	191	117	6878	MGG_03388,MGG_01079,MGG_06293,MGG_01159,MGG_09714,MGG_08104,MGG_06065,MGG_11513,	0.0671109
Cellular component	fungal biofilm matrix	GO:0062040	6	0.015824	2.46225	8	191	117	6878	MGG_03388,MGG_01079,MGG_06293,MGG_01159,MGG_09714,MGG_08104,MGG_06065,MGG_11513,	0.0671109
Cellular component	I band	GO:0031674	3	0.0158538	1.83325	15	481	117	6878	MGG_12537,MGG_06368,MGG_07456,MGG_09235,MGG_03527,MGG_01816,MGG_06421,MGG_10195,MGG_04637,MGG_04943,MGG_03696,MGG_11497,MGG_17697,MGG_03595,MGG_05376,	0.0668392
Cellular component	9+0 non-motile cilium	GO:0097731	7	0.0158538	1.83325	15	481	117	6878	MGG_03388,MGG_07465,MGG_01362,MGG_06368,MGG_07456,MGG_01079,MGG_10195,MGG_04943,MGG_03696,MGG_08345,MGG_02875,MGG_00371,MGG_03087,MGG_05376,MGG_07705,	0.0668392
Cellular component	SCF ubiquitin ligase complex	GO:0019005	7	0.0161832	2.93932	6	120	117	6878	MGG_07465,MGG_03527,MGG_01159,MGG_08345,MGG_02875,MGG_03595,	0.0678267
Cellular component	photoreceptor outer segment	GO:0001750	3	0.0170489	1.86623	14	441	117	6878	MGG_03388,MGG_07465,MGG_01362,MGG_06368,MGG_07456,MGG_01079,MGG_10195,MGG_04943,MGG_03696,MGG_08345,MGG_02875,MGG_00371,MGG_05376,MGG_07705,	0.0692157
Cellular component	transcription elongation factor complex	GO:0008023	4	0.0172316	2.42418	8	194	117	6878	MGG_07465,MGG_01362,MGG_02569,MGG_01012,MGG_04943,MGG_03696,MGG_08345,MGG_13020,	0.0697587
Cellular component	organelle envelope	GO:0031967	4	0.0183144	1.22312	64	3076	117	6878	MGG_09923,MGG_03388,MGG_05203,MGG_07465,MGG_01362,MGG_11201,MGG_12537,MGG_04985,MGG_02329,MGG_02569,MGG_06368,MGG_07456,MGG_07734,MGG_01079,MGG_09235,MGG_02958,MGG_10492,MGG_03526,MGG_01588,MGG_03527,MGG_06910,MGG_06392,MGG_01816,MGG_10181,MGG_03151,MGG_01012,MGG_06421,MGG_10195,MGG_06936,MGG_02217,MGG_07547,MGG_03741,MGG_09564,MGG_06293,MGG_00345,MGG_01677,MGG_01159,MGG_03611,MGG_04943,MGG_02526…	0.0728994
Cellular component	mitotic spindle pole	GO:0097431	4	0.0189609	2.5719	7	160	117	6878	MGG_06368,MGG_01816,MGG_10181,MGG_06421,MGG_00345,MGG_08643,MGG_05376,	0.0750537
Cellular component	neuron projection cytoplasm	GO:0120111	6	0.0192561	1.89164	13	404	117	6878	MGG_03388,MGG_05203,MGG_07465,MGG_01362,MGG_12537,MGG_04985,MGG_02569,MGG_01079,MGG_01816,MGG_04943,MGG_03696,MGG_08345,MGG_10323,	0.0760111
Cellular component	hemoglobin complex	GO:0005833	3	0.0194234	2.02711	11	319	117	6878	MGG_01362,MGG_02329,MGG_06368,MGG_01588,MGG_10181,MGG_01012,MGG_06421,MGG_00345,MGG_04943,MGG_03696,MGG_05376,	0.0764596
Cellular component	transcription repressor complex	GO:0017053	4	0.0200247	2.10704	10	279	117	6878	MGG_03388,MGG_07465,MGG_02569,MGG_01588,MGG_01012,MGG_08345,MGG_11497,MGG_05133,MGG_06065,MGG_11513,	0.0783934
Cellular component	early phagosome	GO:0032009	10	0.020114	2.79935	6	126	117	6878	MGG_01362,MGG_01079,MGG_04943,MGG_09714,MGG_03696,MGG_10323,	0.0785272
Cellular component	host cell Golgi membrane	GO:0044178	6	0.0202156	2.21371	9	239	117	6878	MGG_01362,MGG_01816,MGG_10181,MGG_06421,MGG_04637,MGG_01159,MGG_04943,MGG_03696,MGG_08643,	0.0787083
Cellular component	extracellular vesicle	GO:1903561	6	0.0204136	1.2871	49	2238	117	6878	MGG_03388,MGG_02970,MGG_07465,MGG_01362,MGG_12537,MGG_02329,MGG_06368,MGG_07456,MGG_01079,MGG_09235,MGG_10492,MGG_01588,MGG_03527,MGG_06392,MGG_01816,MGG_10181,MGG_00446,MGG_03151,MGG_06421,MGG_13217,MGG_01409,MGG_10195,MGG_06936,MGG_07547,MGG_06293,MGG_00345,MGG_01677,MGG_01159,MGG_00743,MGG_04943,MGG_09714,MGG_03696,MGG_08345,MGG_08104,MGG_10323,MGG_03087,MGG_04059,MGG_17697,MGG_08643,MGG_05133…	0.0792626
Cellular component	small-subunit processome	GO:0032040	5	0.021425	2.32817	8	202	117	6878	MGG_03388,MGG_07465,MGG_12537,MGG_00446,MGG_01159,MGG_03696,MGG_08345,MGG_00977,	0.0820717
Cellular component	extracellular membrane-bounded organelle	GO:0065010	5	0.0216375	1.28309	49	2245	117	6878	MGG_03388,MGG_02970,MGG_07465,MGG_01362,MGG_12537,MGG_02329,MGG_06368,MGG_07456,MGG_01079,MGG_09235,MGG_10492,MGG_01588,MGG_03527,MGG_06392,MGG_01816,MGG_10181,MGG_00446,MGG_03151,MGG_06421,MGG_13217,MGG_01409,MGG_10195,MGG_06936,MGG_07547,MGG_06293,MGG_00345,MGG_01677,MGG_01159,MGG_00743,MGG_04943,MGG_09714,MGG_03696,MGG_08345,MGG_08104,MGG_10323,MGG_03087,MGG_04059,MGG_17697,MGG_08643,MGG_05133…	0.0826634
Cellular component	intracellular anatomical structure	GO:0005622	3	0.0221298	1.04094	116	6551	117	6878	MGG_09923,MGG_03388,MGG_05203,MGG_04235,MGG_02970,MGG_07465,MGG_09125,MGG_01362,MGG_11201,MGG_12537,MGG_02607,MGG_00664,MGG_04985,MGG_02329,MGG_05712,MGG_05714,MGG_02569,MGG_06368,MGG_07456,MGG_07734,MGG_01079,MGG_09235,MGG_01472,MGG_02958,MGG_10492,MGG_03526,MGG_01588,MGG_03527,MGG_06910,MGG_09869,MGG_06314,MGG_03280,MGG_06392,MGG_01816,MGG_10181,MGG_01419,MGG_07080,MGG_07119,MGG_00446,MGG_03558…	0.0840931
Cellular component	SAGA complex	GO:0000124	9	0.0225229	3.09402	5	95	117	6878	MGG_07465,MGG_03527,MGG_01012,MGG_01409,MGG_08345,	0.0853593
Cellular component	coated membrane	GO:0048475	4	0.0227794	2.16835	9	244	117	6878	MGG_07465,MGG_01472,MGG_10492,MGG_06910,MGG_09564,MGG_06293,MGG_01677,MGG_08345,MGG_08643,	0.0861026
Cellular component	membrane coat	GO:0030117	4	0.0227794	2.16835	9	244	117	6878	MGG_07465,MGG_01472,MGG_10492,MGG_06910,MGG_09564,MGG_06293,MGG_01677,MGG_08345,MGG_08643,	0.0861026
Cellular component	basal plasma membrane	GO:0009925	5	0.022997	1.4966	25	982	117	6878	MGG_12537,MGG_02329,MGG_06368,MGG_01079,MGG_01588,MGG_06392,MGG_01816,MGG_10181,MGG_01012,MGG_06421,MGG_00157,MGG_14150,MGG_00345,MGG_10323,MGG_00371,MGG_06198,MGG_00926,MGG_03595,MGG_08643,MGG_05133,MGG_05376,MGG_06065,MGG_11513,MGG_13020,MGG_04435,	0.0855632
Cellular component	extracellular organelle	GO:0043230	4	0.0231098	1.27853	49	2253	117	6878	MGG_03388,MGG_02970,MGG_07465,MGG_01362,MGG_12537,MGG_02329,MGG_06368,MGG_07456,MGG_01079,MGG_09235,MGG_10492,MGG_01588,MGG_03527,MGG_06392,MGG_01816,MGG_10181,MGG_00446,MGG_03151,MGG_06421,MGG_13217,MGG_01409,MGG_10195,MGG_06936,MGG_07547,MGG_06293,MGG_00345,MGG_01677,MGG_01159,MGG_00743,MGG_04943,MGG_09714,MGG_03696,MGG_08345,MGG_08104,MGG_10323,MGG_03087,MGG_04059,MGG_17697,MGG_08643,MGG_05133…	0.0857588
Cellular component	outer kinetochore	GO:0000940	3	0.0234474	3.06179	5	96	117	6878	MGG_10181,MGG_06421,MGG_00345,MGG_03595,MGG_05376,	0.0867858
Cellular component	ER to Golgi transport vesicle membrane	GO:0012507	8	0.0238678	2.15072	9	246	117	6878	MGG_10492,MGG_06910,MGG_01409,MGG_09564,MGG_01677,MGG_03696,MGG_08643,MGG_06065,MGG_11513,	0.088113
Cellular component	phagophore assembly site	GO:0000407	3	0.0243883	2.27194	8	207	117	6878	MGG_01079,MGG_10181,MGG_06421,MGG_07667,MGG_08345,MGG_10323,MGG_02790,MGG_08643,	0.089802
Cellular component	photoreceptor disc membrane	GO:0097381	5	0.0253694	2.9993	5	98	117	6878	MGG_07465,MGG_06368,MGG_08345,MGG_02875,MGG_05376,	0.0926958
Cellular component	mitochondrial envelope	GO:0005740	5	0.025677	1.2712	49	2266	117	6878	MGG_03388,MGG_07465,MGG_01362,MGG_04985,MGG_02329,MGG_06368,MGG_07456,MGG_07734,MGG_01079,MGG_10492,MGG_03526,MGG_01588,MGG_03527,MGG_06910,MGG_06392,MGG_01816,MGG_10181,MGG_03151,MGG_01012,MGG_06421,MGG_10195,MGG_06936,MGG_02217,MGG_07547,MGG_03741,MGG_09564,MGG_06293,MGG_00345,MGG_01677,MGG_01159,MGG_03611,MGG_04943,MGG_03696,MGG_08345,MGG_08104,MGG_10323,MGG_02874,MGG_06318,MGG_03087,MGG_00926…	0.0928675
Cellular component	plant-type vacuole membrane	GO:0009705	7	0.0260771	1.87118	12	377	117	6878	MGG_02329,MGG_06368,MGG_01079,MGG_10181,MGG_03151,MGG_06421,MGG_00345,MGG_10323,MGG_08643,MGG_05376,MGG_06065,MGG_11513,	0.093838
Cellular component	ubiquitin ligase complex	GO:0000151	5	0.0262971	1.72226	15	512	117	6878	MGG_07465,MGG_02569,MGG_06368,MGG_03527,MGG_10181,MGG_01012,MGG_06421,MGG_00345,MGG_01159,MGG_08345,MGG_02875,MGG_02874,MGG_03595,MGG_08643,MGG_04160,	0.0941541
Cellular component	basolateral plasma membrane	GO:0016323	5	0.0266104	1.49299	24	945	117	6878	MGG_12537,MGG_02329,MGG_06368,MGG_01079,MGG_01588,MGG_06392,MGG_01816,MGG_10181,MGG_01012,MGG_06421,MGG_00157,MGG_14150,MGG_00345,MGG_10323,MGG_00371,MGG_00926,MGG_03595,MGG_08643,MGG_05133,MGG_05376,MGG_06065,MGG_11513,MGG_13020,MGG_04435,	0.0950372
Cellular component	host cell endoplasmic reticulum	GO:0044165	8	0.027381	1.80241	13	424	117	6878	MGG_02970,MGG_01362,MGG_07456,MGG_10492,MGG_03527,MGG_07080,MGG_01012,MGG_10195,MGG_04943,MGG_00865,MGG_03696,MGG_08643,MGG_14752,	0.0975448
Cellular component	extrinsic component of membrane	GO:0019898	3	0.0281215	1.46966	25	1000	117	6878	MGG_07465,MGG_01362,MGG_06368,MGG_01079,MGG_09235,MGG_01588,MGG_03527,MGG_06910,MGG_10181,MGG_06421,MGG_00157,MGG_00345,MGG_01159,MGG_03611,MGG_04943,MGG_03696,MGG_08345,MGG_11497,MGG_10323,MGG_00371,MGG_00926,MGG_08643,MGG_05133,MGG_05376,MGG_04435,	0.0996846
Cellular component	chromosome, telomeric repeat region	GO:0140445	5	0.0284377	2.91021	5	101	117	6878	MGG_01362,MGG_04943,MGG_03696,MGG_03595,MGG_08122,	0.100555
Cellular component	virion membrane	GO:0055036	3	0.0293727	1.4638	25	1004	117	6878	MGG_02970,MGG_07465,MGG_01362,MGG_02329,MGG_07456,MGG_01079,MGG_03527,MGG_01816,MGG_10181,MGG_07080,MGG_05615,MGG_06421,MGG_10195,MGG_09564,MGG_00345,MGG_01159,MGG_04943,MGG_03696,MGG_10323,MGG_00371,MGG_03087,MGG_17697,MGG_03595,MGG_08643,MGG_13020,	0.103604
Cellular component	P granule	GO:0043186	8	0.030022	2.33809	7	176	117	6878	MGG_03388,MGG_04985,MGG_06368,MGG_10181,MGG_06421,MGG_01666,MGG_05376,	0.105633
Cellular component	cytoplasmic vesicle	GO:0031410	7	0.0304928	1.21527	59	2854	117	6878	MGG_05203,MGG_04235,MGG_02970,MGG_07465,MGG_01362,MGG_12537,MGG_02329,MGG_06368,MGG_07456,MGG_01079,MGG_01472,MGG_10492,MGG_01588,MGG_03527,MGG_06910,MGG_06392,MGG_01816,MGG_10181,MGG_00446,MGG_03151,MGG_06421,MGG_01409,MGG_10195,MGG_04637,MGG_06936,MGG_00157,MGG_12739,MGG_07667,MGG_09564,MGG_06293,MGG_00345,MGG_01677,MGG_01159,MGG_03611,MGG_00743,MGG_04943,MGG_09714,MGG_03696,MGG_08345,MGG_08104…	0.106762
Cellular component	intracellular vesicle	GO:0097708	6	0.0307177	1.21485	59	2855	117	6878	MGG_05203,MGG_04235,MGG_02970,MGG_07465,MGG_01362,MGG_12537,MGG_02329,MGG_06368,MGG_07456,MGG_01079,MGG_01472,MGG_10492,MGG_01588,MGG_03527,MGG_06910,MGG_06392,MGG_01816,MGG_10181,MGG_00446,MGG_03151,MGG_06421,MGG_01409,MGG_10195,MGG_04637,MGG_06936,MGG_00157,MGG_12739,MGG_07667,MGG_09564,MGG_06293,MGG_00345,MGG_01677,MGG_01159,MGG_03611,MGG_00743,MGG_04943,MGG_09714,MGG_03696,MGG_08345,MGG_08104…	0.107286
Cellular component	ion channel complex	GO:0034702	5	0.0307226	1.62235	17	616	117	6878	MGG_03388,MGG_01362,MGG_12537,MGG_06368,MGG_01588,MGG_03527,MGG_01012,MGG_06421,MGG_00345,MGG_04943,MGG_03696,MGG_00926,MGG_03595,MGG_05376,MGG_06065,MGG_11513,MGG_04435,	0.107041
Cellular component	mitochondrial membrane	GO:0031966	5	0.0308313	1.26858	47	2178	117	6878	MGG_03388,MGG_07465,MGG_01362,MGG_04985,MGG_02329,MGG_06368,MGG_07456,MGG_01079,MGG_10492,MGG_03526,MGG_01588,MGG_03527,MGG_06910,MGG_06392,MGG_01816,MGG_10181,MGG_03151,MGG_01012,MGG_06421,MGG_10195,MGG_06936,MGG_02217,MGG_07547,MGG_03741,MGG_09564,MGG_06293,MGG_00345,MGG_01677,MGG_01159,MGG_03611,MGG_04943,MGG_03696,MGG_08345,MGG_08104,MGG_10323,MGG_02874,MGG_06318,MGG_03087,MGG_00926,MGG_02667…	0.107158
Cellular component	germ plasm	GO:0060293	5	0.0308325	2.32488	7	177	117	6878	MGG_03388,MGG_04985,MGG_06368,MGG_10181,MGG_06421,MGG_01666,MGG_05376,	0.106901
Cellular component	host cell mitochondrion	GO:0033650	8	0.0311597	2.16724	8	217	117	6878	MGG_01362,MGG_07456,MGG_10195,MGG_07547,MGG_01159,MGG_04943,MGG_03696,MGG_08643,	0.107773
Cellular component	envelope	GO:0031975	3	0.0312723	1.18869	66	3264	117	6878	MGG_09923,MGG_03388,MGG_05203,MGG_07465,MGG_01362,MGG_11201,MGG_12537,MGG_04985,MGG_02329,MGG_02569,MGG_06368,MGG_07456,MGG_07734,MGG_01079,MGG_09235,MGG_02958,MGG_10492,MGG_03526,MGG_01588,MGG_03527,MGG_06910,MGG_06392,MGG_01816,MGG_10181,MGG_03151,MGG_01012,MGG_06421,MGG_10195,MGG_06936,MGG_02217,MGG_07547,MGG_03741,MGG_09564,MGG_06293,MGG_00345,MGG_01677,MGG_01159,MGG_03611,MGG_04943,MGG_02526…	0.107901
Cellular component	periplasmic space	GO:0042597	3	0.0313344	1.50384	22	860	117	6878	MGG_07465,MGG_01362,MGG_05714,MGG_06368,MGG_03527,MGG_09869,MGG_01816,MGG_10181,MGG_05615,MGG_06421,MGG_07547,MGG_00345,MGG_00743,MGG_04943,MGG_03696,MGG_08104,MGG_05376,MGG_06065,MGG_16887,MGG_11513,MGG_00518,MGG_07705,	0.107854
Cellular component	membrane	GO:0016020	3	0.0319736	1.08686	102	5517	117	6878	MGG_03388,MGG_05203,MGG_04235,MGG_02970,MGG_07465,MGG_09125,MGG_01362,MGG_11201,MGG_12537,MGG_02607,MGG_00664,MGG_04985,MGG_02329,MGG_05712,MGG_05714,MGG_02569,MGG_06368,MGG_07456,MGG_01079,MGG_09235,MGG_01472,MGG_02958,MGG_10492,MGG_03526,MGG_01588,MGG_03527,MGG_06910,MGG_03280,MGG_06392,MGG_01816,MGG_10181,MGG_01419,MGG_07080,MGG_00446,MGG_03558,MGG_05615,MGG_03151,MGG_01012,MGG_06421,MGG_13217…	0.109789
Cellular component	pole plasm	GO:0045495	4	0.0324975	2.29891	7	179	117	6878	MGG_03388,MGG_04985,MGG_06368,MGG_10181,MGG_06421,MGG_01666,MGG_05376,	0.110523
Cellular component	basal part of cell	GO:0045178	3	0.0326898	1.44937	25	1014	117	6878	MGG_12537,MGG_02329,MGG_06368,MGG_01079,MGG_01588,MGG_06392,MGG_01816,MGG_10181,MGG_01012,MGG_06421,MGG_00157,MGG_14150,MGG_00345,MGG_10323,MGG_00371,MGG_06198,MGG_00926,MGG_03595,MGG_08643,MGG_05133,MGG_05376,MGG_06065,MGG_11513,MGG_13020,MGG_04435,	0.110912
Cellular component	synaptonemal complex	GO:0000795	4	0.032882	2.79935	5	105	117	6878	MGG_03388,MGG_06421,MGG_03595,MGG_06065,MGG_11513,	0.111299
Cellular component	azurophil granule lumen	GO:0035578	8	0.03395	2.01938	9	262	117	6878	MGG_07465,MGG_01362,MGG_06368,MGG_01677,MGG_04943,MGG_03696,MGG_08643,MGG_05376,MGG_07705,	0.112509
Cellular component	secondary lysosome	GO:0005767	9	0.034222	2.2735	7	181	117	6878	MGG_04235,MGG_07465,MGG_00664,MGG_01079,MGG_01677,MGG_09714,MGG_14752,	0.112624
Cellular component	leading edge membrane	GO:0031256	3	0.0361318	1.68996	14	487	117	6878	MGG_01362,MGG_06368,MGG_01588,MGG_01816,MGG_06421,MGG_00345,MGG_04943,MGG_03696,MGG_11497,MGG_10323,MGG_00371,MGG_05376,MGG_14752,MGG_04435,	0.118091
Cellular component	organelle membrane	GO:0031090	4	0.0363186	1.14303	79	4063	117	6878	MGG_03388,MGG_05203,MGG_04235,MGG_07465,MGG_01362,MGG_11201,MGG_12537,MGG_00664,MGG_04985,MGG_02329,MGG_05712,MGG_02569,MGG_06368,MGG_07456,MGG_01079,MGG_09235,MGG_01472,MGG_02958,MGG_10492,MGG_03526,MGG_01588,MGG_03527,MGG_06910,MGG_06392,MGG_01816,MGG_10181,MGG_03151,MGG_01012,MGG_06421,MGG_01409,MGG_10195,MGG_04637,MGG_06936,MGG_00157,MGG_02217,MGG_07547,MGG_12739,MGG_03741,MGG_07667,MGG_09564…	0.11843
Cellular component	Golgi-associated vesicle membrane	GO:0030660	7	0.0369218	2.23644	7	184	117	6878	MGG_07465,MGG_01472,MGG_09564,MGG_06293,MGG_08345,MGG_10323,MGG_08643,	0.119035
Cellular component	clathrin-coated endocytic vesicle	GO:0045334	10	0.0370256	1.90247	10	309	117	6878	MGG_01362,MGG_12537,MGG_01079,MGG_04943,MGG_03696,MGG_10323,MGG_08643,MGG_06065,MGG_11513,MGG_04435,	0.1191
Cellular component	Golgi stack	GO:0005795	5	0.037222	1.72511	13	443	117	6878	MGG_07465,MGG_06368,MGG_01079,MGG_01588,MGG_01816,MGG_03151,MGG_06421,MGG_08104,MGG_10323,MGG_00926,MGG_08643,MGG_05376,MGG_00518,	0.119463
Cellular component	host intracellular membrane-bounded organelle	GO:0033648	7	0.0376484	1.32022	36	1603	117	6878	MGG_03388,MGG_02970,MGG_07465,MGG_01362,MGG_02329,MGG_06368,MGG_07456,MGG_01079,MGG_10492,MGG_03527,MGG_01816,MGG_10181,MGG_07080,MGG_01012,MGG_06421,MGG_10195,MGG_04637,MGG_06936,MGG_07547,MGG_00345,MGG_01677,MGG_01159,MGG_04943,MGG_00865,MGG_03696,MGG_08345,MGG_08104,MGG_10323,MGG_00371,MGG_03087,MGG_06198,MGG_17697,MGG_03595,MGG_08643,MGG_05376,MGG_14752,	0.12056
Cellular component	protein storage vacuole	GO:0000326	8	0.0377382	2.69662	5	109	117	6878	MGG_01079,MGG_05615,MGG_09714,MGG_10323,MGG_02875,	0.120576
Cellular component	COPI-coated vesicle	GO:0030137	9	0.0377382	2.69662	5	109	117	6878	MGG_07465,MGG_01472,MGG_09564,MGG_06293,MGG_08345,	0.120576
Cellular component	post-mRNA release spliceosomal complex	GO:0071014	5	0.03778	2.41588	6	146	117	6878	MGG_07465,MGG_01159,MGG_08345,MGG_08104,MGG_06065,MGG_11513,	0.120171
Cellular component	contractile actin filament bundle	GO:0097517	4	0.0378522	2.22435	7	185	117	6878	MGG_12537,MGG_06421,MGG_04637,MGG_03087,MGG_06198,MGG_17697,MGG_04435,	0.120132
Cellular component	stress fiber	GO:0001725	5	0.0378522	2.22435	7	185	117	6878	MGG_12537,MGG_06421,MGG_04637,MGG_03087,MGG_06198,MGG_17697,MGG_04435,	0.120132
Cellular component	synapse	GO:0045202	4	0.0385278	1.26211	45	2096	117	6878	MGG_03388,MGG_02970,MGG_07465,MGG_01362,MGG_12537,MGG_04985,MGG_02329,MGG_06368,MGG_07456,MGG_01079,MGG_01472,MGG_10492,MGG_01588,MGG_03527,MGG_06392,MGG_01816,MGG_10181,MGG_00446,MGG_03151,MGG_01012,MGG_06421,MGG_10195,MGG_00157,MGG_00345,MGG_03611,MGG_04943,MGG_09714,MGG_03696,MGG_08345,MGG_11497,MGG_10323,MGG_02874,MGG_00371,MGG_03087,MGG_00926,MGG_03595,MGG_08643,MGG_05133,MGG_05376,MGG_06065…	0.120664
Cellular component	calcium channel complex	GO:0034704	7	0.0391284	2.07176	8	227	117	6878	MGG_03388,MGG_12537,MGG_06368,MGG_06421,MGG_00345,MGG_05376,MGG_06065,MGG_11513,	0.122276
Cellular component	host cell nuclear membrane	GO:0044200	6	0.0399609	2.38323	6	148	117	6878	MGG_01362,MGG_10181,MGG_06421,MGG_04943,MGG_03696,MGG_03595,	0.124605
Cellular component	presynaptic active zone	GO:0048786	3	0.0399653	1.95954	9	270	117	6878	MGG_01079,MGG_01472,MGG_03527,MGG_10181,MGG_06421,MGG_04943,MGG_10323,MGG_05376,MGG_04435,	0.124346
Cellular component	replication fork	GO:0005657	3	0.0412414	1.74613	12	404	117	6878	MGG_07465,MGG_12537,MGG_03527,MGG_10181,MGG_05615,MGG_01012,MGG_06293,MGG_00345,MGG_01159,MGG_08345,MGG_08122,MGG_00518,	0.126931
Cellular component	host cell nuclear envelope	GO:0044199	7	0.0422205	2.35145	6	150	117	6878	MGG_01362,MGG_10181,MGG_06421,MGG_04943,MGG_03696,MGG_03595,	0.129664
Cellular component	clathrin-coated endocytic vesicle membrane	GO:0030669	9	0.0426679	2.03589	8	231	117	6878	MGG_01362,MGG_12537,MGG_01079,MGG_04943,MGG_03696,MGG_10323,MGG_06065,MGG_11513,	0.130757
Cellular component	trans-Golgi network membrane	GO:0032588	5	0.0427366	2.16581	7	190	117	6878	MGG_01079,MGG_01588,MGG_10323,MGG_02875,MGG_00926,MGG_06065,MGG_11513,	0.130686
Cellular component	calyx of Held	GO:0044305	5	0.0430137	2.60116	5	113	117	6878	MGG_06368,MGG_03087,MGG_05133,MGG_05376,MGG_04435,	0.130414
Cellular component	host intracellular organelle	GO:0033647	6	0.0430209	1.30717	36	1619	117	6878	MGG_03388,MGG_02970,MGG_07465,MGG_01362,MGG_02329,MGG_06368,MGG_07456,MGG_01079,MGG_10492,MGG_03527,MGG_01816,MGG_10181,MGG_07080,MGG_01012,MGG_06421,MGG_10195,MGG_04637,MGG_06936,MGG_07547,MGG_00345,MGG_01677,MGG_01159,MGG_04943,MGG_00865,MGG_03696,MGG_08345,MGG_08104,MGG_10323,MGG_00371,MGG_03087,MGG_06198,MGG_17697,MGG_03595,MGG_08643,MGG_05376,MGG_14752,	0.130159
Cellular component	membrane protein complex	GO:0098796	3	0.0445565	1.20734	55	2678	117	6878	MGG_03388,MGG_07465,MGG_01362,MGG_11201,MGG_12537,MGG_02329,MGG_02569,MGG_06368,MGG_01079,MGG_01472,MGG_10492,MGG_03526,MGG_01588,MGG_03527,MGG_06910,MGG_06392,MGG_01816,MGG_10181,MGG_01012,MGG_06421,MGG_13217,MGG_02217,MGG_03741,MGG_06971,MGG_09564,MGG_06293,MGG_00345,MGG_01677,MGG_01159,MGG_03611,MGG_04943,MGG_00865,MGG_03696,MGG_08345,MGG_08104,MGG_10323,MGG_02875,MGG_02874,MGG_06318,MGG_00371…	0.134519
Cellular component	apical junction complex	GO:0043296	6	0.0448316	1.77651	11	364	117	6878	MGG_01362,MGG_06368,MGG_01079,MGG_10181,MGG_01419,MGG_00345,MGG_04943,MGG_03696,MGG_10323,MGG_05376,MGG_04435,	0.134212
Cellular component	Golgi apparatus subcompartment	GO:0098791	4	0.0452711	1.43229	23	944	117	6878	MGG_07465,MGG_01362,MGG_06368,MGG_01079,MGG_01588,MGG_01816,MGG_10181,MGG_03151,MGG_06421,MGG_04943,MGG_09714,MGG_03696,MGG_08345,MGG_08104,MGG_10323,MGG_02875,MGG_00926,MGG_08643,MGG_05376,MGG_06065,MGG_11513,MGG_00518,MGG_04954,	0.135244
Cellular component	synaptonemal structure	GO:0099086	3	0.0458103	2.55593	5	115	117	6878	MGG_03388,MGG_06421,MGG_03595,MGG_06065,MGG_11513,	0.136568
Cellular component	ficolin-1-rich granule lumen	GO:1904813	6	0.0478627	1.7572	11	368	117	6878	MGG_07465,MGG_01362,MGG_06392,MGG_00446,MGG_04943,MGG_09714,MGG_03696,MGG_08104,MGG_11497,MGG_06065,MGG_11513,	0.141503
Cellular component	host cell cytoplasm part	GO:0033655	6	0.0484378	1.39569	25	1053	117	6878	MGG_02970,MGG_07465,MGG_01362,MGG_07456,MGG_10492,MGG_03527,MGG_01816,MGG_10181,MGG_07080,MGG_01012,MGG_06421,MGG_10195,MGG_04637,MGG_07547,MGG_01677,MGG_01159,MGG_04943,MGG_00865,MGG_03696,MGG_10323,MGG_00371,MGG_03595,MGG_08643,MGG_05376,MGG_14752,	0.142906
Cellular component	SAGA-type complex	GO:0070461	8	0.0487136	2.51224	5	117	117	6878	MGG_07465,MGG_03527,MGG_01012,MGG_01409,MGG_08345,	0.143423
Cellular component	nuclear ubiquitin ligase complex	GO:0000152	6	0.0491182	2.09951	7	196	117	6878	MGG_07465,MGG_06368,MGG_10181,MGG_06421,MGG_00345,MGG_08345,MGG_08643,	0.143724
Cellular component	plasmodesma	GO:0009506	6	0.0495436	1.38071	26	1107	117	6878	MGG_03388,MGG_02970,MGG_07456,MGG_01079,MGG_10492,MGG_01588,MGG_03527,MGG_03280,MGG_06392,MGG_10181,MGG_01419,MGG_01012,MGG_06421,MGG_01409,MGG_10195,MGG_06936,MGG_06293,MGG_02526,MGG_00865,MGG_09714,MGG_03696,MGG_08104,MGG_10323,MGG_02875,MGG_06065,MGG_11513,	0.144671
Cellular component	symplast	GO:0055044	3	0.0495436	1.38071	26	1107	117	6878	MGG_03388,MGG_02970,MGG_07456,MGG_01079,MGG_10492,MGG_01588,MGG_03527,MGG_03280,MGG_06392,MGG_10181,MGG_01419,MGG_01012,MGG_06421,MGG_01409,MGG_10195,MGG_06936,MGG_06293,MGG_02526,MGG_00865,MGG_09714,MGG_03696,MGG_08104,MGG_10323,MGG_02875,MGG_06065,MGG_11513,	0.144671
Biological process	TOR signaling	GO:0031929	7	4.12503e-11	4.19463	28	381	117	6678	MGG_04235,MGG_07465,MGG_01362,MGG_12537,MGG_00664,MGG_05712,MGG_02569,MGG_06368,MGG_07456,MGG_01079,MGG_03527,MGG_01816,MGG_10181,MGG_03558,MGG_01012,MGG_06421,MGG_10195,MGG_00345,MGG_01677,MGG_04943,MGG_03696,MGG_08345,MGG_10323,MGG_02874,MGG_08643,MGG_05376,MGG_04160,MGG_14752,	4.27931e-07
Biological process	regulation of TOR signaling	GO:0032006	8	1.15609e-10	4.51558	25	316	117	6678	MGG_04235,MGG_01362,MGG_12537,MGG_00664,MGG_05712,MGG_02569,MGG_06368,MGG_07456,MGG_01079,MGG_03527,MGG_01816,MGG_10181,MGG_01012,MGG_06421,MGG_10195,MGG_00345,MGG_01677,MGG_04943,MGG_03696,MGG_10323,MGG_02874,MGG_08643,MGG_05376,MGG_04160,MGG_14752,	5.99661e-07
Biological process	negative regulation of TOR signaling	GO:0032007	9	3.10657e-10	6.78537	17	143	117	6678	MGG_04235,MGG_01362,MGG_00664,MGG_05712,MGG_02569,MGG_06368,MGG_01816,MGG_10181,MGG_06421,MGG_00345,MGG_01677,MGG_04943,MGG_03696,MGG_08643,MGG_05376,MGG_04160,MGG_14752,	1.07425e-06
Biological process	division septum assembly	GO:0000917	7	7.20428e-10	4.73846	22	265	117	6678	MGG_01362,MGG_06368,MGG_07456,MGG_01588,MGG_01816,MGG_10181,MGG_03151,MGG_06421,MGG_10195,MGG_04637,MGG_00345,MGG_01159,MGG_04943,MGG_00865,MGG_03696,MGG_11497,MGG_10323,MGG_02875,MGG_03087,MGG_02667,MGG_08643,MGG_05376,	1.86843e-06
Biological process	cell budding	GO:0007114	4	8.18202e-10	6.3836	17	152	117	6678	MGG_01362,MGG_06368,MGG_07456,MGG_10181,MGG_03151,MGG_06421,MGG_01409,MGG_10195,MGG_00345,MGG_04943,MGG_03696,MGG_10323,MGG_00371,MGG_17697,MGG_03595,MGG_08643,MGG_05376,	1.69761e-06
Biological process	macromolecule localization	GO:0033036	3	1.05196e-09	1.53532	91	3383	117	6678	MGG_09923,MGG_03388,MGG_05203,MGG_04235,MGG_02970,MGG_07465,MGG_01362,MGG_11201,MGG_12537,MGG_00664,MGG_04985,MGG_02329,MGG_05712,MGG_02569,MGG_06368,MGG_07456,MGG_01079,MGG_09235,MGG_01472,MGG_02958,MGG_10492,MGG_01588,MGG_03527,MGG_06910,MGG_09869,MGG_06392,MGG_01816,MGG_10181,MGG_07119,MGG_00446,MGG_03558,MGG_05615,MGG_03151,MGG_01012,MGG_06421,MGG_13217,MGG_01409,MGG_10195,MGG_04637,MGG_00157…	1.81884e-06
Biological process	conjugation with cellular fusion	GO:0000747	4	1.39107e-09	3.29494	31	537	117	6678	MGG_03388,MGG_07465,MGG_01362,MGG_06368,MGG_07456,MGG_01588,MGG_01816,MGG_10181,MGG_03558,MGG_06421,MGG_10195,MGG_02217,MGG_06293,MGG_00345,MGG_01159,MGG_04943,MGG_00865,MGG_09714,MGG_03696,MGG_08345,MGG_11497,MGG_10323,MGG_02875,MGG_02874,MGG_00371,MGG_17697,MGG_03595,MGG_08643,MGG_05376,MGG_06065,MGG_11513,	2.06156e-06
Biological process	regulation of filamentous growth	GO:0010570	5	1.86904e-09	4.30416	23	305	117	6678	MGG_07465,MGG_09125,MGG_01362,MGG_11201,MGG_06368,MGG_07456,MGG_01588,MGG_01816,MGG_10181,MGG_03151,MGG_01012,MGG_06421,MGG_01409,MGG_10195,MGG_06293,MGG_00345,MGG_04943,MGG_03696,MGG_08345,MGG_10323,MGG_03595,MGG_08643,MGG_05376,	2.42368e-06
Biological process	positive regulation of cell cycle	GO:0045787	6	1.9809e-09	2.42995	45	1057	117	6678	MGG_09923,MGG_03388,MGG_05203,MGG_02970,MGG_07465,MGG_01362,MGG_12537,MGG_00664,MGG_04985,MGG_02569,MGG_06368,MGG_07456,MGG_07734,MGG_01079,MGG_01588,MGG_03527,MGG_09869,MGG_06392,MGG_01816,MGG_10181,MGG_05615,MGG_03151,MGG_01012,MGG_06421,MGG_10195,MGG_04637,MGG_06293,MGG_00345,MGG_00743,MGG_04943,MGG_03696,MGG_08345,MGG_08104,MGG_10323,MGG_02874,MGG_00371,MGG_03595,MGG_08643,MGG_05133,MGG_05376…	2.28331e-06
Biological process	cell septum assembly	GO:0090529	6	3.72891e-09	4.34496	22	289	117	6678	MGG_01362,MGG_06368,MGG_07456,MGG_01588,MGG_01816,MGG_10181,MGG_03151,MGG_06421,MGG_10195,MGG_04637,MGG_00345,MGG_01159,MGG_04943,MGG_00865,MGG_03696,MGG_11497,MGG_10323,MGG_02875,MGG_03087,MGG_02667,MGG_08643,MGG_05376,	3.86837e-06
Biological process	mitotic cytokinetic process	GO:1902410	5	4.295e-09	3.80513	25	375	117	6678	MGG_09125,MGG_01362,MGG_06368,MGG_07456,MGG_01079,MGG_01816,MGG_10181,MGG_03151,MGG_06421,MGG_10195,MGG_04637,MGG_02217,MGG_00345,MGG_04943,MGG_00865,MGG_03696,MGG_11497,MGG_10323,MGG_03087,MGG_06198,MGG_17697,MGG_02667,MGG_03595,MGG_08643,MGG_05376,	4.05057e-06
Biological process	TORC1 signaling	GO:0038202	8	5.72908e-09	5.26864	18	195	117	6678	MGG_04235,MGG_07465,MGG_00664,MGG_05712,MGG_02569,MGG_06368,MGG_07456,MGG_01816,MGG_10181,MGG_06421,MGG_10195,MGG_00345,MGG_01677,MGG_02874,MGG_08643,MGG_05376,MGG_04160,MGG_14752,	4.95279e-06
Biological process	regulation of filamentous growth of a population of unicellular organisms	GO:1900428	6	6.20934e-09	4.22792	22	297	117	6678	MGG_07465,MGG_09125,MGG_01362,MGG_11201,MGG_06368,MGG_07456,MGG_01588,MGG_01816,MGG_10181,MGG_03151,MGG_01012,MGG_06421,MGG_01409,MGG_10195,MGG_06293,MGG_00345,MGG_04943,MGG_03696,MGG_08345,MGG_10323,MGG_03595,MGG_05376,	4.95505e-06
Biological process	hippo signaling	GO:0035329	7	7.30113e-09	5.54462	17	175	117	6678	MGG_01362,MGG_06368,MGG_07456,MGG_01588,MGG_03527,MGG_01816,MGG_10181,MGG_03151,MGG_06421,MGG_10195,MGG_00345,MGG_04943,MGG_03696,MGG_10323,MGG_08643,MGG_05133,MGG_05376,	5.41014e-06
Biological process	septation initiation signaling	GO:0031028	9	7.77437e-09	8.78107	12	78	117	6678	MGG_06368,MGG_07456,MGG_01588,MGG_01816,MGG_10181,MGG_03151,MGG_06421,MGG_10195,MGG_04637,MGG_00345,MGG_08643,MGG_05376,	5.37675e-06
Biological process	regulation of mitotic cytokinetic process	GO:1903436	9	7.83287e-09	6.43725	15	133	117	6678	MGG_01362,MGG_06368,MGG_07456,MGG_01816,MGG_10181,MGG_03151,MGG_06421,MGG_10195,MGG_04637,MGG_00345,MGG_04943,MGG_03696,MGG_10323,MGG_08643,MGG_05376,	5.07863e-06
Biological process	fungal-type cell wall biogenesis	GO:0009272	6	7.87862e-09	3.8371	24	357	117	6678	MGG_07465,MGG_09125,MGG_01362,MGG_02329,MGG_06368,MGG_07456,MGG_01588,MGG_01816,MGG_10181,MGG_06421,MGG_10195,MGG_02217,MGG_00345,MGG_04943,MGG_00865,MGG_03696,MGG_08345,MGG_00187,MGG_10323,MGG_02667,MGG_08643,MGG_05376,MGG_06065,MGG_11513,	4.80781e-06
Biological process	cellular macromolecule localization	GO:0070727	4	7.92947e-09	1.56887	84	3056	117	6678	MGG_09923,MGG_03388,MGG_05203,MGG_04235,MGG_02970,MGG_07465,MGG_01362,MGG_11201,MGG_12537,MGG_00664,MGG_04985,MGG_02329,MGG_05712,MGG_02569,MGG_06368,MGG_07456,MGG_01079,MGG_09235,MGG_01472,MGG_10492,MGG_01588,MGG_03527,MGG_06910,MGG_09869,MGG_06392,MGG_01816,MGG_10181,MGG_00446,MGG_03558,MGG_05615,MGG_03151,MGG_01012,MGG_06421,MGG_01409,MGG_10195,MGG_04637,MGG_00157,MGG_14150,MGG_08636,MGG_07547…	4.57002e-06
Biological process	cell cycle process	GO:0022402	3	8.16346e-09	1.66969	76	2598	117	6678	MGG_09923,MGG_03388,MGG_05203,MGG_02970,MGG_07465,MGG_09125,MGG_01362,MGG_12537,MGG_00664,MGG_04985,MGG_02329,MGG_02569,MGG_06368,MGG_07456,MGG_07734,MGG_01079,MGG_01472,MGG_10492,MGG_01588,MGG_03527,MGG_09869,MGG_06392,MGG_01816,MGG_10181,MGG_07119,MGG_05615,MGG_03151,MGG_01012,MGG_06421,MGG_13217,MGG_01409,MGG_10195,MGG_04637,MGG_06936,MGG_14150,MGG_02217,MGG_07547,MGG_09564,MGG_06293,MGG_00345…	4.45725e-06
Biological process	regulation of cellular component biogenesis	GO:0044087	5	8.17727e-09	2.0166	56	1585	117	6678	MGG_03388,MGG_07465,MGG_09125,MGG_01362,MGG_00664,MGG_04985,MGG_02329,MGG_05712,MGG_02569,MGG_06368,MGG_07456,MGG_01079,MGG_09235,MGG_10492,MGG_01588,MGG_03527,MGG_06910,MGG_06392,MGG_01816,MGG_10181,MGG_01419,MGG_00446,MGG_03151,MGG_01012,MGG_06421,MGG_13217,MGG_10195,MGG_04637,MGG_02217,MGG_12739,MGG_07667,MGG_00345,MGG_01159,MGG_04943,MGG_09714,MGG_03696,MGG_08345,MGG_08104,MGG_11497,MGG_10323…	4.24155e-06
Biological process	positive regulation of cell cycle phase transition	GO:1901989	8	8.31219e-09	2.98441	32	612	117	6678	MGG_09923,MGG_03388,MGG_07465,MGG_01362,MGG_02569,MGG_06368,MGG_07456,MGG_07734,MGG_01079,MGG_06392,MGG_01816,MGG_10181,MGG_05615,MGG_06421,MGG_10195,MGG_04637,MGG_06293,MGG_00345,MGG_04943,MGG_03696,MGG_08345,MGG_10323,MGG_02874,MGG_00371,MGG_03595,MGG_08643,MGG_05133,MGG_05376,MGG_06065,MGG_11513,MGG_13020,MGG_04435,	4.10622e-06
Biological process	negative regulation of mitotic cell cycle	GO:0045930	7	8.65237e-09	2.97955	32	613	117	6678	MGG_07465,MGG_01362,MGG_12537,MGG_00664,MGG_04985,MGG_06368,MGG_07456,MGG_07734,MGG_01588,MGG_03527,MGG_01816,MGG_10181,MGG_05615,MGG_01012,MGG_06421,MGG_10195,MGG_04637,MGG_06293,MGG_00345,MGG_01159,MGG_04943,MGG_03696,MGG_08345,MGG_02875,MGG_00371,MGG_03595,MGG_08643,MGG_05133,MGG_05376,MGG_04160,MGG_13020,MGG_04435,	4.07999e-06
Biological process	positive regulation of autophagy	GO:0010508	8	8.87512e-09	3.32257	28	481	117	6678	MGG_04235,MGG_07465,MGG_01362,MGG_12537,MGG_00664,MGG_05712,MGG_06368,MGG_07456,MGG_01079,MGG_10492,MGG_01816,MGG_10181,MGG_06421,MGG_10195,MGG_04637,MGG_07547,MGG_07667,MGG_06971,MGG_00345,MGG_01677,MGG_04943,MGG_03696,MGG_08345,MGG_10323,MGG_08643,MGG_05376,MGG_04160,MGG_14752,	4.00306e-06
Biological process	positive regulation of mitotic cell cycle	GO:0045931	7	9.00565e-09	2.97469	32	614	117	6678	MGG_09923,MGG_02970,MGG_07465,MGG_01362,MGG_02569,MGG_06368,MGG_07456,MGG_07734,MGG_01079,MGG_03527,MGG_06392,MGG_01816,MGG_10181,MGG_05615,MGG_06421,MGG_10195,MGG_04637,MGG_06293,MGG_00345,MGG_04943,MGG_03696,MGG_08345,MGG_10323,MGG_02874,MGG_00371,MGG_03595,MGG_08643,MGG_05376,MGG_06065,MGG_11513,MGG_13020,MGG_04435,	3.89269e-06
Biological process	negative regulation of G2/M transition of mitotic cell cycle	GO:0010972	10	9.0272e-09	4.56615	20	250	117	6678	MGG_07465,MGG_01362,MGG_06368,MGG_07456,MGG_07734,MGG_01588,MGG_03527,MGG_01816,MGG_10181,MGG_05615,MGG_06421,MGG_10195,MGG_04637,MGG_00345,MGG_01159,MGG_04943,MGG_03696,MGG_03595,MGG_08643,MGG_05376,	3.74593e-06
Biological process	oogenesis	GO:0048477	6	9.8059e-09	2.50888	40	910	117	6678	MGG_03388,MGG_07465,MGG_01362,MGG_12537,MGG_00664,MGG_04985,MGG_02569,MGG_06368,MGG_07456,MGG_01079,MGG_10492,MGG_01588,MGG_03527,MGG_01816,MGG_10181,MGG_00446,MGG_03151,MGG_01012,MGG_06421,MGG_10195,MGG_00345,MGG_01677,MGG_01159,MGG_04943,MGG_03696,MGG_08345,MGG_08104,MGG_10323,MGG_01666,MGG_03087,MGG_17697,MGG_03595,MGG_08643,MGG_05376,MGG_08122,MGG_04160,MGG_06065,MGG_11513,MGG_00518,MGG_14752,	3.91255e-06
Biological process	cell cycle	GO:0007049	3	1.04189e-08	1.57336	83	3011	117	6678	MGG_09923,MGG_03388,MGG_05203,MGG_04235,MGG_02970,MGG_07465,MGG_09125,MGG_01362,MGG_12537,MGG_00664,MGG_04985,MGG_02329,MGG_05712,MGG_02569,MGG_06368,MGG_07456,MGG_07734,MGG_01079,MGG_01472,MGG_10492,MGG_01588,MGG_03527,MGG_09869,MGG_06392,MGG_01816,MGG_10181,MGG_01419,MGG_07119,MGG_00446,MGG_05615,MGG_03151,MGG_01012,MGG_06421,MGG_13217,MGG_01409,MGG_10195,MGG_04637,MGG_06936,MGG_14150,MGG_02217…	4.00316e-06
Biological process	regulation of division septum assembly	GO:0032955	9	1.05961e-08	6.88859	14	116	117	6678	MGG_01362,MGG_06368,MGG_07456,MGG_01588,MGG_10181,MGG_03151,MGG_06421,MGG_10195,MGG_04637,MGG_00345,MGG_04943,MGG_03696,MGG_10323,MGG_05376,	3.92586e-06
Biological process	regulation of mitotic cell cycle	GO:0007346	6	1.06464e-08	2.24112	47	1197	117	6678	MGG_09923,MGG_02970,MGG_07465,MGG_01362,MGG_12537,MGG_00664,MGG_04985,MGG_02569,MGG_06368,MGG_07456,MGG_07734,MGG_01079,MGG_01588,MGG_03527,MGG_06392,MGG_01816,MGG_10181,MGG_07119,MGG_05615,MGG_03151,MGG_01012,MGG_06421,MGG_10195,MGG_04637,MGG_14150,MGG_02217,MGG_06293,MGG_00345,MGG_01677,MGG_01159,MGG_00743,MGG_04943,MGG_03696,MGG_08345,MGG_10323,MGG_02875,MGG_02874,MGG_00371,MGG_03595,MGG_08643…	3.80849e-06
Biological process	response to pheromone triggering conjugation with cellular fusion	GO:0000749	7	1.22295e-08	4.73564	19	229	117	6678	MGG_03388,MGG_07465,MGG_01362,MGG_06368,MGG_07456,MGG_01816,MGG_10181,MGG_10195,MGG_06293,MGG_00345,MGG_01159,MGG_04943,MGG_09714,MGG_03696,MGG_10323,MGG_00371,MGG_03595,MGG_08643,MGG_05376,	4.22895e-06
Biological process	cellular response to pheromone	GO:0071444	6	1.22295e-08	4.73564	19	229	117	6678	MGG_03388,MGG_07465,MGG_01362,MGG_06368,MGG_07456,MGG_01816,MGG_10181,MGG_10195,MGG_06293,MGG_00345,MGG_01159,MGG_04943,MGG_09714,MGG_03696,MGG_10323,MGG_00371,MGG_03595,MGG_08643,MGG_05376,	4.22895e-06
Biological process	regulation of cellular component organization	GO:0051128	5	1.26019e-08	1.60441	80	2846	117	6678	MGG_03388,MGG_05203,MGG_04235,MGG_02970,MGG_07465,MGG_09125,MGG_01362,MGG_11201,MGG_12537,MGG_00664,MGG_04985,MGG_02329,MGG_05712,MGG_02569,MGG_06368,MGG_07456,MGG_07734,MGG_01079,MGG_09235,MGG_01472,MGG_10492,MGG_01588,MGG_03527,MGG_06910,MGG_09869,MGG_06392,MGG_01816,MGG_10181,MGG_01419,MGG_07119,MGG_00446,MGG_03558,MGG_05615,MGG_03151,MGG_01012,MGG_06421,MGG_01409,MGG_10195,MGG_04637,MGG_06936…	4.08539e-06
Biological process	regulation of mitotic cell cycle phase transition	GO:1901990	8	1.30512e-08	2.48431	40	919	117	6678	MGG_09923,MGG_07465,MGG_01362,MGG_12537,MGG_02569,MGG_06368,MGG_07456,MGG_07734,MGG_01079,MGG_01588,MGG_03527,MGG_06392,MGG_01816,MGG_10181,MGG_07119,MGG_05615,MGG_03151,MGG_01012,MGG_06421,MGG_10195,MGG_04637,MGG_14150,MGG_06293,MGG_00345,MGG_01159,MGG_04943,MGG_03696,MGG_08345,MGG_10323,MGG_02875,MGG_02874,MGG_00371,MGG_03595,MGG_08643,MGG_05133,MGG_05376,MGG_06065,MGG_11513,MGG_13020,MGG_04435,	4.10284e-06
Biological process	negative regulation of protein localization to nucleus	GO:1900181	8	1.38678e-08	5.70769	16	160	117	6678	MGG_06368,MGG_07456,MGG_01079,MGG_01588,MGG_01816,MGG_10181,MGG_06421,MGG_10195,MGG_14150,MGG_06293,MGG_04943,MGG_10323,MGG_02875,MGG_03595,MGG_08643,MGG_05376,	4.2313e-06
Biological process	cytokinetic process	GO:0032506	4	1.39861e-08	3.2549	28	491	117	6678	MGG_09125,MGG_01362,MGG_06368,MGG_07456,MGG_01079,MGG_01588,MGG_01816,MGG_10181,MGG_03151,MGG_06421,MGG_10195,MGG_04637,MGG_02217,MGG_00345,MGG_01159,MGG_04943,MGG_00865,MGG_03696,MGG_11497,MGG_10323,MGG_02875,MGG_03087,MGG_06198,MGG_17697,MGG_02667,MGG_03595,MGG_08643,MGG_05376,	4.14549e-06
Biological process	cell division	GO:0051301	3	1.40747e-08	1.92541	59	1749	117	6678	MGG_09923,MGG_03388,MGG_04235,MGG_02970,MGG_07465,MGG_09125,MGG_01362,MGG_12537,MGG_00664,MGG_04985,MGG_02329,MGG_02569,MGG_06368,MGG_07456,MGG_07734,MGG_01079,MGG_01588,MGG_03527,MGG_09869,MGG_01816,MGG_10181,MGG_05615,MGG_03151,MGG_01012,MGG_06421,MGG_13217,MGG_01409,MGG_10195,MGG_04637,MGG_02217,MGG_06293,MGG_00345,MGG_01677,MGG_01159,MGG_00743,MGG_04943,MGG_00865,MGG_03696,MGG_08345,MGG_11497…	4.05586e-06
Biological process	regulation of G2/M transition of mitotic cell cycle	GO:0010389	9	1.40895e-08	3.46729	26	428	117	6678	MGG_09923,MGG_07465,MGG_01362,MGG_06368,MGG_07456,MGG_07734,MGG_01079,MGG_01588,MGG_03527,MGG_01816,MGG_10181,MGG_05615,MGG_06421,MGG_10195,MGG_04637,MGG_14150,MGG_00345,MGG_01159,MGG_04943,MGG_03696,MGG_10323,MGG_03595,MGG_08643,MGG_05376,MGG_06065,MGG_11513,	3.9504e-06
Biological process	germarium-derived egg chamber formation	GO:0007293	4	1.48138e-08	4.96321	18	207	117	6678	MGG_07465,MGG_01362,MGG_00664,MGG_02569,MGG_06368,MGG_07456,MGG_01079,MGG_01588,MGG_01816,MGG_10195,MGG_01677,MGG_04943,MGG_03696,MGG_08345,MGG_10323,MGG_05376,MGG_04160,MGG_14752,	4.04417e-06
Biological process	small GTPase mediated signal transduction	GO:0007264	7	1.57319e-08	2.51242	39	886	117	6678	MGG_05203,MGG_02970,MGG_07465,MGG_01362,MGG_12537,MGG_05712,MGG_06368,MGG_07456,MGG_01079,MGG_01472,MGG_01588,MGG_03527,MGG_06392,MGG_01816,MGG_10181,MGG_03151,MGG_01012,MGG_06421,MGG_10195,MGG_04637,MGG_00157,MGG_00345,MGG_01159,MGG_04943,MGG_03696,MGG_08345,MGG_11497,MGG_10323,MGG_02875,MGG_00371,MGG_00926,MGG_03595,MGG_08643,MGG_05376,MGG_04160,MGG_06065,MGG_13020,MGG_04435,MGG_04954,	4.18468e-06
Biological process	regulation of cell septum assembly	GO:1901891	8	1.65255e-08	6.65897	14	120	117	6678	MGG_01362,MGG_06368,MGG_07456,MGG_01588,MGG_10181,MGG_03151,MGG_06421,MGG_10195,MGG_04637,MGG_00345,MGG_04943,MGG_03696,MGG_10323,MGG_05376,	4.28589e-06
Biological process	regulation of fungal-type cell wall organization	GO:0060237	6	1.65255e-08	6.65897	14	120	117	6678	MGG_03388,MGG_01362,MGG_06368,MGG_07456,MGG_01816,MGG_10181,MGG_10195,MGG_02217,MGG_00345,MGG_04943,MGG_03696,MGG_10323,MGG_08643,MGG_05376,	4.28589e-06
Biological process	positive regulation of mitotic cell cycle phase transition	GO:1901992	9	1.66315e-08	3.05224	30	561	117	6678	MGG_09923,MGG_07465,MGG_01362,MGG_02569,MGG_06368,MGG_07456,MGG_07734,MGG_01079,MGG_06392,MGG_01816,MGG_10181,MGG_05615,MGG_06421,MGG_10195,MGG_04637,MGG_06293,MGG_00345,MGG_04943,MGG_03696,MGG_08345,MGG_10323,MGG_02874,MGG_00371,MGG_03595,MGG_08643,MGG_05376,MGG_06065,MGG_11513,MGG_13020,MGG_04435,	4.10799e-06
Biological process	exit from mitosis	GO:0010458	6	1.76759e-08	4.39053	20	260	117	6678	MGG_01362,MGG_06368,MGG_07456,MGG_01588,MGG_10181,MGG_03151,MGG_06421,MGG_10195,MGG_04637,MGG_06293,MGG_00345,MGG_01159,MGG_04943,MGG_03696,MGG_08345,MGG_10323,MGG_02875,MGG_03087,MGG_03595,MGG_05376,	4.26442e-06
Biological process	protein localization to chromosome, centromeric region	GO:0071459	8	1.85859e-08	4.89231	18	210	117	6678	MGG_07465,MGG_01362,MGG_02569,MGG_06368,MGG_07456,MGG_01816,MGG_10181,MGG_06421,MGG_10195,MGG_04637,MGG_06293,MGG_00345,MGG_01159,MGG_04943,MGG_02526,MGG_03696,MGG_08345,MGG_05376,	4.38206e-06
Biological process	spindle assembly	GO:0051225	9	2.0155e-08	3.29995	27	467	117	6678	MGG_07465,MGG_01362,MGG_02569,MGG_06368,MGG_07456,MGG_01079,MGG_03527,MGG_06392,MGG_01816,MGG_10181,MGG_06421,MGG_10195,MGG_04637,MGG_02217,MGG_00345,MGG_01159,MGG_04943,MGG_03696,MGG_08345,MGG_10323,MGG_03087,MGG_03595,MGG_08643,MGG_05376,MGG_06065,MGG_11513,MGG_04435,	4.64639e-06
Biological process	negative regulation of neuroblast proliferation	GO:0007406	9	2.1291e-08	7.20388	13	103	117	6678	MGG_01362,MGG_06368,MGG_07456,MGG_01588,MGG_01816,MGG_10181,MGG_01012,MGG_06421,MGG_10195,MGG_04943,MGG_03696,MGG_05133,MGG_05376,	4.80159e-06
Biological process	positive regulation of meiotic cell cycle	GO:0051446	7	2.15975e-08	4.13316	21	290	117	6678	MGG_09923,MGG_01362,MGG_00664,MGG_04985,MGG_06368,MGG_07734,MGG_01079,MGG_09869,MGG_01816,MGG_10181,MGG_06421,MGG_06293,MGG_00345,MGG_04943,MGG_03696,MGG_08104,MGG_10323,MGG_03595,MGG_08643,MGG_05376,MGG_04160,	4.76708e-06
Biological process	regulation of conjugation with cellular fusion	GO:0031137	4	2.29473e-08	4.11895	21	291	117	6678	MGG_07465,MGG_01362,MGG_06368,MGG_07456,MGG_01588,MGG_01816,MGG_10181,MGG_06421,MGG_10195,MGG_06293,MGG_00345,MGG_04943,MGG_03696,MGG_08345,MGG_10323,MGG_02875,MGG_02874,MGG_00371,MGG_03595,MGG_08643,MGG_05376,	4.95949e-06
Biological process	negative regulation of TORC1 signaling	GO:1904262	10	2.43351e-08	7.96422	12	86	117	6678	MGG_04235,MGG_00664,MGG_05712,MGG_02569,MGG_06368,MGG_10181,MGG_06421,MGG_01677,MGG_08643,MGG_05376,MGG_04160,MGG_14752,	5.1521e-06
Biological process	mitotic cell cycle phase transition	GO:0044772	5	2.45006e-08	2.24712	45	1143	117	6678	MGG_09923,MGG_05203,MGG_02970,MGG_07465,MGG_01362,MGG_12537,MGG_02329,MGG_02569,MGG_06368,MGG_07456,MGG_07734,MGG_01079,MGG_01588,MGG_03527,MGG_09869,MGG_06392,MGG_01816,MGG_10181,MGG_07119,MGG_05615,MGG_03151,MGG_01012,MGG_06421,MGG_10195,MGG_04637,MGG_14150,MGG_06293,MGG_00345,MGG_01159,MGG_04943,MGG_03696,MGG_08345,MGG_10323,MGG_02875,MGG_02874,MGG_00371,MGG_03087,MGG_03595,MGG_08643,MGG_05133…	5.08338e-06
Biological process	centrosome cycle	GO:0007098	6	2.76102e-08	3.47183	25	411	117	6678	MGG_05203,MGG_07465,MGG_01362,MGG_02569,MGG_06368,MGG_07456,MGG_01079,MGG_03527,MGG_01816,MGG_10181,MGG_01012,MGG_06421,MGG_10195,MGG_02217,MGG_00345,MGG_01159,MGG_03611,MGG_04943,MGG_02526,MGG_03696,MGG_08345,MGG_03595,MGG_08643,MGG_05376,MGG_04435,	5.61624e-06
Biological process	regulation of organelle assembly	GO:1902115	7	3.20816e-08	3.13363	28	510	117	6678	MGG_03388,MGG_01362,MGG_00664,MGG_05712,MGG_06368,MGG_07456,MGG_01079,MGG_01816,MGG_10181,MGG_06421,MGG_10195,MGG_04637,MGG_02217,MGG_07667,MGG_00345,MGG_04943,MGG_09714,MGG_03696,MGG_10323,MGG_03087,MGG_03595,MGG_08643,MGG_05376,MGG_04160,MGG_06065,MGG_11513,MGG_13020,MGG_04435,	6.40029e-06
Biological process	positive regulation of catabolic process	GO:0009896	6	3.46916e-08	2.106	49	1328	117	6678	MGG_09923,MGG_03388,MGG_04235,MGG_07465,MGG_01362,MGG_12537,MGG_00664,MGG_04985,MGG_02329,MGG_05712,MGG_06368,MGG_07456,MGG_01079,MGG_09235,MGG_10492,MGG_01588,MGG_03527,MGG_06392,MGG_01816,MGG_10181,MGG_01012,MGG_06421,MGG_10195,MGG_04637,MGG_02217,MGG_07547,MGG_12739,MGG_07667,MGG_06971,MGG_00345,MGG_01677,MGG_01159,MGG_04943,MGG_03696,MGG_08345,MGG_10323,MGG_01666,MGG_02874,MGG_06318,MGG_03595…	6.79039e-06
Biological process	nematode larval development	GO:0002119	6	3.61957e-08	3.3125	26	448	117	6678	MGG_07465,MGG_01362,MGG_06368,MGG_07456,MGG_01588,MGG_01816,MGG_10181,MGG_07119,MGG_01012,MGG_06421,MGG_01409,MGG_10195,MGG_04637,MGG_00157,MGG_06971,MGG_00345,MGG_04943,MGG_03696,MGG_08345,MGG_08104,MGG_10323,MGG_02875,MGG_00371,MGG_06198,MGG_08643,MGG_05376,	6.9536e-06
Biological process	negative regulation of induction of conjugation with cellular fusion	GO:0010515	6	3.80634e-08	6.87037	13	108	117	6678	MGG_07465,MGG_01362,MGG_06368,MGG_07456,MGG_01588,MGG_10181,MGG_06421,MGG_10195,MGG_00345,MGG_04943,MGG_03696,MGG_02875,MGG_05376,	7.17946e-06
Biological process	negative regulation of conjugation with cellular fusion	GO:0031138	5	3.81861e-08	6.24279	14	128	117	6678	MGG_07465,MGG_01362,MGG_06368,MGG_07456,MGG_01588,MGG_10181,MGG_06421,MGG_10195,MGG_00345,MGG_04943,MGG_03696,MGG_02875,MGG_03595,MGG_05376,	7.07398e-06
Biological process	positive regulation of conjugation with cellular fusion	GO:0031139	5	4.03722e-08	4.18146	20	273	117	6678	MGG_07465,MGG_01362,MGG_06368,MGG_07456,MGG_01588,MGG_01816,MGG_10181,MGG_06421,MGG_10195,MGG_06293,MGG_00345,MGG_04943,MGG_03696,MGG_08345,MGG_10323,MGG_02875,MGG_02874,MGG_00371,MGG_08643,MGG_05376,	7.34774e-06
Biological process	induction of conjugation with cellular fusion	GO:0010514	6	4.08778e-08	5.70769	15	150	117	6678	MGG_07465,MGG_01362,MGG_06368,MGG_07456,MGG_01588,MGG_01816,MGG_10181,MGG_06421,MGG_10195,MGG_00345,MGG_04943,MGG_03696,MGG_02875,MGG_08643,MGG_05376,	7.31149e-06
Biological process	mitotic cytokinesis	GO:0000281	6	4.37674e-08	2.85385	31	620	117	6678	MGG_09125,MGG_01362,MGG_12537,MGG_06368,MGG_07456,MGG_01079,MGG_01588,MGG_03527,MGG_01816,MGG_10181,MGG_03151,MGG_06421,MGG_10195,MGG_04637,MGG_02217,MGG_00345,MGG_01159,MGG_04943,MGG_00865,MGG_03696,MGG_08345,MGG_11497,MGG_10323,MGG_00371,MGG_03087,MGG_06198,MGG_17697,MGG_02667,MGG_03595,MGG_08643,MGG_05376,	7.69565e-06
Biological process	cytoskeleton-dependent cytokinesis	GO:0061640	5	4.63465e-08	2.78	32	657	117	6678	MGG_02970,MGG_09125,MGG_01362,MGG_12537,MGG_06368,MGG_07456,MGG_01079,MGG_01588,MGG_03527,MGG_01816,MGG_10181,MGG_03151,MGG_06421,MGG_10195,MGG_04637,MGG_02217,MGG_00345,MGG_01159,MGG_04943,MGG_00865,MGG_03696,MGG_08345,MGG_11497,MGG_10323,MGG_00371,MGG_03087,MGG_06198,MGG_17697,MGG_02667,MGG_03595,MGG_08643,MGG_05376,	8.01332e-06
Biological process	positive regulation of cell cycle process	GO:0090068	7	5.10319e-08	2.40909	39	924	117	6678	MGG_09923,MGG_03388,MGG_05203,MGG_07465,MGG_01362,MGG_02569,MGG_06368,MGG_07456,MGG_07734,MGG_01079,MGG_01588,MGG_09869,MGG_06392,MGG_01816,MGG_10181,MGG_05615,MGG_03151,MGG_01012,MGG_06421,MGG_10195,MGG_04637,MGG_06293,MGG_00345,MGG_00743,MGG_04943,MGG_03696,MGG_08345,MGG_08104,MGG_10323,MGG_02874,MGG_00371,MGG_03595,MGG_08643,MGG_05133,MGG_05376,MGG_06065,MGG_11513,MGG_13020,MGG_04435,	8.67876e-06
Biological process	positive regulation of protein serine/threonine kinase activity	GO:0071902	12	5.38086e-08	3.47677	24	394	117	6678	MGG_01362,MGG_12537,MGG_06368,MGG_07456,MGG_01079,MGG_01588,MGG_06392,MGG_01816,MGG_10181,MGG_05615,MGG_06421,MGG_10195,MGG_00345,MGG_04943,MGG_09714,MGG_03696,MGG_10323,MGG_02874,MGG_00371,MGG_03087,MGG_03595,MGG_08643,MGG_05376,MGG_04435,	9.00339e-06
Biological process	regulation of cytokinetic process	GO:0032954	7	5.42882e-08	5.18881	16	176	117	6678	MGG_01362,MGG_06368,MGG_07456,MGG_01588,MGG_01816,MGG_10181,MGG_03151,MGG_06421,MGG_10195,MGG_04637,MGG_00345,MGG_04943,MGG_03696,MGG_10323,MGG_08643,MGG_05376,	8.93946e-06
Biological process	cellular localization	GO:0051641	3	5.5136e-08	1.45398	90	3533	117	6678	MGG_09923,MGG_03388,MGG_05203,MGG_04235,MGG_02970,MGG_07465,MGG_01362,MGG_11201,MGG_12537,MGG_00664,MGG_04985,MGG_02329,MGG_05712,MGG_02569,MGG_06368,MGG_07456,MGG_01079,MGG_09235,MGG_01472,MGG_02958,MGG_10492,MGG_01588,MGG_03527,MGG_06910,MGG_09869,MGG_06392,MGG_01816,MGG_10181,MGG_07119,MGG_00446,MGG_03558,MGG_05615,MGG_03151,MGG_01012,MGG_06421,MGG_13217,MGG_01409,MGG_10195,MGG_04637,MGG_00157…	8.9372e-06
Biological process	regulation of cell cycle	GO:0051726	5	5.5851e-08	1.77412	64	2059	117	6678	MGG_09923,MGG_03388,MGG_05203,MGG_02970,MGG_07465,MGG_01362,MGG_12537,MGG_00664,MGG_04985,MGG_02569,MGG_06368,MGG_07456,MGG_07734,MGG_01079,MGG_01588,MGG_03527,MGG_09869,MGG_06392,MGG_01816,MGG_10181,MGG_07119,MGG_00446,MGG_05615,MGG_03151,MGG_01012,MGG_06421,MGG_13217,MGG_01409,MGG_10195,MGG_04637,MGG_06936,MGG_14150,MGG_02217,MGG_07547,MGG_09564,MGG_06293,MGG_00345,MGG_01677,MGG_01159,MGG_00743…	8.91381e-06
Biological process	female gamete generation	GO:0007292	5	5.692e-08	2.21854	44	1132	117	6678	MGG_03388,MGG_07465,MGG_01362,MGG_12537,MGG_00664,MGG_04985,MGG_02329,MGG_02569,MGG_06368,MGG_07456,MGG_01079,MGG_10492,MGG_01588,MGG_03527,MGG_06392,MGG_01816,MGG_10181,MGG_00446,MGG_03151,MGG_01012,MGG_06421,MGG_10195,MGG_04637,MGG_00345,MGG_01677,MGG_01159,MGG_04943,MGG_03696,MGG_08345,MGG_08104,MGG_10323,MGG_01666,MGG_00371,MGG_03087,MGG_17697,MGG_03595,MGG_08643,MGG_05376,MGG_08122,MGG_04160…	8.9468e-06
Biological process	DNA integrity checkpoint signaling	GO:0031570	10	6.17337e-08	3.33393	25	428	117	6678	MGG_03388,MGG_02970,MGG_07465,MGG_01362,MGG_12537,MGG_06368,MGG_07456,MGG_07734,MGG_01588,MGG_01816,MGG_10181,MGG_05615,MGG_01012,MGG_06421,MGG_10195,MGG_04637,MGG_00345,MGG_01159,MGG_04943,MGG_03696,MGG_10323,MGG_03595,MGG_08643,MGG_05376,MGG_13020,	9.55858e-06
Biological process	protein localization to microtubule organizing center	GO:1905508	9	6.25152e-08	4.52592	18	227	117	6678	MGG_07465,MGG_01362,MGG_06368,MGG_07456,MGG_01079,MGG_01816,MGG_10181,MGG_06421,MGG_10195,MGG_04637,MGG_00345,MGG_04943,MGG_03696,MGG_08345,MGG_10323,MGG_08643,MGG_05376,MGG_04435,	9.53724e-06
Biological process	negative regulation of intracellular signal transduction	GO:1902532	8	6.49161e-08	2.24138	43	1095	117	6678	MGG_03388,MGG_04235,MGG_07465,MGG_01362,MGG_12537,MGG_00664,MGG_02329,MGG_05712,MGG_02569,MGG_06368,MGG_07456,MGG_01079,MGG_01588,MGG_03527,MGG_06910,MGG_01816,MGG_10181,MGG_03151,MGG_01012,MGG_06421,MGG_01409,MGG_10195,MGG_03705,MGG_09564,MGG_00345,MGG_01677,MGG_04943,MGG_09714,MGG_03696,MGG_08345,MGG_08104,MGG_10323,MGG_02875,MGG_02874,MGG_03595,MGG_08643,MGG_05133,MGG_05376,MGG_04160,MGG_06065…	9.75999e-06
Biological process	regulation of cell cycle G2/M phase transition	GO:1902749	8	6.7763e-08	3.21212	26	462	117	6678	MGG_09923,MGG_07465,MGG_01362,MGG_06368,MGG_07456,MGG_07734,MGG_01079,MGG_01588,MGG_03527,MGG_01816,MGG_10181,MGG_05615,MGG_06421,MGG_10195,MGG_04637,MGG_14150,MGG_00345,MGG_01159,MGG_04943,MGG_03696,MGG_10323,MGG_03595,MGG_08643,MGG_05376,MGG_06065,MGG_11513,	1.00425e-05
Biological process	negative regulation of cell cycle G2/M phase transition	GO:1902750	9	6.94724e-08	4.04801	20	282	117	6678	MGG_07465,MGG_01362,MGG_06368,MGG_07456,MGG_07734,MGG_01588,MGG_03527,MGG_01816,MGG_10181,MGG_05615,MGG_06421,MGG_10195,MGG_04637,MGG_00345,MGG_01159,MGG_04943,MGG_03696,MGG_03595,MGG_08643,MGG_05376,	1.01508e-05
Biological process	regulation of meiotic cell cycle	GO:0051445	6	7.05844e-08	3.02108	28	529	117	6678	MGG_09923,MGG_03388,MGG_07465,MGG_01362,MGG_12537,MGG_00664,MGG_04985,MGG_06368,MGG_07456,MGG_07734,MGG_01079,MGG_09869,MGG_01816,MGG_10181,MGG_06421,MGG_10195,MGG_06293,MGG_00345,MGG_01677,MGG_04943,MGG_03696,MGG_08104,MGG_10323,MGG_03595,MGG_08643,MGG_05376,MGG_04160,MGG_14752,	1.017e-05
Biological process	cellular response to amino acid starvation	GO:0034198	8	7.30682e-08	4.75641	17	204	117	6678	MGG_04235,MGG_01362,MGG_00664,MGG_05712,MGG_02569,MGG_06368,MGG_10492,MGG_01588,MGG_01816,MGG_10181,MGG_01677,MGG_04943,MGG_03696,MGG_08643,MGG_05376,MGG_04160,MGG_14752,	1.03837e-05
Biological process	regulation of embryonic development	GO:0045995	6	7.38761e-08	3.54802	23	370	117	6678	MGG_07465,MGG_01362,MGG_04985,MGG_06368,MGG_07456,MGG_01079,MGG_01816,MGG_10181,MGG_06421,MGG_10195,MGG_00345,MGG_04943,MGG_03696,MGG_08345,MGG_08104,MGG_10323,MGG_02874,MGG_03087,MGG_05133,MGG_05376,MGG_06065,MGG_11513,MGG_13020,	1.03566e-05
Biological process	protein localization to kinetochore	GO:0034501	9	7.45665e-08	5.0735	16	180	117	6678	MGG_07465,MGG_01362,MGG_02569,MGG_06368,MGG_07456,MGG_01816,MGG_10181,MGG_06421,MGG_10195,MGG_04637,MGG_00345,MGG_04943,MGG_02526,MGG_03696,MGG_08345,MGG_05376,	1.0314e-05
Biological process	protein localization to condensed chromosome	GO:1903083	8	7.45665e-08	5.0735	16	180	117	6678	MGG_07465,MGG_01362,MGG_02569,MGG_06368,MGG_07456,MGG_01816,MGG_10181,MGG_06421,MGG_10195,MGG_04637,MGG_00345,MGG_04943,MGG_02526,MGG_03696,MGG_08345,MGG_05376,	1.0314e-05
Biological process	positive regulation of organelle assembly	GO:1902117	8	7.48601e-08	4.23618	19	256	117	6678	MGG_01362,MGG_06368,MGG_07456,MGG_01079,MGG_01816,MGG_10181,MGG_06421,MGG_10195,MGG_04637,MGG_02217,MGG_07667,MGG_00345,MGG_04943,MGG_09714,MGG_03696,MGG_03087,MGG_05376,MGG_13020,MGG_04435,	1.00857e-05
Biological process	centrosome localization	GO:0051642	4	8.06139e-08	5.04547	16	181	117	6678	MGG_05203,MGG_07465,MGG_01362,MGG_02569,MGG_06368,MGG_03527,MGG_01816,MGG_10181,MGG_06421,MGG_00345,MGG_04943,MGG_03696,MGG_08345,MGG_08104,MGG_08643,MGG_05376,	1.07217e-05
Biological process	negative regulation of neural precursor cell proliferation	GO:2000178	7	8.96057e-08	5.38462	15	159	117	6678	MGG_01362,MGG_06368,MGG_07456,MGG_01588,MGG_01816,MGG_10181,MGG_00446,MGG_01012,MGG_06421,MGG_10195,MGG_04943,MGG_03696,MGG_06198,MGG_05133,MGG_05376,	1.17667e-05
Biological process	microtubule organizing center organization	GO:0031023	5	9.58477e-08	3.15745	26	470	117	6678	MGG_05203,MGG_07465,MGG_01362,MGG_02569,MGG_06368,MGG_07456,MGG_01079,MGG_03527,MGG_01816,MGG_10181,MGG_01012,MGG_06421,MGG_10195,MGG_02217,MGG_00345,MGG_01159,MGG_03611,MGG_04943,MGG_02526,MGG_03696,MGG_08345,MGG_10323,MGG_03595,MGG_08643,MGG_05376,MGG_04435,	1.2429e-05
Biological process	regulation of cell cycle phase transition	GO:1901987	7	9.72117e-08	2.21109	43	1110	117	6678	MGG_09923,MGG_03388,MGG_02970,MGG_07465,MGG_01362,MGG_12537,MGG_02569,MGG_06368,MGG_07456,MGG_07734,MGG_01079,MGG_01588,MGG_03527,MGG_06392,MGG_01816,MGG_10181,MGG_07119,MGG_05615,MGG_03151,MGG_01012,MGG_06421,MGG_13217,MGG_10195,MGG_04637,MGG_14150,MGG_06293,MGG_00345,MGG_01159,MGG_04943,MGG_03696,MGG_08345,MGG_10323,MGG_02875,MGG_02874,MGG_00371,MGG_03595,MGG_08643,MGG_05133,MGG_05376,MGG_06065…	1.24503e-05
Biological process	establishment of organelle localization	GO:0051656	4	9.9177e-08	2.2425	42	1069	117	6678	MGG_05203,MGG_07465,MGG_01362,MGG_12537,MGG_02569,MGG_06368,MGG_07456,MGG_01079,MGG_01472,MGG_10492,MGG_01588,MGG_03527,MGG_06910,MGG_06392,MGG_01816,MGG_10181,MGG_07119,MGG_06421,MGG_10195,MGG_04637,MGG_12739,MGG_06971,MGG_00345,MGG_01677,MGG_01159,MGG_04943,MGG_02526,MGG_09714,MGG_03696,MGG_08345,MGG_10323,MGG_00977,MGG_06318,MGG_00371,MGG_03087,MGG_00926,MGG_17697,MGG_03595,MGG_08643,MGG_05376…	1.25471e-05
Biological process	positive regulation of cellular catabolic process	GO:0031331	7	1.00133e-07	2.14754	45	1196	117	6678	MGG_09923,MGG_03388,MGG_04235,MGG_07465,MGG_01362,MGG_12537,MGG_00664,MGG_04985,MGG_05712,MGG_06368,MGG_07456,MGG_01079,MGG_09235,MGG_10492,MGG_06392,MGG_01816,MGG_10181,MGG_01012,MGG_06421,MGG_10195,MGG_04637,MGG_02217,MGG_07547,MGG_12739,MGG_07667,MGG_06971,MGG_00345,MGG_01677,MGG_01159,MGG_04943,MGG_03696,MGG_08345,MGG_10323,MGG_01666,MGG_02874,MGG_06318,MGG_03595,MGG_08643,MGG_05376,MGG_04160…	1.25154e-05
Biological process	microtubule organizing center localization	GO:0061842	3	1.01538e-07	4.96321	16	184	117	6678	MGG_05203,MGG_07465,MGG_01362,MGG_02569,MGG_06368,MGG_03527,MGG_01816,MGG_10181,MGG_06421,MGG_00345,MGG_04943,MGG_03696,MGG_08345,MGG_08104,MGG_08643,MGG_05376,	1.25399e-05
Biological process	cellular process involved in reproduction in multicellular organism	GO:0022412	3	1.09238e-07	1.98698	51	1465	117	6678	MGG_03388,MGG_05203,MGG_02970,MGG_07465,MGG_01362,MGG_12537,MGG_00664,MGG_04985,MGG_02329,MGG_02569,MGG_06368,MGG_07456,MGG_07734,MGG_01079,MGG_10492,MGG_01588,MGG_03527,MGG_06392,MGG_01816,MGG_10181,MGG_00446,MGG_03151,MGG_01012,MGG_06421,MGG_13217,MGG_10195,MGG_04637,MGG_00345,MGG_01677,MGG_01159,MGG_04943,MGG_00865,MGG_03696,MGG_08345,MGG_08104,MGG_10323,MGG_01666,MGG_00371,MGG_03087,MGG_17697…	1.33322e-05
Biological process	asexual reproduction	GO:0019954	3	1.09448e-07	2.95954	28	540	117	6678	MGG_07465,MGG_01362,MGG_06368,MGG_07456,MGG_01079,MGG_01588,MGG_09869,MGG_01816,MGG_10181,MGG_03151,MGG_01012,MGG_06421,MGG_01409,MGG_10195,MGG_00345,MGG_01159,MGG_04943,MGG_03696,MGG_08345,MGG_10323,MGG_02874,MGG_00371,MGG_03087,MGG_17697,MGG_03595,MGG_08643,MGG_05133,MGG_05376,	1.32025e-05
Biological process	compound eye photoreceptor cell differentiation	GO:0001751	8	1.10489e-07	3.93634	20	290	117	6678	MGG_02970,MGG_07465,MGG_01362,MGG_02569,MGG_06368,MGG_07456,MGG_01079,MGG_01588,MGG_03527,MGG_01816,MGG_03151,MGG_06421,MGG_10195,MGG_04943,MGG_03696,MGG_08345,MGG_10323,MGG_00371,MGG_08643,MGG_05376,	1.31749e-05
Biological process	mitotic cell cycle	GO:0000278	4	1.10834e-07	1.77649	62	1992	117	6678	MGG_09923,MGG_03388,MGG_05203,MGG_02970,MGG_07465,MGG_09125,MGG_01362,MGG_12537,MGG_00664,MGG_04985,MGG_02329,MGG_02569,MGG_06368,MGG_07456,MGG_07734,MGG_01079,MGG_01588,MGG_03527,MGG_09869,MGG_06392,MGG_01816,MGG_10181,MGG_01419,MGG_07119,MGG_05615,MGG_03151,MGG_01012,MGG_06421,MGG_01409,MGG_10195,MGG_04637,MGG_14150,MGG_02217,MGG_06293,MGG_00345,MGG_01677,MGG_01159,MGG_00743,MGG_04943,MGG_00865…	1.30658e-05
Biological process	budding cell apical bud growth	GO:0007118	4	1.12677e-07	7.84808	11	80	117	6678	MGG_01362,MGG_06368,MGG_10181,MGG_03151,MGG_00345,MGG_04943,MGG_03696,MGG_10323,MGG_17697,MGG_08643,MGG_05376,	1.31338e-05
Biological process	glucan biosynthetic process	GO:0009250	8	1.12959e-07	3.0396	27	507	117	6678	MGG_01362,MGG_12537,MGG_06368,MGG_07456,MGG_01079,MGG_06392,MGG_01816,MGG_10181,MGG_05615,MGG_06421,MGG_10195,MGG_07547,MGG_00345,MGG_00743,MGG_04943,MGG_00865,MGG_03696,MGG_08345,MGG_00187,MGG_10323,MGG_02875,MGG_02667,MGG_08643,MGG_05376,MGG_06065,MGG_11513,MGG_13020,	1.30204e-05
Biological process	positive regulation of filamentous growth	GO:0090033	6	1.19894e-07	4.59861	17	211	117	6678	MGG_09125,MGG_01362,MGG_06368,MGG_07456,MGG_01588,MGG_01816,MGG_10181,MGG_03151,MGG_01012,MGG_06421,MGG_10195,MGG_06293,MGG_00345,MGG_04943,MGG_03696,MGG_10323,MGG_05376,	1.36679e-05
Biological process	positive regulation of filamentous growth of a population of unicellular organisms	GO:1900430	7	1.19894e-07	4.59861	17	211	117	6678	MGG_09125,MGG_01362,MGG_06368,MGG_07456,MGG_01588,MGG_01816,MGG_10181,MGG_03151,MGG_01012,MGG_06421,MGG_10195,MGG_06293,MGG_00345,MGG_04943,MGG_03696,MGG_10323,MGG_05376,	1.36679e-05
Biological process	negative regulation of transcription by RNA polymerase II	GO:0000122	12	1.2088e-07	2.02811	49	1379	117	6678	MGG_03388,MGG_02970,MGG_07465,MGG_01362,MGG_11201,MGG_12537,MGG_02329,MGG_02569,MGG_06368,MGG_07456,MGG_01079,MGG_09235,MGG_01588,MGG_03527,MGG_09869,MGG_06392,MGG_01816,MGG_10181,MGG_00446,MGG_01012,MGG_06421,MGG_10195,MGG_14150,MGG_12739,MGG_06293,MGG_14002,MGG_00345,MGG_01159,MGG_00743,MGG_04943,MGG_02526,MGG_03696,MGG_08345,MGG_00187,MGG_08104,MGG_11497,MGG_02875,MGG_02874,MGG_06198,MGG_03595…	1.34839e-05
Biological process	attachment of mitotic spindle microtubules to kinetochore	GO:0051315	5	1.24822e-07	5.25248	15	163	117	6678	MGG_01362,MGG_06368,MGG_07456,MGG_01816,MGG_10181,MGG_06421,MGG_10195,MGG_04637,MGG_00345,MGG_01677,MGG_04943,MGG_03696,MGG_03595,MGG_08643,MGG_05376,	1.37756e-05
Biological process	fungal-type cell wall organization or biogenesis	GO:0071852	4	1.25716e-07	2.72632	31	649	117	6678	MGG_03388,MGG_07465,MGG_09125,MGG_01362,MGG_02329,MGG_06368,MGG_07456,MGG_01588,MGG_01816,MGG_10181,MGG_03151,MGG_06421,MGG_10195,MGG_02217,MGG_07547,MGG_09564,MGG_00345,MGG_01159,MGG_04943,MGG_00865,MGG_09714,MGG_03696,MGG_08345,MGG_00187,MGG_10323,MGG_03087,MGG_02667,MGG_08643,MGG_05376,MGG_06065,MGG_11513,	1.37282e-05
Biological process	organelle organization	GO:0006996	5	1.27591e-07	1.42457	91	3646	117	6678	MGG_03388,MGG_05203,MGG_04235,MGG_02970,MGG_07465,MGG_09125,MGG_01362,MGG_12537,MGG_00664,MGG_04985,MGG_05712,MGG_02569,MGG_06368,MGG_07456,MGG_07734,MGG_01079,MGG_09235,MGG_01472,MGG_02958,MGG_10492,MGG_01588,MGG_03527,MGG_06910,MGG_09869,MGG_03280,MGG_06392,MGG_01816,MGG_10181,MGG_01419,MGG_07119,MGG_00446,MGG_03558,MGG_05615,MGG_03151,MGG_01012,MGG_06421,MGG_13217,MGG_01409,MGG_10195,MGG_04637…	1.37878e-05
Biological process	organelle localization	GO:0051640	3	1.2978e-07	2.02371	49	1382	117	6678	MGG_05203,MGG_07465,MGG_01362,MGG_12537,MGG_04985,MGG_02569,MGG_06368,MGG_07456,MGG_01079,MGG_01472,MGG_02958,MGG_10492,MGG_01588,MGG_03527,MGG_06910,MGG_06392,MGG_01816,MGG_10181,MGG_07119,MGG_01012,MGG_06421,MGG_10195,MGG_04637,MGG_00157,MGG_12739,MGG_06971,MGG_00345,MGG_01677,MGG_01159,MGG_04943,MGG_02526,MGG_09714,MGG_03696,MGG_08345,MGG_11497,MGG_10323,MGG_02875,MGG_00977,MGG_06318,MGG_00371…	1.38798e-05
Biological process	actomyosin contractile ring organization	GO:0044837	9	1.29812e-07	4.09231	19	265	117	6678	MGG_01362,MGG_06368,MGG_07456,MGG_01816,MGG_10181,MGG_03151,MGG_06421,MGG_10195,MGG_04637,MGG_02217,MGG_00345,MGG_04943,MGG_03696,MGG_11497,MGG_10323,MGG_03087,MGG_17697,MGG_08643,MGG_05376,	1.37415e-05
Biological process	positive regulation of macroautophagy	GO:0016239	9	1.29812e-07	4.09231	19	265	117	6678	MGG_04235,MGG_01362,MGG_06368,MGG_07456,MGG_01079,MGG_10492,MGG_01816,MGG_10181,MGG_06421,MGG_10195,MGG_04637,MGG_07667,MGG_06971,MGG_00345,MGG_04943,MGG_03696,MGG_10323,MGG_08643,MGG_05376,	1.37415e-05
Biological process	germ cell development	GO:0007281	5	1.35832e-07	2.12621	45	1208	117	6678	MGG_03388,MGG_05203,MGG_07465,MGG_01362,MGG_12537,MGG_00664,MGG_04985,MGG_02329,MGG_02569,MGG_06368,MGG_07456,MGG_01079,MGG_10492,MGG_01588,MGG_03527,MGG_01816,MGG_10181,MGG_00446,MGG_03151,MGG_01012,MGG_06421,MGG_13217,MGG_10195,MGG_00345,MGG_01677,MGG_01159,MGG_04943,MGG_03696,MGG_08345,MGG_08104,MGG_10323,MGG_01666,MGG_03087,MGG_17697,MGG_03595,MGG_08643,MGG_05133,MGG_05376,MGG_08122,MGG_04160…	1.40912e-05
Biological process	compound eye photoreceptor fate commitment	GO:0001752	8	1.43409e-07	5.6273	14	142	117	6678	MGG_02970,MGG_01362,MGG_06368,MGG_07456,MGG_01079,MGG_01588,MGG_03527,MGG_01816,MGG_10195,MGG_04943,MGG_03696,MGG_10323,MGG_00371,MGG_05376,	1.47299e-05
Biological process	eye photoreceptor cell fate commitment	GO:0042706	7	1.43409e-07	5.6273	14	142	117	6678	MGG_02970,MGG_01362,MGG_06368,MGG_07456,MGG_01079,MGG_01588,MGG_03527,MGG_01816,MGG_10195,MGG_04943,MGG_03696,MGG_10323,MGG_00371,MGG_05376,	1.47299e-05
Biological process	photoreceptor cell fate commitment	GO:0046552	6	1.43409e-07	5.6273	14	142	117	6678	MGG_02970,MGG_01362,MGG_06368,MGG_07456,MGG_01079,MGG_01588,MGG_03527,MGG_01816,MGG_10195,MGG_04943,MGG_03696,MGG_10323,MGG_00371,MGG_05376,	1.47299e-05
Biological process	establishment or maintenance of cell polarity regulating cell shape	GO:0071963	8	1.46772e-07	5.18881	15	165	117	6678	MGG_06368,MGG_07456,MGG_10181,MGG_03151,MGG_06421,MGG_10195,MGG_00345,MGG_03696,MGG_11497,MGG_10323,MGG_02875,MGG_00371,MGG_17697,MGG_08643,MGG_05376,	1.46405e-05
Biological process	cell cycle phase transition	GO:0044770	4	1.64499e-07	2.0588	47	1303	117	6678	MGG_09923,MGG_03388,MGG_05203,MGG_02970,MGG_07465,MGG_01362,MGG_12537,MGG_02329,MGG_02569,MGG_06368,MGG_07456,MGG_07734,MGG_01079,MGG_01588,MGG_03527,MGG_09869,MGG_06392,MGG_01816,MGG_10181,MGG_07119,MGG_05615,MGG_03151,MGG_01012,MGG_06421,MGG_13217,MGG_10195,MGG_04637,MGG_14150,MGG_06293,MGG_00345,MGG_01159,MGG_04943,MGG_03696,MGG_08345,MGG_10323,MGG_02875,MGG_02874,MGG_00371,MGG_03087,MGG_03595…	1.62525e-05
Biological process	cortical actin cytoskeleton organization	GO:0030866	8	1.65193e-07	3.27714	24	418	117	6678	MGG_07465,MGG_01362,MGG_12537,MGG_06368,MGG_07456,MGG_01079,MGG_01816,MGG_10181,MGG_03151,MGG_06421,MGG_10195,MGG_04637,MGG_02217,MGG_00345,MGG_04943,MGG_03696,MGG_08345,MGG_11497,MGG_10323,MGG_03087,MGG_00926,MGG_17697,MGG_08643,MGG_05376,	1.61671e-05
Biological process	positive regulation of mitotic cytokinetic process	GO:1903438	10	1.69956e-07	6.71493	12	102	117	6678	MGG_06368,MGG_07456,MGG_01816,MGG_10181,MGG_03151,MGG_06421,MGG_10195,MGG_04637,MGG_00345,MGG_10323,MGG_08643,MGG_05376,	1.64778e-05
Biological process	G1/S transition of mitotic cell cycle	GO:0000082	6	1.74256e-07	2.628	32	695	117	6678	MGG_05203,MGG_02970,MGG_07465,MGG_01362,MGG_12537,MGG_02329,MGG_06368,MGG_07456,MGG_03527,MGG_09869,MGG_06392,MGG_01816,MGG_10181,MGG_05615,MGG_01012,MGG_06421,MGG_10195,MGG_00345,MGG_01159,MGG_04943,MGG_03696,MGG_08345,MGG_10323,MGG_02874,MGG_00371,MGG_03087,MGG_03595,MGG_08643,MGG_05133,MGG_05376,MGG_13020,MGG_04435,	1.67383e-05
Biological process	nucleus localization	GO:0051647	4	1.77049e-07	4.22792	18	243	117	6678	MGG_07465,MGG_01362,MGG_02569,MGG_06368,MGG_07456,MGG_01588,MGG_03527,MGG_10181,MGG_06421,MGG_10195,MGG_00345,MGG_04943,MGG_03696,MGG_08345,MGG_11497,MGG_03087,MGG_03595,MGG_05376,	1.68505e-05
Biological process	protein localization to microtubule cytoskeleton	GO:0072698	8	1.77049e-07	4.22792	18	243	117	6678	MGG_07465,MGG_01362,MGG_06368,MGG_07456,MGG_01079,MGG_01816,MGG_10181,MGG_06421,MGG_10195,MGG_04637,MGG_00345,MGG_04943,MGG_03696,MGG_08345,MGG_10323,MGG_08643,MGG_05376,MGG_04435,	1.68505e-05
Biological process	mitotic centrosome separation	GO:0007100	5	1.86527e-07	5.51088	14	145	117	6678	MGG_05203,MGG_07465,MGG_06368,MGG_07456,MGG_01816,MGG_10181,MGG_06421,MGG_10195,MGG_02217,MGG_00345,MGG_01159,MGG_08345,MGG_08643,MGG_05376,	1.74327e-05
Biological process	regulation of autophagosome assembly	GO:2000785	8	2.00507e-07	5.98387	13	124	117	6678	MGG_00664,MGG_05712,MGG_06368,MGG_07456,MGG_01079,MGG_10181,MGG_10195,MGG_04637,MGG_07667,MGG_00345,MGG_10323,MGG_05376,MGG_04160,	1.85719e-05
Biological process	regulation of hippo signaling	GO:0035330	8	2.01479e-07	5.066	15	169	117	6678	MGG_01362,MGG_06368,MGG_07456,MGG_01588,MGG_03527,MGG_10181,MGG_03151,MGG_06421,MGG_10195,MGG_00345,MGG_04943,MGG_03696,MGG_10323,MGG_05133,MGG_05376,	1.84968e-05
Biological process	positive regulation of protein binding	GO:0032092	6	2.11156e-07	3.47837	22	361	117	6678	MGG_07465,MGG_01362,MGG_12537,MGG_06368,MGG_07456,MGG_01079,MGG_03527,MGG_01816,MGG_10181,MGG_06421,MGG_10195,MGG_02217,MGG_09564,MGG_00345,MGG_04943,MGG_03696,MGG_08345,MGG_10323,MGG_03595,MGG_08643,MGG_05376,MGG_06065,	1.92152e-05
Biological process	budding cell bud growth	GO:0007117	3	2.11158e-07	6.5858	12	104	117	6678	MGG_01362,MGG_06368,MGG_10181,MGG_03151,MGG_06421,MGG_00345,MGG_04943,MGG_03696,MGG_10323,MGG_17697,MGG_08643,MGG_05376,	1.90483e-05
Biological process	negative regulation of intracellular transport	GO:0032387	7	2.26568e-07	4.15945	18	247	117	6678	MGG_01362,MGG_06368,MGG_07456,MGG_01079,MGG_10492,MGG_01588,MGG_03527,MGG_01816,MGG_10181,MGG_06421,MGG_10195,MGG_14150,MGG_00345,MGG_04943,MGG_03696,MGG_10323,MGG_03595,MGG_05376,	2.02622e-05
Biological process	regulation of cell cycle process	GO:0010564	6	2.33251e-07	1.82569	57	1782	117	6678	MGG_09923,MGG_03388,MGG_05203,MGG_02970,MGG_07465,MGG_01362,MGG_12537,MGG_04985,MGG_02569,MGG_06368,MGG_07456,MGG_07734,MGG_01079,MGG_01588,MGG_03527,MGG_09869,MGG_06392,MGG_01816,MGG_10181,MGG_07119,MGG_05615,MGG_03151,MGG_01012,MGG_06421,MGG_13217,MGG_10195,MGG_04637,MGG_06936,MGG_14150,MGG_02217,MGG_07547,MGG_09564,MGG_06293,MGG_00345,MGG_01159,MGG_00743,MGG_04943,MGG_02526,MGG_03696,MGG_08345…	2.06816e-05
Biological process	cytokinesis	GO:0000910	4	2.42223e-07	2.43918	35	819	117	6678	MGG_02970,MGG_07465,MGG_09125,MGG_01362,MGG_12537,MGG_06368,MGG_07456,MGG_01079,MGG_01588,MGG_03527,MGG_01816,MGG_10181,MGG_05615,MGG_03151,MGG_06421,MGG_10195,MGG_04637,MGG_02217,MGG_00345,MGG_01159,MGG_04943,MGG_00865,MGG_03696,MGG_08345,MGG_11497,MGG_10323,MGG_02875,MGG_00371,MGG_03087,MGG_06198,MGG_17697,MGG_02667,MGG_03595,MGG_08643,MGG_05376,	2.12951e-05
Biological process	regulation of exit from mitosis	GO:0007096	9	2.4434e-07	4.65934	16	196	117	6678	MGG_01362,MGG_07456,MGG_01588,MGG_10181,MGG_03151,MGG_06421,MGG_10195,MGG_04637,MGG_06293,MGG_04943,MGG_03696,MGG_08345,MGG_10323,MGG_02875,MGG_03595,MGG_05376,	2.13007e-05
Biological process	response to pheromone	GO:0019236	5	2.46395e-07	3.92921	19	276	117	6678	MGG_03388,MGG_07465,MGG_01362,MGG_06368,MGG_07456,MGG_01816,MGG_10181,MGG_10195,MGG_06293,MGG_00345,MGG_01159,MGG_04943,MGG_09714,MGG_03696,MGG_10323,MGG_00371,MGG_03595,MGG_08643,MGG_05376,	2.13008e-05
Biological process	protein localization	GO:0008104	5	2.62821e-07	1.51498	80	3014	117	6678	MGG_09923,MGG_03388,MGG_05203,MGG_04235,MGG_02970,MGG_07465,MGG_01362,MGG_11201,MGG_12537,MGG_00664,MGG_02329,MGG_05712,MGG_02569,MGG_06368,MGG_07456,MGG_01079,MGG_09235,MGG_01472,MGG_10492,MGG_01588,MGG_03527,MGG_06910,MGG_09869,MGG_06392,MGG_01816,MGG_10181,MGG_03558,MGG_05615,MGG_03151,MGG_01012,MGG_06421,MGG_01409,MGG_10195,MGG_04637,MGG_00157,MGG_14150,MGG_08636,MGG_07547,MGG_12739,MGG_07667…	2.25331e-05
Biological process	nuclear migration	GO:0007097	6	2.67472e-07	4.35116	17	223	117	6678	MGG_07465,MGG_01362,MGG_02569,MGG_06368,MGG_07456,MGG_01588,MGG_03527,MGG_10181,MGG_06421,MGG_10195,MGG_00345,MGG_04943,MGG_03696,MGG_08345,MGG_03087,MGG_03595,MGG_05376,	2.27439e-05
Biological process	response to amino acid starvation	GO:1990928	7	2.67472e-07	4.35116	17	223	117	6678	MGG_04235,MGG_01362,MGG_00664,MGG_05712,MGG_02569,MGG_06368,MGG_10492,MGG_01588,MGG_01816,MGG_10181,MGG_01677,MGG_04943,MGG_03696,MGG_08643,MGG_05376,MGG_04160,MGG_14752,	2.27439e-05
Biological process	gamete generation	GO:0007276	4	2.71332e-07	1.8359	56	1741	117	6678	MGG_03388,MGG_05203,MGG_02970,MGG_07465,MGG_01362,MGG_11201,MGG_12537,MGG_00664,MGG_04985,MGG_02329,MGG_02569,MGG_06368,MGG_07456,MGG_07734,MGG_01079,MGG_10492,MGG_01588,MGG_03527,MGG_06392,MGG_01816,MGG_10181,MGG_00446,MGG_03151,MGG_01012,MGG_06421,MGG_13217,MGG_10195,MGG_04637,MGG_00157,MGG_09564,MGG_00345,MGG_01677,MGG_01159,MGG_04943,MGG_00865,MGG_09714,MGG_03696,MGG_08345,MGG_08104,MGG_10323…	2.27e-05
Biological process	centrosome duplication	GO:0051298	4	2.71689e-07	4.10954	18	250	117	6678	MGG_07465,MGG_01362,MGG_06368,MGG_07456,MGG_01079,MGG_03527,MGG_10181,MGG_06421,MGG_10195,MGG_03611,MGG_04943,MGG_02526,MGG_03696,MGG_08345,MGG_03595,MGG_08643,MGG_05376,MGG_04435,	2.2548e-05
Biological process	positive regulation of cell septum assembly	GO:1901893	9	2.71703e-07	7.21662	11	87	117	6678	MGG_01362,MGG_07456,MGG_01588,MGG_10181,MGG_03151,MGG_06421,MGG_10195,MGG_04637,MGG_04943,MGG_03696,MGG_10323,	2.23702e-05
Biological process	positive regulation of division septum assembly	GO:0010973	10	2.71703e-07	7.21662	11	87	117	6678	MGG_01362,MGG_07456,MGG_01588,MGG_10181,MGG_03151,MGG_06421,MGG_10195,MGG_04637,MGG_04943,MGG_03696,MGG_10323,	2.23702e-05
Biological process	axon guidance	GO:0007411	9	2.71808e-07	2.69655	30	635	117	6678	MGG_07465,MGG_01362,MGG_02569,MGG_06368,MGG_07456,MGG_01079,MGG_10492,MGG_01588,MGG_03527,MGG_01816,MGG_10181,MGG_01012,MGG_06421,MGG_10195,MGG_06936,MGG_00345,MGG_04943,MGG_03696,MGG_08345,MGG_10323,MGG_00371,MGG_06198,MGG_08643,MGG_05133,MGG_05376,MGG_06065,MGG_16887,MGG_11513,MGG_04435,MGG_07705,	2.20292e-05
Biological process	centrosome separation	GO:0051299	4	2.74048e-07	4.94887	15	173	117	6678	MGG_05203,MGG_07465,MGG_02569,MGG_06368,MGG_07456,MGG_01816,MGG_10181,MGG_06421,MGG_10195,MGG_02217,MGG_00345,MGG_01159,MGG_08345,MGG_08643,MGG_05376,	2.20386e-05
Biological process	neuron projection guidance	GO:0097485	8	3.33946e-07	2.67131	30	641	117	6678	MGG_07465,MGG_01362,MGG_02569,MGG_06368,MGG_07456,MGG_01079,MGG_10492,MGG_01588,MGG_03527,MGG_01816,MGG_10181,MGG_01012,MGG_06421,MGG_10195,MGG_06936,MGG_00345,MGG_04943,MGG_03696,MGG_08345,MGG_10323,MGG_00371,MGG_06198,MGG_08643,MGG_05133,MGG_05376,MGG_06065,MGG_16887,MGG_11513,MGG_04435,MGG_07705,	2.66489e-05
Biological process	regulation of cytokinesis	GO:0032465	7	3.39948e-07	3.38462	22	371	117	6678	MGG_07465,MGG_01362,MGG_06368,MGG_07456,MGG_01079,MGG_01588,MGG_01816,MGG_10181,MGG_05615,MGG_03151,MGG_06421,MGG_10195,MGG_04637,MGG_00345,MGG_01159,MGG_04943,MGG_03696,MGG_08345,MGG_10323,MGG_02875,MGG_08643,MGG_05376,	2.69207e-05
Biological process	positive regulation of TOR signaling	GO:0032008	9	3.45406e-07	4.54344	16	201	117	6678	MGG_04235,MGG_01362,MGG_02569,MGG_06368,MGG_01079,MGG_03527,MGG_10181,MGG_06421,MGG_00345,MGG_01677,MGG_04943,MGG_03696,MGG_10323,MGG_02874,MGG_05376,MGG_14752,	2.71458e-05
Biological process	neuroblast proliferation	GO:0007405	5	3.46265e-07	3.67054	20	311	117	6678	MGG_07465,MGG_01362,MGG_02569,MGG_06368,MGG_07456,MGG_01079,MGG_01588,MGG_01816,MGG_10181,MGG_03151,MGG_01012,MGG_06421,MGG_10195,MGG_04943,MGG_03696,MGG_08345,MGG_10323,MGG_03595,MGG_05133,MGG_05376,	2.70087e-05
Biological process	negative regulation of glycogen metabolic process	GO:0070874	9	3.47991e-07	8.039	10	71	117	6678	MGG_01362,MGG_06368,MGG_01816,MGG_10181,MGG_06421,MGG_00345,MGG_04943,MGG_03696,MGG_08643,MGG_05376,	2.69408e-05
Biological process	regulation of transferase activity	GO:0051338	5	3.51212e-07	1.91887	51	1517	117	6678	MGG_03388,MGG_05203,MGG_04235,MGG_07465,MGG_01362,MGG_12537,MGG_00664,MGG_04985,MGG_02329,MGG_06368,MGG_07456,MGG_07734,MGG_01079,MGG_01588,MGG_03527,MGG_09869,MGG_06392,MGG_01816,MGG_10181,MGG_00446,MGG_05615,MGG_06421,MGG_01409,MGG_10195,MGG_04637,MGG_14150,MGG_02217,MGG_08636,MGG_07667,MGG_06293,MGG_14002,MGG_00345,MGG_01159,MGG_00743,MGG_04943,MGG_09714,MGG_03696,MGG_08345,MGG_08104,MGG_08582…	2.69887e-05
Biological process	regulation of protein-containing complex assembly	GO:0043254	6	3.70095e-07	2.27589	38	953	117	6678	MGG_03388,MGG_07465,MGG_09125,MGG_01362,MGG_06368,MGG_07456,MGG_01079,MGG_10492,MGG_01588,MGG_03527,MGG_06910,MGG_06392,MGG_01816,MGG_10181,MGG_01419,MGG_01012,MGG_06421,MGG_10195,MGG_02217,MGG_12739,MGG_00345,MGG_01159,MGG_04943,MGG_03696,MGG_08345,MGG_08104,MGG_11497,MGG_10323,MGG_02874,MGG_03087,MGG_06198,MGG_00926,MGG_17697,MGG_08643,MGG_05376,MGG_06065,MGG_11513,MGG_04435,	2.82306e-05
Biological process	negative regulation of nucleobase-containing compound metabolic process	GO:0045934	7	3.79692e-07	1.75262	60	1954	117	6678	MGG_09923,MGG_03388,MGG_02970,MGG_07465,MGG_01362,MGG_11201,MGG_12537,MGG_04985,MGG_02329,MGG_02569,MGG_06368,MGG_07456,MGG_01079,MGG_09235,MGG_01588,MGG_03527,MGG_09869,MGG_06392,MGG_01816,MGG_10181,MGG_00446,MGG_05615,MGG_01012,MGG_06421,MGG_13217,MGG_01409,MGG_10195,MGG_14150,MGG_12739,MGG_06971,MGG_09564,MGG_06293,MGG_14002,MGG_00345,MGG_01159,MGG_00743,MGG_04943,MGG_02526,MGG_03696,MGG_08345…	2.87513e-05
Biological process	signal transduction in response to DNA damage	GO:0042770	7	3.83616e-07	2.94444	26	504	117	6678	MGG_03388,MGG_02970,MGG_07465,MGG_01362,MGG_12537,MGG_06368,MGG_07456,MGG_07734,MGG_01588,MGG_01816,MGG_10181,MGG_01012,MGG_06421,MGG_01409,MGG_10195,MGG_04637,MGG_14002,MGG_00345,MGG_04943,MGG_03696,MGG_10323,MGG_03595,MGG_08643,MGG_05133,MGG_05376,MGG_16887,	2.88379e-05
Biological process	regulation of cell wall organization or biogenesis	GO:1903338	5	3.955e-07	4.49867	16	203	117	6678	MGG_03388,MGG_07465,MGG_01362,MGG_06368,MGG_07456,MGG_01816,MGG_10181,MGG_10195,MGG_02217,MGG_00345,MGG_04943,MGG_03696,MGG_08345,MGG_10323,MGG_08643,MGG_05376,	2.95174e-05
Biological process	cell cycle G1/S phase transition	GO:0044843	5	4.06904e-07	2.48161	33	759	117	6678	MGG_05203,MGG_02970,MGG_07465,MGG_01362,MGG_12537,MGG_02329,MGG_06368,MGG_07456,MGG_03527,MGG_09869,MGG_06392,MGG_01816,MGG_10181,MGG_05615,MGG_01012,MGG_06421,MGG_10195,MGG_04637,MGG_00345,MGG_01159,MGG_04943,MGG_03696,MGG_08345,MGG_10323,MGG_02874,MGG_00371,MGG_03087,MGG_03595,MGG_08643,MGG_05133,MGG_05376,MGG_13020,MGG_04435,	3.01516e-05
Biological process	compound eye development	GO:0048749	7	4.09292e-07	3.34851	22	375	117	6678	MGG_02970,MGG_07465,MGG_01362,MGG_02569,MGG_06368,MGG_07456,MGG_01079,MGG_01588,MGG_03527,MGG_01816,MGG_03151,MGG_06421,MGG_10195,MGG_04943,MGG_03696,MGG_08345,MGG_10323,MGG_00371,MGG_17697,MGG_08643,MGG_05133,MGG_05376,	3.01134e-05
Biological process	positive regulation of phosphorylation	GO:0042327	9	4.16848e-07	2.02276	46	1298	117	6678	MGG_05203,MGG_04235,MGG_07465,MGG_01362,MGG_12537,MGG_02329,MGG_06368,MGG_07456,MGG_01079,MGG_01588,MGG_06392,MGG_01816,MGG_10181,MGG_00446,MGG_05615,MGG_03151,MGG_01012,MGG_06421,MGG_01409,MGG_10195,MGG_00157,MGG_08636,MGG_07667,MGG_06971,MGG_09564,MGG_14002,MGG_00345,MGG_00743,MGG_04943,MGG_09714,MGG_03696,MGG_08345,MGG_08104,MGG_08582,MGG_10323,MGG_02874,MGG_00371,MGG_03087,MGG_06198,MGG_03595…	3.04534e-05
Biological process	establishment or maintenance of cytoskeleton polarity	GO:0030952	7	4.22941e-07	4.47662	16	204	117	6678	MGG_07465,MGG_01362,MGG_06368,MGG_01079,MGG_01588,MGG_01816,MGG_03558,MGG_06421,MGG_00345,MGG_04943,MGG_03696,MGG_08345,MGG_10323,MGG_17697,MGG_08643,MGG_05376,	3.06825e-05
Biological process	actomyosin contractile ring assembly	GO:0000915	10	4.27718e-07	4.78298	15	179	117	6678	MGG_01362,MGG_07456,MGG_10181,MGG_06421,MGG_10195,MGG_04637,MGG_02217,MGG_04943,MGG_03696,MGG_11497,MGG_10323,MGG_03087,MGG_17697,MGG_08643,MGG_05376,	3.08135e-05
Biological process	cortical cytoskeleton organization	GO:0030865	7	4.44548e-07	3.01039	25	474	117	6678	MGG_07465,MGG_01362,MGG_12537,MGG_06368,MGG_07456,MGG_01079,MGG_01588,MGG_01816,MGG_10181,MGG_03151,MGG_06421,MGG_10195,MGG_04637,MGG_02217,MGG_00345,MGG_04943,MGG_03696,MGG_08345,MGG_11497,MGG_10323,MGG_03087,MGG_00926,MGG_17697,MGG_08643,MGG_05376,	3.18051e-05
Biological process	reproduction of a single-celled organism	GO:0032505	3	4.83548e-07	2.62624	30	652	117	6678	MGG_01362,MGG_02329,MGG_06368,MGG_07456,MGG_01079,MGG_01472,MGG_01588,MGG_01816,MGG_10181,MGG_03151,MGG_01012,MGG_06421,MGG_01409,MGG_10195,MGG_02217,MGG_00345,MGG_04943,MGG_00865,MGG_03696,MGG_08104,MGG_10323,MGG_02875,MGG_00371,MGG_03087,MGG_17697,MGG_02667,MGG_00522,MGG_03595,MGG_08643,MGG_05376,	3.43584e-05
Biological process	pseudopodium organization	GO:0031268	7	4.98917e-07	5.53731	13	134	117	6678	MGG_01362,MGG_07456,MGG_01079,MGG_10181,MGG_06421,MGG_10195,MGG_04943,MGG_03696,MGG_10323,MGG_03087,MGG_08643,MGG_05376,MGG_04435,	3.52093e-05
Biological process	negative regulation of RNA metabolic process	GO:0051253	8	5.02867e-07	1.78757	57	1820	117	6678	MGG_09923,MGG_03388,MGG_02970,MGG_07465,MGG_01362,MGG_11201,MGG_12537,MGG_04985,MGG_02329,MGG_02569,MGG_06368,MGG_07456,MGG_01079,MGG_09235,MGG_01588,MGG_03527,MGG_09869,MGG_06392,MGG_01816,MGG_10181,MGG_00446,MGG_01012,MGG_06421,MGG_13217,MGG_01409,MGG_10195,MGG_14150,MGG_12739,MGG_06971,MGG_06293,MGG_14002,MGG_00345,MGG_01159,MGG_00743,MGG_04943,MGG_02526,MGG_03696,MGG_08345,MGG_00187,MGG_08104…	3.52482e-05
Biological process	macroautophagy	GO:0016236	6	5.06194e-07	2.36693	35	844	117	6678	MGG_04235,MGG_07465,MGG_01362,MGG_00664,MGG_05712,MGG_02569,MGG_06368,MGG_07456,MGG_01079,MGG_10492,MGG_03527,MGG_06910,MGG_03280,MGG_01816,MGG_10181,MGG_01012,MGG_06421,MGG_10195,MGG_04637,MGG_14150,MGG_07667,MGG_06971,MGG_09564,MGG_06293,MGG_00345,MGG_01159,MGG_04943,MGG_09714,MGG_03696,MGG_08345,MGG_10323,MGG_02790,MGG_08643,MGG_05376,MGG_04160,	3.52433e-05
Biological process	meiotic cell cycle	GO:0051321	4	5.18903e-07	1.85701	53	1629	117	6678	MGG_09923,MGG_03388,MGG_02970,MGG_07465,MGG_01362,MGG_12537,MGG_00664,MGG_04985,MGG_02329,MGG_05712,MGG_06368,MGG_07456,MGG_07734,MGG_01079,MGG_01472,MGG_10492,MGG_01588,MGG_03527,MGG_09869,MGG_01816,MGG_10181,MGG_03151,MGG_01012,MGG_06421,MGG_13217,MGG_10195,MGG_04637,MGG_02217,MGG_06293,MGG_00345,MGG_01677,MGG_01159,MGG_04943,MGG_00865,MGG_03696,MGG_08345,MGG_08104,MGG_10323,MGG_02875,MGG_02874…	3.58873e-05
Biological process	regulation of neuroblast proliferation	GO:1902692	7	5.41827e-07	5.05745	14	158	117	6678	MGG_01362,MGG_06368,MGG_07456,MGG_01588,MGG_01816,MGG_10181,MGG_03151,MGG_01012,MGG_06421,MGG_10195,MGG_04943,MGG_03696,MGG_05133,MGG_05376,	3.72246e-05
Biological process	positive regulation of cellular metabolic process	GO:0031325	6	5.42105e-07	1.46442	83	3235	117	6678	MGG_09923,MGG_03388,MGG_05203,MGG_04235,MGG_07465,MGG_01362,MGG_11201,MGG_12537,MGG_00664,MGG_04985,MGG_02329,MGG_05712,MGG_02569,MGG_06368,MGG_07456,MGG_01079,MGG_09235,MGG_10492,MGG_01588,MGG_03527,MGG_06910,MGG_09869,MGG_06392,MGG_01816,MGG_10181,MGG_07119,MGG_00446,MGG_05615,MGG_03151,MGG_01012,MGG_06421,MGG_13217,MGG_01409,MGG_10195,MGG_04637,MGG_06936,MGG_00157,MGG_14150,MGG_02217,MGG_08636…	3.69987e-05
Biological process	metaphase plate congression	GO:0051310	6	5.60585e-07	3.72667	19	291	117	6678	MGG_01362,MGG_06368,MGG_07456,MGG_01079,MGG_01816,MGG_10181,MGG_06421,MGG_10195,MGG_04637,MGG_00345,MGG_01677,MGG_01159,MGG_04943,MGG_03696,MGG_10323,MGG_03087,MGG_03595,MGG_08643,MGG_05376,	3.80099e-05
Biological process	negative regulation of cell cycle phase transition	GO:1901988	8	5.67791e-07	2.54955	31	694	117	6678	MGG_03388,MGG_02970,MGG_07465,MGG_01362,MGG_12537,MGG_06368,MGG_07456,MGG_07734,MGG_01588,MGG_03527,MGG_01816,MGG_10181,MGG_05615,MGG_01012,MGG_06421,MGG_13217,MGG_10195,MGG_04637,MGG_00345,MGG_01159,MGG_04943,MGG_03696,MGG_10323,MGG_02875,MGG_00371,MGG_03595,MGG_08643,MGG_05133,MGG_05376,MGG_13020,MGG_04435,	3.82485e-05
Biological process	regulation of vacuole organization	GO:0044088	7	5.69624e-07	4.67844	15	183	117	6678	MGG_00664,MGG_05712,MGG_06368,MGG_07456,MGG_01079,MGG_10181,MGG_06421,MGG_10195,MGG_04637,MGG_07667,MGG_06293,MGG_00345,MGG_10323,MGG_05376,MGG_04160,	3.81244e-05
Biological process	establishment or maintenance of cell polarity	GO:0007163	3	5.86164e-07	2.44298	33	771	117	6678	MGG_07465,MGG_09125,MGG_01362,MGG_12537,MGG_02569,MGG_06368,MGG_07456,MGG_01079,MGG_01588,MGG_01816,MGG_10181,MGG_03558,MGG_03151,MGG_06421,MGG_10195,MGG_00157,MGG_00345,MGG_01159,MGG_04943,MGG_03696,MGG_08345,MGG_11497,MGG_10323,MGG_02875,MGG_00371,MGG_03087,MGG_06198,MGG_00926,MGG_17697,MGG_08643,MGG_05376,MGG_13020,MGG_04435,	3.89799e-05
Biological process	regulation of mitotic cytokinesis	GO:1902412	8	6.1117e-07	4.65301	15	184	117	6678	MGG_01362,MGG_06368,MGG_07456,MGG_01816,MGG_10181,MGG_03151,MGG_06421,MGG_10195,MGG_04637,MGG_00345,MGG_04943,MGG_03696,MGG_10323,MGG_08643,MGG_05376,	4.0384e-05
Biological process	negative regulation of mitotic cell cycle phase transition	GO:1901991	9	6.29869e-07	2.87041	26	517	117	6678	MGG_07465,MGG_01362,MGG_12537,MGG_06368,MGG_07456,MGG_07734,MGG_01588,MGG_03527,MGG_01816,MGG_10181,MGG_05615,MGG_01012,MGG_06421,MGG_10195,MGG_04637,MGG_00345,MGG_01159,MGG_04943,MGG_03696,MGG_02875,MGG_00371,MGG_03595,MGG_08643,MGG_05133,MGG_05376,MGG_04435,	4.13561e-05
Biological process	positive regulation of protein phosphorylation	GO:0001934	10	6.30805e-07	2.0729	43	1184	117	6678	MGG_04235,MGG_07465,MGG_01362,MGG_12537,MGG_02329,MGG_06368,MGG_07456,MGG_01079,MGG_01588,MGG_06392,MGG_01816,MGG_10181,MGG_00446,MGG_05615,MGG_03151,MGG_01012,MGG_06421,MGG_01409,MGG_10195,MGG_00157,MGG_07667,MGG_06971,MGG_09564,MGG_14002,MGG_00345,MGG_00743,MGG_04943,MGG_09714,MGG_03696,MGG_08345,MGG_08104,MGG_10323,MGG_02874,MGG_00371,MGG_03087,MGG_06198,MGG_03595,MGG_08643,MGG_05133,MGG_05376…	4.1157e-05
Biological process	positive regulation of mitotic cytokinesis	GO:1903490	9	6.4077e-07	5.95585	12	115	117	6678	MGG_06368,MGG_07456,MGG_01816,MGG_10181,MGG_03151,MGG_06421,MGG_10195,MGG_04637,MGG_00345,MGG_10323,MGG_08643,MGG_05376,	4.15459e-05
Biological process	regulation of meiotic cell cycle phase transition	GO:1901993	8	6.45345e-07	5.41606	13	137	117	6678	MGG_09923,MGG_01362,MGG_06368,MGG_07734,MGG_03527,MGG_01816,MGG_10181,MGG_06421,MGG_06293,MGG_00345,MGG_04943,MGG_03696,MGG_05376,	4.15827e-05
Biological process	mitotic metaphase plate congression	GO:0007080	7	6.83822e-07	3.86235	18	266	117	6678	MGG_01362,MGG_06368,MGG_07456,MGG_01079,MGG_01816,MGG_10181,MGG_06421,MGG_10195,MGG_04637,MGG_00345,MGG_01677,MGG_01159,MGG_04943,MGG_03696,MGG_10323,MGG_03595,MGG_08643,MGG_05376,	4.37899e-05
Biological process	regulation of protein localization to cell division site	GO:1901900	7	6.8823e-07	8.70665	9	59	117	6678	MGG_06368,MGG_07456,MGG_10181,MGG_06421,MGG_10195,MGG_00345,MGG_01159,MGG_08643,MGG_05376,	4.38018e-05
Biological process	cardiac ventricle development	GO:0003231	5	7.02564e-07	4.60298	15	186	117	6678	MGG_01362,MGG_05712,MGG_06368,MGG_07456,MGG_06392,MGG_01012,MGG_10195,MGG_04637,MGG_00345,MGG_04943,MGG_03696,MGG_06198,MGG_03595,MGG_05376,MGG_04435,	4.44415e-05
Biological process	innate immune response-activating signaling pathway	GO:0002758	10	7.34774e-07	3.23632	22	388	117	6678	MGG_01362,MGG_12537,MGG_04985,MGG_06368,MGG_07456,MGG_01079,MGG_01588,MGG_03527,MGG_01816,MGG_10181,MGG_06421,MGG_01409,MGG_10195,MGG_00345,MGG_04943,MGG_00865,MGG_03696,MGG_05376,MGG_06065,MGG_11513,MGG_04435,MGG_06459,	4.61972e-05
Biological process	negative regulation of cell cycle	GO:0045786	6	7.35446e-07	2.14979	40	1062	117	6678	MGG_03388,MGG_02970,MGG_07465,MGG_01362,MGG_12537,MGG_00664,MGG_04985,MGG_06368,MGG_07456,MGG_07734,MGG_01588,MGG_03527,MGG_01816,MGG_10181,MGG_05615,MGG_01012,MGG_06421,MGG_13217,MGG_01409,MGG_10195,MGG_04637,MGG_02217,MGG_09564,MGG_06293,MGG_00345,MGG_01159,MGG_04943,MGG_03696,MGG_08345,MGG_08104,MGG_10323,MGG_02875,MGG_00371,MGG_03595,MGG_08643,MGG_05133,MGG_05376,MGG_04160,MGG_13020,MGG_04435,	4.5961e-05
Biological process	beta-glucan biosynthetic process	GO:0051274	9	7.36097e-07	4.93257	14	162	117	6678	MGG_01362,MGG_06368,MGG_01079,MGG_10181,MGG_04943,MGG_00865,MGG_03696,MGG_00187,MGG_10323,MGG_02875,MGG_02667,MGG_05376,MGG_06065,MGG_11513,	4.57261e-05
Biological process	regulation of centrosome cycle	GO:0046605	7	7.61941e-07	4.04295	17	240	117	6678	MGG_07465,MGG_01362,MGG_06368,MGG_01079,MGG_03527,MGG_01816,MGG_10181,MGG_06421,MGG_00345,MGG_04943,MGG_02526,MGG_03696,MGG_08345,MGG_03595,MGG_08643,MGG_05376,MGG_04435,	4.70498e-05
Biological process	meiotic spindle organization	GO:0000212	9	7.63549e-07	3.83352	18	268	117	6678	MGG_01362,MGG_06368,MGG_07456,MGG_01079,MGG_01816,MGG_10181,MGG_01012,MGG_06421,MGG_10195,MGG_04637,MGG_00345,MGG_04943,MGG_03696,MGG_10323,MGG_03087,MGG_03595,MGG_08643,MGG_05376,	4.68701e-05
Biological process	establishment of protein localization	GO:0045184	6	7.65568e-07	1.56673	72	2623	117	6678	MGG_09923,MGG_03388,MGG_05203,MGG_02970,MGG_07465,MGG_01362,MGG_11201,MGG_12537,MGG_00664,MGG_02329,MGG_05712,MGG_02569,MGG_06368,MGG_07456,MGG_01079,MGG_09235,MGG_01472,MGG_10492,MGG_01588,MGG_03527,MGG_06910,MGG_09869,MGG_06392,MGG_01816,MGG_10181,MGG_01012,MGG_06421,MGG_01409,MGG_10195,MGG_00157,MGG_14150,MGG_08636,MGG_07547,MGG_12739,MGG_07667,MGG_06971,MGG_09564,MGG_06293,MGG_14002,MGG_00345…	4.67177e-05
Biological process	sexual reproduction	GO:0019953	3	7.77147e-07	1.65036	65	2248	117	6678	MGG_03388,MGG_05203,MGG_02970,MGG_07465,MGG_01362,MGG_11201,MGG_12537,MGG_00664,MGG_04985,MGG_02329,MGG_02569,MGG_06368,MGG_07456,MGG_07734,MGG_01079,MGG_01472,MGG_10492,MGG_01588,MGG_03527,MGG_06392,MGG_01816,MGG_10181,MGG_00446,MGG_03558,MGG_05615,MGG_03151,MGG_01012,MGG_06421,MGG_13217,MGG_10195,MGG_04637,MGG_00157,MGG_02217,MGG_09564,MGG_06293,MGG_00345,MGG_01677,MGG_01159,MGG_04943,MGG_00865…	4.71469e-05
Biological process	assembly of actomyosin apparatus involved in mitotic cytokinesis	GO:1902407	7	7.93532e-07	4.90231	14	163	117	6678	MGG_01362,MGG_07456,MGG_06421,MGG_10195,MGG_04637,MGG_02217,MGG_04943,MGG_03696,MGG_11497,MGG_10323,MGG_03087,MGG_17697,MGG_08643,MGG_05376,	4.7861e-05
Biological process	organelle disassembly	GO:1903008	6	7.94181e-07	2.69049	28	594	117	6678	MGG_07465,MGG_01362,MGG_02569,MGG_06368,MGG_07456,MGG_01079,MGG_10492,MGG_03527,MGG_06910,MGG_03280,MGG_01816,MGG_10181,MGG_06421,MGG_10195,MGG_04637,MGG_07667,MGG_00345,MGG_04943,MGG_03696,MGG_08345,MGG_10323,MGG_02874,MGG_03087,MGG_08643,MGG_05376,MGG_06065,MGG_11513,MGG_06459,	4.76233e-05
Biological process	regulation of protein metabolic process	GO:0051246	6	8.05882e-07	1.52205	76	2850	117	6678	MGG_09923,MGG_03388,MGG_04235,MGG_02970,MGG_07465,MGG_01362,MGG_11201,MGG_12537,MGG_04985,MGG_02329,MGG_02569,MGG_06368,MGG_07456,MGG_07734,MGG_01079,MGG_09235,MGG_10492,MGG_01588,MGG_03527,MGG_06910,MGG_09869,MGG_06392,MGG_01816,MGG_10181,MGG_00446,MGG_05615,MGG_03151,MGG_01012,MGG_06421,MGG_13217,MGG_01409,MGG_10195,MGG_04637,MGG_06936,MGG_00157,MGG_14150,MGG_02217,MGG_12739,MGG_07667,MGG_06971…	4.80473e-05
Biological process	assembly of actomyosin apparatus involved in cytokinesis	GO:0000912	6	8.62873e-07	4.52991	15	189	117	6678	MGG_01362,MGG_07456,MGG_10181,MGG_06421,MGG_10195,MGG_04637,MGG_02217,MGG_04943,MGG_03696,MGG_11497,MGG_10323,MGG_03087,MGG_17697,MGG_08643,MGG_05376,	5.11511e-05
Biological process	regulation of microtubule-based process	GO:0032886	5	9.04811e-07	2.74213	27	562	117	6678	MGG_07465,MGG_01362,MGG_06368,MGG_01079,MGG_01588,MGG_03527,MGG_01816,MGG_10181,MGG_01419,MGG_06421,MGG_04637,MGG_06293,MGG_00345,MGG_04943,MGG_02526,MGG_09714,MGG_03696,MGG_08345,MGG_08104,MGG_10323,MGG_03595,MGG_08643,MGG_05376,MGG_06065,MGG_11513,MGG_14752,MGG_04435,	5.33324e-05
Biological process	positive regulation of cytokinesis	GO:0032467	8	9.20618e-07	4.84289	14	165	117	6678	MGG_06368,MGG_07456,MGG_01588,MGG_01816,MGG_10181,MGG_05615,MGG_03151,MGG_06421,MGG_10195,MGG_04637,MGG_00345,MGG_10323,MGG_08643,MGG_05376,	5.39576e-05
Biological process	response to mitotic cell cycle checkpoint signaling	GO:0072414	6	9.24634e-07	6.40659	11	98	117	6678	MGG_07465,MGG_06368,MGG_07734,MGG_01816,MGG_10181,MGG_06421,MGG_04637,MGG_00345,MGG_03595,MGG_05376,MGG_04160,	5.38885e-05
Biological process	mitotic sister chromatid biorientation	GO:1990758	6	9.29632e-07	5.75566	12	119	117	6678	MGG_01362,MGG_06368,MGG_01816,MGG_10181,MGG_06421,MGG_04637,MGG_00345,MGG_04943,MGG_03696,MGG_03595,MGG_08643,MGG_05376,	5.38771e-05
Biological process	asymmetric cell division	GO:0008356	4	9.38059e-07	3.44876	20	331	117	6678	MGG_03388,MGG_07465,MGG_01362,MGG_02569,MGG_06368,MGG_07456,MGG_01079,MGG_01588,MGG_01816,MGG_10181,MGG_06421,MGG_10195,MGG_04943,MGG_03696,MGG_08345,MGG_10323,MGG_03595,MGG_08643,MGG_05376,MGG_04160,	5.40635e-05
Biological process	spindle organization	GO:0007051	8	9.41012e-07	2.39331	33	787	117	6678	MGG_05203,MGG_07465,MGG_01362,MGG_02569,MGG_06368,MGG_07456,MGG_01079,MGG_01588,MGG_03527,MGG_06392,MGG_01816,MGG_10181,MGG_01012,MGG_06421,MGG_10195,MGG_04637,MGG_02217,MGG_06293,MGG_00345,MGG_01159,MGG_04943,MGG_03696,MGG_08345,MGG_10323,MGG_03087,MGG_03595,MGG_08643,MGG_05376,MGG_08122,MGG_06065,MGG_11513,MGG_00518,MGG_04435,	5.3934e-05
Biological process	regulation of macropinocytosis	GO:1905301	9	9.76175e-07	5.22535	13	142	117	6678	MGG_07465,MGG_01362,MGG_06368,MGG_01079,MGG_10181,MGG_06421,MGG_00345,MGG_04943,MGG_03696,MGG_08345,MGG_10323,MGG_17697,MGG_05376,	5.5642e-05
Biological process	microtubule cytoskeleton organization involved in mitosis	GO:1902850	8	9.86675e-07	2.54052	30	674	117	6678	MGG_07465,MGG_01362,MGG_02569,MGG_06368,MGG_07456,MGG_01079,MGG_01588,MGG_06392,MGG_01816,MGG_10181,MGG_06421,MGG_10195,MGG_04637,MGG_02217,MGG_06293,MGG_00345,MGG_01159,MGG_04943,MGG_03696,MGG_08345,MGG_10323,MGG_17697,MGG_03595,MGG_08643,MGG_05376,MGG_08122,MGG_06065,MGG_11513,MGG_00518,MGG_04435,	5.59331e-05
Biological process	negative regulation of nucleocytoplasmic transport	GO:0046823	8	1.01784e-06	5.70769	12	120	117	6678	MGG_06368,MGG_07456,MGG_01079,MGG_01588,MGG_10181,MGG_06421,MGG_10195,MGG_14150,MGG_00345,MGG_10323,MGG_03595,MGG_05376,	5.73863e-05
Biological process	cardiac chamber development	GO:0003205	4	1.05619e-06	3.74958	18	274	117	6678	MGG_01362,MGG_05712,MGG_06368,MGG_07456,MGG_06392,MGG_01816,MGG_01012,MGG_06421,MGG_10195,MGG_04637,MGG_00345,MGG_04943,MGG_03696,MGG_00371,MGG_06198,MGG_03595,MGG_05376,MGG_04435,	5.92268e-05
Biological process	pheromone-dependent signal transduction involved in conjugation with cellular fusion	GO:0000750	7	1.05813e-06	5.18881	13	143	117	6678	MGG_07465,MGG_01362,MGG_07456,MGG_01816,MGG_10181,MGG_10195,MGG_06293,MGG_04943,MGG_03696,MGG_10323,MGG_00371,MGG_08643,MGG_05376,	5.90161e-05
Biological process	fungal-type cell wall polysaccharide biosynthetic process	GO:0051278	10	1.06329e-06	8.28536	9	62	117	6678	MGG_06368,MGG_10181,MGG_00865,MGG_00187,MGG_10323,MGG_02667,MGG_05376,MGG_06065,MGG_11513,	5.8987e-05
Biological process	regulation of phosphorylation	GO:0042325	8	1.09338e-06	1.78163	55	1762	117	6678	MGG_05203,MGG_04235,MGG_07465,MGG_01362,MGG_12537,MGG_00664,MGG_02329,MGG_02569,MGG_06368,MGG_07456,MGG_07734,MGG_01079,MGG_01588,MGG_09869,MGG_06392,MGG_01816,MGG_10181,MGG_00446,MGG_05615,MGG_03151,MGG_01012,MGG_06421,MGG_01409,MGG_10195,MGG_00157,MGG_14150,MGG_08636,MGG_07667,MGG_06971,MGG_09564,MGG_06293,MGG_14002,MGG_00345,MGG_01159,MGG_00743,MGG_04943,MGG_09714,MGG_03696,MGG_08345,MGG_08104…	6.03335e-05
Biological process	filamentous growth	GO:0030447	3	1.11908e-06	2.52553	30	678	117	6678	MGG_07465,MGG_09125,MGG_01362,MGG_11201,MGG_05712,MGG_05714,MGG_06368,MGG_07456,MGG_01588,MGG_01816,MGG_10181,MGG_03151,MGG_01012,MGG_06421,MGG_01409,MGG_10195,MGG_06293,MGG_00345,MGG_04943,MGG_09714,MGG_03696,MGG_08345,MGG_10323,MGG_00371,MGG_03087,MGG_17697,MGG_00522,MGG_03595,MGG_08643,MGG_05376,	6.14252e-05
Biological process	septin ring organization	GO:0031106	8	1.13489e-06	6.27846	11	100	117	6678	MGG_01362,MGG_06368,MGG_10181,MGG_06421,MGG_02217,MGG_04943,MGG_03696,MGG_10323,MGG_03087,MGG_12956,MGG_05376,	6.1965e-05
Biological process	regulation of organelle organization	GO:0033043	6	1.13909e-06	1.7021	60	2012	117	6678	MGG_03388,MGG_07465,MGG_09125,MGG_01362,MGG_12537,MGG_00664,MGG_05712,MGG_02569,MGG_06368,MGG_07456,MGG_07734,MGG_01079,MGG_10492,MGG_01588,MGG_03527,MGG_06910,MGG_09869,MGG_06392,MGG_01816,MGG_10181,MGG_01419,MGG_07119,MGG_00446,MGG_05615,MGG_03151,MGG_01012,MGG_06421,MGG_10195,MGG_04637,MGG_02217,MGG_12739,MGG_07667,MGG_09564,MGG_06293,MGG_00345,MGG_01159,MGG_00743,MGG_04943,MGG_09714,MGG_03696…	6.18688e-05
Biological process	protein localization to chromosome	GO:0034502	7	1.14644e-06	3.04587	23	431	117	6678	MGG_07465,MGG_01362,MGG_12537,MGG_02569,MGG_06368,MGG_07456,MGG_01816,MGG_10181,MGG_05615,MGG_01012,MGG_06421,MGG_10195,MGG_04637,MGG_06293,MGG_00345,MGG_01159,MGG_04943,MGG_02526,MGG_03696,MGG_08345,MGG_08643,MGG_05376,MGG_08122,	6.19437e-05
Biological process	ERBB signaling pathway	GO:0038127	9	1.18842e-06	3.39744	20	336	117	6678	MGG_02970,MGG_07465,MGG_01362,MGG_12537,MGG_04985,MGG_06368,MGG_07456,MGG_01079,MGG_03527,MGG_01816,MGG_10181,MGG_10195,MGG_09564,MGG_04943,MGG_03696,MGG_08345,MGG_10323,MGG_00371,MGG_08643,MGG_05376,	6.3879e-05
Biological process	mitotic spindle assembly	GO:0090307	10	1.20814e-06	3.54399	19	306	117	6678	MGG_01362,MGG_06368,MGG_01079,MGG_06392,MGG_01816,MGG_10181,MGG_06421,MGG_04637,MGG_02217,MGG_00345,MGG_01159,MGG_04943,MGG_03696,MGG_10323,MGG_03595,MGG_08643,MGG_05376,MGG_06065,MGG_11513,	6.46045e-05
Biological process	negative regulation of protein import into nucleus	GO:0042308	11	1.22215e-06	7.04653	10	81	117	6678	MGG_06368,MGG_07456,MGG_01079,MGG_01588,MGG_10181,MGG_10195,MGG_14150,MGG_10323,MGG_03595,MGG_05376,	6.50184e-05
Biological process	centriole replication	GO:0007099	9	1.23089e-06	4.72827	14	169	117	6678	MGG_07465,MGG_01362,MGG_07456,MGG_10181,MGG_06421,MGG_10195,MGG_03611,MGG_04943,MGG_02526,MGG_03696,MGG_08345,MGG_08643,MGG_05376,MGG_04435,	6.51492e-05
Biological process	septin cytoskeleton organization	GO:0032185	7	1.255e-06	6.2163	11	101	117	6678	MGG_01362,MGG_06368,MGG_10181,MGG_06421,MGG_02217,MGG_04943,MGG_03696,MGG_10323,MGG_03087,MGG_12956,MGG_05376,	6.60882e-05
Biological process	positive regulation of protein kinase activity	GO:0045860	11	1.25552e-06	2.36329	33	797	117	6678	MGG_04235,MGG_07465,MGG_01362,MGG_12537,MGG_02329,MGG_06368,MGG_07456,MGG_01079,MGG_01588,MGG_06392,MGG_01816,MGG_10181,MGG_05615,MGG_06421,MGG_01409,MGG_10195,MGG_07667,MGG_00345,MGG_04943,MGG_09714,MGG_03696,MGG_08345,MGG_08104,MGG_10323,MGG_02874,MGG_00371,MGG_03087,MGG_06198,MGG_03595,MGG_08643,MGG_05133,MGG_05376,MGG_04435,	6.57817e-05
Biological process	mitotic cell cycle process	GO:1903047	4	1.27359e-06	1.74164	57	1868	117	6678	MGG_09923,MGG_05203,MGG_02970,MGG_07465,MGG_09125,MGG_01362,MGG_12537,MGG_02329,MGG_02569,MGG_06368,MGG_07456,MGG_07734,MGG_01079,MGG_01588,MGG_03527,MGG_09869,MGG_06392,MGG_01816,MGG_10181,MGG_07119,MGG_05615,MGG_03151,MGG_01012,MGG_06421,MGG_01409,MGG_10195,MGG_04637,MGG_14150,MGG_02217,MGG_06293,MGG_00345,MGG_01677,MGG_01159,MGG_00743,MGG_04943,MGG_00865,MGG_03696,MGG_08345,MGG_11497,MGG_10323…	6.63932e-05
Biological process	compound eye morphogenesis	GO:0001745	7	1.28842e-06	3.24828	21	369	117	6678	MGG_02970,MGG_07465,MGG_01362,MGG_02569,MGG_06368,MGG_07456,MGG_01079,MGG_01588,MGG_03527,MGG_01816,MGG_03151,MGG_06421,MGG_10195,MGG_04943,MGG_03696,MGG_08345,MGG_10323,MGG_00371,MGG_17697,MGG_08643,MGG_05376,	6.68303e-05
Biological process	oocyte differentiation	GO:0009994	5	1.30246e-06	2.84248	25	502	117	6678	MGG_03388,MGG_07465,MGG_01362,MGG_04985,MGG_02569,MGG_06368,MGG_07456,MGG_01079,MGG_01588,MGG_01816,MGG_10181,MGG_00446,MGG_06421,MGG_10195,MGG_00345,MGG_01159,MGG_04943,MGG_03696,MGG_08345,MGG_08104,MGG_10323,MGG_03595,MGG_08643,MGG_05376,MGG_14752,	6.72226e-05
Biological process	negative regulation of hippo signaling	GO:0035331	9	1.32868e-06	5.56848	12	123	117	6678	MGG_01362,MGG_06368,MGG_07456,MGG_03527,MGG_10181,MGG_03151,MGG_06421,MGG_10195,MGG_04943,MGG_03696,MGG_10323,MGG_05376,	6.82365e-05
Biological process	cell wall beta-glucan biosynthetic process	GO:0034410	10	1.37158e-06	6.9606	10	82	117	6678	MGG_06368,MGG_01079,MGG_10181,MGG_00865,MGG_00187,MGG_10323,MGG_02667,MGG_05376,MGG_06065,MGG_11513,	7.00927e-05
Biological process	negative regulation of cellular process	GO:0048523	5	1.44497e-06	1.37682	90	3731	117	6678	MGG_09923,MGG_03388,MGG_04235,MGG_02970,MGG_07465,MGG_01362,MGG_11201,MGG_12537,MGG_00664,MGG_04985,MGG_02329,MGG_05712,MGG_02569,MGG_06368,MGG_07456,MGG_07734,MGG_01079,MGG_09235,MGG_10492,MGG_01588,MGG_03527,MGG_06910,MGG_09869,MGG_06392,MGG_01816,MGG_10181,MGG_01419,MGG_00446,MGG_05615,MGG_03151,MGG_01012,MGG_06421,MGG_13217,MGG_01409,MGG_10195,MGG_04637,MGG_06936,MGG_03705,MGG_00157,MGG_14150…	7.34809e-05
Biological process	positive regulation of phosphorus metabolic process	GO:0010562	7	1.48944e-06	1.89467	48	1446	117	6678	MGG_05203,MGG_04235,MGG_07465,MGG_01362,MGG_12537,MGG_02329,MGG_06368,MGG_07456,MGG_01079,MGG_10492,MGG_01588,MGG_06910,MGG_06392,MGG_01816,MGG_10181,MGG_00446,MGG_05615,MGG_03151,MGG_01012,MGG_06421,MGG_01409,MGG_10195,MGG_00157,MGG_08636,MGG_07667,MGG_06971,MGG_09564,MGG_14002,MGG_00345,MGG_00743,MGG_04943,MGG_09714,MGG_03696,MGG_08345,MGG_08104,MGG_08582,MGG_10323,MGG_02874,MGG_00371,MGG_03087…	7.53729e-05
Biological process	positive regulation of phosphate metabolic process	GO:0045937	8	1.48944e-06	1.89467	48	1446	117	6678	MGG_05203,MGG_04235,MGG_07465,MGG_01362,MGG_12537,MGG_02329,MGG_06368,MGG_07456,MGG_01079,MGG_10492,MGG_01588,MGG_06910,MGG_06392,MGG_01816,MGG_10181,MGG_00446,MGG_05615,MGG_03151,MGG_01012,MGG_06421,MGG_01409,MGG_10195,MGG_00157,MGG_08636,MGG_07667,MGG_06971,MGG_09564,MGG_14002,MGG_00345,MGG_00743,MGG_04943,MGG_09714,MGG_03696,MGG_08345,MGG_08104,MGG_08582,MGG_10323,MGG_02874,MGG_00371,MGG_03087…	7.53729e-05
Biological process	regulation of establishment of protein localization	GO:0070201	7	1.49955e-06	1.93767	46	1355	117	6678	MGG_03388,MGG_07465,MGG_01362,MGG_12537,MGG_02329,MGG_06368,MGG_07456,MGG_01079,MGG_10492,MGG_01588,MGG_03527,MGG_06910,MGG_06392,MGG_01816,MGG_10181,MGG_01012,MGG_06421,MGG_01409,MGG_10195,MGG_14150,MGG_08636,MGG_12739,MGG_06971,MGG_09564,MGG_06293,MGG_00345,MGG_04943,MGG_02526,MGG_09714,MGG_03696,MGG_08345,MGG_08104,MGG_08582,MGG_10323,MGG_02874,MGG_00371,MGG_03087,MGG_04054,MGG_06198,MGG_00926…	7.51513e-05
Biological process	protein transport	GO:0015031	7	1.52233e-06	1.56436	70	2554	117	6678	MGG_09923,MGG_03388,MGG_05203,MGG_02970,MGG_07465,MGG_01362,MGG_11201,MGG_12537,MGG_00664,MGG_02329,MGG_05712,MGG_02569,MGG_06368,MGG_07456,MGG_01079,MGG_09235,MGG_01472,MGG_10492,MGG_01588,MGG_03527,MGG_06910,MGG_09869,MGG_06392,MGG_01816,MGG_10181,MGG_01012,MGG_06421,MGG_01409,MGG_10195,MGG_00157,MGG_14150,MGG_08636,MGG_07547,MGG_12739,MGG_07667,MGG_06971,MGG_09564,MGG_06293,MGG_00345,MGG_01677…	7.59262e-05
Biological process	polyphosphate-mediated signaling	GO:0110094	5	1.52923e-06	6.09559	11	103	117	6678	MGG_01362,MGG_06368,MGG_01079,MGG_01816,MGG_10181,MGG_06421,MGG_00345,MGG_04943,MGG_03696,MGG_10323,MGG_05376,	7.59054e-05
Biological process	cell wall integrity MAPK cascade	GO:0000196	9	1.58008e-06	5.47938	12	125	117	6678	MGG_07465,MGG_01362,MGG_06368,MGG_01816,MGG_10181,MGG_06421,MGG_00345,MGG_04943,MGG_03696,MGG_08345,MGG_05376,MGG_16887,	7.80559e-05
Biological process	filamentous growth of a population of unicellular organisms in response to biotic stimulus	GO:0036180	5	1.58109e-06	4.0588	16	225	117	6678	MGG_07465,MGG_09125,MGG_01362,MGG_06368,MGG_07456,MGG_01588,MGG_03151,MGG_10195,MGG_00345,MGG_04943,MGG_03696,MGG_08345,MGG_10323,MGG_00371,MGG_17697,MGG_05376,	7.77356e-05
Biological process	DNA damage checkpoint signaling	GO:0000077	11	1.5822e-06	3.09284	22	406	117	6678	MGG_03388,MGG_02970,MGG_07465,MGG_01362,MGG_12537,MGG_06368,MGG_07456,MGG_07734,MGG_01588,MGG_01816,MGG_10181,MGG_01012,MGG_06421,MGG_10195,MGG_04637,MGG_00345,MGG_04943,MGG_03696,MGG_10323,MGG_03595,MGG_08643,MGG_05376,	7.74233e-05
Biological process	positive regulation of organelle organization	GO:0010638	7	1.60234e-06	2.00515	43	1224	117	6678	MGG_07465,MGG_01362,MGG_12537,MGG_02569,MGG_06368,MGG_07456,MGG_07734,MGG_01079,MGG_10492,MGG_01588,MGG_03527,MGG_09869,MGG_01816,MGG_10181,MGG_00446,MGG_03151,MGG_01012,MGG_06421,MGG_10195,MGG_04637,MGG_02217,MGG_07667,MGG_09564,MGG_00345,MGG_00743,MGG_04943,MGG_09714,MGG_03696,MGG_08345,MGG_08104,MGG_11497,MGG_10323,MGG_02874,MGG_03087,MGG_06198,MGG_17697,MGG_03595,MGG_08643,MGG_05376,MGG_06065…	7.80408e-05
Biological process	reproductive process in single-celled organism	GO:0022413	3	1.61232e-06	2.73297	26	543	117	6678	MGG_01362,MGG_02329,MGG_06368,MGG_07456,MGG_01079,MGG_01472,MGG_01588,MGG_01816,MGG_01012,MGG_06421,MGG_10195,MGG_02217,MGG_00345,MGG_04943,MGG_00865,MGG_03696,MGG_08104,MGG_10323,MGG_02875,MGG_03087,MGG_17697,MGG_02667,MGG_00522,MGG_03595,MGG_08643,MGG_05376,	7.81598e-05
Biological process	immune response-activating signaling pathway	GO:0002757	8	1.62969e-06	2.38131	32	767	117	6678	MGG_03388,MGG_02970,MGG_01362,MGG_12537,MGG_04985,MGG_06368,MGG_07456,MGG_01079,MGG_01588,MGG_03527,MGG_01816,MGG_10181,MGG_06421,MGG_01409,MGG_10195,MGG_00157,MGG_12739,MGG_00345,MGG_04943,MGG_00865,MGG_09714,MGG_03696,MGG_10323,MGG_00371,MGG_06198,MGG_08643,MGG_05133,MGG_05376,MGG_06065,MGG_11513,MGG_04435,MGG_06459,	7.86343e-05
Biological process	R7 cell fate commitment	GO:0007465	9	1.71893e-06	6.79487	10	84	117	6678	MGG_02970,MGG_01362,MGG_07456,MGG_03527,MGG_01816,MGG_10195,MGG_04943,MGG_03696,MGG_10323,MGG_00371,	8.25566e-05
Biological process	regulation of aggregation involved in sorocarp development	GO:0060176	8	1.7209e-06	5.4359	12	126	117	6678	MGG_01362,MGG_06368,MGG_01079,MGG_01816,MGG_10181,MGG_06421,MGG_12739,MGG_04943,MGG_03696,MGG_10323,MGG_08643,MGG_05376,	8.227e-05
Biological process	regulation of mitotic actomyosin contractile ring assembly	GO:1903499	11	1.72907e-06	9.31868	8	49	117	6678	MGG_01362,MGG_07456,MGG_10195,MGG_04637,MGG_04943,MGG_03696,MGG_10323,MGG_08643,	8.22815e-05
Biological process	asymmetric neuroblast division	GO:0055059	5	1.7487e-06	4.5924	14	174	117	6678	MGG_07465,MGG_01362,MGG_06368,MGG_07456,MGG_01079,MGG_10181,MGG_06421,MGG_10195,MGG_04943,MGG_03696,MGG_08345,MGG_10323,MGG_03595,MGG_05376,	8.28357e-05
Biological process	regulation of protein localization	GO:0032880	6	1.75801e-06	1.77339	54	1738	117	6678	MGG_03388,MGG_05203,MGG_07465,MGG_01362,MGG_12537,MGG_02329,MGG_06368,MGG_07456,MGG_01079,MGG_09235,MGG_10492,MGG_01588,MGG_03527,MGG_06910,MGG_06392,MGG_01816,MGG_10181,MGG_05615,MGG_01012,MGG_06421,MGG_01409,MGG_10195,MGG_00157,MGG_14150,MGG_08636,MGG_12739,MGG_06971,MGG_09564,MGG_06293,MGG_00345,MGG_01159,MGG_04943,MGG_02526,MGG_09714,MGG_03696,MGG_08345,MGG_08104,MGG_08582,MGG_10323,MGG_02875…	8.28981e-05
Biological process	chromosome localization	GO:0050000	4	1.77574e-06	2.97007	23	442	117	6678	MGG_07465,MGG_01362,MGG_06368,MGG_07456,MGG_01079,MGG_01816,MGG_10181,MGG_01012,MGG_06421,MGG_10195,MGG_04637,MGG_00345,MGG_01677,MGG_01159,MGG_04943,MGG_03696,MGG_08345,MGG_10323,MGG_03087,MGG_03595,MGG_08643,MGG_05376,MGG_04160,	8.33556e-05
Biological process	regulation of cellular localization	GO:0060341	5	1.78403e-06	1.72502	57	1886	117	6678	MGG_03388,MGG_05203,MGG_07465,MGG_01362,MGG_12537,MGG_02329,MGG_02569,MGG_06368,MGG_07456,MGG_01079,MGG_09235,MGG_10492,MGG_01588,MGG_03527,MGG_06910,MGG_06392,MGG_01816,MGG_10181,MGG_07119,MGG_05615,MGG_01012,MGG_06421,MGG_13217,MGG_01409,MGG_10195,MGG_00157,MGG_14150,MGG_08636,MGG_12739,MGG_06971,MGG_09564,MGG_06293,MGG_00345,MGG_01159,MGG_04943,MGG_02526,MGG_09714,MGG_03696,MGG_08345,MGG_08104…	8.33672e-05
Biological process	regulation of TORC1 signaling	GO:1903432	9	1.87306e-06	4.56615	14	175	117	6678	MGG_04235,MGG_00664,MGG_05712,MGG_02569,MGG_06368,MGG_07456,MGG_10181,MGG_06421,MGG_10195,MGG_01677,MGG_08643,MGG_05376,MGG_04160,MGG_14752,	8.71351e-05
Biological process	organelle assembly	GO:0070925	6	1.94828e-06	1.80206	52	1647	117	6678	MGG_03388,MGG_07465,MGG_01362,MGG_12537,MGG_00664,MGG_04985,MGG_05712,MGG_02569,MGG_06368,MGG_07456,MGG_01079,MGG_10492,MGG_01588,MGG_03527,MGG_06392,MGG_01816,MGG_10181,MGG_00446,MGG_01012,MGG_06421,MGG_13217,MGG_10195,MGG_04637,MGG_00157,MGG_02217,MGG_07667,MGG_00345,MGG_01159,MGG_03611,MGG_04943,MGG_02526,MGG_09714,MGG_03696,MGG_08345,MGG_11497,MGG_10323,MGG_01666,MGG_00977,MGG_06318,MGG_02790…	9.02299e-05
Biological process	mitotic actomyosin contractile ring assembly	GO:1903475	11	1.96838e-06	4.91391	13	151	117	6678	MGG_01362,MGG_07456,MGG_10195,MGG_04637,MGG_02217,MGG_04943,MGG_03696,MGG_11497,MGG_10323,MGG_03087,MGG_17697,MGG_08643,MGG_05376,	9.07555e-05
Biological process	deoxyribonucleoside diphosphate metabolic process	GO:0009186	9	2.03938e-06	5.92308	11	106	117	6678	MGG_01362,MGG_02607,MGG_06368,MGG_01816,MGG_10181,MGG_06421,MGG_01159,MGG_04943,MGG_03696,MGG_10323,MGG_05376,	9.3613e-05
Biological process	activation of innate immune response	GO:0002218	9	2.10521e-06	3.04042	22	413	117	6678	MGG_01362,MGG_12537,MGG_04985,MGG_06368,MGG_07456,MGG_01079,MGG_01588,MGG_03527,MGG_01816,MGG_10181,MGG_06421,MGG_01409,MGG_10195,MGG_00345,MGG_04943,MGG_00865,MGG_03696,MGG_05376,MGG_06065,MGG_11513,MGG_04435,MGG_06459,	9.62089e-05
Biological process	immune response-regulating signaling pathway	GO:0002764	6	2.1385e-06	2.30826	33	816	117	6678	MGG_03388,MGG_02970,MGG_01362,MGG_12537,MGG_04985,MGG_06368,MGG_07456,MGG_01079,MGG_01588,MGG_03527,MGG_01816,MGG_10181,MGG_01012,MGG_06421,MGG_01409,MGG_10195,MGG_00157,MGG_12739,MGG_00345,MGG_04943,MGG_00865,MGG_09714,MGG_03696,MGG_10323,MGG_00371,MGG_06198,MGG_08643,MGG_05133,MGG_05376,MGG_06065,MGG_11513,MGG_04435,MGG_06459,	9.73019e-05
Biological process	regulation of cytoskeleton organization	GO:0051493	7	2.16897e-06	2.22708	35	897	117	6678	MGG_07465,MGG_09125,MGG_01362,MGG_12537,MGG_06368,MGG_07456,MGG_01079,MGG_01588,MGG_01816,MGG_10181,MGG_01419,MGG_03151,MGG_06421,MGG_10195,MGG_04637,MGG_02217,MGG_12739,MGG_00345,MGG_04943,MGG_09714,MGG_03696,MGG_08345,MGG_08104,MGG_11497,MGG_10323,MGG_02875,MGG_00371,MGG_06198,MGG_17697,MGG_03595,MGG_08643,MGG_05376,MGG_06065,MGG_11513,MGG_04435,	9.82572e-05
Biological process	regulation of molecular function	GO:0065009	3	2.19485e-06	1.51955	73	2742	117	6678	MGG_03388,MGG_05203,MGG_04235,MGG_02970,MGG_07465,MGG_01362,MGG_11201,MGG_12537,MGG_00664,MGG_04985,MGG_02329,MGG_05712,MGG_06368,MGG_07456,MGG_07734,MGG_01079,MGG_09235,MGG_10492,MGG_01588,MGG_03527,MGG_06910,MGG_09869,MGG_06392,MGG_01816,MGG_10181,MGG_00446,MGG_05615,MGG_01012,MGG_06421,MGG_01409,MGG_10195,MGG_04637,MGG_00157,MGG_14150,MGG_02217,MGG_08636,MGG_07547,MGG_07667,MGG_06971,MGG_09564…	9.89974e-05
Biological process	filamentous growth of a population of unicellular organisms in response to starvation	GO:0036170	7	2.23888e-06	3.95338	16	231	117	6678	MGG_07465,MGG_01362,MGG_06368,MGG_07456,MGG_01816,MGG_10181,MGG_03151,MGG_06421,MGG_10195,MGG_00345,MGG_04943,MGG_03696,MGG_08345,MGG_00371,MGG_17697,MGG_05376,	0.000100546
Biological process	mitotic spindle organization	GO:0007052	9	2.27948e-06	2.55296	28	626	117	6678	MGG_07465,MGG_01362,MGG_06368,MGG_07456,MGG_01079,MGG_01588,MGG_06392,MGG_01816,MGG_10181,MGG_06421,MGG_10195,MGG_04637,MGG_02217,MGG_06293,MGG_00345,MGG_01159,MGG_04943,MGG_03696,MGG_08345,MGG_10323,MGG_03595,MGG_08643,MGG_05376,MGG_08122,MGG_06065,MGG_11513,MGG_00518,MGG_04435,	0.000101928
Biological process	centriole assembly	GO:0098534	8	2.295e-06	4.4892	14	178	117	6678	MGG_07465,MGG_01362,MGG_07456,MGG_10181,MGG_06421,MGG_10195,MGG_03611,MGG_04943,MGG_02526,MGG_03696,MGG_08345,MGG_08643,MGG_05376,MGG_04435,	0.000102182
Biological process	neuroblast division	GO:0055057	4	2.295e-06	4.4892	14	178	117	6678	MGG_07465,MGG_01362,MGG_06368,MGG_07456,MGG_01079,MGG_10181,MGG_06421,MGG_10195,MGG_04943,MGG_03696,MGG_08345,MGG_10323,MGG_03595,MGG_05376,	0.000102182
Biological process	macropinocytosis	GO:0044351	8	2.295e-06	4.4892	14	178	117	6678	MGG_07465,MGG_01362,MGG_06368,MGG_01079,MGG_10181,MGG_06421,MGG_00345,MGG_04943,MGG_03696,MGG_08345,MGG_10323,MGG_00371,MGG_17697,MGG_05376,	0.000102182
Biological process	organelle fission	GO:0048285	6	2.32239e-06	1.84727	49	1514	117	6678	MGG_03388,MGG_05203,MGG_02970,MGG_07465,MGG_01362,MGG_12537,MGG_02569,MGG_06368,MGG_07456,MGG_07734,MGG_01079,MGG_10492,MGG_01588,MGG_03527,MGG_09869,MGG_06392,MGG_01816,MGG_10181,MGG_07119,MGG_05615,MGG_03151,MGG_01012,MGG_06421,MGG_01409,MGG_10195,MGG_04637,MGG_02217,MGG_06293,MGG_00345,MGG_01677,MGG_01159,MGG_03611,MGG_00743,MGG_04943,MGG_00865,MGG_03696,MGG_08345,MGG_08104,MGG_10323,MGG_02875…	0.000102087
Biological process	regulation of actomyosin contractile ring contraction	GO:0031991	8	2.38332e-06	6.56057	10	87	117	6678	MGG_06368,MGG_07456,MGG_01816,MGG_10181,MGG_03151,MGG_06421,MGG_10195,MGG_00345,MGG_10323,MGG_05376,	0.000104323
Biological process	autophagy	GO:0006914	5	2.39777e-06	1.90671	46	1377	117	6678	MGG_04235,MGG_07465,MGG_01362,MGG_12537,MGG_00664,MGG_02329,MGG_05712,MGG_02569,MGG_06368,MGG_07456,MGG_01079,MGG_10492,MGG_01588,MGG_03527,MGG_06910,MGG_03280,MGG_01816,MGG_10181,MGG_01012,MGG_06421,MGG_10195,MGG_04637,MGG_14150,MGG_02217,MGG_07547,MGG_07667,MGG_06971,MGG_09564,MGG_06293,MGG_00345,MGG_01677,MGG_01159,MGG_04943,MGG_09714,MGG_03696,MGG_08345,MGG_10323,MGG_02874,MGG_02790,MGG_08643…	0.000104515
Biological process	chemotaxis to cAMP	GO:0043327	5	2.40065e-06	3.54271	18	290	117	6678	MGG_07465,MGG_01362,MGG_06368,MGG_01079,MGG_01588,MGG_01816,MGG_10181,MGG_06421,MGG_01409,MGG_00345,MGG_04943,MGG_03696,MGG_08345,MGG_10323,MGG_00371,MGG_06198,MGG_08643,MGG_05376,	0.000104202
Biological process	negative regulation of cell cycle process	GO:0010948	7	2.40729e-06	2.21719	35	901	117	6678	MGG_03388,MGG_02970,MGG_07465,MGG_01362,MGG_12537,MGG_06368,MGG_07456,MGG_07734,MGG_01588,MGG_03527,MGG_01816,MGG_10181,MGG_05615,MGG_01012,MGG_06421,MGG_13217,MGG_10195,MGG_04637,MGG_02217,MGG_09564,MGG_00345,MGG_01159,MGG_04943,MGG_03696,MGG_08345,MGG_08104,MGG_10323,MGG_02875,MGG_00371,MGG_03595,MGG_08643,MGG_05133,MGG_05376,MGG_13020,MGG_04435,	0.000104055
Biological process	G2/M transition of mitotic cell cycle	GO:0000086	6	2.41562e-06	2.60758	27	591	117	6678	MGG_09923,MGG_07465,MGG_01362,MGG_06368,MGG_07456,MGG_07734,MGG_01079,MGG_01588,MGG_03527,MGG_01816,MGG_10181,MGG_05615,MGG_06421,MGG_10195,MGG_04637,MGG_14150,MGG_00345,MGG_01159,MGG_04943,MGG_03696,MGG_08345,MGG_10323,MGG_03595,MGG_08643,MGG_05376,MGG_06065,MGG_11513,	0.000103982
Biological process	protein export from nucleus	GO:0006611	9	2.45601e-06	3.24301	20	352	117	6678	MGG_03388,MGG_05203,MGG_01362,MGG_11201,MGG_06368,MGG_01079,MGG_01588,MGG_03527,MGG_01816,MGG_10181,MGG_06421,MGG_00345,MGG_04943,MGG_02526,MGG_03696,MGG_10323,MGG_08643,MGG_05376,MGG_06065,MGG_11513,	0.000105284
Biological process	signal transduction involved in positive regulation of conjugation with cellular fusion	GO:0032005	6	2.45837e-06	4.81818	13	154	117	6678	MGG_07465,MGG_01362,MGG_07456,MGG_01816,MGG_10181,MGG_10195,MGG_06293,MGG_04943,MGG_03696,MGG_10323,MGG_00371,MGG_08643,MGG_05376,	0.000104951
Biological process	non-membrane-bounded organelle assembly	GO:0140694	7	2.4716e-06	1.94983	44	1288	117	6678	MGG_03388,MGG_07465,MGG_01362,MGG_12537,MGG_04985,MGG_02569,MGG_06368,MGG_07456,MGG_01079,MGG_10492,MGG_01588,MGG_03527,MGG_06392,MGG_01816,MGG_10181,MGG_00446,MGG_06421,MGG_13217,MGG_10195,MGG_04637,MGG_02217,MGG_00345,MGG_01159,MGG_03611,MGG_04943,MGG_02526,MGG_03696,MGG_08345,MGG_11497,MGG_10323,MGG_01666,MGG_00977,MGG_06318,MGG_00371,MGG_03087,MGG_06198,MGG_17697,MGG_03595,MGG_08643,MGG_05376…	0.000105083
Biological process	establishment of chromosome localization	GO:0051303	5	2.47956e-06	3.37838	19	321	117	6678	MGG_01362,MGG_06368,MGG_07456,MGG_01079,MGG_01816,MGG_10181,MGG_06421,MGG_10195,MGG_04637,MGG_00345,MGG_01677,MGG_01159,MGG_04943,MGG_03696,MGG_10323,MGG_03087,MGG_03595,MGG_08643,MGG_05376,	0.000104991
Biological process	regulation of meiotic nuclear division	GO:0040020	8	2.47956e-06	3.37838	19	321	117	6678	MGG_03388,MGG_07465,MGG_01362,MGG_12537,MGG_06368,MGG_07456,MGG_09869,MGG_01816,MGG_10181,MGG_06421,MGG_10195,MGG_00345,MGG_04943,MGG_03696,MGG_08104,MGG_03595,MGG_08643,MGG_05376,MGG_14752,	0.000104991
Biological process	regulation of catalytic activity	GO:0050790	4	2.52217e-06	1.57892	67	2422	117	6678	MGG_03388,MGG_05203,MGG_04235,MGG_07465,MGG_01362,MGG_12537,MGG_00664,MGG_04985,MGG_02329,MGG_05712,MGG_06368,MGG_07456,MGG_07734,MGG_01079,MGG_10492,MGG_01588,MGG_03527,MGG_06910,MGG_09869,MGG_06392,MGG_01816,MGG_10181,MGG_00446,MGG_05615,MGG_01012,MGG_06421,MGG_01409,MGG_10195,MGG_04637,MGG_00157,MGG_14150,MGG_02217,MGG_08636,MGG_07547,MGG_07667,MGG_06971,MGG_09564,MGG_06293,MGG_14002,MGG_00345…	0.000105931
Biological process	neuron fate commitment	GO:0048663	5	2.56924e-06	4.15609	15	206	117	6678	MGG_02970,MGG_01362,MGG_06368,MGG_07456,MGG_01079,MGG_01588,MGG_03527,MGG_01816,MGG_10195,MGG_04943,MGG_03696,MGG_10323,MGG_00371,MGG_06198,MGG_05376,	0.000107473
Biological process	cell cycle checkpoint signaling	GO:0000075	9	2.57807e-06	2.59878	27	593	117	6678	MGG_03388,MGG_02970,MGG_07465,MGG_01362,MGG_12537,MGG_06368,MGG_07456,MGG_07734,MGG_01588,MGG_03527,MGG_01816,MGG_10181,MGG_05615,MGG_01012,MGG_06421,MGG_13217,MGG_10195,MGG_04637,MGG_00345,MGG_01159,MGG_04943,MGG_03696,MGG_10323,MGG_03595,MGG_08643,MGG_05376,MGG_13020,	0.000107409
Biological process	regulation of cellular catabolic process	GO:0031329	6	2.59785e-06	1.76905	53	1710	117	6678	MGG_09923,MGG_03388,MGG_04235,MGG_02970,MGG_07465,MGG_01362,MGG_12537,MGG_00664,MGG_04985,MGG_02329,MGG_05712,MGG_02569,MGG_06368,MGG_07456,MGG_01079,MGG_09235,MGG_10492,MGG_03527,MGG_06910,MGG_06392,MGG_01816,MGG_10181,MGG_01012,MGG_06421,MGG_13217,MGG_10195,MGG_04637,MGG_02217,MGG_07547,MGG_12739,MGG_07667,MGG_06971,MGG_00345,MGG_01677,MGG_01159,MGG_04943,MGG_02526,MGG_03696,MGG_08345,MGG_10323…	0.0001078
Biological process	regulation of sister chromatid segregation	GO:0033045	8	2.60858e-06	2.90436	23	452	117	6678	MGG_07465,MGG_01362,MGG_02569,MGG_06368,MGG_07456,MGG_03527,MGG_01816,MGG_10181,MGG_07119,MGG_05615,MGG_01012,MGG_06421,MGG_10195,MGG_04637,MGG_06293,MGG_00345,MGG_01159,MGG_04943,MGG_03696,MGG_08345,MGG_03595,MGG_08643,MGG_05376,	0.000107815
Biological process	negative regulation of cellular metabolic process	GO:0031324	6	2.66873e-06	1.53328	71	2643	117	6678	MGG_09923,MGG_03388,MGG_02970,MGG_07465,MGG_01362,MGG_11201,MGG_12537,MGG_00664,MGG_04985,MGG_02329,MGG_02569,MGG_06368,MGG_07456,MGG_01079,MGG_09235,MGG_10492,MGG_01588,MGG_03527,MGG_06910,MGG_09869,MGG_06392,MGG_01816,MGG_10181,MGG_00446,MGG_05615,MGG_01012,MGG_06421,MGG_13217,MGG_01409,MGG_10195,MGG_00157,MGG_14150,MGG_02217,MGG_12739,MGG_06971,MGG_09564,MGG_06293,MGG_14002,MGG_00345,MGG_01677…	0.000109863
Biological process	oocyte development	GO:0048599	6	2.67124e-06	2.81283	24	487	117	6678	MGG_03388,MGG_07465,MGG_01362,MGG_04985,MGG_02569,MGG_06368,MGG_07456,MGG_01079,MGG_01588,MGG_01816,MGG_10181,MGG_00446,MGG_06421,MGG_10195,MGG_00345,MGG_01159,MGG_04943,MGG_03696,MGG_08345,MGG_08104,MGG_10323,MGG_03595,MGG_08643,MGG_05376,	0.000109532
Biological process	translational initiation	GO:0006413	4	2.68074e-06	3.22468	20	354	117	6678	MGG_03388,MGG_07465,MGG_01362,MGG_12537,MGG_04985,MGG_06368,MGG_07456,MGG_01588,MGG_06392,MGG_01816,MGG_10195,MGG_00345,MGG_04943,MGG_03696,MGG_08345,MGG_02875,MGG_06318,MGG_08643,MGG_05376,MGG_13020,	0.000109488
Biological process	negative regulation of glucose mediated signaling pathway	GO:1902660	8	2.69336e-06	5.76006	11	109	117	6678	MGG_07465,MGG_01362,MGG_06368,MGG_07456,MGG_10181,MGG_10195,MGG_04943,MGG_03696,MGG_08345,MGG_10323,MGG_05376,	0.000109572
Biological process	regulation of reproductive process	GO:2000241	4	2.69486e-06	1.9438	44	1292	117	6678	MGG_09923,MGG_03388,MGG_07465,MGG_01362,MGG_12537,MGG_00664,MGG_04985,MGG_02329,MGG_02569,MGG_06368,MGG_07456,MGG_07734,MGG_01079,MGG_01588,MGG_03527,MGG_09869,MGG_01816,MGG_10181,MGG_01012,MGG_06421,MGG_10195,MGG_00157,MGG_06293,MGG_00345,MGG_01677,MGG_04943,MGG_00865,MGG_09714,MGG_03696,MGG_08345,MGG_08104,MGG_10323,MGG_02875,MGG_02874,MGG_06318,MGG_00371,MGG_03595,MGG_08643,MGG_05133,MGG_05376…	0.000109205
Biological process	regulation of intracellular protein transport	GO:0033157	9	2.72591e-06	2.37183	31	746	117	6678	MGG_03388,MGG_07465,MGG_01362,MGG_06368,MGG_07456,MGG_01079,MGG_10492,MGG_01588,MGG_03527,MGG_06910,MGG_01816,MGG_10181,MGG_06421,MGG_01409,MGG_10195,MGG_14150,MGG_09564,MGG_00345,MGG_04943,MGG_02526,MGG_03696,MGG_08345,MGG_10323,MGG_03087,MGG_04054,MGG_03595,MGG_08643,MGG_05376,MGG_06065,MGG_11513,MGG_04435,	0.000110033
Biological process	regulation of cytokinesis, actomyosin contractile ring assembly	GO:2000431	10	2.76166e-06	8.78107	8	52	117	6678	MGG_01362,MGG_07456,MGG_10195,MGG_04637,MGG_04943,MGG_03696,MGG_10323,MGG_08643,	0.000111044
Biological process	positive regulation of endocytosis	GO:0045807	8	2.77815e-06	3.0972	21	387	117	6678	MGG_01362,MGG_06368,MGG_07456,MGG_01079,MGG_01816,MGG_10181,MGG_06421,MGG_10195,MGG_09564,MGG_00345,MGG_04943,MGG_00865,MGG_03696,MGG_11497,MGG_10323,MGG_17697,MGG_08643,MGG_05376,MGG_06065,MGG_16887,MGG_11513,	0.000111276
Biological process	filamentous growth of a population of unicellular organisms	GO:0044182	4	2.78446e-06	2.65474	26	559	117	6678	MGG_07465,MGG_09125,MGG_01362,MGG_11201,MGG_05712,MGG_06368,MGG_07456,MGG_01588,MGG_01816,MGG_10181,MGG_03151,MGG_01012,MGG_06421,MGG_01409,MGG_10195,MGG_06293,MGG_00345,MGG_04943,MGG_03696,MGG_08345,MGG_10323,MGG_00371,MGG_03087,MGG_17697,MGG_03595,MGG_05376,	0.0001111
Biological process	regulation of glucose mediated signaling pathway	GO:1902659	7	2.82394e-06	5.18881	12	132	117	6678	MGG_07465,MGG_01362,MGG_06368,MGG_07456,MGG_10181,MGG_01012,MGG_10195,MGG_04943,MGG_03696,MGG_08345,MGG_10323,MGG_05376,	0.000112243
Biological process	regulation of fungal-type cell wall biogenesis	GO:0032995	6	2.94149e-06	6.41314	10	89	117	6678	MGG_07465,MGG_01362,MGG_06368,MGG_10181,MGG_00345,MGG_04943,MGG_08345,MGG_10323,MGG_08643,MGG_05376,	0.00011647
Biological process	regulation of epidermal growth factor receptor signaling pathway	GO:0042058	8	2.96533e-06	3.86962	16	236	117	6678	MGG_02970,MGG_07465,MGG_01362,MGG_04985,MGG_07456,MGG_01079,MGG_03527,MGG_01816,MGG_10195,MGG_09564,MGG_04943,MGG_03696,MGG_08345,MGG_10323,MGG_00371,MGG_08643,	0.000116967
Biological process	regulation of vesicle-mediated transport	GO:0060627	6	3.00792e-06	1.98446	42	1208	117	6678	MGG_02970,MGG_07465,MGG_01362,MGG_12537,MGG_02329,MGG_02569,MGG_06368,MGG_07456,MGG_01079,MGG_01472,MGG_01588,MGG_03527,MGG_06910,MGG_01816,MGG_10181,MGG_06421,MGG_10195,MGG_00157,MGG_12739,MGG_06971,MGG_09564,MGG_00345,MGG_04943,MGG_00865,MGG_09714,MGG_03696,MGG_08345,MGG_11497,MGG_10323,MGG_02875,MGG_00371,MGG_03087,MGG_06198,MGG_00926,MGG_17697,MGG_08643,MGG_05133,MGG_05376,MGG_06065,MGG_16887…	0.000118197
Biological process	negative regulation of cellular biosynthetic process	GO:0031327	7	3.04355e-06	1.64386	61	2118	117	6678	MGG_09923,MGG_03388,MGG_02970,MGG_07465,MGG_01362,MGG_11201,MGG_12537,MGG_04985,MGG_02329,MGG_02569,MGG_06368,MGG_07456,MGG_01079,MGG_09235,MGG_01588,MGG_03527,MGG_09869,MGG_06392,MGG_01816,MGG_10181,MGG_00446,MGG_01012,MGG_06421,MGG_01409,MGG_10195,MGG_14150,MGG_02217,MGG_12739,MGG_06971,MGG_06293,MGG_14002,MGG_00345,MGG_01159,MGG_00743,MGG_04943,MGG_02526,MGG_09714,MGG_03696,MGG_08345,MGG_00187…	0.000119146
Biological process	negative regulation of phagocytosis	GO:0050765	8	3.05392e-06	4.72611	13	157	117	6678	MGG_07465,MGG_01362,MGG_06368,MGG_10181,MGG_06421,MGG_00345,MGG_04943,MGG_09714,MGG_03696,MGG_08345,MGG_10323,MGG_06198,MGG_05376,	0.000119103
Biological process	nuclear division	GO:0000280	7	3.05795e-06	1.84989	48	1481	117	6678	MGG_03388,MGG_05203,MGG_02970,MGG_07465,MGG_01362,MGG_12537,MGG_02569,MGG_06368,MGG_07456,MGG_07734,MGG_01079,MGG_10492,MGG_01588,MGG_03527,MGG_09869,MGG_06392,MGG_01816,MGG_10181,MGG_07119,MGG_05615,MGG_03151,MGG_01012,MGG_06421,MGG_01409,MGG_10195,MGG_04637,MGG_02217,MGG_06293,MGG_00345,MGG_01677,MGG_01159,MGG_00743,MGG_04943,MGG_00865,MGG_03696,MGG_08345,MGG_08104,MGG_10323,MGG_02875,MGG_03087…	0.000118813
Biological process	regulation of ERBB signaling pathway	GO:1901184	7	3.13383e-06	3.85329	16	237	117	6678	MGG_02970,MGG_07465,MGG_01362,MGG_04985,MGG_07456,MGG_01079,MGG_03527,MGG_01816,MGG_10195,MGG_09564,MGG_04943,MGG_03696,MGG_08345,MGG_10323,MGG_00371,MGG_08643,	0.000121307
Biological process	establishment of mitotic spindle localization	GO:0040001	9	3.13383e-06	3.85329	16	237	117	6678	MGG_07465,MGG_01362,MGG_02569,MGG_06368,MGG_07456,MGG_01588,MGG_10181,MGG_06421,MGG_10195,MGG_01159,MGG_04943,MGG_03696,MGG_08345,MGG_10323,MGG_17697,MGG_05376,	0.000121307
Biological process	regulation of protein phosphorylation	GO:0001932	9	3.18584e-06	1.80967	50	1577	117	6678	MGG_04235,MGG_07465,MGG_01362,MGG_12537,MGG_02329,MGG_02569,MGG_06368,MGG_07456,MGG_07734,MGG_01079,MGG_01588,MGG_09869,MGG_06392,MGG_01816,MGG_10181,MGG_00446,MGG_05615,MGG_03151,MGG_01012,MGG_06421,MGG_01409,MGG_10195,MGG_00157,MGG_14150,MGG_07667,MGG_06971,MGG_09564,MGG_06293,MGG_14002,MGG_00345,MGG_01159,MGG_00743,MGG_04943,MGG_09714,MGG_03696,MGG_08345,MGG_08104,MGG_10323,MGG_01666,MGG_02874…	0.000122407
Biological process	meiotic cell cycle phase transition	GO:0044771	5	3.18945e-06	4.36654	14	183	117	6678	MGG_09923,MGG_01362,MGG_06368,MGG_07734,MGG_03527,MGG_01816,MGG_10181,MGG_06421,MGG_06293,MGG_00345,MGG_04943,MGG_03696,MGG_03595,MGG_05376,	0.000122094
Biological process	positive regulation of mitochondrion organization	GO:0010822	8	3.21613e-06	3.47089	18	296	117	6678	MGG_07465,MGG_01362,MGG_06368,MGG_01079,MGG_10492,MGG_01816,MGG_10181,MGG_06421,MGG_09564,MGG_00345,MGG_04943,MGG_03696,MGG_08345,MGG_08104,MGG_02874,MGG_08643,MGG_05376,MGG_04435,	0.000122662
Biological process	positive regulation of kinase activity	GO:0033674	10	3.24846e-06	2.15385	36	954	117	6678	MGG_05203,MGG_04235,MGG_07465,MGG_01362,MGG_12537,MGG_02329,MGG_06368,MGG_07456,MGG_01079,MGG_01588,MGG_06392,MGG_01816,MGG_10181,MGG_05615,MGG_06421,MGG_01409,MGG_10195,MGG_08636,MGG_07667,MGG_00345,MGG_04943,MGG_09714,MGG_03696,MGG_08345,MGG_08104,MGG_08582,MGG_10323,MGG_02874,MGG_00371,MGG_03087,MGG_06198,MGG_03595,MGG_08643,MGG_05133,MGG_05376,MGG_04435,	0.000123442
Biological process	cell wall beta-glucan metabolic process	GO:0034406	9	3.2609e-06	6.34188	10	90	117	6678	MGG_06368,MGG_01079,MGG_10181,MGG_00865,MGG_00187,MGG_10323,MGG_02667,MGG_05376,MGG_06065,MGG_11513,	0.000123462
Biological process	epidermal growth factor receptor signaling pathway	GO:0007173	10	3.26429e-06	3.3164	19	327	117	6678	MGG_02970,MGG_07465,MGG_01362,MGG_04985,MGG_06368,MGG_07456,MGG_01079,MGG_03527,MGG_01816,MGG_10181,MGG_10195,MGG_09564,MGG_04943,MGG_03696,MGG_08345,MGG_10323,MGG_00371,MGG_08643,MGG_05376,	0.000123141
Biological process	protein-containing complex localization	GO:0031503	3	3.3159e-06	2.50494	28	638	117	6678	MGG_05203,MGG_02970,MGG_07465,MGG_01362,MGG_12537,MGG_06368,MGG_01079,MGG_03527,MGG_01816,MGG_10181,MGG_07119,MGG_04637,MGG_12739,MGG_01677,MGG_04943,MGG_02526,MGG_03696,MGG_08345,MGG_08104,MGG_10323,MGG_00977,MGG_06318,MGG_00371,MGG_05376,MGG_06065,MGG_11513,MGG_13020,MGG_14752,	0.000124634
Biological process	regulation of catabolic process	GO:0009894	5	3.31671e-06	1.69447	57	1920	117	6678	MGG_09923,MGG_03388,MGG_04235,MGG_02970,MGG_07465,MGG_01362,MGG_12537,MGG_00664,MGG_04985,MGG_02329,MGG_05712,MGG_02569,MGG_06368,MGG_07456,MGG_01079,MGG_09235,MGG_10492,MGG_01588,MGG_03527,MGG_06910,MGG_06392,MGG_01816,MGG_10181,MGG_01012,MGG_06421,MGG_13217,MGG_10195,MGG_04637,MGG_02217,MGG_08636,MGG_07547,MGG_12739,MGG_07667,MGG_06971,MGG_00345,MGG_01677,MGG_01159,MGG_04943,MGG_02526,MGG_03696…	0.000124215
Biological process	positive regulation of transferase activity	GO:0051347	6	3.33034e-06	2.0294	40	1125	117	6678	MGG_05203,MGG_04235,MGG_07465,MGG_01362,MGG_12537,MGG_02329,MGG_06368,MGG_07456,MGG_01079,MGG_01588,MGG_06392,MGG_01816,MGG_10181,MGG_05615,MGG_06421,MGG_01409,MGG_10195,MGG_04637,MGG_02217,MGG_08636,MGG_07667,MGG_00345,MGG_00743,MGG_04943,MGG_09714,MGG_03696,MGG_08345,MGG_08104,MGG_08582,MGG_10323,MGG_02874,MGG_00371,MGG_03087,MGG_06198,MGG_03595,MGG_08643,MGG_05133,MGG_05376,MGG_00518,MGG_04435,	0.000124277
Biological process	regulation of mitotic sister chromatid segregation	GO:0033047	9	3.34249e-06	3.63411	17	267	117	6678	MGG_01362,MGG_06368,MGG_07456,MGG_03527,MGG_01816,MGG_10181,MGG_06421,MGG_10195,MGG_04637,MGG_06293,MGG_00345,MGG_01159,MGG_04943,MGG_03696,MGG_03595,MGG_08643,MGG_05376,	0.000124283
Biological process	negative regulation of NAD(P)H oxidase activity	GO:0033861	7	3.40743e-06	10.5142	7	38	117	6678	MGG_06368,MGG_10181,MGG_06421,MGG_06971,MGG_00345,MGG_08643,MGG_05376,	0.000126245
Biological process	positive regulation of mitotic actomyosin contractile ring contraction	GO:1903473	11	3.43189e-06	13.6985	6	25	117	6678	MGG_06368,MGG_07456,MGG_03151,MGG_10195,MGG_00345,MGG_05376,	0.000126699
Biological process	regulation of chromosome segregation	GO:0051983	5	3.4331e-06	2.77297	24	494	117	6678	MGG_07465,MGG_01362,MGG_04985,MGG_02569,MGG_06368,MGG_07456,MGG_03527,MGG_01816,MGG_10181,MGG_07119,MGG_05615,MGG_01012,MGG_06421,MGG_10195,MGG_04637,MGG_06293,MGG_00345,MGG_01159,MGG_04943,MGG_03696,MGG_08345,MGG_03595,MGG_08643,MGG_05376,	0.000126294
Biological process	regulation of double-strand break repair via homologous recombination	GO:0010569	10	3.46498e-06	4.0576	15	211	117	6678	MGG_07465,MGG_01362,MGG_12537,MGG_07456,MGG_03527,MGG_10181,MGG_01012,MGG_10195,MGG_00345,MGG_04943,MGG_03696,MGG_08345,MGG_02875,MGG_03595,MGG_08643,	0.000127017
Biological process	negative regulation of protein localization	GO:1903828	7	3.51091e-06	2.62191	26	566	117	6678	MGG_01362,MGG_06368,MGG_07456,MGG_01079,MGG_10492,MGG_01588,MGG_03527,MGG_01816,MGG_10181,MGG_01012,MGG_06421,MGG_10195,MGG_14150,MGG_06293,MGG_00345,MGG_04943,MGG_03696,MGG_10323,MGG_02875,MGG_02874,MGG_04054,MGG_00926,MGG_03595,MGG_08643,MGG_05376,MGG_06065,	0.000128247
Biological process	intracellular protein transport	GO:0006886	8	3.52885e-06	1.73642	54	1775	117	6678	MGG_03388,MGG_05203,MGG_02970,MGG_07465,MGG_01362,MGG_11201,MGG_12537,MGG_02329,MGG_02569,MGG_06368,MGG_07456,MGG_01079,MGG_09235,MGG_01472,MGG_10492,MGG_01588,MGG_03527,MGG_06910,MGG_09869,MGG_06392,MGG_01816,MGG_10181,MGG_06421,MGG_01409,MGG_10195,MGG_00157,MGG_14150,MGG_07547,MGG_09564,MGG_06293,MGG_00345,MGG_01677,MGG_04943,MGG_02526,MGG_09714,MGG_03696,MGG_08345,MGG_08104,MGG_10323,MGG_02875…	0.00012845
Biological process	mitotic DNA integrity checkpoint signaling	GO:0044774	11	3.53915e-06	3.4476	18	298	117	6678	MGG_07465,MGG_01362,MGG_12537,MGG_06368,MGG_07734,MGG_01588,MGG_01816,MGG_10181,MGG_05615,MGG_06421,MGG_04637,MGG_00345,MGG_01159,MGG_04943,MGG_03696,MGG_03595,MGG_08643,MGG_05376,	0.000128375
Biological process	positive regulation of ERBB signaling pathway	GO:1901186	8	3.58033e-06	5.0735	12	135	117	6678	MGG_02970,MGG_07465,MGG_01362,MGG_01079,MGG_03527,MGG_01816,MGG_09564,MGG_04943,MGG_03696,MGG_08345,MGG_00371,MGG_08643,	0.000129416
Biological process	positive regulation of epidermal growth factor receptor signaling pathway	GO:0045742	9	3.58033e-06	5.0735	12	135	117	6678	MGG_02970,MGG_07465,MGG_01362,MGG_01079,MGG_03527,MGG_01816,MGG_09564,MGG_04943,MGG_03696,MGG_08345,MGG_00371,MGG_08643,	0.000129416
Biological process	eye photoreceptor cell differentiation	GO:0001754	7	3.65335e-06	2.94073	22	427	117	6678	MGG_02970,MGG_07465,MGG_01362,MGG_02569,MGG_06368,MGG_07456,MGG_01079,MGG_01588,MGG_03527,MGG_01816,MGG_10181,MGG_03151,MGG_06421,MGG_10195,MGG_00345,MGG_04943,MGG_03696,MGG_08345,MGG_10323,MGG_00371,MGG_08643,MGG_05376,	0.000131141
Biological process	vulval development	GO:0040025	6	3.67454e-06	4.03846	15	212	117	6678	MGG_07465,MGG_01362,MGG_06368,MGG_07456,MGG_10181,MGG_01012,MGG_06421,MGG_10195,MGG_04637,MGG_04943,MGG_03696,MGG_08345,MGG_08104,MGG_00371,MGG_05376,	0.000131447
Biological process	negative regulation of DNA-templated transcription	GO:0045892	11	3.71437e-06	1.74961	53	1729	117	6678	MGG_03388,MGG_02970,MGG_07465,MGG_01362,MGG_11201,MGG_12537,MGG_04985,MGG_02329,MGG_02569,MGG_06368,MGG_07456,MGG_01079,MGG_09235,MGG_01588,MGG_03527,MGG_09869,MGG_06392,MGG_01816,MGG_10181,MGG_00446,MGG_01012,MGG_06421,MGG_01409,MGG_10195,MGG_14150,MGG_12739,MGG_06971,MGG_06293,MGG_14002,MGG_00345,MGG_01159,MGG_00743,MGG_04943,MGG_02526,MGG_03696,MGG_08345,MGG_00187,MGG_08104,MGG_11497,MGG_01666…	0.000132415
Biological process	mitotic nuclear division	GO:0140014	8	3.73159e-06	2.02042	40	1130	117	6678	MGG_05203,MGG_07465,MGG_01362,MGG_02569,MGG_06368,MGG_07456,MGG_07734,MGG_01079,MGG_01588,MGG_03527,MGG_06392,MGG_01816,MGG_10181,MGG_07119,MGG_05615,MGG_03151,MGG_01012,MGG_06421,MGG_01409,MGG_10195,MGG_04637,MGG_02217,MGG_06293,MGG_00345,MGG_01677,MGG_01159,MGG_00743,MGG_04943,MGG_00865,MGG_03696,MGG_08345,MGG_10323,MGG_02875,MGG_03087,MGG_03595,MGG_08643,MGG_05376,MGG_06065,MGG_11513,MGG_00518,	0.000132574
Biological process	positive regulation of chemorepellent activity	GO:1903669	9	3.77428e-06	4.6375	13	160	117	6678	MGG_07465,MGG_01362,MGG_06368,MGG_01079,MGG_01816,MGG_10181,MGG_06421,MGG_00345,MGG_04943,MGG_03696,MGG_08345,MGG_10323,MGG_05376,	0.000133633
Biological process	regulation of chemorepellent activity	GO:1903667	8	3.77428e-06	4.6375	13	160	117	6678	MGG_07465,MGG_01362,MGG_06368,MGG_01079,MGG_01816,MGG_10181,MGG_06421,MGG_00345,MGG_04943,MGG_03696,MGG_08345,MGG_10323,MGG_05376,	0.000133633
Biological process	regulation of spindle assembly	GO:0090169	10	3.77428e-06	4.6375	13	160	117	6678	MGG_01362,MGG_06368,MGG_01816,MGG_10181,MGG_06421,MGG_04943,MGG_03696,MGG_03595,MGG_08643,MGG_05376,MGG_06065,MGG_11513,MGG_04435,	0.000133633
Biological process	negative regulation of nucleic acid-templated transcription	GO:1903507	10	3.78415e-06	1.7486	53	1730	117	6678	MGG_03388,MGG_02970,MGG_07465,MGG_01362,MGG_11201,MGG_12537,MGG_04985,MGG_02329,MGG_02569,MGG_06368,MGG_07456,MGG_01079,MGG_09235,MGG_01588,MGG_03527,MGG_09869,MGG_06392,MGG_01816,MGG_10181,MGG_00446,MGG_01012,MGG_06421,MGG_01409,MGG_10195,MGG_14150,MGG_12739,MGG_06971,MGG_06293,MGG_14002,MGG_00345,MGG_01159,MGG_00743,MGG_04943,MGG_02526,MGG_03696,MGG_08345,MGG_00187,MGG_08104,MGG_11497,MGG_01666…	0.000132624
Biological process	protein polymerization	GO:0051258	7	3.82261e-06	2.38151	30	719	117	6678	MGG_07465,MGG_09125,MGG_01362,MGG_02329,MGG_06368,MGG_07456,MGG_01588,MGG_01816,MGG_10181,MGG_01419,MGG_01012,MGG_06421,MGG_10195,MGG_02217,MGG_12739,MGG_09564,MGG_00345,MGG_04943,MGG_03696,MGG_08345,MGG_08104,MGG_11497,MGG_10323,MGG_03087,MGG_17697,MGG_08643,MGG_05376,MGG_06065,MGG_11513,MGG_04435,	0.000133521
Biological process	negative regulation of macromolecule biosynthetic process	GO:0010558	7	3.83186e-06	1.6597	59	2029	117	6678	MGG_09923,MGG_03388,MGG_02970,MGG_07465,MGG_01362,MGG_11201,MGG_12537,MGG_04985,MGG_02329,MGG_02569,MGG_06368,MGG_07456,MGG_01079,MGG_09235,MGG_01588,MGG_03527,MGG_09869,MGG_06392,MGG_01816,MGG_10181,MGG_00446,MGG_01012,MGG_06421,MGG_01409,MGG_10195,MGG_14150,MGG_02217,MGG_12739,MGG_06971,MGG_06293,MGG_14002,MGG_00345,MGG_01159,MGG_00743,MGG_04943,MGG_02526,MGG_09714,MGG_03696,MGG_08345,MGG_00187…	0.000133395
Biological process	response to differentiation-inducing factor 1	GO:1903013	6	3.86945e-06	5.0362	12	136	117	6678	MGG_01362,MGG_06368,MGG_07456,MGG_10181,MGG_06421,MGG_10195,MGG_00345,MGG_04943,MGG_03696,MGG_08345,MGG_00371,MGG_05376,	0.000134253
Biological process	positive regulation of establishment of protein localization to mitochondrion	GO:1903749	9	3.86945e-06	5.0362	12	136	117	6678	MGG_07465,MGG_01362,MGG_03527,MGG_01409,MGG_04943,MGG_03696,MGG_08345,MGG_10323,MGG_04054,MGG_06065,MGG_11513,MGG_04435,	0.000134253
Biological process	regulation of protein transport	GO:0051223	8	3.87172e-06	1.91855	44	1309	117	6678	MGG_03388,MGG_07465,MGG_01362,MGG_12537,MGG_02329,MGG_06368,MGG_07456,MGG_01079,MGG_10492,MGG_01588,MGG_03527,MGG_06910,MGG_06392,MGG_01816,MGG_10181,MGG_01012,MGG_06421,MGG_01409,MGG_10195,MGG_14150,MGG_08636,MGG_12739,MGG_06971,MGG_09564,MGG_00345,MGG_04943,MGG_02526,MGG_03696,MGG_08345,MGG_08104,MGG_08582,MGG_10323,MGG_02874,MGG_00371,MGG_03087,MGG_04054,MGG_06198,MGG_00926,MGG_03595,MGG_08643…	0.000133439
Biological process	regulation of kinase activity	GO:0043549	9	3.87172e-06	1.91855	44	1309	117	6678	MGG_05203,MGG_04235,MGG_07465,MGG_01362,MGG_12537,MGG_00664,MGG_02329,MGG_06368,MGG_07456,MGG_07734,MGG_01079,MGG_01588,MGG_09869,MGG_06392,MGG_01816,MGG_10181,MGG_00446,MGG_05615,MGG_06421,MGG_01409,MGG_10195,MGG_14150,MGG_08636,MGG_07667,MGG_06293,MGG_14002,MGG_00345,MGG_01159,MGG_04943,MGG_09714,MGG_03696,MGG_08345,MGG_08104,MGG_08582,MGG_10323,MGG_02874,MGG_00371,MGG_03087,MGG_06198,MGG_03595…	0.000133439
Biological process	negative regulation of DNA-binding transcription factor activity	GO:0043433	12	3.9276e-06	2.83535	23	463	117	6678	MGG_07465,MGG_01362,MGG_11201,MGG_12537,MGG_06368,MGG_07456,MGG_01079,MGG_01588,MGG_03527,MGG_01816,MGG_10181,MGG_06421,MGG_10195,MGG_02217,MGG_00345,MGG_04943,MGG_03696,MGG_08345,MGG_10323,MGG_03595,MGG_08643,MGG_05133,MGG_05376,	0.000134472
Biological process	regulation of phosphorus metabolic process	GO:0051174	6	3.94395e-06	1.67195	58	1980	117	6678	MGG_05203,MGG_04235,MGG_07465,MGG_01362,MGG_12537,MGG_00664,MGG_02329,MGG_02569,MGG_06368,MGG_07456,MGG_07734,MGG_01079,MGG_10492,MGG_01588,MGG_06910,MGG_09869,MGG_06392,MGG_01816,MGG_10181,MGG_00446,MGG_05615,MGG_03151,MGG_01012,MGG_06421,MGG_01409,MGG_10195,MGG_00157,MGG_14150,MGG_08636,MGG_07667,MGG_06971,MGG_09564,MGG_06293,MGG_14002,MGG_00345,MGG_01159,MGG_00743,MGG_04943,MGG_09714,MGG_03696…	0.000134587
Biological process	regulation of phosphate metabolic process	GO:0019220	7	3.94395e-06	1.67195	58	1980	117	6678	MGG_05203,MGG_04235,MGG_07465,MGG_01362,MGG_12537,MGG_00664,MGG_02329,MGG_02569,MGG_06368,MGG_07456,MGG_07734,MGG_01079,MGG_10492,MGG_01588,MGG_06910,MGG_09869,MGG_06392,MGG_01816,MGG_10181,MGG_00446,MGG_05615,MGG_03151,MGG_01012,MGG_06421,MGG_01409,MGG_10195,MGG_00157,MGG_14150,MGG_08636,MGG_07667,MGG_06971,MGG_09564,MGG_06293,MGG_14002,MGG_00345,MGG_01159,MGG_00743,MGG_04943,MGG_09714,MGG_03696…	0.000134587
Biological process	positive regulation of cytoskeleton organization	GO:0051495	8	4.02116e-06	2.67214	25	534	117	6678	MGG_07465,MGG_01362,MGG_12537,MGG_06368,MGG_07456,MGG_01588,MGG_01816,MGG_10181,MGG_03151,MGG_06421,MGG_10195,MGG_04637,MGG_00345,MGG_04943,MGG_09714,MGG_03696,MGG_08345,MGG_11497,MGG_10323,MGG_06198,MGG_17697,MGG_05376,MGG_06065,MGG_11513,MGG_04435,	0.000136325
Biological process	regulation of negative chemotaxis	GO:0050923	7	4.04586e-06	4.6087	13	161	117	6678	MGG_07465,MGG_01362,MGG_06368,MGG_01079,MGG_01816,MGG_10181,MGG_06421,MGG_00345,MGG_04943,MGG_03696,MGG_08345,MGG_10323,MGG_05376,	0.000136716
Biological process	protein localization to centrosome	GO:0071539	10	4.04586e-06	4.6087	13	161	117	6678	MGG_07465,MGG_01362,MGG_06368,MGG_01816,MGG_10181,MGG_06421,MGG_00345,MGG_04943,MGG_03696,MGG_08345,MGG_08643,MGG_05376,MGG_04435,	0.000136716
Biological process	negative regulation of RNA biosynthetic process	GO:1902679	9	4.07577e-06	1.74457	53	1734	117	6678	MGG_03388,MGG_02970,MGG_07465,MGG_01362,MGG_11201,MGG_12537,MGG_04985,MGG_02329,MGG_02569,MGG_06368,MGG_07456,MGG_01079,MGG_09235,MGG_01588,MGG_03527,MGG_09869,MGG_06392,MGG_01816,MGG_10181,MGG_00446,MGG_01012,MGG_06421,MGG_01409,MGG_10195,MGG_14150,MGG_12739,MGG_06971,MGG_06293,MGG_14002,MGG_00345,MGG_01159,MGG_00743,MGG_04943,MGG_02526,MGG_03696,MGG_08345,MGG_00187,MGG_08104,MGG_11497,MGG_01666…	0.000136835
Biological process	multicellular organismal reproductive process	GO:0048609	3	4.08486e-06	1.67026	58	1982	117	6678	MGG_03388,MGG_05203,MGG_02970,MGG_07465,MGG_01362,MGG_11201,MGG_12537,MGG_00664,MGG_04985,MGG_02329,MGG_02569,MGG_06368,MGG_07456,MGG_07734,MGG_01079,MGG_10492,MGG_01588,MGG_03527,MGG_06392,MGG_01816,MGG_10181,MGG_00446,MGG_05615,MGG_03151,MGG_01012,MGG_06421,MGG_13217,MGG_10195,MGG_04637,MGG_00157,MGG_09564,MGG_00345,MGG_01677,MGG_01159,MGG_04943,MGG_00865,MGG_09714,MGG_03696,MGG_08345,MGG_08104…	0.000136698
Biological process	regulation of spindle organization	GO:0090224	9	4.11646e-06	4.27314	14	187	117	6678	MGG_01362,MGG_06368,MGG_01588,MGG_01816,MGG_10181,MGG_06421,MGG_04943,MGG_03696,MGG_03595,MGG_08643,MGG_05376,MGG_06065,MGG_11513,MGG_04435,	0.000137312
Biological process	regulation of growth	GO:0040008	4	4.11956e-06	1.77712	51	1638	117	6678	MGG_03388,MGG_04235,MGG_07465,MGG_09125,MGG_01362,MGG_11201,MGG_12537,MGG_04985,MGG_02329,MGG_06368,MGG_07456,MGG_01079,MGG_09235,MGG_10492,MGG_01588,MGG_03527,MGG_01816,MGG_10181,MGG_03558,MGG_03151,MGG_01012,MGG_06421,MGG_01409,MGG_10195,MGG_04637,MGG_00157,MGG_14150,MGG_06293,MGG_00345,MGG_01159,MGG_03611,MGG_00743,MGG_04943,MGG_00865,MGG_03696,MGG_08345,MGG_08104,MGG_10323,MGG_02874,MGG_00371…	0.000136975
Biological process	sexual sporulation	GO:0034293	4	4.15867e-06	2.66715	25	535	117	6678	MGG_01362,MGG_02329,MGG_06368,MGG_07456,MGG_01079,MGG_01472,MGG_01588,MGG_01816,MGG_03151,MGG_06421,MGG_10195,MGG_00345,MGG_01159,MGG_04943,MGG_00865,MGG_03696,MGG_08345,MGG_08104,MGG_10323,MGG_03087,MGG_02667,MGG_00522,MGG_03595,MGG_08643,MGG_05376,	0.000137834
Biological process	hyphal growth	GO:0030448	4	4.19631e-06	5.50742	11	114	117	6678	MGG_01362,MGG_01816,MGG_03151,MGG_04943,MGG_03696,MGG_10323,MGG_03087,MGG_17697,MGG_00522,MGG_03595,MGG_08643,	0.000138638
Biological process	establishment or maintenance of microtubule cytoskeleton polarity	GO:0030951	8	4.19631e-06	5.50742	11	114	117	6678	MGG_01362,MGG_06368,MGG_01079,MGG_01588,MGG_01816,MGG_06421,MGG_00345,MGG_04943,MGG_03696,MGG_10323,MGG_05376,	0.000138638
Biological process	Ras protein signal transduction	GO:0007265	8	4.19902e-06	2.28023	32	801	117	6678	MGG_05203,MGG_02970,MGG_07465,MGG_01362,MGG_12537,MGG_06368,MGG_07456,MGG_01079,MGG_01472,MGG_01588,MGG_03527,MGG_01816,MGG_10181,MGG_03151,MGG_01012,MGG_06421,MGG_10195,MGG_04637,MGG_00157,MGG_00345,MGG_01159,MGG_04943,MGG_03696,MGG_08345,MGG_10323,MGG_02875,MGG_00371,MGG_03595,MGG_08643,MGG_05376,MGG_13020,MGG_04435,	0.00013785
Biological process	regulation of filamentous growth of a population of unicellular organisms in response to neutral pH	GO:1900440	8	4.39805e-06	13.1716	6	26	117	6678	MGG_06368,MGG_07456,MGG_01588,MGG_10195,MGG_00345,MGG_05376,	0.000143929
Biological process	positive regulation of filamentous growth of a population of unicellular organisms in response to neutral pH	GO:1900442	9	4.39805e-06	13.1716	6	26	117	6678	MGG_06368,MGG_07456,MGG_01588,MGG_10195,MGG_00345,MGG_05376,	0.000143929
Biological process	cell cycle switching, mitotic to meiotic cell cycle	GO:0051728	8	4.40682e-06	6.1373	10	93	117	6678	MGG_01362,MGG_00664,MGG_04985,MGG_07734,MGG_10181,MGG_06421,MGG_04943,MGG_03696,MGG_03595,MGG_04160,	0.000143311
Biological process	embryonic epithelial tube formation	GO:0001838	6	4.47903e-06	3.39071	18	303	117	6678	MGG_07465,MGG_01362,MGG_12537,MGG_06368,MGG_01079,MGG_06910,MGG_10181,MGG_06421,MGG_14150,MGG_09564,MGG_00345,MGG_04943,MGG_03696,MGG_10323,MGG_08643,MGG_05133,MGG_05376,MGG_04435,	0.000145204
Biological process	regulation of cell growth	GO:0001558	6	4.48444e-06	1.97983	41	1182	117	6678	MGG_03388,MGG_04235,MGG_07465,MGG_01362,MGG_11201,MGG_12537,MGG_02329,MGG_06368,MGG_07456,MGG_01079,MGG_09235,MGG_10492,MGG_01588,MGG_03527,MGG_01816,MGG_10181,MGG_03558,MGG_01012,MGG_06421,MGG_01409,MGG_10195,MGG_00157,MGG_14150,MGG_00345,MGG_01159,MGG_04943,MGG_00865,MGG_03696,MGG_08345,MGG_10323,MGG_02874,MGG_00371,MGG_06198,MGG_03595,MGG_08643,MGG_05376,MGG_06065,MGG_16887,MGG_11513,MGG_04435…	0.000144927
Biological process	DNA replication checkpoint signaling	GO:0000076	11	4.57237e-06	5.45953	11	115	117	6678	MGG_07456,MGG_01588,MGG_01816,MGG_10181,MGG_05615,MGG_06421,MGG_10195,MGG_00345,MGG_01159,MGG_08643,MGG_13020,	0.00014731
Biological process	fungal-type cell wall organization	GO:0031505	7	4.5975e-06	2.65227	25	538	117	6678	MGG_03388,MGG_09125,MGG_01362,MGG_02329,MGG_06368,MGG_07456,MGG_01816,MGG_10181,MGG_03151,MGG_06421,MGG_10195,MGG_02217,MGG_07547,MGG_09564,MGG_00345,MGG_01159,MGG_04943,MGG_00865,MGG_09714,MGG_03696,MGG_10323,MGG_03087,MGG_02667,MGG_08643,MGG_05376,	0.000147661
Biological process	process utilizing autophagic mechanism	GO:0061919	3	4.70245e-06	1.84246	47	1456	117	6678	MGG_04235,MGG_07465,MGG_01362,MGG_12537,MGG_00664,MGG_02329,MGG_05712,MGG_02569,MGG_06368,MGG_07456,MGG_01079,MGG_10492,MGG_01588,MGG_03527,MGG_06910,MGG_09869,MGG_03280,MGG_01816,MGG_10181,MGG_01012,MGG_06421,MGG_10195,MGG_04637,MGG_14150,MGG_02217,MGG_07547,MGG_07667,MGG_06971,MGG_09564,MGG_06293,MGG_00345,MGG_01677,MGG_01159,MGG_04943,MGG_09714,MGG_03696,MGG_08345,MGG_10323,MGG_02874,MGG_02790…	0.000150565
Biological process	establishment of spindle localization	GO:0051293	8	4.74949e-06	3.54127	17	274	117	6678	MGG_07465,MGG_01362,MGG_02569,MGG_06368,MGG_07456,MGG_01588,MGG_10181,MGG_06421,MGG_10195,MGG_01159,MGG_04943,MGG_03696,MGG_08345,MGG_10323,MGG_00926,MGG_17697,MGG_05376,	0.000151604
Biological process	spindle localization	GO:0051653	4	4.74949e-06	3.54127	17	274	117	6678	MGG_07465,MGG_01362,MGG_02569,MGG_06368,MGG_07456,MGG_01588,MGG_10181,MGG_06421,MGG_10195,MGG_01159,MGG_04943,MGG_03696,MGG_08345,MGG_10323,MGG_00926,MGG_17697,MGG_05376,	0.000151604
Biological process	male meiosis cytokinesis	GO:0007112	7	4.8595e-06	6.07201	10	94	117	6678	MGG_02970,MGG_01362,MGG_03527,MGG_10181,MGG_06421,MGG_00345,MGG_04943,MGG_03696,MGG_08643,MGG_05376,	0.000154167
Biological process	positive regulation of G2/M transition of mitotic cell cycle	GO:0010971	10	4.98904e-06	3.52839	17	275	117	6678	MGG_09923,MGG_01362,MGG_06368,MGG_07734,MGG_01079,MGG_01816,MGG_10181,MGG_06421,MGG_00345,MGG_04943,MGG_03696,MGG_10323,MGG_03595,MGG_08643,MGG_05376,MGG_06065,MGG_11513,	0.000157794
Biological process	meiotic cell cycle process	GO:1903046	4	5.02052e-06	1.8789	45	1367	117	6678	MGG_09923,MGG_03388,MGG_02970,MGG_07465,MGG_01362,MGG_12537,MGG_02329,MGG_06368,MGG_07456,MGG_07734,MGG_01079,MGG_01472,MGG_10492,MGG_01588,MGG_03527,MGG_09869,MGG_01816,MGG_10181,MGG_03151,MGG_01012,MGG_06421,MGG_13217,MGG_10195,MGG_04637,MGG_06293,MGG_00345,MGG_01159,MGG_04943,MGG_00865,MGG_03696,MGG_08345,MGG_08104,MGG_10323,MGG_02875,MGG_03087,MGG_02667,MGG_00522,MGG_03595,MGG_08643,MGG_05376…	0.000158307
Biological process	negative regulation of establishment of protein localization	GO:1904950	8	5.078e-06	2.98163	21	402	117	6678	MGG_01362,MGG_06368,MGG_07456,MGG_01079,MGG_10492,MGG_01588,MGG_03527,MGG_10181,MGG_06421,MGG_10195,MGG_14150,MGG_00345,MGG_04943,MGG_03696,MGG_10323,MGG_02874,MGG_00926,MGG_03595,MGG_08643,MGG_05376,MGG_06065,	0.000159634
Biological process	regulation of actin cytoskeleton organization	GO:0032956	8	5.18529e-06	2.39541	29	691	117	6678	MGG_07465,MGG_09125,MGG_01362,MGG_12537,MGG_06368,MGG_07456,MGG_01079,MGG_01588,MGG_01816,MGG_10181,MGG_06421,MGG_10195,MGG_04637,MGG_02217,MGG_12739,MGG_00345,MGG_04943,MGG_09714,MGG_03696,MGG_08345,MGG_11497,MGG_10323,MGG_02875,MGG_00371,MGG_06198,MGG_17697,MGG_08643,MGG_05376,MGG_04435,	0.000162514
Biological process	regulation of G1/S transition of mitotic cell cycle	GO:2000045	9	5.24318e-06	2.7872	23	471	117	6678	MGG_07465,MGG_01362,MGG_12537,MGG_06368,MGG_07456,MGG_06392,MGG_01816,MGG_10181,MGG_05615,MGG_01012,MGG_06421,MGG_10195,MGG_01159,MGG_04943,MGG_03696,MGG_08345,MGG_02874,MGG_00371,MGG_03595,MGG_08643,MGG_05133,MGG_13020,MGG_04435,	0.000163834
Biological process	intracellular transport	GO:0046907	5	5.27166e-06	1.57203	65	2360	117	6678	MGG_09923,MGG_03388,MGG_05203,MGG_02970,MGG_07465,MGG_01362,MGG_11201,MGG_12537,MGG_02329,MGG_02569,MGG_06368,MGG_07456,MGG_01079,MGG_09235,MGG_01472,MGG_02958,MGG_10492,MGG_01588,MGG_03527,MGG_06910,MGG_09869,MGG_06392,MGG_01816,MGG_10181,MGG_07119,MGG_03558,MGG_03151,MGG_06421,MGG_13217,MGG_01409,MGG_10195,MGG_00157,MGG_14150,MGG_07547,MGG_09564,MGG_06293,MGG_00345,MGG_01677,MGG_04943,MGG_02526…	0.000164229
Biological process	cardiac chamber morphogenesis	GO:0003206	4	5.27638e-06	4.18365	14	191	117	6678	MGG_01362,MGG_06368,MGG_06392,MGG_01816,MGG_01012,MGG_06421,MGG_04637,MGG_00345,MGG_04943,MGG_03696,MGG_00371,MGG_06198,MGG_05376,MGG_04435,	0.000163884
Biological process	response to spindle checkpoint signaling	GO:0072417	6	5.44065e-06	6.84923	9	75	117	6678	MGG_06368,MGG_01816,MGG_10181,MGG_06421,MGG_04637,MGG_00345,MGG_03595,MGG_05376,MGG_04160,	0.000168482
Biological process	response to mitotic spindle checkpoint signaling	GO:0072476	7	5.44065e-06	6.84923	9	75	117	6678	MGG_06368,MGG_01816,MGG_10181,MGG_06421,MGG_04637,MGG_00345,MGG_03595,MGG_05376,MGG_04160,	0.000168482
Biological process	response to mitotic cell cycle spindle assembly checkpoint signaling	GO:0072479	8	5.44065e-06	6.84923	9	75	117	6678	MGG_06368,MGG_01816,MGG_10181,MGG_06421,MGG_04637,MGG_00345,MGG_03595,MGG_05376,MGG_04160,	0.000168482
Biological process	response to spindle assembly checkpoint signaling	GO:0072485	7	5.44065e-06	6.84923	9	75	117	6678	MGG_06368,MGG_01816,MGG_10181,MGG_06421,MGG_04637,MGG_00345,MGG_03595,MGG_05376,MGG_04160,	0.000168482
Biological process	mesoderm development	GO:0007498	5	5.49389e-06	3.07692	20	371	117	6678	MGG_07465,MGG_01362,MGG_06368,MGG_07456,MGG_01816,MGG_10181,MGG_01012,MGG_06421,MGG_10195,MGG_00345,MGG_00743,MGG_04943,MGG_03696,MGG_08345,MGG_10323,MGG_03595,MGG_08643,MGG_05133,MGG_05376,MGG_04435,	0.000168123
Biological process	attachment of spindle microtubules to kinetochore	GO:0008608	4	5.50106e-06	3.50292	17	277	117	6678	MGG_01362,MGG_06368,MGG_07456,MGG_01816,MGG_10181,MGG_06421,MGG_10195,MGG_04637,MGG_02217,MGG_00345,MGG_01677,MGG_04943,MGG_03696,MGG_10323,MGG_03595,MGG_08643,MGG_05376,	0.000167847
Biological process	negative regulation of biosynthetic process	GO:0009890	6	5.52589e-06	1.61714	61	2153	117	6678	MGG_09923,MGG_03388,MGG_02970,MGG_07465,MGG_01362,MGG_11201,MGG_12537,MGG_04985,MGG_02329,MGG_02569,MGG_06368,MGG_07456,MGG_01079,MGG_09235,MGG_01588,MGG_03527,MGG_09869,MGG_06392,MGG_01816,MGG_10181,MGG_00446,MGG_01012,MGG_06421,MGG_01409,MGG_10195,MGG_14150,MGG_02217,MGG_12739,MGG_06971,MGG_06293,MGG_14002,MGG_00345,MGG_01159,MGG_00743,MGG_04943,MGG_02526,MGG_09714,MGG_03696,MGG_08345,MGG_00187…	0.00016811
Biological process	sensory organ morphogenesis	GO:0090596	5	5.61267e-06	2.29195	31	772	117	6678	MGG_02970,MGG_07465,MGG_01362,MGG_02569,MGG_06368,MGG_07456,MGG_01079,MGG_01588,MGG_03527,MGG_06910,MGG_06392,MGG_01816,MGG_10181,MGG_03151,MGG_01012,MGG_06421,MGG_10195,MGG_06971,MGG_09564,MGG_00345,MGG_03611,MGG_04943,MGG_03696,MGG_08345,MGG_10323,MGG_00371,MGG_04054,MGG_17697,MGG_08643,MGG_05133,MGG_05376,	0.000170251
Biological process	larval development	GO:0002164	5	5.68871e-06	2.55422	26	581	117	6678	MGG_07465,MGG_01362,MGG_06368,MGG_07456,MGG_01588,MGG_01816,MGG_10181,MGG_07119,MGG_01012,MGG_06421,MGG_01409,MGG_10195,MGG_04637,MGG_00157,MGG_06971,MGG_00345,MGG_04943,MGG_03696,MGG_08345,MGG_08104,MGG_10323,MGG_02875,MGG_00371,MGG_06198,MGG_08643,MGG_05376,	0.000172054
Biological process	microtubule-based process	GO:0007017	3	5.74817e-06	1.81077	48	1513	117	6678	MGG_05203,MGG_07465,MGG_01362,MGG_02569,MGG_06368,MGG_07456,MGG_01079,MGG_01588,MGG_03527,MGG_06910,MGG_06392,MGG_01816,MGG_10181,MGG_01419,MGG_07080,MGG_03151,MGG_01012,MGG_06421,MGG_10195,MGG_04637,MGG_06936,MGG_00157,MGG_02217,MGG_12739,MGG_06293,MGG_00345,MGG_01159,MGG_03611,MGG_04943,MGG_02526,MGG_09714,MGG_03696,MGG_08345,MGG_08104,MGG_10323,MGG_00371,MGG_03087,MGG_00926,MGG_17697,MGG_03595…	0.000173347
Biological process	regulation of nucleocytoplasmic transport	GO:0046822	7	5.83243e-06	2.76956	23	474	117	6678	MGG_03388,MGG_05203,MGG_01362,MGG_06368,MGG_07456,MGG_01079,MGG_01588,MGG_03527,MGG_01816,MGG_10181,MGG_07119,MGG_06421,MGG_13217,MGG_10195,MGG_14150,MGG_00345,MGG_04943,MGG_02526,MGG_03696,MGG_10323,MGG_03595,MGG_08643,MGG_05376,	0.000175379
Biological process	root meristem growth	GO:0010449	5	5.88715e-06	5.94551	10	96	117	6678	MGG_01362,MGG_01816,MGG_03151,MGG_01012,MGG_06421,MGG_04943,MGG_03696,MGG_08104,MGG_08643,MGG_08122,	0.000176512
Biological process	positive regulation of filamentous growth of a population of unicellular organisms in response to starvation	GO:1900436	9	5.88715e-06	5.94551	10	96	117	6678	MGG_01362,MGG_06368,MGG_07456,MGG_01816,MGG_10181,MGG_06421,MGG_10195,MGG_04943,MGG_03696,MGG_05376,	0.000176512
Biological process	regulation of filamentous growth of a population of unicellular organisms in response to starvation	GO:1900434	8	5.88715e-06	5.94551	10	96	117	6678	MGG_01362,MGG_06368,MGG_07456,MGG_01816,MGG_10181,MGG_06421,MGG_10195,MGG_04943,MGG_03696,MGG_05376,	0.000176512
Biological process	regulation of endocytosis	GO:0030100	7	6.01617e-06	2.48561	27	620	117	6678	MGG_02970,MGG_07465,MGG_01362,MGG_06368,MGG_07456,MGG_01079,MGG_01472,MGG_03527,MGG_01816,MGG_10181,MGG_06421,MGG_10195,MGG_12739,MGG_09564,MGG_00345,MGG_04943,MGG_00865,MGG_03696,MGG_08345,MGG_11497,MGG_10323,MGG_17697,MGG_08643,MGG_05376,MGG_06065,MGG_16887,MGG_11513,	0.00017883
Biological process	regulation of translation in response to stress	GO:0043555	9	6.07054e-06	4.44311	13	167	117	6678	MGG_01362,MGG_06368,MGG_07456,MGG_01588,MGG_01816,MGG_10181,MGG_06421,MGG_10195,MGG_00345,MGG_04943,MGG_03696,MGG_08643,MGG_05376,	0.000179931
Biological process	regulation of intracellular transport	GO:0032386	6	6.09947e-06	2.12974	35	938	117	6678	MGG_03388,MGG_05203,MGG_07465,MGG_01362,MGG_02569,MGG_06368,MGG_07456,MGG_01079,MGG_10492,MGG_01588,MGG_03527,MGG_06910,MGG_01816,MGG_10181,MGG_07119,MGG_06421,MGG_13217,MGG_01409,MGG_10195,MGG_14150,MGG_09564,MGG_00345,MGG_04943,MGG_02526,MGG_03696,MGG_08345,MGG_10323,MGG_03087,MGG_04054,MGG_03595,MGG_08643,MGG_05376,MGG_06065,MGG_11513,MGG_04435,	0.000180273
Biological process	positive regulation of metabolic process	GO:0009893	5	6.25069e-06	1.38063	85	3514	117	6678	MGG_09923,MGG_03388,MGG_05203,MGG_04235,MGG_02970,MGG_07465,MGG_01362,MGG_11201,MGG_12537,MGG_00664,MGG_04985,MGG_02329,MGG_05712,MGG_02569,MGG_06368,MGG_07456,MGG_01079,MGG_09235,MGG_10492,MGG_01588,MGG_03527,MGG_06910,MGG_09869,MGG_06392,MGG_01816,MGG_10181,MGG_07119,MGG_00446,MGG_05615,MGG_03151,MGG_01012,MGG_06421,MGG_13217,MGG_01409,MGG_10195,MGG_04637,MGG_06936,MGG_00157,MGG_14150,MGG_02217…	0.000184218
Biological process	positive regulation of reproductive process	GO:2000243	5	6.25086e-06	2.28013	31	776	117	6678	MGG_09923,MGG_01362,MGG_00664,MGG_04985,MGG_02329,MGG_06368,MGG_07734,MGG_01079,MGG_09869,MGG_01816,MGG_10181,MGG_01012,MGG_06421,MGG_00157,MGG_06293,MGG_00345,MGG_04943,MGG_09714,MGG_03696,MGG_08104,MGG_10323,MGG_02875,MGG_02874,MGG_00371,MGG_03595,MGG_08643,MGG_05376,MGG_04160,MGG_16887,MGG_14752,MGG_04435,	0.000183701
Biological process	positive regulation of protein modification process	GO:0031401	8	6.38208e-06	1.84248	46	1425	117	6678	MGG_04235,MGG_07465,MGG_01362,MGG_12537,MGG_02329,MGG_06368,MGG_07456,MGG_01079,MGG_09235,MGG_01588,MGG_06392,MGG_01816,MGG_10181,MGG_00446,MGG_05615,MGG_03151,MGG_01012,MGG_06421,MGG_01409,MGG_10195,MGG_04637,MGG_00157,MGG_07667,MGG_06971,MGG_09564,MGG_14002,MGG_00345,MGG_00743,MGG_04943,MGG_09714,MGG_03696,MGG_08345,MGG_08104,MGG_10323,MGG_02874,MGG_00371,MGG_03087,MGG_06198,MGG_03595,MGG_08643…	0.000187027
Biological process	cell wall polysaccharide biosynthetic process	GO:0070592	9	6.46809e-06	5.88422	10	97	117	6678	MGG_06368,MGG_01079,MGG_10181,MGG_00865,MGG_00187,MGG_10323,MGG_02667,MGG_05376,MGG_06065,MGG_11513,	0.000189014
Biological process	positive regulation of lipid catabolic process	GO:0050996	8	6.53725e-06	4.78967	12	143	117	6678	MGG_01362,MGG_00664,MGG_06368,MGG_07456,MGG_01588,MGG_10195,MGG_06971,MGG_00345,MGG_04943,MGG_03696,MGG_08643,MGG_05376,	0.000190498
Biological process	mitotic spindle elongation	GO:0000022	5	6.58717e-06	3.63837	16	251	117	6678	MGG_01362,MGG_06368,MGG_07456,MGG_01816,MGG_10181,MGG_06421,MGG_10195,MGG_04637,MGG_06293,MGG_00345,MGG_01159,MGG_04943,MGG_03696,MGG_03595,MGG_08643,MGG_05376,	0.000191415
Biological process	negative regulation of binding	GO:0051100	5	6.59513e-06	2.59913	25	549	117	6678	MGG_03388,MGG_07465,MGG_01362,MGG_11201,MGG_06368,MGG_07456,MGG_01079,MGG_09235,MGG_03527,MGG_01816,MGG_10181,MGG_01012,MGG_06421,MGG_10195,MGG_02217,MGG_00345,MGG_04943,MGG_03696,MGG_08345,MGG_17697,MGG_08643,MGG_05133,MGG_05376,MGG_06065,MGG_16887,	0.000191111
Biological process	regulation of signal transduction	GO:0009966	6	6.74432e-06	1.47167	74	2870	117	6678	MGG_03388,MGG_04235,MGG_02970,MGG_07465,MGG_01362,MGG_12537,MGG_00664,MGG_04985,MGG_02329,MGG_05712,MGG_02569,MGG_06368,MGG_07456,MGG_01079,MGG_09235,MGG_01472,MGG_10492,MGG_01588,MGG_03527,MGG_06910,MGG_06392,MGG_01816,MGG_10181,MGG_00446,MGG_03151,MGG_01012,MGG_06421,MGG_13217,MGG_01409,MGG_10195,MGG_04637,MGG_06936,MGG_03705,MGG_00157,MGG_02217,MGG_07547,MGG_06971,MGG_09564,MGG_06293,MGG_14002…	0.00019489
Biological process	positive regulation of neuron projection development	GO:0010976	9	6.86406e-06	2.52811	26	587	117	6678	MGG_05203,MGG_07465,MGG_01362,MGG_12537,MGG_06368,MGG_01079,MGG_01588,MGG_01816,MGG_10181,MGG_03151,MGG_06421,MGG_01409,MGG_00157,MGG_00345,MGG_04943,MGG_03696,MGG_08345,MGG_10323,MGG_02875,MGG_00371,MGG_08643,MGG_05376,MGG_06065,MGG_16887,MGG_11513,MGG_04435,	0.000197799
Biological process	regulation of pseudopodium assembly	GO:0031272	9	6.87416e-06	9.51282	7	42	117	6678	MGG_07456,MGG_10181,MGG_06421,MGG_10195,MGG_08643,MGG_05376,MGG_04435,	0.000197542
Biological process	nuclear export	GO:0051168	8	6.89465e-06	2.36124	29	701	117	6678	MGG_09923,MGG_03388,MGG_05203,MGG_01362,MGG_11201,MGG_12537,MGG_06368,MGG_01079,MGG_01588,MGG_03527,MGG_01816,MGG_10181,MGG_07119,MGG_06421,MGG_13217,MGG_00345,MGG_04943,MGG_02526,MGG_03696,MGG_08104,MGG_10323,MGG_00977,MGG_00371,MGG_08643,MGG_05376,MGG_04160,MGG_06065,MGG_11513,MGG_10148,	0.000197583
Biological process	positive regulation of DNA-templated DNA replication	GO:2000105	10	6.92972e-06	5.23205	11	120	117	6678	MGG_07465,MGG_01362,MGG_01816,MGG_10181,MGG_05615,MGG_01012,MGG_06421,MGG_04943,MGG_03696,MGG_08643,MGG_05376,	0.000198041
Biological process	response to cell cycle checkpoint signaling	GO:0072396	5	6.92972e-06	5.23205	11	120	117	6678	MGG_07465,MGG_06368,MGG_07734,MGG_01816,MGG_10181,MGG_06421,MGG_04637,MGG_00345,MGG_03595,MGG_05376,MGG_04160,	0.000198041
Biological process	positive regulation of cell cycle G2/M phase transition	GO:1902751	9	6.9942e-06	3.44081	17	282	117	6678	MGG_09923,MGG_01362,MGG_06368,MGG_07734,MGG_01079,MGG_01816,MGG_10181,MGG_06421,MGG_00345,MGG_04943,MGG_03696,MGG_10323,MGG_03595,MGG_08643,MGG_05376,MGG_06065,MGG_11513,	0.000198789
Biological process	pollen tube development	GO:0048868	4	6.9942e-06	3.44081	17	282	117	6678	MGG_01362,MGG_07456,MGG_01079,MGG_06392,MGG_01816,MGG_10181,MGG_06421,MGG_10195,MGG_00345,MGG_04943,MGG_02526,MGG_00865,MGG_03696,MGG_10323,MGG_05376,MGG_06065,MGG_11513,	0.000198789
Biological process	cellular response to pH	GO:0071467	6	7.06353e-06	3.28238	18	313	117	6678	MGG_07465,MGG_09125,MGG_01362,MGG_06368,MGG_07456,MGG_01079,MGG_01588,MGG_01816,MGG_03151,MGG_10195,MGG_00345,MGG_04943,MGG_03696,MGG_08345,MGG_10323,MGG_08643,MGG_05376,MGG_11513,	0.000199665
Biological process	ascospore-type prospore membrane formation	GO:0032120	7	7.09803e-06	5.82418	10	98	117	6678	MGG_06368,MGG_01079,MGG_01816,MGG_06421,MGG_00345,MGG_10323,MGG_03087,MGG_00522,MGG_08643,MGG_05376,	0.000200095
Biological process	protein depolymerization	GO:0051261	7	7.15355e-06	2.82178	22	445	117	6678	MGG_07465,MGG_01362,MGG_06368,MGG_03527,MGG_10181,MGG_06421,MGG_02217,MGG_12739,MGG_00345,MGG_01159,MGG_04943,MGG_03696,MGG_08345,MGG_11497,MGG_10323,MGG_02874,MGG_00371,MGG_17697,MGG_08643,MGG_05376,MGG_06065,MGG_11513,	0.000201114
Biological process	regulation of cell cycle checkpoint	GO:1901976	8	7.29188e-06	3.60961	16	253	117	6678	MGG_03388,MGG_01362,MGG_12537,MGG_06368,MGG_07456,MGG_03527,MGG_01816,MGG_10181,MGG_06421,MGG_10195,MGG_00345,MGG_04943,MGG_03696,MGG_03595,MGG_08643,MGG_05376,	0.000204448
Biological process	regulation of protein kinase activity	GO:0045859	10	7.41291e-06	1.96647	40	1161	117	6678	MGG_04235,MGG_07465,MGG_01362,MGG_12537,MGG_02329,MGG_06368,MGG_07456,MGG_07734,MGG_01079,MGG_01588,MGG_09869,MGG_06392,MGG_01816,MGG_10181,MGG_00446,MGG_05615,MGG_06421,MGG_01409,MGG_10195,MGG_14150,MGG_07667,MGG_06293,MGG_14002,MGG_00345,MGG_01159,MGG_04943,MGG_09714,MGG_03696,MGG_08345,MGG_08104,MGG_10323,MGG_02874,MGG_00371,MGG_03087,MGG_06198,MGG_03595,MGG_08643,MGG_05133,MGG_05376,MGG_04435,	0.000207282
Biological process	establishment of localization in cell	GO:0051649	4	7.54885e-06	1.49593	71	2709	117	6678	MGG_09923,MGG_03388,MGG_05203,MGG_02970,MGG_07465,MGG_01362,MGG_11201,MGG_12537,MGG_02329,MGG_02569,MGG_06368,MGG_07456,MGG_01079,MGG_09235,MGG_01472,MGG_02958,MGG_10492,MGG_01588,MGG_03527,MGG_06910,MGG_09869,MGG_06392,MGG_01816,MGG_10181,MGG_07119,MGG_03558,MGG_03151,MGG_06421,MGG_13217,MGG_01409,MGG_10195,MGG_04637,MGG_00157,MGG_14150,MGG_07547,MGG_12739,MGG_06971,MGG_09564,MGG_06293,MGG_00345…	0.000210516
Biological process	regulation of pinocytosis	GO:0048548	8	7.87588e-06	4.33918	13	171	117	6678	MGG_07465,MGG_01362,MGG_06368,MGG_01079,MGG_10181,MGG_06421,MGG_00345,MGG_04943,MGG_03696,MGG_08345,MGG_10323,MGG_17697,MGG_05376,	0.000219047
Biological process	regulation of protein serine/threonine kinase activity	GO:0071900	11	7.88464e-06	2.2984	30	745	117	6678	MGG_01362,MGG_12537,MGG_06368,MGG_07456,MGG_07734,MGG_01079,MGG_01588,MGG_09869,MGG_06392,MGG_01816,MGG_10181,MGG_00446,MGG_05615,MGG_06421,MGG_10195,MGG_14150,MGG_06293,MGG_00345,MGG_01159,MGG_04943,MGG_09714,MGG_03696,MGG_10323,MGG_02874,MGG_00371,MGG_03087,MGG_03595,MGG_08643,MGG_05376,MGG_04435,	0.000218704
Biological process	vesicle targeting	GO:0006903	3	8.06337e-06	3.5813	16	255	117	6678	MGG_01362,MGG_06368,MGG_07456,MGG_01079,MGG_01472,MGG_10492,MGG_06910,MGG_06392,MGG_06421,MGG_10195,MGG_12739,MGG_04943,MGG_03696,MGG_10323,MGG_03087,MGG_17697,	0.000223065
Biological process	regulation of protein export from nucleus	GO:0046825	10	8.06389e-06	3.78829	15	226	117	6678	MGG_03388,MGG_01362,MGG_06368,MGG_01079,MGG_01588,MGG_03527,MGG_10181,MGG_06421,MGG_00345,MGG_04943,MGG_02526,MGG_03696,MGG_10323,MGG_08643,MGG_05376,	0.000222486
Biological process	sexual sporulation resulting in formation of a cellular spore	GO:0043935	6	8.07454e-06	2.6394	24	519	117	6678	MGG_01362,MGG_02329,MGG_06368,MGG_07456,MGG_01079,MGG_01472,MGG_01588,MGG_01816,MGG_06421,MGG_10195,MGG_00345,MGG_01159,MGG_04943,MGG_00865,MGG_03696,MGG_08345,MGG_08104,MGG_10323,MGG_03087,MGG_02667,MGG_00522,MGG_03595,MGG_08643,MGG_05376,	0.000222189
Biological process	female meiotic nuclear division	GO:0007143	9	8.42846e-06	3.24096	18	317	117	6678	MGG_01362,MGG_06368,MGG_07456,MGG_01816,MGG_10181,MGG_01012,MGG_06421,MGG_10195,MGG_04637,MGG_00345,MGG_04943,MGG_03696,MGG_08345,MGG_03087,MGG_03595,MGG_08643,MGG_05376,MGG_08122,	0.000231314
Biological process	protein localization to cytoskeleton	GO:0044380	7	8.42846e-06	3.24096	18	317	117	6678	MGG_07465,MGG_01362,MGG_06368,MGG_07456,MGG_01079,MGG_01816,MGG_10181,MGG_06421,MGG_10195,MGG_04637,MGG_00345,MGG_04943,MGG_03696,MGG_08345,MGG_10323,MGG_08643,MGG_05376,MGG_04435,	0.000231314
Biological process	pollen tube growth	GO:0009860	7	8.50865e-06	3.7716	15	227	117	6678	MGG_07456,MGG_01079,MGG_06392,MGG_01816,MGG_10181,MGG_06421,MGG_10195,MGG_00345,MGG_02526,MGG_00865,MGG_03696,MGG_10323,MGG_05376,MGG_06065,MGG_11513,	0.000232286
Biological process	striated muscle tissue development	GO:0014706	6	8.51443e-06	2.49832	26	594	117	6678	MGG_03388,MGG_01362,MGG_12537,MGG_02329,MGG_05712,MGG_06368,MGG_07456,MGG_10492,MGG_06392,MGG_01816,MGG_10181,MGG_01012,MGG_06421,MGG_10195,MGG_04637,MGG_00345,MGG_04943,MGG_03696,MGG_10323,MGG_00371,MGG_06198,MGG_17697,MGG_03595,MGG_08643,MGG_05376,MGG_13020,	0.000231834
Biological process	positive regulation of cell division	GO:0051781	6	8.5323e-06	2.98832	20	382	117	6678	MGG_01362,MGG_06368,MGG_07456,MGG_01588,MGG_01816,MGG_10181,MGG_05615,MGG_03151,MGG_06421,MGG_10195,MGG_04637,MGG_00345,MGG_00743,MGG_04943,MGG_03696,MGG_10323,MGG_08643,MGG_05133,MGG_05376,MGG_04435,	0.000231712
Biological process	regulation of filamentous growth of a population of unicellular organisms in response to pH	GO:1900741	7	8.69298e-06	11.809	6	29	117	6678	MGG_06368,MGG_07456,MGG_01588,MGG_10195,MGG_00345,MGG_05376,	0.00023546
Biological process	positive regulation of filamentous growth of a population of unicellular organisms in response to pH	GO:1900743	8	8.69298e-06	11.809	6	29	117	6678	MGG_06368,MGG_07456,MGG_01588,MGG_10195,MGG_00345,MGG_05376,	0.00023546
Biological process	negative regulation of cysteine-type endopeptidase activity involved in apoptotic process	GO:0043154	12	8.90714e-06	3.55343	16	257	117	6678	MGG_07465,MGG_06368,MGG_01588,MGG_03527,MGG_01816,MGG_10181,MGG_06421,MGG_09564,MGG_00345,MGG_04943,MGG_03696,MGG_08345,MGG_05376,MGG_06065,MGG_11513,MGG_04435,	0.000240007
Biological process	regulation of autophagy	GO:0010506	7	8.9606e-06	2.20056	32	830	117	6678	MGG_04235,MGG_07465,MGG_01362,MGG_12537,MGG_00664,MGG_05712,MGG_02569,MGG_06368,MGG_07456,MGG_01079,MGG_10492,MGG_03527,MGG_01816,MGG_10181,MGG_06421,MGG_10195,MGG_04637,MGG_07547,MGG_07667,MGG_06971,MGG_00345,MGG_01677,MGG_04943,MGG_03696,MGG_08345,MGG_10323,MGG_02874,MGG_08643,MGG_05376,MGG_04160,MGG_14752,MGG_04435,	0.000240822
Biological process	establishment or maintenance of bipolar cell polarity	GO:0061245	4	8.97516e-06	3.75506	15	228	117	6678	MGG_01362,MGG_06368,MGG_10181,MGG_03151,MGG_06421,MGG_00345,MGG_04943,MGG_03696,MGG_10323,MGG_02875,MGG_00926,MGG_17697,MGG_08643,MGG_05376,MGG_13020,	0.00024059
Biological process	establishment of cell polarity	GO:0030010	4	9.07081e-06	2.55264	25	559	117	6678	MGG_07465,MGG_09125,MGG_01362,MGG_02569,MGG_06368,MGG_07456,MGG_01079,MGG_01588,MGG_01816,MGG_10181,MGG_06421,MGG_10195,MGG_00157,MGG_00345,MGG_01159,MGG_04943,MGG_03696,MGG_08345,MGG_10323,MGG_00371,MGG_00926,MGG_17697,MGG_08643,MGG_05376,MGG_04435,	0.000242527
Biological process	regulation of DNA-templated DNA replication	GO:0090329	9	9.1963e-06	3.22064	18	319	117	6678	MGG_07465,MGG_01362,MGG_01816,MGG_10181,MGG_05615,MGG_01012,MGG_06421,MGG_09564,MGG_00345,MGG_01159,MGG_04943,MGG_03696,MGG_08345,MGG_08643,MGG_05376,MGG_08122,MGG_13020,MGG_00518,	0.00024525
Biological process	dTTP biosynthetic process	GO:0006235	13	9.31699e-06	5.65118	10	101	117	6678	MGG_01362,MGG_02607,MGG_06368,MGG_10181,MGG_06421,MGG_00345,MGG_01159,MGG_04943,MGG_03696,MGG_05376,	0.000247832
Biological process	cell cycle switching	GO:0060184	4	9.31699e-06	5.65118	10	101	117	6678	MGG_01362,MGG_00664,MGG_04985,MGG_07734,MGG_10181,MGG_06421,MGG_04943,MGG_03696,MGG_03595,MGG_04160,	0.000247832
Biological process	spindle elongation	GO:0051231	4	9.35794e-06	3.53965	16	258	117	6678	MGG_01362,MGG_06368,MGG_07456,MGG_01816,MGG_10181,MGG_06421,MGG_10195,MGG_04637,MGG_06293,MGG_00345,MGG_01159,MGG_04943,MGG_03696,MGG_03595,MGG_08643,MGG_05376,	0.000247651
Biological process	regulation of mRNA catabolic process	GO:0061013	9	9.40553e-06	2.42689	27	635	117	6678	MGG_09923,MGG_03388,MGG_07465,MGG_01362,MGG_12537,MGG_04985,MGG_06368,MGG_01079,MGG_06392,MGG_01816,MGG_10181,MGG_01012,MGG_02217,MGG_07547,MGG_12739,MGG_00345,MGG_01159,MGG_04943,MGG_03696,MGG_08345,MGG_01666,MGG_06318,MGG_03595,MGG_08643,MGG_05376,MGG_16887,MGG_13020,	0.000248277
Biological process	cell development	GO:0048468	4	9.47854e-06	1.44258	76	3007	117	6678	MGG_03388,MGG_05203,MGG_07465,MGG_01362,MGG_11201,MGG_12537,MGG_00664,MGG_04985,MGG_02329,MGG_02569,MGG_06368,MGG_07456,MGG_01079,MGG_09235,MGG_01472,MGG_10492,MGG_01588,MGG_03527,MGG_06910,MGG_09869,MGG_06392,MGG_01816,MGG_10181,MGG_01419,MGG_00446,MGG_03151,MGG_01012,MGG_06421,MGG_13217,MGG_01409,MGG_10195,MGG_04637,MGG_06936,MGG_00157,MGG_02217,MGG_06971,MGG_09564,MGG_06293,MGG_14002,MGG_00345…	0.000249569
Biological process	positive regulation of cellular process	GO:0048522	5	9.48238e-06	1.31001	93	4052	117	6678	MGG_09923,MGG_03388,MGG_05203,MGG_04235,MGG_02970,MGG_07465,MGG_01362,MGG_11201,MGG_12537,MGG_00664,MGG_04985,MGG_02329,MGG_05712,MGG_02569,MGG_06368,MGG_07456,MGG_07734,MGG_01079,MGG_09235,MGG_01472,MGG_10492,MGG_01588,MGG_03527,MGG_06910,MGG_09869,MGG_06392,MGG_01816,MGG_10181,MGG_07119,MGG_00446,MGG_05615,MGG_03151,MGG_01012,MGG_06421,MGG_13217,MGG_01409,MGG_10195,MGG_04637,MGG_06936,MGG_00157…	0.000249039
Biological process	regulation of intracellular signal transduction	GO:1902531	7	9.5028e-06	1.60479	60	2134	117	6678	MGG_03388,MGG_04235,MGG_02970,MGG_07465,MGG_01362,MGG_12537,MGG_00664,MGG_02329,MGG_05712,MGG_02569,MGG_06368,MGG_07456,MGG_01079,MGG_01472,MGG_01588,MGG_03527,MGG_06910,MGG_06392,MGG_01816,MGG_10181,MGG_03151,MGG_01012,MGG_06421,MGG_13217,MGG_01409,MGG_10195,MGG_04637,MGG_03705,MGG_00157,MGG_07547,MGG_09564,MGG_14002,MGG_00345,MGG_01677,MGG_01159,MGG_03611,MGG_00743,MGG_04943,MGG_09714,MGG_03696…	0.000248945
Biological process	maintenance of cell polarity	GO:0030011	4	9.5195e-06	5.06328	11	124	117	6678	MGG_06368,MGG_10181,MGG_06421,MGG_00345,MGG_10323,MGG_03087,MGG_00926,MGG_17697,MGG_08643,MGG_05376,MGG_13020,	0.000248754
Biological process	positive regulation of smoothened signaling pathway	GO:0045880	8	9.52599e-06	4.26437	13	174	117	6678	MGG_06368,MGG_07456,MGG_01079,MGG_03527,MGG_10181,MGG_06421,MGG_10195,MGG_00345,MGG_03696,MGG_10323,MGG_00371,MGG_08643,MGG_05376,	0.000248298
Biological process	regulation of cell communication	GO:0010646	5	9.93595e-06	1.4325	77	3068	117	6678	MGG_03388,MGG_04235,MGG_02970,MGG_07465,MGG_01362,MGG_12537,MGG_00664,MGG_04985,MGG_02329,MGG_05712,MGG_02569,MGG_06368,MGG_07456,MGG_01079,MGG_09235,MGG_01472,MGG_10492,MGG_01588,MGG_03527,MGG_06910,MGG_06392,MGG_01816,MGG_10181,MGG_00446,MGG_03151,MGG_01012,MGG_06421,MGG_13217,MGG_01409,MGG_10195,MGG_04637,MGG_06936,MGG_03705,MGG_00157,MGG_02217,MGG_08636,MGG_07547,MGG_12739,MGG_06971,MGG_09564…	0.000258335
Biological process	regulation of establishment of protein localization to mitochondrion	GO:1903747	8	9.9946e-06	4.5968	12	149	117	6678	MGG_07465,MGG_01362,MGG_03527,MGG_01409,MGG_04943,MGG_03696,MGG_08345,MGG_10323,MGG_04054,MGG_06065,MGG_11513,MGG_04435,	0.00025921
Biological process	purine deoxyribonucleoside triphosphate metabolic process	GO:0009215	10	1.0179e-05	5.59578	10	102	117	6678	MGG_01362,MGG_02607,MGG_06368,MGG_01816,MGG_10181,MGG_06421,MGG_04943,MGG_03696,MGG_10323,MGG_05376,	0.000263335
Biological process	positive regulation of vacuole organization	GO:0044090	8	1.0179e-05	5.59578	10	102	117	6678	MGG_06368,MGG_07456,MGG_01079,MGG_10181,MGG_10195,MGG_04637,MGG_07667,MGG_00345,MGG_10323,MGG_05376,	0.000263335
Biological process	immune response-activating cell surface receptor signaling pathway	GO:0002429	9	1.02101e-05	2.47333	26	600	117	6678	MGG_03388,MGG_02970,MGG_01362,MGG_12537,MGG_06368,MGG_01079,MGG_01588,MGG_03527,MGG_01816,MGG_10181,MGG_06421,MGG_00157,MGG_12739,MGG_00345,MGG_04943,MGG_09714,MGG_03696,MGG_10323,MGG_00371,MGG_06198,MGG_08643,MGG_05133,MGG_05376,MGG_06065,MGG_11513,MGG_04435,	0.000262828
Biological process	regulation of macroautophagy	GO:0016241	8	1.02184e-05	2.75976	22	455	117	6678	MGG_04235,MGG_01362,MGG_00664,MGG_02569,MGG_06368,MGG_07456,MGG_01079,MGG_10492,MGG_03527,MGG_01816,MGG_10181,MGG_06421,MGG_10195,MGG_04637,MGG_07667,MGG_06971,MGG_00345,MGG_04943,MGG_03696,MGG_10323,MGG_08643,MGG_05376,	0.00026239
Biological process	nitrogen compound transport	GO:0071705	5	1.02321e-05	1.43157	77	3070	117	6678	MGG_09923,MGG_03388,MGG_05203,MGG_02970,MGG_07465,MGG_01362,MGG_11201,MGG_12537,MGG_00664,MGG_02329,MGG_05712,MGG_05714,MGG_02569,MGG_06368,MGG_07456,MGG_01079,MGG_09235,MGG_01472,MGG_02958,MGG_10492,MGG_01588,MGG_03527,MGG_06910,MGG_09869,MGG_06392,MGG_01816,MGG_10181,MGG_07119,MGG_00446,MGG_01012,MGG_06421,MGG_13217,MGG_01409,MGG_10195,MGG_00157,MGG_14150,MGG_08636,MGG_07547,MGG_12739,MGG_07667…	0.000262094
Biological process	R7 cell differentiation	GO:0045466	9	1.02856e-05	5.02277	11	125	117	6678	MGG_02970,MGG_01362,MGG_07456,MGG_01079,MGG_03527,MGG_01816,MGG_10195,MGG_04943,MGG_03696,MGG_10323,MGG_00371,	0.000262815
Biological process	chlamydospore formation	GO:0001410	7	1.03501e-05	6.34188	9	81	117	6678	MGG_01362,MGG_06368,MGG_01588,MGG_10181,MGG_01012,MGG_04943,MGG_03696,MGG_03087,MGG_05376,	0.000263814
Biological process	positive regulation of binding	GO:0051099	5	1.0521e-05	2.46922	26	601	117	6678	MGG_07465,MGG_01362,MGG_12537,MGG_04985,MGG_06368,MGG_07456,MGG_01079,MGG_03527,MGG_01816,MGG_10181,MGG_01012,MGG_06421,MGG_10195,MGG_02217,MGG_09564,MGG_00345,MGG_04943,MGG_03696,MGG_08345,MGG_10323,MGG_06318,MGG_06198,MGG_03595,MGG_08643,MGG_05376,MGG_06065,	0.000267513
Biological process	regulation of supramolecular fiber organization	GO:1902903	6	1.0583e-05	2.26496	30	756	117	6678	MGG_07465,MGG_09125,MGG_01362,MGG_12537,MGG_06368,MGG_07456,MGG_01588,MGG_03527,MGG_01816,MGG_01419,MGG_06421,MGG_10195,MGG_02217,MGG_12739,MGG_00345,MGG_04943,MGG_09714,MGG_03696,MGG_08345,MGG_08104,MGG_11497,MGG_10323,MGG_02875,MGG_00371,MGG_06198,MGG_17697,MGG_05376,MGG_06065,MGG_11513,MGG_04435,	0.000268432
Biological process	regulation of metaphase/anaphase transition of cell cycle	GO:1902099	9	1.08169e-05	2.84032	21	422	117	6678	MGG_07465,MGG_01362,MGG_02569,MGG_06368,MGG_07456,MGG_03527,MGG_01816,MGG_10181,MGG_07119,MGG_05615,MGG_01012,MGG_06421,MGG_10195,MGG_06293,MGG_00345,MGG_04943,MGG_03696,MGG_08345,MGG_03595,MGG_08643,MGG_05376,	0.000273693
Biological process	cytoskeleton organization	GO:0007010	6	1.08634e-05	1.64928	56	1938	117	6678	MGG_05203,MGG_02970,MGG_07465,MGG_09125,MGG_01362,MGG_12537,MGG_02569,MGG_06368,MGG_07456,MGG_01079,MGG_01588,MGG_03527,MGG_06392,MGG_01816,MGG_10181,MGG_01419,MGG_03558,MGG_03151,MGG_01012,MGG_06421,MGG_10195,MGG_04637,MGG_00157,MGG_02217,MGG_12739,MGG_06293,MGG_00345,MGG_01159,MGG_03611,MGG_04943,MGG_02526,MGG_09714,MGG_03696,MGG_08345,MGG_08104,MGG_11497,MGG_10323,MGG_02875,MGG_02874,MGG_00371…	0.000274202
Biological process	positive regulation of cellular component biogenesis	GO:0044089	6	1.10589e-05	2.10707	34	921	117	6678	MGG_03388,MGG_07465,MGG_01362,MGG_02569,MGG_06368,MGG_07456,MGG_01079,MGG_01588,MGG_03527,MGG_01816,MGG_10181,MGG_00446,MGG_03151,MGG_06421,MGG_10195,MGG_04637,MGG_02217,MGG_07667,MGG_00345,MGG_04943,MGG_09714,MGG_03696,MGG_08345,MGG_11497,MGG_10323,MGG_03087,MGG_06198,MGG_17697,MGG_08643,MGG_05376,MGG_06065,MGG_11513,MGG_13020,MGG_04435,	0.000278458
Biological process	dTTP metabolic process	GO:0046075	12	1.11091e-05	5.54145	10	103	117	6678	MGG_01362,MGG_02607,MGG_06368,MGG_10181,MGG_06421,MGG_00345,MGG_01159,MGG_04943,MGG_03696,MGG_05376,	0.000279046
Biological process	cell cycle G2/M phase transition	GO:0044839	5	1.11953e-05	2.40418	27	641	117	6678	MGG_09923,MGG_07465,MGG_01362,MGG_06368,MGG_07456,MGG_07734,MGG_01079,MGG_01588,MGG_03527,MGG_01816,MGG_10181,MGG_05615,MGG_06421,MGG_10195,MGG_04637,MGG_14150,MGG_00345,MGG_01159,MGG_04943,MGG_03696,MGG_08345,MGG_10323,MGG_03595,MGG_08643,MGG_05376,MGG_06065,MGG_11513,	0.00028053
Biological process	growth	GO:0040007	2	1.13229e-05	1.57349	62	2249	117	6678	MGG_03388,MGG_04235,MGG_07465,MGG_09125,MGG_01362,MGG_11201,MGG_12537,MGG_04985,MGG_02329,MGG_05712,MGG_05714,MGG_02569,MGG_06368,MGG_07456,MGG_01079,MGG_09235,MGG_10492,MGG_01588,MGG_03527,MGG_06392,MGG_01816,MGG_10181,MGG_03558,MGG_03151,MGG_01012,MGG_06421,MGG_01409,MGG_10195,MGG_04637,MGG_00157,MGG_14150,MGG_06293,MGG_00345,MGG_01159,MGG_03611,MGG_00743,MGG_04943,MGG_02526,MGG_00865,MGG_09714…	0.000283045
Biological process	sister chromatid biorientation	GO:0031134	5	1.14592e-05	4.53591	12	151	117	6678	MGG_01362,MGG_06368,MGG_01816,MGG_10181,MGG_06421,MGG_04637,MGG_00345,MGG_04943,MGG_03696,MGG_03595,MGG_08643,MGG_05376,	0.000285763
Biological process	anatomical structure morphogenesis	GO:0009653	3	1.15817e-05	1.39506	81	3314	117	6678	MGG_03388,MGG_02970,MGG_07465,MGG_09125,MGG_01362,MGG_11201,MGG_12537,MGG_00664,MGG_04985,MGG_02329,MGG_05712,MGG_02569,MGG_06368,MGG_07456,MGG_07734,MGG_01079,MGG_01472,MGG_10492,MGG_01588,MGG_03527,MGG_06910,MGG_09869,MGG_06392,MGG_01816,MGG_10181,MGG_01419,MGG_00446,MGG_03558,MGG_05615,MGG_03151,MGG_01012,MGG_06421,MGG_13217,MGG_01409,MGG_10195,MGG_04637,MGG_06936,MGG_00157,MGG_14150,MGG_02217…	0.000288127
Biological process	negative regulation of protein transport	GO:0051224	9	1.1622e-05	2.92702	20	390	117	6678	MGG_01362,MGG_06368,MGG_07456,MGG_01079,MGG_10492,MGG_01588,MGG_03527,MGG_10181,MGG_06421,MGG_10195,MGG_14150,MGG_00345,MGG_04943,MGG_03696,MGG_10323,MGG_02874,MGG_00926,MGG_03595,MGG_08643,MGG_05376,	0.000288436
Biological process	axis specification	GO:0009798	4	1.16336e-05	2.51662	25	567	117	6678	MGG_03388,MGG_07465,MGG_01362,MGG_04985,MGG_02569,MGG_06368,MGG_07456,MGG_01079,MGG_01588,MGG_03527,MGG_06392,MGG_01816,MGG_10181,MGG_00446,MGG_06421,MGG_10195,MGG_00345,MGG_04943,MGG_03696,MGG_08345,MGG_10323,MGG_08643,MGG_05133,MGG_05376,MGG_04435,	0.000288036
Biological process	antigen receptor-mediated signaling pathway	GO:0050851	10	1.19678e-05	2.65206	23	495	117	6678	MGG_03388,MGG_02970,MGG_01362,MGG_12537,MGG_06368,MGG_01079,MGG_01588,MGG_03527,MGG_10181,MGG_06421,MGG_00157,MGG_12739,MGG_00345,MGG_04943,MGG_03696,MGG_00371,MGG_06198,MGG_08643,MGG_05133,MGG_05376,MGG_06065,MGG_11513,MGG_04435,	0.000295606
Biological process	positive regulation of protein targeting to mitochondrion	GO:1903955	12	1.19803e-05	4.94367	11	127	117	6678	MGG_07465,MGG_01362,MGG_03527,MGG_01409,MGG_04943,MGG_03696,MGG_08345,MGG_10323,MGG_04054,MGG_06065,MGG_11513,	0.00029521
Biological process	DNA endoreduplication	GO:0042023	11	1.21117e-05	5.48817	10	104	117	6678	MGG_07465,MGG_01362,MGG_05615,MGG_09564,MGG_04943,MGG_03696,MGG_08345,MGG_03595,MGG_08643,MGG_08122,	0.000297741
Biological process	photoreceptor cell differentiation	GO:0046530	6	1.21608e-05	2.72977	22	460	117	6678	MGG_02970,MGG_07465,MGG_01362,MGG_02569,MGG_06368,MGG_07456,MGG_01079,MGG_01588,MGG_03527,MGG_01816,MGG_10181,MGG_03151,MGG_06421,MGG_10195,MGG_00345,MGG_04943,MGG_03696,MGG_08345,MGG_10323,MGG_00371,MGG_08643,MGG_05376,	0.00029824
Biological process	neural tube formation	GO:0001841	7	1.21651e-05	3.30037	17	294	117	6678	MGG_07465,MGG_01362,MGG_12537,MGG_06368,MGG_01079,MGG_06910,MGG_10181,MGG_06421,MGG_14150,MGG_09564,MGG_00345,MGG_04943,MGG_03696,MGG_10323,MGG_08643,MGG_05376,MGG_04435,	0.000297643
Biological process	pyrimidine deoxyribonucleoside triphosphate metabolic process	GO:0009211	10	1.21972e-05	4.16854	13	178	117	6678	MGG_01362,MGG_02607,MGG_02329,MGG_06368,MGG_01816,MGG_10181,MGG_06421,MGG_00345,MGG_01159,MGG_04943,MGG_03696,MGG_10323,MGG_05376,	0.000297727
Biological process	meiotic spindle assembly	GO:0090306	10	1.22596e-05	4.50607	12	152	117	6678	MGG_01362,MGG_06368,MGG_01816,MGG_10181,MGG_06421,MGG_00345,MGG_04943,MGG_03696,MGG_03087,MGG_03595,MGG_08643,MGG_05376,	0.000298547
Biological process	metaphase/anaphase transition of cell cycle	GO:0044784	9	1.25056e-05	2.81365	21	426	117	6678	MGG_07465,MGG_01362,MGG_02569,MGG_06368,MGG_07456,MGG_03527,MGG_01816,MGG_10181,MGG_07119,MGG_05615,MGG_01012,MGG_06421,MGG_10195,MGG_06293,MGG_00345,MGG_04943,MGG_03696,MGG_08345,MGG_03595,MGG_08643,MGG_05376,	0.000303825
Biological process	positive regulation of autophagosome assembly	GO:2000786	10	1.26636e-05	6.18906	9	83	117	6678	MGG_06368,MGG_07456,MGG_01079,MGG_10181,MGG_10195,MGG_04637,MGG_07667,MGG_00345,MGG_05376,	0.000306944
Biological process	regulation of response to stimulus	GO:0048583	4	1.27585e-05	1.36906	84	3502	117	6678	MGG_03388,MGG_04235,MGG_02970,MGG_07465,MGG_01362,MGG_11201,MGG_12537,MGG_00664,MGG_04985,MGG_02329,MGG_05712,MGG_02569,MGG_06368,MGG_07456,MGG_01079,MGG_09235,MGG_01472,MGG_10492,MGG_01588,MGG_03527,MGG_06910,MGG_06392,MGG_01816,MGG_10181,MGG_00446,MGG_03151,MGG_01012,MGG_06421,MGG_13217,MGG_01409,MGG_10195,MGG_04637,MGG_06936,MGG_03705,MGG_00157,MGG_02217,MGG_08636,MGG_07547,MGG_12739,MGG_07667…	0.000308523
Biological process	positive regulation of GTPase activity	GO:0043547	7	1.27857e-05	2.64139	23	497	117	6678	MGG_07465,MGG_01362,MGG_06368,MGG_01588,MGG_03527,MGG_06910,MGG_06421,MGG_00157,MGG_00345,MGG_03611,MGG_04943,MGG_03696,MGG_08345,MGG_11497,MGG_10323,MGG_00371,MGG_06198,MGG_03595,MGG_08643,MGG_05376,MGG_04160,MGG_13020,MGG_04435,	0.000308462
Biological process	ascospore formation	GO:0030437	7	1.30273e-05	2.71795	22	462	117	6678	MGG_01362,MGG_02329,MGG_06368,MGG_07456,MGG_01079,MGG_01472,MGG_01588,MGG_01816,MGG_06421,MGG_10195,MGG_00345,MGG_04943,MGG_00865,MGG_03696,MGG_08104,MGG_10323,MGG_03087,MGG_02667,MGG_00522,MGG_03595,MGG_08643,MGG_05376,	0.000313563
Biological process	positive regulation of cell cycle checkpoint	GO:1901978	9	1.31913e-05	5.4359	10	105	117	6678	MGG_01362,MGG_06368,MGG_01816,MGG_10181,MGG_06421,MGG_00345,MGG_04943,MGG_03696,MGG_08643,MGG_05376,	0.000316776
Biological process	immune response-regulating cell surface receptor signaling pathway	GO:0002768	7	1.32919e-05	2.38188	27	647	117	6678	MGG_03388,MGG_02970,MGG_01362,MGG_12537,MGG_06368,MGG_01079,MGG_01588,MGG_03527,MGG_01816,MGG_10181,MGG_01012,MGG_06421,MGG_00157,MGG_12739,MGG_00345,MGG_04943,MGG_09714,MGG_03696,MGG_10323,MGG_00371,MGG_06198,MGG_08643,MGG_05133,MGG_05376,MGG_06065,MGG_11513,MGG_04435,	0.000318454
Biological process	nucleocytoplasmic transport	GO:0006913	7	1.32948e-05	2.05736	35	971	117	6678	MGG_09923,MGG_03388,MGG_05203,MGG_01362,MGG_11201,MGG_12537,MGG_06368,MGG_07456,MGG_01079,MGG_01588,MGG_03527,MGG_01816,MGG_10181,MGG_07119,MGG_06421,MGG_13217,MGG_10195,MGG_14150,MGG_06293,MGG_00345,MGG_01677,MGG_04943,MGG_02526,MGG_03696,MGG_08104,MGG_10323,MGG_00977,MGG_00371,MGG_03595,MGG_08643,MGG_05376,MGG_04160,MGG_06065,MGG_11513,MGG_10148,	0.000317789
Biological process	regulation of RNA stability	GO:0043487	8	1.3654e-05	2.6308	23	499	117	6678	MGG_09923,MGG_03388,MGG_07465,MGG_01362,MGG_12537,MGG_04985,MGG_06368,MGG_06392,MGG_01816,MGG_10181,MGG_01012,MGG_13217,MGG_02217,MGG_00345,MGG_04943,MGG_03696,MGG_08345,MGG_01666,MGG_06318,MGG_08643,MGG_05376,MGG_16887,MGG_13020,	0.000325624
Biological process	regulation of protein localization to cell cortex	GO:1904776	8	1.3977e-05	6.11538	9	84	117	6678	MGG_01362,MGG_06368,MGG_01588,MGG_06421,MGG_00345,MGG_04943,MGG_03696,MGG_08643,MGG_05376,	0.000332562
Biological process	dauer larval development	GO:0040024	7	1.40086e-05	4.44755	12	154	117	6678	MGG_06368,MGG_07456,MGG_01588,MGG_10181,MGG_06421,MGG_10195,MGG_06971,MGG_00345,MGG_04943,MGG_03696,MGG_02875,MGG_05376,	0.000332552
Biological process	regulation of sorocarp development	GO:0031156	5	1.40086e-05	4.44755	12	154	117	6678	MGG_01362,MGG_06368,MGG_07456,MGG_01816,MGG_10181,MGG_06421,MGG_10195,MGG_00345,MGG_04943,MGG_03696,MGG_08643,MGG_05376,	0.000332552
[truncated: 2,968 more rows]

## Sheet: Sheet4
Genetic interactors of MoKin1
[truncated: 143 more rows]

[truncated: 3 more sheets: Sheet5, Sheet6, Sheet7]
