# Supplementary material for: Multi-omics analysis revealed that the protein kinase MoKin1 affected the cellular response to endoplasmic reticulum stress in the rice blast fungus, Magnaporthe oryzae
Source: BMC Genomics. 2024 May 7;25:449. doi: 10.1186/s12864-024-10337-8 (PMC11077741; doi:10.1186/s12864-024-10337-8)
Supplement: Supplementary file 6 — Supplementary Material 6 [file 12864_2024_10337_MOESM6_ESM.xlsx]

## Sheet: Sheet
			Table S2 Comprehensive analysis of phosphoproteomic data in MoKin1 deletion mutant
		Sheet	Description
		Sheet1	Integrated information on phosphoproteomic data
		Sheet2	up-regulated phosphoproteins in MoKin1_vs_Ku80
		Sheet3	KEGG enrichment of proteins with phosphorylated up-regulated
		Sheet4	GO annotation of proteins with phosphorylated up-regulated
		Sheet5	GO enrichment of proteins with phosphorylated up-regulated
		Sheet6	down-regulated phosphoproteins in MoKin1_vs_Ku80
		Sheet7	KEGG enrichment of proteins with phosphorylated down-regulated
		Sheet8	GO annotation of proteins with phosphorylated down-regulated
		Sheet9	GO enrichment of proteins with phosphorylated down-regulated

## Sheet: Sheet1
Integrated information on phosphoproteomic data
Protein	Protein Name	Gene Name	Function	Mol weight [kDa]	Sequence length	Proteins	Positions within Proteins	Fasta headers	Leading proteins	Positions within Leading proteins	Position	Amino acid	Sequence window	Score	Score for localization	Phospho (STY) Probabilities	Phospho (STY) Score diffs	Position in peptide	Charge	Mass error [ppm]	Intensity Kin1-1	Intensity Kin1-2	Intensity Kin1-3	Intensity Ku80-1	Intensity Ku80-2	Intensity Ku80-3	Identified or Quantified peptide	GO annotations	KO(Name)	Pathways	Subcellular localization	Domain
A0A151V4I6	polynucleotide adenylyltransferase	MGG_09124		145.49	1339	tr|A0A151V4I6|A0A151V4I6_MAGO7;tr|Q2KEW4|Q2KEW4_MAGO7	980;1115	tr|A0A151V4I6|A0A151V4I6_MAGO7 polynucleotide adenylyltransferase OS=Magnaporthe oryzae (strain 70-15 / ATCC MYA-4617 / FGSC 8958) OX=242507 GN=MGG_09124 PE=3 SV=1;tr|Q2KEW4|Q2KEW4_MAGO7 polynucleotide adenylyltransferase OS=Magnaporthe oryzae (strain 70-1	tr|A0A151V4I6|A0A151V4I6_MAGO7	980	980	S	FGDMSQNTFARRRLSSDHQSPQSILDRRMKR	55.866	55.866	RLS(0.5)S(0.5)DHQSPQSILDR	RLS(0)S(0)DHQS(-34)PQS(-54)ILDR	4	3	-0.61611				272670			Identified	GO:0016779(MF:nucleotidyltransferase activity)				PF01909(Nucleotidyltransferase domain);PF03828(Cid1 family poly A polymerase)
A0A151V4I6	polynucleotide adenylyltransferase	MGG_09124		145.49	1339	tr|A0A151V4I6|A0A151V4I6_MAGO7;tr|Q2KEW4|Q2KEW4_MAGO7	198;333	tr|A0A151V4I6|A0A151V4I6_MAGO7 polynucleotide adenylyltransferase OS=Magnaporthe oryzae (strain 70-15 / ATCC MYA-4617 / FGSC 8958) OX=242507 GN=MGG_09124 PE=3 SV=1;tr|Q2KEW4|Q2KEW4_MAGO7 polynucleotide adenylyltransferase OS=Magnaporthe oryzae (strain 70-1	tr|A0A151V4I6|A0A151V4I6_MAGO7	198	198	S	PPKQAPAARLPAVQASSVPSTPHQHARNYSF	46.353	34.579	LPAVQAS(0.494)S(0.494)VPS(0.008)T(0.004)PHQHAR	LPAVQAS(0)S(0)VPS(-18)T(-21)PHQHAR	7	4	0.26007							Identified	GO:0016779(MF:nucleotidyltransferase activity)				PF01909(Nucleotidyltransferase domain);PF03828(Cid1 family poly A polymerase)
A0A151V4I6	polynucleotide adenylyltransferase	MGG_09124		145.49	1339	tr|A0A151V4I6|A0A151V4I6_MAGO7;tr|Q2KEW4|Q2KEW4_MAGO7	997;1132	tr|A0A151V4I6|A0A151V4I6_MAGO7 polynucleotide adenylyltransferase OS=Magnaporthe oryzae (strain 70-15 / ATCC MYA-4617 / FGSC 8958) OX=242507 GN=MGG_09124 PE=3 SV=1;tr|Q2KEW4|Q2KEW4_MAGO7 polynucleotide adenylyltransferase OS=Magnaporthe oryzae (strain 70-1	tr|A0A151V4I6|A0A151V4I6_MAGO7	997	997	S	HQSPQSILDRRMKRTSRSPSPLGHARAFSVG	76.196	76.196	T(0.017)S(0.719)RS(0.294)PS(0.97)PLGHAR	T(-16)S(4.2)RS(-4.2)PS(14)PLGHAR	2	3	-0.016417		118350		206090			Identified	GO:0016779(MF:nucleotidyltransferase activity)				PF01909(Nucleotidyltransferase domain);PF03828(Cid1 family poly A polymerase)
A0A151V4I6	polynucleotide adenylyltransferase	MGG_09124		145.49	1339	tr|A0A151V4I6|A0A151V4I6_MAGO7;tr|Q2KEW4|Q2KEW4_MAGO7	999;1134	tr|A0A151V4I6|A0A151V4I6_MAGO7 polynucleotide adenylyltransferase OS=Magnaporthe oryzae (strain 70-15 / ATCC MYA-4617 / FGSC 8958) OX=242507 GN=MGG_09124 PE=3 SV=1;tr|Q2KEW4|Q2KEW4_MAGO7 polynucleotide adenylyltransferase OS=Magnaporthe oryzae (strain 70-1	tr|A0A151V4I6|A0A151V4I6_MAGO7	999	999	S	SPQSILDRRMKRTSRSPSPLGHARAFSVGTA	47.561	46.768	T(0.037)S(0.208)RS(0.773)PS(0.981)PLGHAR	T(-14)S(-5.9)RS(5.9)PS(19)PLGHAR	4	3	0.78725		118350		336160	233110		Quantified	GO:0016779(MF:nucleotidyltransferase activity)				PF01909(Nucleotidyltransferase domain);PF03828(Cid1 family poly A polymerase)
A0A151V4I6	polynucleotide adenylyltransferase	MGG_09124		145.49	1339	tr|A0A151V4I6|A0A151V4I6_MAGO7;tr|Q2KEW4|Q2KEW4_MAGO7	984;1119	tr|A0A151V4I6|A0A151V4I6_MAGO7 polynucleotide adenylyltransferase OS=Magnaporthe oryzae (strain 70-15 / ATCC MYA-4617 / FGSC 8958) OX=242507 GN=MGG_09124 PE=3 SV=1;tr|Q2KEW4|Q2KEW4_MAGO7 polynucleotide adenylyltransferase OS=Magnaporthe oryzae (strain 70-1	tr|A0A151V4I6|A0A151V4I6_MAGO7	984	984	S	SQNTFARRRLSSDHQSPQSILDRRMKRTSRS	25.883	25.883	LS(0.019)S(0.392)DHQS(0.5)PQS(0.088)ILDR	LS(-14)S(-1.1)DHQS(1.1)PQS(-7.5)ILDR	7	3	-0.37569							Identified	GO:0016779(MF:nucleotidyltransferase activity)				PF01909(Nucleotidyltransferase domain);PF03828(Cid1 family poly A polymerase)
A0A151V4I6	polynucleotide adenylyltransferase	MGG_09124		145.49	1339	tr|A0A151V4I6|A0A151V4I6_MAGO7;tr|Q2KEW4|Q2KEW4_MAGO7	84;219	tr|A0A151V4I6|A0A151V4I6_MAGO7 polynucleotide adenylyltransferase OS=Magnaporthe oryzae (strain 70-15 / ATCC MYA-4617 / FGSC 8958) OX=242507 GN=MGG_09124 PE=3 SV=1;tr|Q2KEW4|Q2KEW4_MAGO7 polynucleotide adenylyltransferase OS=Magnaporthe oryzae (strain 70-1	tr|A0A151V4I6|A0A151V4I6_MAGO7	84	84	S	APGRAGGGGGGGLQGSPTAPAKSRSRSSSKV	51.785	40.324	AGGGGGGGLQGS(0.851)PT(0.149)APAK	AGGGGGGGLQGS(7.6)PT(-7.6)APAK	12	2	1.4941					51861	45838	Quantified	GO:0016779(MF:nucleotidyltransferase activity)				PF01909(Nucleotidyltransferase domain);PF03828(Cid1 family poly A polymerase)
A0A151V4I6	polynucleotide adenylyltransferase	MGG_09124		145.49	1339	tr|A0A151V4I6|A0A151V4I6_MAGO7;tr|Q2KEW4|Q2KEW4_MAGO7	979;1114	tr|A0A151V4I6|A0A151V4I6_MAGO7 polynucleotide adenylyltransferase OS=Magnaporthe oryzae (strain 70-15 / ATCC MYA-4617 / FGSC 8958) OX=242507 GN=MGG_09124 PE=3 SV=1;tr|Q2KEW4|Q2KEW4_MAGO7 polynucleotide adenylyltransferase OS=Magnaporthe oryzae (strain 70-1	tr|A0A151V4I6|A0A151V4I6_MAGO7	979	979	S	SFGDMSQNTFARRRLSSDHQSPQSILDRRMK	55.866	55.866	RLS(0.5)S(0.5)DHQSPQSILDR	RLS(0)S(0)DHQS(-34)PQS(-54)ILDR	3	3	-0.61611				272670			Identified	GO:0016779(MF:nucleotidyltransferase activity)				PF01909(Nucleotidyltransferase domain);PF03828(Cid1 family poly A polymerase)
A0A151V4I6	polynucleotide adenylyltransferase	MGG_09124		145.49	1339	tr|A0A151V4I6|A0A151V4I6_MAGO7;tr|Q2KEW4|Q2KEW4_MAGO7	922;1057	tr|A0A151V4I6|A0A151V4I6_MAGO7 polynucleotide adenylyltransferase OS=Magnaporthe oryzae (strain 70-15 / ATCC MYA-4617 / FGSC 8958) OX=242507 GN=MGG_09124 PE=3 SV=1;tr|Q2KEW4|Q2KEW4_MAGO7 polynucleotide adenylyltransferase OS=Magnaporthe oryzae (strain 70-1	tr|A0A151V4I6|A0A151V4I6_MAGO7	922	922	S	EEVIDTDFEGKSSSDSPPPIMEDSHTGYVGY	88.32	88.32	S(0.009)S(0.009)S(0.064)DS(0.919)PPPIMEDSHTGYVGYYLNDGSNPIK	S(-20)S(-20)S(-12)DS(12)PPPIMEDS(-48)HT(-52)GY(-56)VGY(-72)Y(-77)LNDGS(-83)NPIK	5	3	-0.58159		503840	545340				Quantified	GO:0016779(MF:nucleotidyltransferase activity)				PF01909(Nucleotidyltransferase domain);PF03828(Cid1 family poly A polymerase)
A0A151V4I6	polynucleotide adenylyltransferase	MGG_09124		145.49	1339	tr|A0A151V4I6|A0A151V4I6_MAGO7;tr|Q2KEW4|Q2KEW4_MAGO7	202;337	tr|A0A151V4I6|A0A151V4I6_MAGO7 polynucleotide adenylyltransferase OS=Magnaporthe oryzae (strain 70-15 / ATCC MYA-4617 / FGSC 8958) OX=242507 GN=MGG_09124 PE=3 SV=1;tr|Q2KEW4|Q2KEW4_MAGO7 polynucleotide adenylyltransferase OS=Magnaporthe oryzae (strain 70-1	tr|A0A151V4I6|A0A151V4I6_MAGO7	202	202	S	APAARLPAVQASSVPSTPHQHARNYSFEDRE	24.922	16.131	LPAVQAS(0.037)S(0.037)VPS(0.463)T(0.463)PHQHAR	LPAVQAS(-11)S(-11)VPS(0)T(0)PHQHAR	11	3	-0.30844							Identified	GO:0016779(MF:nucleotidyltransferase activity)				PF01909(Nucleotidyltransferase domain);PF03828(Cid1 family poly A polymerase)
A0A151V4I6	polynucleotide adenylyltransferase	MGG_09124		145.49	1339	tr|A0A151V4I6|A0A151V4I6_MAGO7;tr|Q2KEW4|Q2KEW4_MAGO7	1215;1350	tr|A0A151V4I6|A0A151V4I6_MAGO7 polynucleotide adenylyltransferase OS=Magnaporthe oryzae (strain 70-15 / ATCC MYA-4617 / FGSC 8958) OX=242507 GN=MGG_09124 PE=3 SV=1;tr|Q2KEW4|Q2KEW4_MAGO7 polynucleotide adenylyltransferase OS=Magnaporthe oryzae (strain 70-1	tr|A0A151V4I6|A0A151V4I6_MAGO7	1215	1215	T	PMPDFTHLSPVYETRTPSPTVTRKFDGPASS	72.492	72.492	T(0.901)PS(0.099)PTVTR	T(9.6)PS(-9.6)PT(-37)VT(-56)R	1	2	-1.1987			95075				Identified	GO:0016779(MF:nucleotidyltransferase activity)				PF01909(Nucleotidyltransferase domain);PF03828(Cid1 family poly A polymerase)
A0A151V4I6	polynucleotide adenylyltransferase	MGG_09124		145.49	1339	tr|A0A151V4I6|A0A151V4I6_MAGO7;tr|Q2KEW4|Q2KEW4_MAGO7	199;334	tr|A0A151V4I6|A0A151V4I6_MAGO7 polynucleotide adenylyltransferase OS=Magnaporthe oryzae (strain 70-15 / ATCC MYA-4617 / FGSC 8958) OX=242507 GN=MGG_09124 PE=3 SV=1;tr|Q2KEW4|Q2KEW4_MAGO7 polynucleotide adenylyltransferase OS=Magnaporthe oryzae (strain 70-1	tr|A0A151V4I6|A0A151V4I6_MAGO7	199	199	S	PKQAPAARLPAVQASSVPSTPHQHARNYSFE	174	38.14	LPAVQAS(0.036)S(0.892)VPS(0.05)T(0.022)PHQHAR	LPAVQAS(-14)S(13)VPS(-13)T(-16)PHQHAR	8	4	-0.0044694	376390	788170	848060	638620	1101100	1035400	Quantified	GO:0016779(MF:nucleotidyltransferase activity)				PF01909(Nucleotidyltransferase domain);PF03828(Cid1 family poly A polymerase)
A0A151V4I6	polynucleotide adenylyltransferase	MGG_09124		145.49	1339	tr|A0A151V4I6|A0A151V4I6_MAGO7;tr|Q2KEW4|Q2KEW4_MAGO7	1152;1287	tr|A0A151V4I6|A0A151V4I6_MAGO7 polynucleotide adenylyltransferase OS=Magnaporthe oryzae (strain 70-15 / ATCC MYA-4617 / FGSC 8958) OX=242507 GN=MGG_09124 PE=3 SV=1;tr|Q2KEW4|Q2KEW4_MAGO7 polynucleotide adenylyltransferase OS=Magnaporthe oryzae (strain 70-1	tr|A0A151V4I6|A0A151V4I6_MAGO7	1152	1152	S	NQRIAAMGSFSQSPTSYHRIIPNPAVAAQFS	12.876	12.876	IAAMGS(0.045)FS(0.203)QS(0.203)PT(0.244)S(0.244)Y(0.061)HR	IAAMGS(-7.3)FS(-0.81)QS(-0.81)PT(0)S(0)Y(-6)HR	13	3	0.76314							Identified	GO:0016779(MF:nucleotidyltransferase activity)				PF01909(Nucleotidyltransferase domain);PF03828(Cid1 family poly A polymerase)
A0A151V4I6	polynucleotide adenylyltransferase	MGG_09124		145.49	1339	tr|A0A151V4I6|A0A151V4I6_MAGO7;tr|Q2KEW4|Q2KEW4_MAGO7	1151;1286	tr|A0A151V4I6|A0A151V4I6_MAGO7 polynucleotide adenylyltransferase OS=Magnaporthe oryzae (strain 70-15 / ATCC MYA-4617 / FGSC 8958) OX=242507 GN=MGG_09124 PE=3 SV=1;tr|Q2KEW4|Q2KEW4_MAGO7 polynucleotide adenylyltransferase OS=Magnaporthe oryzae (strain 70-1	tr|A0A151V4I6|A0A151V4I6_MAGO7	1151	1151	T	FNQRIAAMGSFSQSPTSYHRIIPNPAVAAQF	12.876	12.876	IAAMGS(0.045)FS(0.203)QS(0.203)PT(0.244)S(0.244)Y(0.061)HR	IAAMGS(-7.3)FS(-0.81)QS(-0.81)PT(0)S(0)Y(-6)HR	12	3	0.76314							Identified	GO:0016779(MF:nucleotidyltransferase activity)				PF01909(Nucleotidyltransferase domain);PF03828(Cid1 family poly A polymerase)
A0A151V4I6	polynucleotide adenylyltransferase	MGG_09124		145.49	1339	tr|A0A151V4I6|A0A151V4I6_MAGO7;tr|Q2KEW4|Q2KEW4_MAGO7	231;366	tr|A0A151V4I6|A0A151V4I6_MAGO7 polynucleotide adenylyltransferase OS=Magnaporthe oryzae (strain 70-15 / ATCC MYA-4617 / FGSC 8958) OX=242507 GN=MGG_09124 PE=3 SV=1;tr|Q2KEW4|Q2KEW4_MAGO7 polynucleotide adenylyltransferase OS=Magnaporthe oryzae (strain 70-1	tr|A0A151V4I6|A0A151V4I6_MAGO7	231	231	T	REQSPNAIQNHSPRSTYSESNVVPTFRQLPP	174.02	174.02	S(0.158)T(0.444)YS(0.398)ESNVVPTFR	S(-4.5)T(0.47)Y(-77)S(-0.47)ES(-39)NVVPT(-150)FR	2	2	0.61077							Identified	GO:0016779(MF:nucleotidyltransferase activity)				PF01909(Nucleotidyltransferase domain);PF03828(Cid1 family poly A polymerase)
A0A151V4I6	polynucleotide adenylyltransferase	MGG_09124		145.49	1339	tr|A0A151V4I6|A0A151V4I6_MAGO7;tr|Q2KEW4|Q2KEW4_MAGO7	920;1055	tr|A0A151V4I6|A0A151V4I6_MAGO7 polynucleotide adenylyltransferase OS=Magnaporthe oryzae (strain 70-15 / ATCC MYA-4617 / FGSC 8958) OX=242507 GN=MGG_09124 PE=3 SV=1;tr|Q2KEW4|Q2KEW4_MAGO7 polynucleotide adenylyltransferase OS=Magnaporthe oryzae (strain 70-1	tr|A0A151V4I6|A0A151V4I6_MAGO7	920	920	S	QNEEVIDTDFEGKSSSDSPPPIMEDSHTGYV	24.385	24.385	S(0.165)S(0.165)S(0.307)DS(0.307)PPPIMEDS(0.025)HT(0.014)GY(0.013)VGY(0.003)Y(0.002)LNDGS(0.001)NPIK	S(-2.7)S(-2.7)S(0)DS(0)PPPIMEDS(-11)HT(-13)GY(-14)VGY(-21)Y(-23)LNDGS(-24)NPIK	3	3	1.0981							Identified	GO:0016779(MF:nucleotidyltransferase activity)				PF01909(Nucleotidyltransferase domain);PF03828(Cid1 family poly A polymerase)
A0A151V4I6	polynucleotide adenylyltransferase	MGG_09124		145.49	1339	tr|A0A151V4I6|A0A151V4I6_MAGO7;tr|Q2KEW4|Q2KEW4_MAGO7	1217;1352	tr|A0A151V4I6|A0A151V4I6_MAGO7 polynucleotide adenylyltransferase OS=Magnaporthe oryzae (strain 70-15 / ATCC MYA-4617 / FGSC 8958) OX=242507 GN=MGG_09124 PE=3 SV=1;tr|Q2KEW4|Q2KEW4_MAGO7 polynucleotide adenylyltransferase OS=Magnaporthe oryzae (strain 70-1	tr|A0A151V4I6|A0A151V4I6_MAGO7	1217	1217	S	PDFTHLSPVYETRTPSPTVTRKFDGPASSQG	78.932	78.932	T(0.002)PS(0.996)PT(0.002)VTR	T(-28)PS(27)PT(-27)VT(-45)R	3	2	-1.069	221030	156960		205100	346790		Quantified	GO:0016779(MF:nucleotidyltransferase activity)				PF01909(Nucleotidyltransferase domain);PF03828(Cid1 family poly A polymerase)
A0A151V4I6	polynucleotide adenylyltransferase	MGG_09124		145.49	1339	tr|A0A151V4I6|A0A151V4I6_MAGO7;tr|Q2KEW4|Q2KEW4_MAGO7	219;354	tr|A0A151V4I6|A0A151V4I6_MAGO7 polynucleotide adenylyltransferase OS=Magnaporthe oryzae (strain 70-15 / ATCC MYA-4617 / FGSC 8958) OX=242507 GN=MGG_09124 PE=3 SV=1;tr|Q2KEW4|Q2KEW4_MAGO7 polynucleotide adenylyltransferase OS=Magnaporthe oryzae (strain 70-1	tr|A0A151V4I6|A0A151V4I6_MAGO7	219	219	S	PHQHARNYSFEDREQSPNAIQNHSPRSTYSE	90.89	89.459	EQS(1)PNAIQNHS(1)PR	EQS(89)PNAIQNHS(89)PR	3	2	0.33931	381480	266660			121160	470840	Quantified	GO:0016779(MF:nucleotidyltransferase activity)				PF01909(Nucleotidyltransferase domain);PF03828(Cid1 family poly A polymerase)
A0A151V4I6	polynucleotide adenylyltransferase	MGG_09124		145.49	1339	tr|A0A151V4I6|A0A151V4I6_MAGO7;tr|Q2KEW4|Q2KEW4_MAGO7	233;368	tr|A0A151V4I6|A0A151V4I6_MAGO7 polynucleotide adenylyltransferase OS=Magnaporthe oryzae (strain 70-15 / ATCC MYA-4617 / FGSC 8958) OX=242507 GN=MGG_09124 PE=3 SV=1;tr|Q2KEW4|Q2KEW4_MAGO7 polynucleotide adenylyltransferase OS=Magnaporthe oryzae (strain 70-1	tr|A0A151V4I6|A0A151V4I6_MAGO7	233	233	S	QSPNAIQNHSPRSTYSESNVVPTFRQLPPRL	178.03	178.03	S(0.001)T(0.002)YS(0.997)ESNVVPTFR	S(-32)T(-27)Y(-110)S(27)ES(-38)NVVPT(-160)FR	4	2	-0.94238		335000	387430	125210	85617	290760	Quantified	GO:0016779(MF:nucleotidyltransferase activity)				PF01909(Nucleotidyltransferase domain);PF03828(Cid1 family poly A polymerase)
A0A151V4I6	polynucleotide adenylyltransferase	MGG_09124		145.49	1339	tr|A0A151V4I6|A0A151V4I6_MAGO7;tr|Q2KEW4|Q2KEW4_MAGO7	1001;1136	tr|A0A151V4I6|A0A151V4I6_MAGO7 polynucleotide adenylyltransferase OS=Magnaporthe oryzae (strain 70-15 / ATCC MYA-4617 / FGSC 8958) OX=242507 GN=MGG_09124 PE=3 SV=1;tr|Q2KEW4|Q2KEW4_MAGO7 polynucleotide adenylyltransferase OS=Magnaporthe oryzae (strain 70-1	tr|A0A151V4I6|A0A151V4I6_MAGO7	1001	1001	S	QSILDRRMKRTSRSPSPLGHARAFSVGTAVP	76.196	46.768	T(0.037)S(0.208)RS(0.773)PS(0.981)PLGHAR	T(-14)S(-5.9)RS(5.9)PS(19)PLGHAR	6	3	0.78725				206090	233110	401620	Quantified	GO:0016779(MF:nucleotidyltransferase activity)				PF01909(Nucleotidyltransferase domain);PF03828(Cid1 family poly A polymerase)
A0A151V4I6	polynucleotide adenylyltransferase	MGG_09124		145.49	1339	tr|A0A151V4I6|A0A151V4I6_MAGO7;tr|Q2KEW4|Q2KEW4_MAGO7	825;960	tr|A0A151V4I6|A0A151V4I6_MAGO7 polynucleotide adenylyltransferase OS=Magnaporthe oryzae (strain 70-15 / ATCC MYA-4617 / FGSC 8958) OX=242507 GN=MGG_09124 PE=3 SV=1;tr|Q2KEW4|Q2KEW4_MAGO7 polynucleotide adenylyltransferase OS=Magnaporthe oryzae (strain 70-1	tr|A0A151V4I6|A0A151V4I6_MAGO7	825	825	T	PTTGGSEFRRSLHRNTVTGESGGASSSSTLR	55.094	53.44	NT(0.989)VT(0.009)GES(0.001)GGASSSSTLR	NT(20)VT(-20)GES(-29)GGAS(-36)S(-39)S(-41)S(-41)T(-41)LR	2	2	-2.9656			52604	60744	96393		Quantified	GO:0016779(MF:nucleotidyltransferase activity)				PF01909(Nucleotidyltransferase domain);PF03828(Cid1 family poly A polymerase)
A0A151V4I6	polynucleotide adenylyltransferase	MGG_09124		145.49	1339	tr|A0A151V4I6|A0A151V4I6_MAGO7;tr|Q2KEW4|Q2KEW4_MAGO7	203;338	tr|A0A151V4I6|A0A151V4I6_MAGO7 polynucleotide adenylyltransferase OS=Magnaporthe oryzae (strain 70-15 / ATCC MYA-4617 / FGSC 8958) OX=242507 GN=MGG_09124 PE=3 SV=1;tr|Q2KEW4|Q2KEW4_MAGO7 polynucleotide adenylyltransferase OS=Magnaporthe oryzae (strain 70-1	tr|A0A151V4I6|A0A151V4I6_MAGO7	203	203	T	PAARLPAVQASSVPSTPHQHARNYSFEDREQ	138.49	97.551	LPAVQAS(0.426)S(0.58)VPS(0.174)T(0.82)PHQHAR	LPAVQAS(-1.4)S(1.4)VPS(-6.7)T(6.7)PHQHAR	12	3	-0.14671	376390	276800	298890	441970	535730	524320	Quantified	GO:0016779(MF:nucleotidyltransferase activity)				PF01909(Nucleotidyltransferase domain);PF03828(Cid1 family poly A polymerase)
A0A151V4I6	polynucleotide adenylyltransferase	MGG_09124		145.49	1339	tr|A0A151V4I6|A0A151V4I6_MAGO7;tr|Q2KEW4|Q2KEW4_MAGO7	1279;1414	tr|A0A151V4I6|A0A151V4I6_MAGO7 polynucleotide adenylyltransferase OS=Magnaporthe oryzae (strain 70-15 / ATCC MYA-4617 / FGSC 8958) OX=242507 GN=MGG_09124 PE=3 SV=1;tr|Q2KEW4|Q2KEW4_MAGO7 polynucleotide adenylyltransferase OS=Magnaporthe oryzae (strain 70-1	tr|A0A151V4I6|A0A151V4I6_MAGO7	1279	1279	S	ENAKPNGHTNGHGPASPTRDRVVPRVEMAIS	8.6942	8.6942	HENAKPNGHT(0.311)NGHGPAS(0.414)PT(0.276)R	HENAKPNGHT(-1.2)NGHGPAS(1.2)PT(-1.8)R	17	4	-8.8195							Identified	GO:0016779(MF:nucleotidyltransferase activity)				PF01909(Nucleotidyltransferase domain);PF03828(Cid1 family poly A polymerase)
A0A151V4I6	polynucleotide adenylyltransferase	MGG_09124		145.49	1339	tr|A0A151V4I6|A0A151V4I6_MAGO7;tr|Q2KEW4|Q2KEW4_MAGO7	1294;1429	tr|A0A151V4I6|A0A151V4I6_MAGO7 polynucleotide adenylyltransferase OS=Magnaporthe oryzae (strain 70-15 / ATCC MYA-4617 / FGSC 8958) OX=242507 GN=MGG_09124 PE=3 SV=1;tr|Q2KEW4|Q2KEW4_MAGO7 polynucleotide adenylyltransferase OS=Magnaporthe oryzae (strain 70-1	tr|A0A151V4I6|A0A151V4I6_MAGO7	1294	1294	S	SPTRDRVVPRVEMAISPTSGVQAGDWQKTKS	32.375	32.375	VEMAIS(0.797)PT(0.102)S(0.102)GVQAGDWQK	VEMAIS(8.9)PT(-8.9)S(-8.9)GVQAGDWQK	6	2	1.1035	55732						Identified	GO:0016779(MF:nucleotidyltransferase activity)				PF01909(Nucleotidyltransferase domain);PF03828(Cid1 family poly A polymerase)
A0A151V4I6	polynucleotide adenylyltransferase	MGG_09124		145.49	1339	tr|A0A151V4I6|A0A151V4I6_MAGO7;tr|Q2KEW4|Q2KEW4_MAGO7	227;362	tr|A0A151V4I6|A0A151V4I6_MAGO7 polynucleotide adenylyltransferase OS=Magnaporthe oryzae (strain 70-15 / ATCC MYA-4617 / FGSC 8958) OX=242507 GN=MGG_09124 PE=3 SV=1;tr|Q2KEW4|Q2KEW4_MAGO7 polynucleotide adenylyltransferase OS=Magnaporthe oryzae (strain 70-1	tr|A0A151V4I6|A0A151V4I6_MAGO7	227	227	S	SFEDREQSPNAIQNHSPRSTYSESNVVPTFR	136.39	89.459	EQS(1)PNAIQNHS(1)PR	EQS(89)PNAIQNHS(89)PR	11	2	0.33931	270940	303830	110180	286880	295020	342810	Quantified	GO:0016779(MF:nucleotidyltransferase activity)				PF01909(Nucleotidyltransferase domain);PF03828(Cid1 family poly A polymerase)
A0A151V4K5	ER-bound oxygenase mpaB/mpaB'/Rubber oxygenase catalytic domain-containing protein	MGG_10272		32.79	287	tr|A0A151V4K5|A0A151V4K5_MAGO7	20	tr|A0A151V4K5|A0A151V4K5_MAGO7 ER-bound oxygenase mpaB/mpaB'/Rubber oxygenase catalytic domain-containing protein OS=Magnaporthe oryzae (strain 70-15 / ATCC MYA-4617 / FGSC 8958) OX=242507 GN=MGG_10272 PE=4 SV=1	tr|A0A151V4K5|A0A151V4K5_MAGO7	20	20	S	AHNLPPVNGGSDPLASSKSSIRKPHIFETIQ	18.926	18.926	MAT(0.013)T(0.013)AHNLPPVNGGS(0.038)DPLAS(0.485)S(0.484)KS(0.484)S(0.484)IR	MAT(-19)T(-19)AHNLPPVNGGS(-13)DPLAS(0)S(0)KS(0)S(0)IR	20	3	1.8987							Identified					PF09995(Uncharacterized protein conserved in bacteria (DUF2236))
A0A151V4K5	ER-bound oxygenase mpaB/mpaB'/Rubber oxygenase catalytic domain-containing protein	MGG_10272		32.79	287	tr|A0A151V4K5|A0A151V4K5_MAGO7	21	tr|A0A151V4K5|A0A151V4K5_MAGO7 ER-bound oxygenase mpaB/mpaB'/Rubber oxygenase catalytic domain-containing protein OS=Magnaporthe oryzae (strain 70-15 / ATCC MYA-4617 / FGSC 8958) OX=242507 GN=MGG_10272 PE=4 SV=1	tr|A0A151V4K5|A0A151V4K5_MAGO7	21	21	S	HNLPPVNGGSDPLASSKSSIRKPHIFETIQE	18.926	18.926	MAT(0.013)T(0.013)AHNLPPVNGGS(0.038)DPLAS(0.485)S(0.484)KS(0.484)S(0.484)IR	MAT(-19)T(-19)AHNLPPVNGGS(-13)DPLAS(0)S(0)KS(0)S(0)IR	21	3	1.8987							Identified					PF09995(Uncharacterized protein conserved in bacteria (DUF2236))
A0A151V4K5	ER-bound oxygenase mpaB/mpaB'/Rubber oxygenase catalytic domain-containing protein	MGG_10272		32.79	287	tr|A0A151V4K5|A0A151V4K5_MAGO7	24	tr|A0A151V4K5|A0A151V4K5_MAGO7 ER-bound oxygenase mpaB/mpaB'/Rubber oxygenase catalytic domain-containing protein OS=Magnaporthe oryzae (strain 70-15 / ATCC MYA-4617 / FGSC 8958) OX=242507 GN=MGG_10272 PE=4 SV=1	tr|A0A151V4K5|A0A151V4K5_MAGO7	24	24	S	PPVNGGSDPLASSKSSIRKPHIFETIQEPVE	18.926	18.926	MAT(0.013)T(0.013)AHNLPPVNGGS(0.038)DPLAS(0.485)S(0.484)KS(0.484)S(0.484)IR	MAT(-19)T(-19)AHNLPPVNGGS(-13)DPLAS(0)S(0)KS(0)S(0)IR	24	3	1.8987							Identified					PF09995(Uncharacterized protein conserved in bacteria (DUF2236))
A0A151V4K5	ER-bound oxygenase mpaB/mpaB'/Rubber oxygenase catalytic domain-containing protein	MGG_10272		32.79	287	tr|A0A151V4K5|A0A151V4K5_MAGO7	23	tr|A0A151V4K5|A0A151V4K5_MAGO7 ER-bound oxygenase mpaB/mpaB'/Rubber oxygenase catalytic domain-containing protein OS=Magnaporthe oryzae (strain 70-15 / ATCC MYA-4617 / FGSC 8958) OX=242507 GN=MGG_10272 PE=4 SV=1	tr|A0A151V4K5|A0A151V4K5_MAGO7	23	23	S	LPPVNGGSDPLASSKSSIRKPHIFETIQEPV	18.926	18.926	MAT(0.013)T(0.013)AHNLPPVNGGS(0.038)DPLAS(0.485)S(0.484)KS(0.484)S(0.484)IR	MAT(-19)T(-19)AHNLPPVNGGS(-13)DPLAS(0)S(0)KS(0)S(0)IR	23	3	1.8987							Identified					PF09995(Uncharacterized protein conserved in bacteria (DUF2236))
A0A151V4L3	NAP family protein	MGG_10265		36.811	331	tr|A0A151V4L3|A0A151V4L3_MAGO7;tr|Q2KEK5|Q2KEK5_MAGO7	99;99	tr|A0A151V4L3|A0A151V4L3_MAGO7 NAP family protein OS=Magnaporthe oryzae (strain 70-15 / ATCC MYA-4617 / FGSC 8958) OX=242507 GN=MGG_10265 PE=3 SV=1;tr|Q2KEK5|Q2KEK5_MAGO7 Nucleosome assembly protein OS=Magnaporthe oryzae (strain 70-15 / ATCC MYA-4617 / FGS	tr|A0A151V4L3|A0A151V4L3_MAGO7	99	99	T	LVDIEVARPGIPASATPSDCGKDKFGEPRSV	227.73	226.09	PGIPASAT(1)PSDCGK	PGIPAS(-66)AT(34)PS(-34)DCGK	8	2	-0.45477	2284800	1599700	1510700	4341000	2982600	3427000	Quantified	GO:0006334(BP:nucleosome assembly);GO:0005634(CC:nucleus)				PF00956(Nucleosome assembly protein (NAP))
A0A151V4L3	NAP family protein	MGG_10265		36.811	331	tr|A0A151V4L3|A0A151V4L3_MAGO7;tr|Q2KEK5|Q2KEK5_MAGO7	101;101	tr|A0A151V4L3|A0A151V4L3_MAGO7 NAP family protein OS=Magnaporthe oryzae (strain 70-15 / ATCC MYA-4617 / FGSC 8958) OX=242507 GN=MGG_10265 PE=3 SV=1;tr|Q2KEK5|Q2KEK5_MAGO7 Nucleosome assembly protein OS=Magnaporthe oryzae (strain 70-15 / ATCC MYA-4617 / FGS	tr|A0A151V4L3|A0A151V4L3_MAGO7	101	101	S	DIEVARPGIPASATPSDCGKDKFGEPRSVAF	182.1	130.12	PGIPASATPS(1)DCGKDK	PGIPAS(-73)AT(-47)PS(47)DCGKDK	10	3	-0.32409	705000	559080	420310	830830	819020	888100	Quantified	GO:0006334(BP:nucleosome assembly);GO:0005634(CC:nucleus)				PF00956(Nucleosome assembly protein (NAP))
A0A151V4L3	NAP family protein	MGG_10265		36.811	331	tr|A0A151V4L3|A0A151V4L3_MAGO7;tr|Q2KEK5|Q2KEK5_MAGO7	2;2	tr|A0A151V4L3|A0A151V4L3_MAGO7 NAP family protein OS=Magnaporthe oryzae (strain 70-15 / ATCC MYA-4617 / FGSC 8958) OX=242507 GN=MGG_10265 PE=3 SV=1;tr|Q2KEK5|Q2KEK5_MAGO7 Nucleosome assembly protein OS=Magnaporthe oryzae (strain 70-15 / ATCC MYA-4617 / FGS	tr|A0A151V4L3|A0A151V4L3_MAGO7	2	2	S	______________MSAPEDFTIDPQTVKEL	236.75	205.37	S(1)APEDFTIDPQTVK	S(110)APEDFT(-110)IDPQT(-170)VK	1	2	0.191	4099200	3871800	3467100	2459100		2802500	Quantified	GO:0006334(BP:nucleosome assembly);GO:0005634(CC:nucleus)				PF00956(Nucleosome assembly protein (NAP))
A0A151V4L3	NAP family protein	MGG_10265		36.811	331	tr|A0A151V4L3|A0A151V4L3_MAGO7;tr|Q2KEK5|Q2KEK5_MAGO7	97;97	tr|A0A151V4L3|A0A151V4L3_MAGO7 NAP family protein OS=Magnaporthe oryzae (strain 70-15 / ATCC MYA-4617 / FGSC 8958) OX=242507 GN=MGG_10265 PE=3 SV=1;tr|Q2KEK5|Q2KEK5_MAGO7 Nucleosome assembly protein OS=Magnaporthe oryzae (strain 70-15 / ATCC MYA-4617 / FGS	tr|A0A151V4L3|A0A151V4L3_MAGO7	97	97	S	KGLVDIEVARPGIPASATPSDCGKDKFGEPR	64.401	64.401	GLVDIEVARPGIPAS(0.412)AT(0.412)PS(0.176)DCGKDK	GLVDIEVARPGIPAS(0)AT(0)PS(-3.7)DCGKDK	15	3	-0.73568							Identified	GO:0006334(BP:nucleosome assembly);GO:0005634(CC:nucleus)				PF00956(Nucleosome assembly protein (NAP))
A0A151V4R7	PLD phosphodiesterase domain-containing protein	MGG_18134		75.473	680	tr|A0A151V4R7|A0A151V4R7_MAGO7	28	tr|A0A151V4R7|A0A151V4R7_MAGO7 PLD phosphodiesterase domain-containing protein OS=Magnaporthe oryzae (strain 70-15 / ATCC MYA-4617 / FGSC 8958) OX=242507 GN=MGG_18134 PE=4 SV=1	tr|A0A151V4R7|A0A151V4R7_MAGO7	28	28	S	ADNRPEPQVDSESKKSLQQEESHRALVSTKP	88.24	88.24	S(1)LQQEESHR	S(79)LQQEES(-79)HR	1	2	1.4166		81176	146090			49122	Quantified	GO:0003824(MF:catalytic activity)				PF13091(PLD-like domain)
A0A151V4S4	ADP-ribose 1''-phosphate phosphatase	MGG_10088		21.43	208	tr|A0A151V4S4|A0A151V4S4_MAGO7	21	tr|A0A151V4S4|A0A151V4S4_MAGO7 ADP-ribose 1''-phosphate phosphatase OS=Magnaporthe oryzae (strain 70-15 / ATCC MYA-4617 / FGSC 8958) OX=242507 GN=MGG_10088 PE=3 SV=1	tr|A0A151V4S4|A0A151V4S4_MAGO7	21	21	T	TKFTLETCPIALTPATPKGAIILHAVSGSGV	61.042	61.042	FTLETCPIALT(0.132)PAT(0.868)PK	FT(-50)LET(-48)CPIALT(-8.2)PAT(8.2)PK	14	2	1.195	96206	75980	37655				Quantified					PF01661(Macro domain)
A0A151V4S4	ADP-ribose 1''-phosphate phosphatase	MGG_10088		21.43	208	tr|A0A151V4S4|A0A151V4S4_MAGO7	18	tr|A0A151V4S4|A0A151V4S4_MAGO7 ADP-ribose 1''-phosphate phosphatase OS=Magnaporthe oryzae (strain 70-15 / ATCC MYA-4617 / FGSC 8958) OX=242507 GN=MGG_10088 PE=3 SV=1	tr|A0A151V4S4|A0A151V4S4_MAGO7	18	18	T	APSTKFTLETCPIALTPATPKGAIILHAVSG	42.446	42.446	FTLET(0.001)CPIALT(0.564)PAT(0.435)PK	FT(-37)LET(-27)CPIALT(1.1)PAT(-1.1)PK	11	2	-0.8175				46479			Identified					PF01661(Macro domain)
A0A151V4S4	ADP-ribose 1''-phosphate phosphatase	MGG_10088		21.43	208	tr|A0A151V4S4|A0A151V4S4_MAGO7	169	tr|A0A151V4S4|A0A151V4S4_MAGO7 ADP-ribose 1''-phosphate phosphatase OS=Magnaporthe oryzae (strain 70-15 / ATCC MYA-4617 / FGSC 8958) OX=242507 GN=MGG_10088 PE=3 SV=1	tr|A0A151V4S4|A0A151V4S4_MAGO7	169	169	S	GRRSVGSSVKTAGLASPPVIYSPKFNSGAFH	76.009	76.009	T(0.001)AGLAS(0.999)PPVIYSPK	T(-32)AGLAS(32)PPVIY(-61)S(-60)PK	6	2	0.070215		55633	70366	106310			Quantified					PF01661(Macro domain)
A0A151V4S6	Glucose-methanol-choline oxidoreductase N-terminal domain-containing protein	MGG_14976		60.867	552	tr|A0A151V4S6|A0A151V4S6_MAGO7	2	tr|A0A151V4S6|A0A151V4S6_MAGO7 Glucose-methanol-choline oxidoreductase N-terminal domain-containing protein OS=Magnaporthe oryzae (strain 70-15 / ATCC MYA-4617 / FGSC 8958) OX=242507 GN=MGG_14976 PE=3 SV=1	tr|A0A151V4S6|A0A151V4S6_MAGO7	2	2	T	______________MTTTYIPESATDHFDYV	10.948	10.948	T(0.148)T(0.148)T(0.148)Y(0.137)IPES(0.148)AT(0.148)DHFDY(0.082)VIVGGGT(0.029)AGCVIAS(0.012)R	T(0)T(0)T(0)Y(-0.33)IPES(0)AT(0)DHFDY(-2.5)VIVGGGT(-7.1)AGCVIAS(-11)R	1	4	-2.0338							Identified	GO:0050660(MF:flavin adenine dinucleotide binding);GO:0016614(MF:oxidoreductase activity, acting on CH-OH group of donors)				PF05199(GMC oxidoreductase);PF00732(GMC oxidoreductase)
A0A151V4S6	Glucose-methanol-choline oxidoreductase N-terminal domain-containing protein	MGG_14976		60.867	552	tr|A0A151V4S6|A0A151V4S6_MAGO7	11	tr|A0A151V4S6|A0A151V4S6_MAGO7 Glucose-methanol-choline oxidoreductase N-terminal domain-containing protein OS=Magnaporthe oryzae (strain 70-15 / ATCC MYA-4617 / FGSC 8958) OX=242507 GN=MGG_14976 PE=3 SV=1	tr|A0A151V4S6|A0A151V4S6_MAGO7	11	11	T	_____MTTTYIPESATDHFDYVIVGGGTAGC	10.948	10.948	T(0.148)T(0.148)T(0.148)Y(0.137)IPES(0.148)AT(0.148)DHFDY(0.082)VIVGGGT(0.029)AGCVIAS(0.012)R	T(0)T(0)T(0)Y(-0.33)IPES(0)AT(0)DHFDY(-2.5)VIVGGGT(-7.1)AGCVIAS(-11)R	10	4	-2.0338							Identified	GO:0050660(MF:flavin adenine dinucleotide binding);GO:0016614(MF:oxidoreductase activity, acting on CH-OH group of donors)				PF05199(GMC oxidoreductase);PF00732(GMC oxidoreductase)
A0A151V4S6	Glucose-methanol-choline oxidoreductase N-terminal domain-containing protein	MGG_14976		60.867	552	tr|A0A151V4S6|A0A151V4S6_MAGO7	9	tr|A0A151V4S6|A0A151V4S6_MAGO7 Glucose-methanol-choline oxidoreductase N-terminal domain-containing protein OS=Magnaporthe oryzae (strain 70-15 / ATCC MYA-4617 / FGSC 8958) OX=242507 GN=MGG_14976 PE=3 SV=1	tr|A0A151V4S6|A0A151V4S6_MAGO7	9	9	S	_______MTTTYIPESATDHFDYVIVGGGTA	10.948	10.948	T(0.148)T(0.148)T(0.148)Y(0.137)IPES(0.148)AT(0.148)DHFDY(0.082)VIVGGGT(0.029)AGCVIAS(0.012)R	T(0)T(0)T(0)Y(-0.33)IPES(0)AT(0)DHFDY(-2.5)VIVGGGT(-7.1)AGCVIAS(-11)R	8	4	-2.0338							Identified	GO:0050660(MF:flavin adenine dinucleotide binding);GO:0016614(MF:oxidoreductase activity, acting on CH-OH group of donors)				PF05199(GMC oxidoreductase);PF00732(GMC oxidoreductase)
A0A151V4S6	Glucose-methanol-choline oxidoreductase N-terminal domain-containing protein	MGG_14976		60.867	552	tr|A0A151V4S6|A0A151V4S6_MAGO7	3	tr|A0A151V4S6|A0A151V4S6_MAGO7 Glucose-methanol-choline oxidoreductase N-terminal domain-containing protein OS=Magnaporthe oryzae (strain 70-15 / ATCC MYA-4617 / FGSC 8958) OX=242507 GN=MGG_14976 PE=3 SV=1	tr|A0A151V4S6|A0A151V4S6_MAGO7	3	3	T	_____________MTTTYIPESATDHFDYVI	10.948	10.948	T(0.148)T(0.148)T(0.148)Y(0.137)IPES(0.148)AT(0.148)DHFDY(0.082)VIVGGGT(0.029)AGCVIAS(0.012)R	T(0)T(0)T(0)Y(-0.33)IPES(0)AT(0)DHFDY(-2.5)VIVGGGT(-7.1)AGCVIAS(-11)R	2	4	-2.0338							Identified	GO:0050660(MF:flavin adenine dinucleotide binding);GO:0016614(MF:oxidoreductase activity, acting on CH-OH group of donors)				PF05199(GMC oxidoreductase);PF00732(GMC oxidoreductase)
A0A151V4S6	Glucose-methanol-choline oxidoreductase N-terminal domain-containing protein	MGG_14976		60.867	552	tr|A0A151V4S6|A0A151V4S6_MAGO7	201	tr|A0A151V4S6|A0A151V4S6_MAGO7 Glucose-methanol-choline oxidoreductase N-terminal domain-containing protein OS=Magnaporthe oryzae (strain 70-15 / ATCC MYA-4617 / FGSC 8958) OX=242507 GN=MGG_14976 PE=3 SV=1	tr|A0A151V4S6|A0A151V4S6_MAGO7	201	201	S	GFFNVSYNPDDGRRSSASVAYIHPILRGEEH	119.43	119.43	S(0.5)S(0.5)ASVAYIHPILR	S(0)S(0)AS(-31)VAY(-94)IHPILR	2	2	-0.41991							Identified	GO:0050660(MF:flavin adenine dinucleotide binding);GO:0016614(MF:oxidoreductase activity, acting on CH-OH group of donors)				PF05199(GMC oxidoreductase);PF00732(GMC oxidoreductase)
A0A151V4S6	Glucose-methanol-choline oxidoreductase N-terminal domain-containing protein	MGG_14976		60.867	552	tr|A0A151V4S6|A0A151V4S6_MAGO7	203	tr|A0A151V4S6|A0A151V4S6_MAGO7 Glucose-methanol-choline oxidoreductase N-terminal domain-containing protein OS=Magnaporthe oryzae (strain 70-15 / ATCC MYA-4617 / FGSC 8958) OX=242507 GN=MGG_14976 PE=3 SV=1	tr|A0A151V4S6|A0A151V4S6_MAGO7	203	203	S	FNVSYNPDDGRRSSASVAYIHPILRGEEHRP	65.173	55.604	S(0.052)S(0.129)AS(0.819)VAYIHPILR	S(-12)S(-8)AS(8)VAY(-50)IHPILR	4	2	2.6094				82745	167120		Quantified	GO:0050660(MF:flavin adenine dinucleotide binding);GO:0016614(MF:oxidoreductase activity, acting on CH-OH group of donors)				PF05199(GMC oxidoreductase);PF00732(GMC oxidoreductase)
A0A151V4S6	Glucose-methanol-choline oxidoreductase N-terminal domain-containing protein	MGG_14976		60.867	552	tr|A0A151V4S6|A0A151V4S6_MAGO7	4	tr|A0A151V4S6|A0A151V4S6_MAGO7 Glucose-methanol-choline oxidoreductase N-terminal domain-containing protein OS=Magnaporthe oryzae (strain 70-15 / ATCC MYA-4617 / FGSC 8958) OX=242507 GN=MGG_14976 PE=3 SV=1	tr|A0A151V4S6|A0A151V4S6_MAGO7	4	4	T	____________MTTTYIPESATDHFDYVIV	10.948	10.948	T(0.148)T(0.148)T(0.148)Y(0.137)IPES(0.148)AT(0.148)DHFDY(0.082)VIVGGGT(0.029)AGCVIAS(0.012)R	T(0)T(0)T(0)Y(-0.33)IPES(0)AT(0)DHFDY(-2.5)VIVGGGT(-7.1)AGCVIAS(-11)R	3	4	-2.0338							Identified	GO:0050660(MF:flavin adenine dinucleotide binding);GO:0016614(MF:oxidoreductase activity, acting on CH-OH group of donors)				PF05199(GMC oxidoreductase);PF00732(GMC oxidoreductase)
A0A151V4S6	Glucose-methanol-choline oxidoreductase N-terminal domain-containing protein	MGG_14976		60.867	552	tr|A0A151V4S6|A0A151V4S6_MAGO7	477	tr|A0A151V4S6|A0A151V4S6_MAGO7 Glucose-methanol-choline oxidoreductase N-terminal domain-containing protein OS=Magnaporthe oryzae (strain 70-15 / ATCC MYA-4617 / FGSC 8958) OX=242507 GN=MGG_14976 PE=3 SV=1	tr|A0A151V4S6|A0A151V4S6_MAGO7	477	477	T	QTDEEISKYARGVAHTVYHPAGTTRMGDVKS	11.363	11.363	GVAHT(0.679)VY(0.134)HPAGT(0.093)T(0.093)R	GVAHT(7.1)VY(-7.1)HPAGT(-8.6)T(-8.6)R	5	3	0.32931				26452			Identified	GO:0050660(MF:flavin adenine dinucleotide binding);GO:0016614(MF:oxidoreductase activity, acting on CH-OH group of donors)				PF05199(GMC oxidoreductase);PF00732(GMC oxidoreductase)
A0A151V4S6	Glucose-methanol-choline oxidoreductase N-terminal domain-containing protein	MGG_14976		60.867	552	tr|A0A151V4S6|A0A151V4S6_MAGO7	200	tr|A0A151V4S6|A0A151V4S6_MAGO7 Glucose-methanol-choline oxidoreductase N-terminal domain-containing protein OS=Magnaporthe oryzae (strain 70-15 / ATCC MYA-4617 / FGSC 8958) OX=242507 GN=MGG_14976 PE=3 SV=1	tr|A0A151V4S6|A0A151V4S6_MAGO7	200	200	S	VGFFNVSYNPDDGRRSSASVAYIHPILRGEE	119.43	119.43	S(0.5)S(0.5)ASVAYIHPILR	S(0)S(0)AS(-31)VAY(-94)IHPILR	1	2	-0.41991							Identified	GO:0050660(MF:flavin adenine dinucleotide binding);GO:0016614(MF:oxidoreductase activity, acting on CH-OH group of donors)				PF05199(GMC oxidoreductase);PF00732(GMC oxidoreductase)
A4QQ05	Riboflavin kinase	FMN1	FUNCTION: Catalyzes the phosphorylation of riboflavin (vitamin B2) to form flavin mononucleotide (FMN) coenzyme. {ECO:0000250}.	21.833	200	sp|A4QQ05|RIFK_MAGO7	17	sp|A4QQ05|RIFK_MAGO7 Riboflavin kinase OS=Magnaporthe oryzae (strain 70-15 / ATCC MYA-4617 / FGSC 8958) OX=242507 GN=FMN1 PE=3 SV=3	sp|A4QQ05|RIFK_MAGO7	17	17	S	ATARPSIVGPDSGPESPFPYKMEGKVISGFG	66.106	61.042	PSIVGPDS(0.014)GPES(0.985)PFPY(0.002)K	PS(-56)IVGPDS(-19)GPES(19)PFPY(-28)K	12	2	1.5127	526580			821880	254590		Quantified	GO:0009398(BP:FMN biosynthetic process);GO:0009231(BP:riboflavin biosynthetic process);GO:0005524(MF:ATP binding);GO:0046872(MF:metal ion binding);GO:0008531(MF:riboflavin kinase activity)	K00861(NA)	ko00740(Riboflavin metabolism);ko01240(Biosynthesis of cofactors)		PF01687(Riboflavin kinase)
A4QQN1	Mannitol 2-dehydrogenase	MGCH7_ch7g1113	FUNCTION: Catalyzes the NAD(H)-dependent interconversion of D-fructose and D-mannitol in the mannitol metabolic pathway. {ECO:0000250}.	56.498	502	sp|A4QQN1|M2DH_MAGO7	407	sp|A4QQN1|M2DH_MAGO7 Mannitol 2-dehydrogenase OS=Magnaporthe oryzae (strain 70-15 / ATCC MYA-4617 / FGSC 8958) OX=242507 GN=MGCH7_ch7g1113 PE=3 SV=1	sp|A4QQN1|M2DH_MAGO7	407	407	T	MPQFVMPSIAEAIWVTGPFRRLVFVAACWFR	24.599	24.599	IALNS(0.335)S(0.335)GKMPQFVMPS(0.335)IAEAIWVT(0.995)GPFRR	IALNS(0)S(0)GKMPQFVMPS(0)IAEAIWVT(23)GPFRR	24	3	-7.2815					1092100		Identified	GO:0050662(MF:coenzyme binding);GO:0050086(MF:mannitol 2-dehydrogenase activity)	K00045(NA)	ko00051(Fructose and mannose metabolism)		PF08125(Mannitol dehydrogenase C-terminal domain);PF01232(Mannitol dehydrogenase Rossmann domain)
A4QQN1	Mannitol 2-dehydrogenase	MGCH7_ch7g1113	FUNCTION: Catalyzes the NAD(H)-dependent interconversion of D-fructose and D-mannitol in the mannitol metabolic pathway. {ECO:0000250}.	56.498	502	sp|A4QQN1|M2DH_MAGO7	389	sp|A4QQN1|M2DH_MAGO7 Mannitol 2-dehydrogenase OS=Magnaporthe oryzae (strain 70-15 / ATCC MYA-4617 / FGSC 8958) OX=242507 GN=MGCH7_ch7g1113 PE=3 SV=1	sp|A4QQN1|M2DH_MAGO7	389	389	S	NPTIMDQLPRIALNSSGKMPQFVMPSIAEAI	24.599	24.599	IALNS(0.335)S(0.335)GKMPQFVMPS(0.335)IAEAIWVT(0.995)GPFRR	IALNS(0)S(0)GKMPQFVMPS(0)IAEAIWVT(23)GPFRR	6	3	-7.2815							Identified	GO:0050662(MF:coenzyme binding);GO:0050086(MF:mannitol 2-dehydrogenase activity)	K00045(NA)	ko00051(Fructose and mannose metabolism)		PF08125(Mannitol dehydrogenase C-terminal domain);PF01232(Mannitol dehydrogenase Rossmann domain)
A4QQN1	Mannitol 2-dehydrogenase	MGCH7_ch7g1113	FUNCTION: Catalyzes the NAD(H)-dependent interconversion of D-fructose and D-mannitol in the mannitol metabolic pathway. {ECO:0000250}.	56.498	502	sp|A4QQN1|M2DH_MAGO7	388	sp|A4QQN1|M2DH_MAGO7 Mannitol 2-dehydrogenase OS=Magnaporthe oryzae (strain 70-15 / ATCC MYA-4617 / FGSC 8958) OX=242507 GN=MGCH7_ch7g1113 PE=3 SV=1	sp|A4QQN1|M2DH_MAGO7	388	388	S	SNPTIMDQLPRIALNSSGKMPQFVMPSIAEA	24.599	24.599	IALNS(0.335)S(0.335)GKMPQFVMPS(0.335)IAEAIWVT(0.995)GPFRR	IALNS(0)S(0)GKMPQFVMPS(0)IAEAIWVT(23)GPFRR	5	3	-7.2815							Identified	GO:0050662(MF:coenzyme binding);GO:0050086(MF:mannitol 2-dehydrogenase activity)	K00045(NA)	ko00051(Fructose and mannose metabolism)		PF08125(Mannitol dehydrogenase C-terminal domain);PF01232(Mannitol dehydrogenase Rossmann domain)
A4QQN1	Mannitol 2-dehydrogenase	MGCH7_ch7g1113	FUNCTION: Catalyzes the NAD(H)-dependent interconversion of D-fructose and D-mannitol in the mannitol metabolic pathway. {ECO:0000250}.	56.498	502	sp|A4QQN1|M2DH_MAGO7	399	sp|A4QQN1|M2DH_MAGO7 Mannitol 2-dehydrogenase OS=Magnaporthe oryzae (strain 70-15 / ATCC MYA-4617 / FGSC 8958) OX=242507 GN=MGCH7_ch7g1113 PE=3 SV=1	sp|A4QQN1|M2DH_MAGO7	399	399	S	IALNSSGKMPQFVMPSIAEAIWVTGPFRRLV	24.599	24.599	IALNS(0.335)S(0.335)GKMPQFVMPS(0.335)IAEAIWVT(0.995)GPFRR	IALNS(0)S(0)GKMPQFVMPS(0)IAEAIWVT(23)GPFRR	16	3	-7.2815							Identified	GO:0050662(MF:coenzyme binding);GO:0050086(MF:mannitol 2-dehydrogenase activity)	K00045(NA)	ko00051(Fructose and mannose metabolism)		PF08125(Mannitol dehydrogenase C-terminal domain);PF01232(Mannitol dehydrogenase Rossmann domain)
A4QRM8	Protein SDS23	SDS23	FUNCTION: Involved in DNA replication and cell separation. {ECO:0000250}.	56.921	534	sp|A4QRM8|SDS23_MAGO7	29	sp|A4QRM8|SDS23_MAGO7 Protein SDS23 OS=Magnaporthe oryzae (strain 70-15 / ATCC MYA-4617 / FGSC 8958) OX=242507 GN=SDS23 PE=3 SV=1	sp|A4QRM8|SDS23_MAGO7	29	29	S	SSPIPIPIDQPQRSNSQQGSIGNGSGSHRTP	153.95	153.23	S(0.001)NS(0.998)QQGSIGNGSGSHR	S(-28)NS(28)QQGS(-34)IGNGS(-100)GS(-120)HR	3	2	-0.85328	250370	170740	110650	575440	649850	472370	Quantified	GO:0042149(BP:cellular response to glucose starvation);GO:0030071(BP:regulation of mitotic metaphase/anaphase transition);GO:0005737(CC:cytoplasm);GO:0005634(CC:nucleus)				PF00571(CBS domain)
A4QRM8	Protein SDS23	SDS23	FUNCTION: Involved in DNA replication and cell separation. {ECO:0000250}.	56.921	534	sp|A4QRM8|SDS23_MAGO7	27	sp|A4QRM8|SDS23_MAGO7 Protein SDS23 OS=Magnaporthe oryzae (strain 70-15 / ATCC MYA-4617 / FGSC 8958) OX=242507 GN=SDS23 PE=3 SV=1	sp|A4QRM8|SDS23_MAGO7	27	27	S	GASSPIPIPIDQPQRSNSQQGSIGNGSGSHR	76.049	76.049	S(0.5)NS(0.5)QQGSIGNGSGSHR	S(0)NS(0)QQGS(-40)IGNGS(-69)GS(-75)HR	1	3	-0.13692						373840	Identified	GO:0042149(BP:cellular response to glucose starvation);GO:0030071(BP:regulation of mitotic metaphase/anaphase transition);GO:0005737(CC:cytoplasm);GO:0005634(CC:nucleus)				PF00571(CBS domain)
A4QRM8	Protein SDS23	SDS23	FUNCTION: Involved in DNA replication and cell separation. {ECO:0000250}.	56.921	534	sp|A4QRM8|SDS23_MAGO7	72	sp|A4QRM8|SDS23_MAGO7 Protein SDS23 OS=Magnaporthe oryzae (strain 70-15 / ATCC MYA-4617 / FGSC 8958) OX=242507 GN=SDS23 PE=3 SV=1	sp|A4QRM8|SDS23_MAGO7	72	72	S	NLRNPPPSPRAQRHLSLSQSAIQELLLKNPS	108.34	108.34	HLS(0.997)LS(0.003)QSAIQELLLK	HLS(25)LS(-25)QS(-69)AIQELLLK	3	3	0.54659				43092	54254	74278	Quantified	GO:0042149(BP:cellular response to glucose starvation);GO:0030071(BP:regulation of mitotic metaphase/anaphase transition);GO:0005737(CC:cytoplasm);GO:0005634(CC:nucleus)				PF00571(CBS domain)
A4QRM8	Protein SDS23	SDS23	FUNCTION: Involved in DNA replication and cell separation. {ECO:0000250}.	56.921	534	sp|A4QRM8|SDS23_MAGO7	511	sp|A4QRM8|SDS23_MAGO7 Protein SDS23 OS=Magnaporthe oryzae (strain 70-15 / ATCC MYA-4617 / FGSC 8958) OX=242507 GN=SDS23 PE=3 SV=1	sp|A4QRM8|SDS23_MAGO7	511	511	S	LHPSDPGEQRARRRRSSSASMRPSMEASRPS	10.645	6.8556	RS(0.413)S(0.413)S(0.471)AS(0.356)MRPS(0.182)MEAS(0.164)R	RS(0)S(0)S(2)AS(-2)MRPS(-6.1)MEAS(-6.7)R	2	3	-0.88188							Identified	GO:0042149(BP:cellular response to glucose starvation);GO:0030071(BP:regulation of mitotic metaphase/anaphase transition);GO:0005737(CC:cytoplasm);GO:0005634(CC:nucleus)				PF00571(CBS domain)
A4QRM8	Protein SDS23	SDS23	FUNCTION: Involved in DNA replication and cell separation. {ECO:0000250}.	56.921	534	sp|A4QRM8|SDS23_MAGO7	64	sp|A4QRM8|SDS23_MAGO7 Protein SDS23 OS=Magnaporthe oryzae (strain 70-15 / ATCC MYA-4617 / FGSC 8958) OX=242507 GN=SDS23 PE=3 SV=1	sp|A4QRM8|SDS23_MAGO7	64	64	S	THRQSFAENLRNPPPSPRAQRHLSLSQSAIQ	47.334	30.349	NPPPS(1)PR	NPPPS(30)PR	5	2	1.2127			197380	524600		903860	Quantified	GO:0042149(BP:cellular response to glucose starvation);GO:0030071(BP:regulation of mitotic metaphase/anaphase transition);GO:0005737(CC:cytoplasm);GO:0005634(CC:nucleus)				PF00571(CBS domain)
A4QRM8	Protein SDS23	SDS23	FUNCTION: Involved in DNA replication and cell separation. {ECO:0000250}.	56.921	534	sp|A4QRM8|SDS23_MAGO7	512	sp|A4QRM8|SDS23_MAGO7 Protein SDS23 OS=Magnaporthe oryzae (strain 70-15 / ATCC MYA-4617 / FGSC 8958) OX=242507 GN=SDS23 PE=3 SV=1	sp|A4QRM8|SDS23_MAGO7	512	512	S	HPSDPGEQRARRRRSSSASMRPSMEASRPSA	10.645	6.8556	RS(0.413)S(0.413)S(0.471)AS(0.356)MRPS(0.182)MEAS(0.164)R	RS(0)S(0)S(2)AS(-2)MRPS(-6.1)MEAS(-6.7)R	3	3	-0.88188							Identified	GO:0042149(BP:cellular response to glucose starvation);GO:0030071(BP:regulation of mitotic metaphase/anaphase transition);GO:0005737(CC:cytoplasm);GO:0005634(CC:nucleus)				PF00571(CBS domain)
A4QRM8	Protein SDS23	SDS23	FUNCTION: Involved in DNA replication and cell separation. {ECO:0000250}.	56.921	534	sp|A4QRM8|SDS23_MAGO7	43	sp|A4QRM8|SDS23_MAGO7 Protein SDS23 OS=Magnaporthe oryzae (strain 70-15 / ATCC MYA-4617 / FGSC 8958) OX=242507 GN=SDS23 PE=3 SV=1	sp|A4QRM8|SDS23_MAGO7	43	43	T	NSQQGSIGNGSGSHRTPGHIPTHRQSFAENL	53.028	53.028	T(1)PGHIPTHR	T(43)PGHIPT(-43)HR	1	2	-0.85644		86457					Identified	GO:0042149(BP:cellular response to glucose starvation);GO:0030071(BP:regulation of mitotic metaphase/anaphase transition);GO:0005737(CC:cytoplasm);GO:0005634(CC:nucleus)				PF00571(CBS domain)
A4QRM8	Protein SDS23	SDS23	FUNCTION: Involved in DNA replication and cell separation. {ECO:0000250}.	56.921	534	sp|A4QRM8|SDS23_MAGO7	53	sp|A4QRM8|SDS23_MAGO7 Protein SDS23 OS=Magnaporthe oryzae (strain 70-15 / ATCC MYA-4617 / FGSC 8958) OX=242507 GN=SDS23 PE=3 SV=1	sp|A4QRM8|SDS23_MAGO7	53	53	S	SGSHRTPGHIPTHRQSFAENLRNPPPSPRAQ	85.622	55.235	QS(1)FAENLR	QS(55)FAENLR	2	2	-0.4438	167620	95132	76970	109810		177230	Quantified	GO:0042149(BP:cellular response to glucose starvation);GO:0030071(BP:regulation of mitotic metaphase/anaphase transition);GO:0005737(CC:cytoplasm);GO:0005634(CC:nucleus)				PF00571(CBS domain)
A4QRM8	Protein SDS23	SDS23	FUNCTION: Involved in DNA replication and cell separation. {ECO:0000250}.	56.921	534	sp|A4QRM8|SDS23_MAGO7	14	sp|A4QRM8|SDS23_MAGO7 Protein SDS23 OS=Magnaporthe oryzae (strain 70-15 / ATCC MYA-4617 / FGSC 8958) OX=242507 GN=SDS23 PE=3 SV=1	sp|A4QRM8|SDS23_MAGO7	14	14	S	__MDKADTSAAPVGASSPIPIPIDQPQRSNS	65.212	65.212	ADTSAAPVGAS(0.5)S(0.5)PIPIPIDQPQR	ADT(-37)S(-37)AAPVGAS(0)S(0)PIPIPIDQPQR	11	3	-0.66838							Identified	GO:0042149(BP:cellular response to glucose starvation);GO:0030071(BP:regulation of mitotic metaphase/anaphase transition);GO:0005737(CC:cytoplasm);GO:0005634(CC:nucleus)				PF00571(CBS domain)
A4QRM8	Protein SDS23	SDS23	FUNCTION: Involved in DNA replication and cell separation. {ECO:0000250}.	56.921	534	sp|A4QRM8|SDS23_MAGO7	74	sp|A4QRM8|SDS23_MAGO7 Protein SDS23 OS=Magnaporthe oryzae (strain 70-15 / ATCC MYA-4617 / FGSC 8958) OX=242507 GN=SDS23 PE=3 SV=1	sp|A4QRM8|SDS23_MAGO7	74	74	S	RNPPPSPRAQRHLSLSQSAIQELLLKNPSSK	47.361	47.361	HLS(0.472)LS(0.472)QS(0.056)AIQELLLK	HLS(0)LS(0)QS(-9.3)AIQELLLK	5	3	-0.18129							Identified	GO:0042149(BP:cellular response to glucose starvation);GO:0030071(BP:regulation of mitotic metaphase/anaphase transition);GO:0005737(CC:cytoplasm);GO:0005634(CC:nucleus)				PF00571(CBS domain)
A4QRM8	Protein SDS23	SDS23	FUNCTION: Involved in DNA replication and cell separation. {ECO:0000250}.	56.921	534	sp|A4QRM8|SDS23_MAGO7	15	sp|A4QRM8|SDS23_MAGO7 Protein SDS23 OS=Magnaporthe oryzae (strain 70-15 / ATCC MYA-4617 / FGSC 8958) OX=242507 GN=SDS23 PE=3 SV=1	sp|A4QRM8|SDS23_MAGO7	15	15	S	_MDKADTSAAPVGASSPIPIPIDQPQRSNSQ	136.27	107.46	ADTSAAPVGAS(0.087)S(0.913)PIPIPIDQPQR	ADT(-75)S(-75)AAPVGAS(-10)S(10)PIPIPIDQPQR	12	2	-0.41463	463380	286990	454560	891290	364830	472960	Quantified	GO:0042149(BP:cellular response to glucose starvation);GO:0030071(BP:regulation of mitotic metaphase/anaphase transition);GO:0005737(CC:cytoplasm);GO:0005634(CC:nucleus)				PF00571(CBS domain)
A4QRM8	Protein SDS23	SDS23	FUNCTION: Involved in DNA replication and cell separation. {ECO:0000250}.	56.921	534	sp|A4QRM8|SDS23_MAGO7	33	sp|A4QRM8|SDS23_MAGO7 Protein SDS23 OS=Magnaporthe oryzae (strain 70-15 / ATCC MYA-4617 / FGSC 8958) OX=242507 GN=SDS23 PE=3 SV=1	sp|A4QRM8|SDS23_MAGO7	33	33	S	PIPIDQPQRSNSQQGSIGNGSGSHRTPGHIP	34.417	34.417	S(0.009)NS(0.074)QQGS(0.912)IGNGS(0.003)GS(0.003)HR	S(-20)NS(-11)QQGS(11)IGNGS(-26)GS(-26)HR	7	3	-0.45841	19354					78858	Identified	GO:0042149(BP:cellular response to glucose starvation);GO:0030071(BP:regulation of mitotic metaphase/anaphase transition);GO:0005737(CC:cytoplasm);GO:0005634(CC:nucleus)				PF00571(CBS domain)
A4QS18	Flap endonuclease 1	FEN1	FUNCTION: Structure-specific nuclease with 5'-flap endonuclease and 5'-3' exonuclease activities involved in DNA replication and repair. During DNA replication, cleaves the 5'-overhanging flap structure that is generated by displacement synthesis when DNA polymerase encounters the 5'-end of a downstream Okazaki fragment. It enters the flap from the 5'-end and then tracks to cleave the flap base, …	44.559	394	sp|A4QS18|FEN1_MAGO7	182	sp|A4QS18|FEN1_MAGO7 Flap endonuclease 1 OS=Magnaporthe oryzae (strain 70-15 / ATCC MYA-4617 / FGSC 8958) OX=242507 GN=FEN1 PE=3 SV=2	sp|A4QS18|FEN1_MAGO7	182	182	T	ARAGKVFAAASEDMDTLCFDSPILLRHLTFS	24.471	24.471	AGKVFAAAS(0.357)EDMDT(0.764)LCFDS(0.878)PILLR	AGKVFAAAS(-4.4)EDMDT(4.4)LCFDS(7.2)PILLR	14	3	-1.1115		677870					Identified	GO:0006286(BP:base-excision repair, base-free sugar-phosphate removal);GO:0006260(BP:DNA replication);GO:0043137(BP:DNA replication, removal of RNA primer);GO:0006303(BP:double-strand break repair via nonhomologous end joining);GO:0000734(BP:gene conversion at mating-type locus, DNA repair synthesis);GO:0035753(BP:maintenance of DNA trinucleotide repeats);GO:0001302(BP:replicative cell aging);GO:…	K04799(NA)	ko03030(DNA replication);ko03410(Base excision repair);ko03450(Non-homologous end-joining)		PF00867(XPG I-region);PF00752(XPG N-terminal domain)
A4QS18	Flap endonuclease 1	FEN1	FUNCTION: Structure-specific nuclease with 5'-flap endonuclease and 5'-3' exonuclease activities involved in DNA replication and repair. During DNA replication, cleaves the 5'-overhanging flap structure that is generated by displacement synthesis when DNA polymerase encounters the 5'-end of a downstream Okazaki fragment. It enters the flap from the 5'-end and then tracks to cleave the flap base, …	44.559	394	sp|A4QS18|FEN1_MAGO7	187	sp|A4QS18|FEN1_MAGO7 Flap endonuclease 1 OS=Magnaporthe oryzae (strain 70-15 / ATCC MYA-4617 / FGSC 8958) OX=242507 GN=FEN1 PE=3 SV=2	sp|A4QS18|FEN1_MAGO7	187	187	S	VFAAASEDMDTLCFDSPILLRHLTFSEARKE	24.471	24.471	AGKVFAAAS(0.357)EDMDT(0.764)LCFDS(0.878)PILLR	AGKVFAAAS(-4.4)EDMDT(4.4)LCFDS(7.2)PILLR	19	3	-1.1115		677870					Identified	GO:0006286(BP:base-excision repair, base-free sugar-phosphate removal);GO:0006260(BP:DNA replication);GO:0043137(BP:DNA replication, removal of RNA primer);GO:0006303(BP:double-strand break repair via nonhomologous end joining);GO:0000734(BP:gene conversion at mating-type locus, DNA repair synthesis);GO:0035753(BP:maintenance of DNA trinucleotide repeats);GO:0001302(BP:replicative cell aging);GO:…	K04799(NA)	ko03030(DNA replication);ko03410(Base excision repair);ko03450(Non-homologous end-joining)		PF00867(XPG I-region);PF00752(XPG N-terminal domain)
A4QSS5	ATP-dependent RNA helicase DBP2	DBP2	FUNCTION: ATP-dependent RNA helicase involved nonsense-mediated mRNA decay and ribosome biogenesis through rRNA processing. {ECO:0000250}.	59.137	548	sp|A4QSS5|DBP2_MAGO7	422	sp|A4QSS5|DBP2_MAGO7 ATP-dependent RNA helicase DBP2 OS=Magnaporthe oryzae (strain 70-15 / ATCC MYA-4617 / FGSC 8958) OX=242507 GN=DBP2 PE=3 SV=1	sp|A4QSS5|DBP2_MAGO7	422	422	T	DKQQNERDWVLDQFKTGKSPIMVATDVASRG	70.831	70.831	T(0.5)GKS(0.5)PIMVATDVASR	T(0)GKS(0)PIMVAT(-56)DVAS(-70)R	1	3	-0.55363		131430					Identified	GO:0000184(BP:nuclear-transcribed mRNA catabolic process, nonsense-mediated decay);GO:0006364(BP:rRNA processing);GO:0005737(CC:cytoplasm);GO:0005634(CC:nucleus);GO:0005524(MF:ATP binding);GO:0003723(MF:RNA binding);GO:0003724(MF:RNA helicase activity)	K12823(NA)	ko03040(Spliceosome)		PF00270(DEAD/DEAH box helicase);PF00271(Helicase conserved C-terminal domain)
A4QSS5	ATP-dependent RNA helicase DBP2	DBP2	FUNCTION: ATP-dependent RNA helicase involved nonsense-mediated mRNA decay and ribosome biogenesis through rRNA processing. {ECO:0000250}.	59.137	548	sp|A4QSS5|DBP2_MAGO7	425	sp|A4QSS5|DBP2_MAGO7 ATP-dependent RNA helicase DBP2 OS=Magnaporthe oryzae (strain 70-15 / ATCC MYA-4617 / FGSC 8958) OX=242507 GN=DBP2 PE=3 SV=1	sp|A4QSS5|DBP2_MAGO7	425	425	S	QNERDWVLDQFKTGKSPIMVATDVASRGIDV	76.255	21.668	S(0.979)PIMVAT(0.014)DVAS(0.008)R	S(19)PIMVAT(-19)DVAS(-21)R	1	2	-0.46412		131430		135370	149660	108440	Quantified	GO:0000184(BP:nuclear-transcribed mRNA catabolic process, nonsense-mediated decay);GO:0006364(BP:rRNA processing);GO:0005737(CC:cytoplasm);GO:0005634(CC:nucleus);GO:0005524(MF:ATP binding);GO:0003723(MF:RNA binding);GO:0003724(MF:RNA helicase activity)	K12823(NA)	ko03040(Spliceosome)		PF00270(DEAD/DEAH box helicase);PF00271(Helicase conserved C-terminal domain)
A4QSS5	ATP-dependent RNA helicase DBP2	DBP2	FUNCTION: ATP-dependent RNA helicase involved nonsense-mediated mRNA decay and ribosome biogenesis through rRNA processing. {ECO:0000250}.	59.137	548	sp|A4QSS5|DBP2_MAGO7	112	sp|A4QSS5|DBP2_MAGO7 ATP-dependent RNA helicase DBP2 OS=Magnaporthe oryzae (strain 70-15 / ATCC MYA-4617 / FGSC 8958) OX=242507 GN=DBP2 PE=3 SV=1	sp|A4QSS5|DBP2_MAGO7	112	112	S	TNRSQAEVDKFRREHSMAVQGSDVPKPVETF	32.375	32.375	REHS(0.746)MAVQGS(0.248)DVPKPVET(0.006)FDEAGFPR	REHS(4.8)MAVQGS(-4.8)DVPKPVET(-21)FDEAGFPR	4	4	1.8489		89274					Identified	GO:0000184(BP:nuclear-transcribed mRNA catabolic process, nonsense-mediated decay);GO:0006364(BP:rRNA processing);GO:0005737(CC:cytoplasm);GO:0005634(CC:nucleus);GO:0005524(MF:ATP binding);GO:0003723(MF:RNA binding);GO:0003724(MF:RNA helicase activity)	K12823(NA)	ko03040(Spliceosome)		PF00270(DEAD/DEAH box helicase);PF00271(Helicase conserved C-terminal domain)
A4QSS5	ATP-dependent RNA helicase DBP2	DBP2	FUNCTION: ATP-dependent RNA helicase involved nonsense-mediated mRNA decay and ribosome biogenesis through rRNA processing. {ECO:0000250}.	59.137	548	sp|A4QSS5|DBP2_MAGO7	352	sp|A4QSS5|DBP2_MAGO7 ATP-dependent RNA helicase DBP2 OS=Magnaporthe oryzae (strain 70-15 / ATCC MYA-4617 / FGSC 8958) OX=242507 GN=DBP2 PE=3 SV=1	sp|A4QSS5|DBP2_MAGO7	352	352	S	DLSANHRITQIVEVVSESEKRDRMIRHMEKV	306.71	283.78	ITQIVEVVS(1)ESEKR	IT(-180)QIVEVVS(58)ES(-58)EKR	9	2	1.5562	2177800	2021300	2268900	2502800	2607900	2210200	Quantified	GO:0000184(BP:nuclear-transcribed mRNA catabolic process, nonsense-mediated decay);GO:0006364(BP:rRNA processing);GO:0005737(CC:cytoplasm);GO:0005634(CC:nucleus);GO:0005524(MF:ATP binding);GO:0003723(MF:RNA binding);GO:0003724(MF:RNA helicase activity)	K12823(NA)	ko03040(Spliceosome)		PF00270(DEAD/DEAH box helicase);PF00271(Helicase conserved C-terminal domain)
A4QSS5	ATP-dependent RNA helicase DBP2	DBP2	FUNCTION: ATP-dependent RNA helicase involved nonsense-mediated mRNA decay and ribosome biogenesis through rRNA processing. {ECO:0000250}.	59.137	548	sp|A4QSS5|DBP2_MAGO7	455	sp|A4QSS5|DBP2_MAGO7 ATP-dependent RNA helicase DBP2 OS=Magnaporthe oryzae (strain 70-15 / ATCC MYA-4617 / FGSC 8958) OX=242507 GN=DBP2 PE=3 SV=1	sp|A4QSS5|DBP2_MAGO7	455	455	S	VRNITHVLNYDYPNNSEDYIHRIGRTGRAGA	66.66	66.66	NITHVLNYDY(0.001)PNNS(0.989)EDY(0.01)IHR	NIT(-56)HVLNY(-49)DY(-31)PNNS(20)EDY(-20)IHR	14	3	0.92161					213310	475650	Quantified	GO:0000184(BP:nuclear-transcribed mRNA catabolic process, nonsense-mediated decay);GO:0006364(BP:rRNA processing);GO:0005737(CC:cytoplasm);GO:0005634(CC:nucleus);GO:0005524(MF:ATP binding);GO:0003723(MF:RNA binding);GO:0003724(MF:RNA helicase activity)	K12823(NA)	ko03040(Spliceosome)		PF00270(DEAD/DEAH box helicase);PF00271(Helicase conserved C-terminal domain)
A4QSS5	ATP-dependent RNA helicase DBP2	DBP2	FUNCTION: ATP-dependent RNA helicase involved nonsense-mediated mRNA decay and ribosome biogenesis through rRNA processing. {ECO:0000250}.	59.137	548	sp|A4QSS5|DBP2_MAGO7	354	sp|A4QSS5|DBP2_MAGO7 ATP-dependent RNA helicase DBP2 OS=Magnaporthe oryzae (strain 70-15 / ATCC MYA-4617 / FGSC 8958) OX=242507 GN=DBP2 PE=3 SV=1	sp|A4QSS5|DBP2_MAGO7	354	354	S	SANHRITQIVEVVSESEKRDRMIRHMEKVMD	95.001	86.798	ITQIVEVVS(0.133)ES(0.867)EKR	IT(-84)QIVEVVS(-8.1)ES(8.1)EKR	11	2	0.42347	81133		45121	82687	100590		Quantified	GO:0000184(BP:nuclear-transcribed mRNA catabolic process, nonsense-mediated decay);GO:0006364(BP:rRNA processing);GO:0005737(CC:cytoplasm);GO:0005634(CC:nucleus);GO:0005524(MF:ATP binding);GO:0003723(MF:RNA binding);GO:0003724(MF:RNA helicase activity)	K12823(NA)	ko03040(Spliceosome)		PF00270(DEAD/DEAH box helicase);PF00271(Helicase conserved C-terminal domain)
A4QSS5	ATP-dependent RNA helicase DBP2	DBP2	FUNCTION: ATP-dependent RNA helicase involved nonsense-mediated mRNA decay and ribosome biogenesis through rRNA processing. {ECO:0000250}.	59.137	548	sp|A4QSS5|DBP2_MAGO7	66	sp|A4QSS5|DBP2_MAGO7 ATP-dependent RNA helicase DBP2 OS=Magnaporthe oryzae (strain 70-15 / ATCC MYA-4617 / FGSC 8958) OX=242507 GN=DBP2 PE=3 SV=1	sp|A4QSS5|DBP2_MAGO7	66	66	S	GGGGGGGFGGGGDRMSNLGAGLQKQDWDINA	22.956	22.956	MS(1)NLGAGLQK	MS(23)NLGAGLQK	2	2	-0.12882					42347		Identified	GO:0000184(BP:nuclear-transcribed mRNA catabolic process, nonsense-mediated decay);GO:0006364(BP:rRNA processing);GO:0005737(CC:cytoplasm);GO:0005634(CC:nucleus);GO:0005524(MF:ATP binding);GO:0003723(MF:RNA binding);GO:0003724(MF:RNA helicase activity)	K12823(NA)	ko03040(Spliceosome)		PF00270(DEAD/DEAH box helicase);PF00271(Helicase conserved C-terminal domain)
A4QST9	Increased rDNA silencing protein 4	IRS4	FUNCTION: Positive regulator of phosphatidylinositol 4,5-bisphosphate turnover and negatively regulates signaling through the cell integrity pathway. Involved in rDNA silencing (By similarity). {ECO:0000250}.	74.008	680	sp|A4QST9|IRS4_MAGO7	503	sp|A4QST9|IRS4_MAGO7 Increased rDNA silencing protein 4 OS=Magnaporthe oryzae (strain 70-15 / ATCC MYA-4617 / FGSC 8958) OX=242507 GN=IRS4 PE=3 SV=2	sp|A4QST9|IRS4_MAGO7	503	503	S	KRNDRLASNLTGGGMSRSHSRSPPKKQGMLT	55.782	55.782	LASNLT(0.007)GGGMS(0.993)R	LAS(-46)NLT(-21)GGGMS(21)R	11	2	-0.24507			20051		30167		Identified	GO:0006629(BP:lipid metabolic process)				PF12763(Cytoskeletal-regulatory complex EF hand)
A4QST9	Increased rDNA silencing protein 4	IRS4	FUNCTION: Positive regulator of phosphatidylinositol 4,5-bisphosphate turnover and negatively regulates signaling through the cell integrity pathway. Involved in rDNA silencing (By similarity). {ECO:0000250}.	74.008	680	sp|A4QST9|IRS4_MAGO7	478	sp|A4QST9|IRS4_MAGO7 Increased rDNA silencing protein 4 OS=Magnaporthe oryzae (strain 70-15 / ATCC MYA-4617 / FGSC 8958) OX=242507 GN=IRS4 PE=3 SV=2	sp|A4QST9|IRS4_MAGO7	478	478	T	SSLASARHTPASRSQTPAPVPVPSRKRNDRL	29.217	29.217	S(0.319)QT(0.681)PAPVPVPS(0.001)R	S(-3.3)QT(3.3)PAPVPVPS(-29)R	3	2	-2.6453				49564			Identified	GO:0006629(BP:lipid metabolic process)				PF12763(Cytoskeletal-regulatory complex EF hand)
A4QST9	Increased rDNA silencing protein 4	IRS4	FUNCTION: Positive regulator of phosphatidylinositol 4,5-bisphosphate turnover and negatively regulates signaling through the cell integrity pathway. Involved in rDNA silencing (By similarity). {ECO:0000250}.	74.008	680	sp|A4QST9|IRS4_MAGO7	314	sp|A4QST9|IRS4_MAGO7 Increased rDNA silencing protein 4 OS=Magnaporthe oryzae (strain 70-15 / ATCC MYA-4617 / FGSC 8958) OX=242507 GN=IRS4 PE=3 SV=2	sp|A4QST9|IRS4_MAGO7	314	314	S	VESKRAEQYPGSEPTSPSIRRASVQQPKPKV	43.767	43.767	AEQYPGS(0.002)EPT(0.175)S(0.566)PS(0.256)IR	AEQY(-37)PGS(-24)EPT(-5.1)S(3.4)PS(-3.4)IR	11	2	2.1287				125910			Identified	GO:0006629(BP:lipid metabolic process)				PF12763(Cytoskeletal-regulatory complex EF hand)
A4QST9	Increased rDNA silencing protein 4	IRS4	FUNCTION: Positive regulator of phosphatidylinositol 4,5-bisphosphate turnover and negatively regulates signaling through the cell integrity pathway. Involved in rDNA silencing (By similarity). {ECO:0000250}.	74.008	680	sp|A4QST9|IRS4_MAGO7	396	sp|A4QST9|IRS4_MAGO7 Increased rDNA silencing protein 4 OS=Magnaporthe oryzae (strain 70-15 / ATCC MYA-4617 / FGSC 8958) OX=242507 GN=IRS4 PE=3 SV=2	sp|A4QST9|IRS4_MAGO7	396	396	S	RVDSISSDDTFFSTSSGQGRRAPTPPPPRRI	103.23	103.23	VDSISSDDTFFS(0.002)T(0.029)S(0.08)S(0.889)GQGR	VDS(-96)IS(-87)S(-81)DDT(-69)FFS(-27)T(-15)S(-10)S(10)GQGR	15	2	3.4622				82917		94689	Quantified	GO:0006629(BP:lipid metabolic process)				PF12763(Cytoskeletal-regulatory complex EF hand)
A4QST9	Increased rDNA silencing protein 4	IRS4	FUNCTION: Positive regulator of phosphatidylinositol 4,5-bisphosphate turnover and negatively regulates signaling through the cell integrity pathway. Involved in rDNA silencing (By similarity). {ECO:0000250}.	74.008	680	sp|A4QST9|IRS4_MAGO7	109	sp|A4QST9|IRS4_MAGO7 Increased rDNA silencing protein 4 OS=Magnaporthe oryzae (strain 70-15 / ATCC MYA-4617 / FGSC 8958) OX=242507 GN=IRS4 PE=3 SV=2	sp|A4QST9|IRS4_MAGO7	109	109	S	EHATLSSRLAQLQQRSGSPHLRPPGNAGGPR	60	60	S(0.693)GS(0.307)PHLRPPGNAGGPR	S(3.5)GS(-3.5)PHLRPPGNAGGPR	1	3	-0.47566			376190		662250	792680	Quantified	GO:0006629(BP:lipid metabolic process)				PF12763(Cytoskeletal-regulatory complex EF hand)
A4QST9	Increased rDNA silencing protein 4	IRS4	FUNCTION: Positive regulator of phosphatidylinositol 4,5-bisphosphate turnover and negatively regulates signaling through the cell integrity pathway. Involved in rDNA silencing (By similarity). {ECO:0000250}.	74.008	680	sp|A4QST9|IRS4_MAGO7	394	sp|A4QST9|IRS4_MAGO7 Increased rDNA silencing protein 4 OS=Magnaporthe oryzae (strain 70-15 / ATCC MYA-4617 / FGSC 8958) OX=242507 GN=IRS4 PE=3 SV=2	sp|A4QST9|IRS4_MAGO7	394	394	T	RERVDSISSDDTFFSTSSGQGRRAPTPPPPR	65.467	65.467	VDSISSDDTFFS(0.024)T(0.381)S(0.298)S(0.298)GQGR	VDS(-61)IS(-55)S(-50)DDT(-34)FFS(-12)T(1.1)S(-1.1)S(-1.1)GQGR	13	2	3.2791							Identified	GO:0006629(BP:lipid metabolic process)				PF12763(Cytoskeletal-regulatory complex EF hand)
A4QST9	Increased rDNA silencing protein 4	IRS4	FUNCTION: Positive regulator of phosphatidylinositol 4,5-bisphosphate turnover and negatively regulates signaling through the cell integrity pathway. Involved in rDNA silencing (By similarity). {ECO:0000250}.	74.008	680	sp|A4QST9|IRS4_MAGO7	241	sp|A4QST9|IRS4_MAGO7 Increased rDNA silencing protein 4 OS=Magnaporthe oryzae (strain 70-15 / ATCC MYA-4617 / FGSC 8958) OX=242507 GN=IRS4 PE=3 SV=2	sp|A4QST9|IRS4_MAGO7	241	241	S	REQSRRRDGDPVKSPSPVRDTEVPQPRRKVI	59.997	59.997	S(0.016)PS(0.973)PVRDT(0.011)EVPQPR	S(-18)PS(18)PVRDT(-19)EVPQPR	3	3	-1.0797						184580	Identified	GO:0006629(BP:lipid metabolic process)				PF12763(Cytoskeletal-regulatory complex EF hand)
A4QST9	Increased rDNA silencing protein 4	IRS4	FUNCTION: Positive regulator of phosphatidylinositol 4,5-bisphosphate turnover and negatively regulates signaling through the cell integrity pathway. Involved in rDNA silencing (By similarity). {ECO:0000250}.	74.008	680	sp|A4QST9|IRS4_MAGO7	111	sp|A4QST9|IRS4_MAGO7 Increased rDNA silencing protein 4 OS=Magnaporthe oryzae (strain 70-15 / ATCC MYA-4617 / FGSC 8958) OX=242507 GN=IRS4 PE=3 SV=2	sp|A4QST9|IRS4_MAGO7	111	111	S	ATLSSRLAQLQQRSGSPHLRPPGNAGGPRSA	43.306	17.415	S(0.331)GS(0.669)PHLRPPGNAGGPR	S(-3.1)GS(3.1)PHLRPPGNAGGPR	3	3	-0.47753	325250		376190		662250		Quantified	GO:0006629(BP:lipid metabolic process)				PF12763(Cytoskeletal-regulatory complex EF hand)
A4QST9	Increased rDNA silencing protein 4	IRS4	FUNCTION: Positive regulator of phosphatidylinositol 4,5-bisphosphate turnover and negatively regulates signaling through the cell integrity pathway. Involved in rDNA silencing (By similarity). {ECO:0000250}.	74.008	680	sp|A4QST9|IRS4_MAGO7	267	sp|A4QST9|IRS4_MAGO7 Increased rDNA silencing protein 4 OS=Magnaporthe oryzae (strain 70-15 / ATCC MYA-4617 / FGSC 8958) OX=242507 GN=IRS4 PE=3 SV=2	sp|A4QST9|IRS4_MAGO7	267	267	S	RRKVIDRVPEQEEPASPVQKPRPKPKPKPKP	97.681	69.613	VPEQEEPAS(1)PVQKPR	VPEQEEPAS(70)PVQKPR	9	3	0.88314	31721	41783	25631		206500	141670	Quantified	GO:0006629(BP:lipid metabolic process)				PF12763(Cytoskeletal-regulatory complex EF hand)
A4QSX4	Eukaryotic translation initiation factor 3 subunit C	NIP1	FUNCTION: Component of the eukaryotic translation initiation factor 3 (eIF-3) complex, which is involved in protein synthesis of a specialized repertoire of mRNAs and, together with other initiation factors, stimulates binding of mRNA and methionyl-tRNAi to the 40S ribosome. The eIF-3 complex specifically targets and initiates translation of a subset of mRNAs involved in cell proliferation. {ECO:…	97.069	865	sp|A4QSX4|EIF3C_MAGO7	222	sp|A4QSX4|EIF3C_MAGO7 Eukaryotic translation initiation factor 3 subunit C OS=Magnaporthe oryzae (strain 70-15 / ATCC MYA-4617 / FGSC 8958) OX=242507 GN=NIP1 PE=3 SV=1	sp|A4QSX4|EIF3C_MAGO7	222	222	S	DEEEPAPKPKKAAKVSFDEATAEDEEDDEGF	133.29	133.29	VS(1)FDEATAEDEEDDEGFAR	VS(69)FDEAT(-69)AEDEEDDEGFAR	2	2	1.5162	266620	304770	340180		518450	393870	Quantified	GO:0001732(BP:formation of cytoplasmic translation initiation complex);GO:0016282(CC:eukaryotic 43S preinitiation complex);GO:0033290(CC:eukaryotic 48S preinitiation complex);GO:0005852(CC:eukaryotic translation initiation factor 3 complex);GO:0003743(MF:translation initiation factor activity);GO:0031369(MF:translation initiation factor binding)				PF05470(Eukaryotic translation initiation factor 3 subunit 8 N-terminus);PF01399(PCI domain)
A4QSX4	Eukaryotic translation initiation factor 3 subunit C	NIP1	FUNCTION: Component of the eukaryotic translation initiation factor 3 (eIF-3) complex, which is involved in protein synthesis of a specialized repertoire of mRNAs and, together with other initiation factors, stimulates binding of mRNA and methionyl-tRNAi to the 40S ribosome. The eIF-3 complex specifically targets and initiates translation of a subset of mRNAs involved in cell proliferation. {ECO:…	97.069	865	sp|A4QSX4|EIF3C_MAGO7	78	sp|A4QSX4|EIF3C_MAGO7 Eukaryotic translation initiation factor 3 subunit C OS=Magnaporthe oryzae (strain 70-15 / ATCC MYA-4617 / FGSC 8958) OX=242507 GN=NIP1 PE=3 SV=1	sp|A4QSX4|EIF3C_MAGO7	78	78	S	AAKFLVDDDSSDEEDSDAEVTTKVKSAKDKR	214.01	214.01	FLVDDDS(0.993)S(0.007)DEEDS(1)DAEVTTK	FLVDDDS(22)S(-22)DEEDS(64)DAEVT(-64)T(-83)K	13	2	-1.3817	2044700	3827100	4570600	1411600	6835600	918750	Quantified	GO:0001732(BP:formation of cytoplasmic translation initiation complex);GO:0016282(CC:eukaryotic 43S preinitiation complex);GO:0033290(CC:eukaryotic 48S preinitiation complex);GO:0005852(CC:eukaryotic translation initiation factor 3 complex);GO:0003743(MF:translation initiation factor activity);GO:0031369(MF:translation initiation factor binding)				PF05470(Eukaryotic translation initiation factor 3 subunit 8 N-terminus);PF01399(PCI domain)
A4QSX4	Eukaryotic translation initiation factor 3 subunit C	NIP1	FUNCTION: Component of the eukaryotic translation initiation factor 3 (eIF-3) complex, which is involved in protein synthesis of a specialized repertoire of mRNAs and, together with other initiation factors, stimulates binding of mRNA and methionyl-tRNAi to the 40S ribosome. The eIF-3 complex specifically targets and initiates translation of a subset of mRNAs involved in cell proliferation. {ECO:…	97.069	865	sp|A4QSX4|EIF3C_MAGO7	72	sp|A4QSX4|EIF3C_MAGO7 Eukaryotic translation initiation factor 3 subunit C OS=Magnaporthe oryzae (strain 70-15 / ATCC MYA-4617 / FGSC 8958) OX=242507 GN=NIP1 PE=3 SV=1	sp|A4QSX4|EIF3C_MAGO7	72	72	S	GGKKKGAAKFLVDDDSSDEEDSDAEVTTKVK	214.01	142.07	FLVDDDS(1)S(1)DEEDS(0.998)DAEVT(0.002)TK	FLVDDDS(110)S(100)DEEDS(27)DAEVT(-27)T(-35)K	7	2	-0.21317	459900	563830	4433000	1414800	5366100	820660	Quantified	GO:0001732(BP:formation of cytoplasmic translation initiation complex);GO:0016282(CC:eukaryotic 43S preinitiation complex);GO:0033290(CC:eukaryotic 48S preinitiation complex);GO:0005852(CC:eukaryotic translation initiation factor 3 complex);GO:0003743(MF:translation initiation factor activity);GO:0031369(MF:translation initiation factor binding)				PF05470(Eukaryotic translation initiation factor 3 subunit 8 N-terminus);PF01399(PCI domain)
A4QSX4	Eukaryotic translation initiation factor 3 subunit C	NIP1	FUNCTION: Component of the eukaryotic translation initiation factor 3 (eIF-3) complex, which is involved in protein synthesis of a specialized repertoire of mRNAs and, together with other initiation factors, stimulates binding of mRNA and methionyl-tRNAi to the 40S ribosome. The eIF-3 complex specifically targets and initiates translation of a subset of mRNAs involved in cell proliferation. {ECO:…	97.069	865	sp|A4QSX4|EIF3C_MAGO7	73	sp|A4QSX4|EIF3C_MAGO7 Eukaryotic translation initiation factor 3 subunit C OS=Magnaporthe oryzae (strain 70-15 / ATCC MYA-4617 / FGSC 8958) OX=242507 GN=NIP1 PE=3 SV=1	sp|A4QSX4|EIF3C_MAGO7	73	73	S	GKKKGAAKFLVDDDSSDEEDSDAEVTTKVKS	174.5	142.07	FLVDDDS(1)S(1)DEEDS(0.998)DAEVT(0.002)TK	FLVDDDS(110)S(100)DEEDS(27)DAEVT(-27)T(-35)K	8	2	-0.21317	2480700	4084000	3826200		6144100	2332700	Quantified	GO:0001732(BP:formation of cytoplasmic translation initiation complex);GO:0016282(CC:eukaryotic 43S preinitiation complex);GO:0033290(CC:eukaryotic 48S preinitiation complex);GO:0005852(CC:eukaryotic translation initiation factor 3 complex);GO:0003743(MF:translation initiation factor activity);GO:0031369(MF:translation initiation factor binding)				PF05470(Eukaryotic translation initiation factor 3 subunit 8 N-terminus);PF01399(PCI domain)
A4QSX4	Eukaryotic translation initiation factor 3 subunit C	NIP1	FUNCTION: Component of the eukaryotic translation initiation factor 3 (eIF-3) complex, which is involved in protein synthesis of a specialized repertoire of mRNAs and, together with other initiation factors, stimulates binding of mRNA and methionyl-tRNAi to the 40S ribosome. The eIF-3 complex specifically targets and initiates translation of a subset of mRNAs involved in cell proliferation. {ECO:…	97.069	865	sp|A4QSX4|EIF3C_MAGO7	83	sp|A4QSX4|EIF3C_MAGO7 Eukaryotic translation initiation factor 3 subunit C OS=Magnaporthe oryzae (strain 70-15 / ATCC MYA-4617 / FGSC 8958) OX=242507 GN=NIP1 PE=3 SV=1	sp|A4QSX4|EIF3C_MAGO7	83	83	T	VDDDSSDEEDSDAEVTTKVKSAKDKRLDELE	7.5742	7.5742	GAAKFLVDDDS(0.93)S(0.93)DEEDS(0.93)DAEVT(0.604)T(0.604)KVK	GAAKFLVDDDS(7.6)S(7.6)DEEDS(7.6)DAEVT(0)T(0)KVK	22	3	-1.9069			250740				Identified	GO:0001732(BP:formation of cytoplasmic translation initiation complex);GO:0016282(CC:eukaryotic 43S preinitiation complex);GO:0033290(CC:eukaryotic 48S preinitiation complex);GO:0005852(CC:eukaryotic translation initiation factor 3 complex);GO:0003743(MF:translation initiation factor activity);GO:0031369(MF:translation initiation factor binding)				PF05470(Eukaryotic translation initiation factor 3 subunit 8 N-terminus);PF01399(PCI domain)
A4QSX4	Eukaryotic translation initiation factor 3 subunit C	NIP1	FUNCTION: Component of the eukaryotic translation initiation factor 3 (eIF-3) complex, which is involved in protein synthesis of a specialized repertoire of mRNAs and, together with other initiation factors, stimulates binding of mRNA and methionyl-tRNAi to the 40S ribosome. The eIF-3 complex specifically targets and initiates translation of a subset of mRNAs involved in cell proliferation. {ECO:…	97.069	865	sp|A4QSX4|EIF3C_MAGO7	797	sp|A4QSX4|EIF3C_MAGO7 Eukaryotic translation initiation factor 3 subunit C OS=Magnaporthe oryzae (strain 70-15 / ATCC MYA-4617 / FGSC 8958) OX=242507 GN=NIP1 PE=3 SV=1	sp|A4QSX4|EIF3C_MAGO7	797	797	S	SRLQSLALTLSDKASSLIESNERTLEQRTQG	51.454	51.454	AS(0.133)S(0.867)LIESNER	AS(-8.1)S(8.1)LIES(-41)NER	3	2	1.8766				31726			Identified	GO:0001732(BP:formation of cytoplasmic translation initiation complex);GO:0016282(CC:eukaryotic 43S preinitiation complex);GO:0033290(CC:eukaryotic 48S preinitiation complex);GO:0005852(CC:eukaryotic translation initiation factor 3 complex);GO:0003743(MF:translation initiation factor activity);GO:0031369(MF:translation initiation factor binding)				PF05470(Eukaryotic translation initiation factor 3 subunit 8 N-terminus);PF01399(PCI domain)
A4QSX4	Eukaryotic translation initiation factor 3 subunit C	NIP1	FUNCTION: Component of the eukaryotic translation initiation factor 3 (eIF-3) complex, which is involved in protein synthesis of a specialized repertoire of mRNAs and, together with other initiation factors, stimulates binding of mRNA and methionyl-tRNAi to the 40S ribosome. The eIF-3 complex specifically targets and initiates translation of a subset of mRNAs involved in cell proliferation. {ECO:…	97.069	865	sp|A4QSX4|EIF3C_MAGO7	205	sp|A4QSX4|EIF3C_MAGO7 Eukaryotic translation initiation factor 3 subunit C OS=Magnaporthe oryzae (strain 70-15 / ATCC MYA-4617 / FGSC 8958) OX=242507 GN=NIP1 PE=3 SV=1	sp|A4QSX4|EIF3C_MAGO7	205	205	T	QIDAYKADEFEFMMDTEDEEEPAPKPKKAAK	270.11	237.83	ADEFEFMMDT(1)EDEEEPAPKPK	ADEFEFMMDT(240)EDEEEPAPKPK	10	3	0.6442	6927800	9401500	9986000	8401100	2933800	11722000	Quantified	GO:0001732(BP:formation of cytoplasmic translation initiation complex);GO:0016282(CC:eukaryotic 43S preinitiation complex);GO:0033290(CC:eukaryotic 48S preinitiation complex);GO:0005852(CC:eukaryotic translation initiation factor 3 complex);GO:0003743(MF:translation initiation factor activity);GO:0031369(MF:translation initiation factor binding)				PF05470(Eukaryotic translation initiation factor 3 subunit 8 N-terminus);PF01399(PCI domain)
A4QSX4	Eukaryotic translation initiation factor 3 subunit C	NIP1	FUNCTION: Component of the eukaryotic translation initiation factor 3 (eIF-3) complex, which is involved in protein synthesis of a specialized repertoire of mRNAs and, together with other initiation factors, stimulates binding of mRNA and methionyl-tRNAi to the 40S ribosome. The eIF-3 complex specifically targets and initiates translation of a subset of mRNAs involved in cell proliferation. {ECO:…	97.069	865	sp|A4QSX4|EIF3C_MAGO7	84	sp|A4QSX4|EIF3C_MAGO7 Eukaryotic translation initiation factor 3 subunit C OS=Magnaporthe oryzae (strain 70-15 / ATCC MYA-4617 / FGSC 8958) OX=242507 GN=NIP1 PE=3 SV=1	sp|A4QSX4|EIF3C_MAGO7	84	84	T	DDDSSDEEDSDAEVTTKVKSAKDKRLDELES	7.5742	7.5742	GAAKFLVDDDS(0.93)S(0.93)DEEDS(0.93)DAEVT(0.604)T(0.604)KVK	GAAKFLVDDDS(7.6)S(7.6)DEEDS(7.6)DAEVT(0)T(0)KVK	23	3	-1.9069			250740				Identified	GO:0001732(BP:formation of cytoplasmic translation initiation complex);GO:0016282(CC:eukaryotic 43S preinitiation complex);GO:0033290(CC:eukaryotic 48S preinitiation complex);GO:0005852(CC:eukaryotic translation initiation factor 3 complex);GO:0003743(MF:translation initiation factor activity);GO:0031369(MF:translation initiation factor binding)				PF05470(Eukaryotic translation initiation factor 3 subunit 8 N-terminus);PF01399(PCI domain)
A4QSX4	Eukaryotic translation initiation factor 3 subunit C	NIP1	FUNCTION: Component of the eukaryotic translation initiation factor 3 (eIF-3) complex, which is involved in protein synthesis of a specialized repertoire of mRNAs and, together with other initiation factors, stimulates binding of mRNA and methionyl-tRNAi to the 40S ribosome. The eIF-3 complex specifically targets and initiates translation of a subset of mRNAs involved in cell proliferation. {ECO:…	97.069	865	sp|A4QSX4|EIF3C_MAGO7	227	sp|A4QSX4|EIF3C_MAGO7 Eukaryotic translation initiation factor 3 subunit C OS=Magnaporthe oryzae (strain 70-15 / ATCC MYA-4617 / FGSC 8958) OX=242507 GN=NIP1 PE=3 SV=1	sp|A4QSX4|EIF3C_MAGO7	227	227	T	APKPKKAAKVSFDEATAEDEEDDEGFARVGK	156.48	156.48	VSFDEAT(1)AEDEEDDEGFAR	VS(-67)FDEAT(67)AEDEEDDEGFAR	7	2	-0.68696	683480	788920	653640		489120	337240	Quantified	GO:0001732(BP:formation of cytoplasmic translation initiation complex);GO:0016282(CC:eukaryotic 43S preinitiation complex);GO:0033290(CC:eukaryotic 48S preinitiation complex);GO:0005852(CC:eukaryotic translation initiation factor 3 complex);GO:0003743(MF:translation initiation factor activity);GO:0031369(MF:translation initiation factor binding)				PF05470(Eukaryotic translation initiation factor 3 subunit 8 N-terminus);PF01399(PCI domain)
A4QTA3	Eukaryotic translation initiation factor 3 subunit J	HCR1	FUNCTION: Component of the eukaryotic translation initiation factor 3 (eIF-3) complex, which is involved in protein synthesis of a specialized repertoire of mRNAs and, together with other initiation factors, stimulates binding of mRNA and methionyl-tRNAi to the 40S ribosome. The eIF-3 complex specifically targets and initiates translation of a subset of mRNAs involved in cell proliferation. {ECO:…	30.284	273	sp|A4QTA3|EIF3J_MAGO7	52	sp|A4QTA3|EIF3J_MAGO7 Eukaryotic translation initiation factor 3 subunit J OS=Magnaporthe oryzae (strain 70-15 / ATCC MYA-4617 / FGSC 8958) OX=242507 GN=HCR1 PE=3 SV=1	sp|A4QTA3|EIF3J_MAGO7	52	52	S	ANDSDVLDSWDAAEDSEVEREKAKKAAEAKA	320.59	320.14	KFDDEEANDSDVLDSWDAAEDS(1)EVER	KFDDEEANDS(-230)DVLDS(-170)WDAAEDS(170)EVER	22	3	0.93182	684080	2770300	6337900	1372500	544170	3394700	Quantified	GO:0001732(BP:formation of cytoplasmic translation initiation complex);GO:0016282(CC:eukaryotic 43S preinitiation complex);GO:0033290(CC:eukaryotic 48S preinitiation complex);GO:0005852(CC:eukaryotic translation initiation factor 3 complex);GO:0003743(MF:translation initiation factor activity)				PF08597(Translation initiation factor eIF3 subunit)
A4QTA3	Eukaryotic translation initiation factor 3 subunit J	HCR1	FUNCTION: Component of the eukaryotic translation initiation factor 3 (eIF-3) complex, which is involved in protein synthesis of a specialized repertoire of mRNAs and, together with other initiation factors, stimulates binding of mRNA and methionyl-tRNAi to the 40S ribosome. The eIF-3 complex specifically targets and initiates translation of a subset of mRNAs involved in cell proliferation. {ECO:…	30.284	273	sp|A4QTA3|EIF3J_MAGO7	45	sp|A4QTA3|EIF3J_MAGO7 Eukaryotic translation initiation factor 3 subunit J OS=Magnaporthe oryzae (strain 70-15 / ATCC MYA-4617 / FGSC 8958) OX=242507 GN=HCR1 PE=3 SV=1	sp|A4QTA3|EIF3J_MAGO7	45	45	S	RKFDDEEANDSDVLDSWDAAEDSEVEREKAK	76.598	52.195	KFDDEEANDS(0.002)DVLDS(0.998)WDAAEDS(1)EVER	KFDDEEANDS(-27)DVLDS(27)WDAAEDS(47)EVER	15	3	4.5546			1403100				Identified	GO:0001732(BP:formation of cytoplasmic translation initiation complex);GO:0016282(CC:eukaryotic 43S preinitiation complex);GO:0033290(CC:eukaryotic 48S preinitiation complex);GO:0005852(CC:eukaryotic translation initiation factor 3 complex);GO:0003743(MF:translation initiation factor activity)				PF08597(Translation initiation factor eIF3 subunit)
A4QTA3	Eukaryotic translation initiation factor 3 subunit J	HCR1	FUNCTION: Component of the eukaryotic translation initiation factor 3 (eIF-3) complex, which is involved in protein synthesis of a specialized repertoire of mRNAs and, together with other initiation factors, stimulates binding of mRNA and methionyl-tRNAi to the 40S ribosome. The eIF-3 complex specifically targets and initiates translation of a subset of mRNAs involved in cell proliferation. {ECO:…	30.284	273	sp|A4QTA3|EIF3J_MAGO7	100	sp|A4QTA3|EIF3J_MAGO7 Eukaryotic translation initiation factor 3 subunit J OS=Magnaporthe oryzae (strain 70-15 / ATCC MYA-4617 / FGSC 8958) OX=242507 GN=HCR1 PE=3 SV=1	sp|A4QTA3|EIF3J_MAGO7	100	100	S	NEHKQRRKEAEESDESDDETESQRRERLRRT	336.59	270.45	EAEES(1)DES(1)DDETESQR	EAEES(210)DES(140)DDET(-140)ES(-170)QR	8	2	-1.1501	830540	1638300	2207700	3884500	5641200	3591900	Quantified	GO:0001732(BP:formation of cytoplasmic translation initiation complex);GO:0016282(CC:eukaryotic 43S preinitiation complex);GO:0033290(CC:eukaryotic 48S preinitiation complex);GO:0005852(CC:eukaryotic translation initiation factor 3 complex);GO:0003743(MF:translation initiation factor activity)				PF08597(Translation initiation factor eIF3 subunit)
A4QTA3	Eukaryotic translation initiation factor 3 subunit J	HCR1	FUNCTION: Component of the eukaryotic translation initiation factor 3 (eIF-3) complex, which is involved in protein synthesis of a specialized repertoire of mRNAs and, together with other initiation factors, stimulates binding of mRNA and methionyl-tRNAi to the 40S ribosome. The eIF-3 complex specifically targets and initiates translation of a subset of mRNAs involved in cell proliferation. {ECO:…	30.284	273	sp|A4QTA3|EIF3J_MAGO7	40	sp|A4QTA3|EIF3J_MAGO7 Eukaryotic translation initiation factor 3 subunit J OS=Magnaporthe oryzae (strain 70-15 / ATCC MYA-4617 / FGSC 8958) OX=242507 GN=HCR1 PE=3 SV=1	sp|A4QTA3|EIF3J_MAGO7	40	40	S	VSVPRRKFDDEEANDSDVLDSWDAAEDSEVE	239.48	239.48	KFDDEEANDS(1)DVLDSWDAAEDS(1)EVER	KFDDEEANDS(75)DVLDS(-75)WDAAEDS(130)EVER	10	3	1.0169	692480	1846000	4099700	974780	208210	2851600	Quantified	GO:0001732(BP:formation of cytoplasmic translation initiation complex);GO:0016282(CC:eukaryotic 43S preinitiation complex);GO:0033290(CC:eukaryotic 48S preinitiation complex);GO:0005852(CC:eukaryotic translation initiation factor 3 complex);GO:0003743(MF:translation initiation factor activity)				PF08597(Translation initiation factor eIF3 subunit)
A4QTA3	Eukaryotic translation initiation factor 3 subunit J	HCR1	FUNCTION: Component of the eukaryotic translation initiation factor 3 (eIF-3) complex, which is involved in protein synthesis of a specialized repertoire of mRNAs and, together with other initiation factors, stimulates binding of mRNA and methionyl-tRNAi to the 40S ribosome. The eIF-3 complex specifically targets and initiates translation of a subset of mRNAs involved in cell proliferation. {ECO:…	30.284	273	sp|A4QTA3|EIF3J_MAGO7	19	sp|A4QTA3|EIF3J_MAGO7 Eukaryotic translation initiation factor 3 subunit J OS=Magnaporthe oryzae (strain 70-15 / ATCC MYA-4617 / FGSC 8958) OX=242507 GN=HCR1 PE=3 SV=1	sp|A4QTA3|EIF3J_MAGO7	19	19	S	KKWEDEESSSGSSDESSPAVAVSVPRRKFDD	25.053	21.823	WEDEES(0.136)S(0.281)S(0.281)GS(0.281)S(0.238)DES(0.385)S(0.385)PAVAVS(0.012)VPR	WEDEES(-3.5)S(0)S(0)GS(0)S(-2.9)DES(0)S(0)PAVAVS(-16)VPR	14	2	-0.32367							Identified	GO:0001732(BP:formation of cytoplasmic translation initiation complex);GO:0016282(CC:eukaryotic 43S preinitiation complex);GO:0033290(CC:eukaryotic 48S preinitiation complex);GO:0005852(CC:eukaryotic translation initiation factor 3 complex);GO:0003743(MF:translation initiation factor activity)				PF08597(Translation initiation factor eIF3 subunit)
A4QTA3	Eukaryotic translation initiation factor 3 subunit J	HCR1	FUNCTION: Component of the eukaryotic translation initiation factor 3 (eIF-3) complex, which is involved in protein synthesis of a specialized repertoire of mRNAs and, together with other initiation factors, stimulates binding of mRNA and methionyl-tRNAi to the 40S ribosome. The eIF-3 complex specifically targets and initiates translation of a subset of mRNAs involved in cell proliferation. {ECO:…	30.284	273	sp|A4QTA3|EIF3J_MAGO7	262	sp|A4QTA3|EIF3J_MAGO7 Eukaryotic translation initiation factor 3 subunit J OS=Magnaporthe oryzae (strain 70-15 / ATCC MYA-4617 / FGSC 8958) OX=242507 GN=HCR1 PE=3 SV=1	sp|A4QTA3|EIF3J_MAGO7	262	262	S	KTSLVANRAGVTDTNSYEDTFGDDDFM____	37.504	37.504	AGVT(0.014)DT(0.085)NS(0.408)Y(0.321)EDT(0.172)FGDDDFM	AGVT(-15)DT(-6.8)NS(1)Y(-1)EDT(-3.8)FGDDDFM	8	2	1.9338							Identified	GO:0001732(BP:formation of cytoplasmic translation initiation complex);GO:0016282(CC:eukaryotic 43S preinitiation complex);GO:0033290(CC:eukaryotic 48S preinitiation complex);GO:0005852(CC:eukaryotic translation initiation factor 3 complex);GO:0003743(MF:translation initiation factor activity)				PF08597(Translation initiation factor eIF3 subunit)
A4QTA3	Eukaryotic translation initiation factor 3 subunit J	HCR1	FUNCTION: Component of the eukaryotic translation initiation factor 3 (eIF-3) complex, which is involved in protein synthesis of a specialized repertoire of mRNAs and, together with other initiation factors, stimulates binding of mRNA and methionyl-tRNAi to the 40S ribosome. The eIF-3 complex specifically targets and initiates translation of a subset of mRNAs involved in cell proliferation. {ECO:…	30.284	273	sp|A4QTA3|EIF3J_MAGO7	106	sp|A4QTA3|EIF3J_MAGO7 Eukaryotic translation initiation factor 3 subunit J OS=Magnaporthe oryzae (strain 70-15 / ATCC MYA-4617 / FGSC 8958) OX=242507 GN=HCR1 PE=3 SV=1	sp|A4QTA3|EIF3J_MAGO7	106	106	S	RKEAEESDESDDETESQRRERLRRTEKEADL	115.78	49.097	EAEES(1)DES(0.992)DDET(0.059)ES(0.949)QRR	EAEES(40)DES(21)DDET(-13)ES(13)QRR	14	2	-3.4094	173970		169750	98865	1634200	131310	Quantified	GO:0001732(BP:formation of cytoplasmic translation initiation complex);GO:0016282(CC:eukaryotic 43S preinitiation complex);GO:0033290(CC:eukaryotic 48S preinitiation complex);GO:0005852(CC:eukaryotic translation initiation factor 3 complex);GO:0003743(MF:translation initiation factor activity)				PF08597(Translation initiation factor eIF3 subunit)
A4QTA3	Eukaryotic translation initiation factor 3 subunit J	HCR1	FUNCTION: Component of the eukaryotic translation initiation factor 3 (eIF-3) complex, which is involved in protein synthesis of a specialized repertoire of mRNAs and, together with other initiation factors, stimulates binding of mRNA and methionyl-tRNAi to the 40S ribosome. The eIF-3 complex specifically targets and initiates translation of a subset of mRNAs involved in cell proliferation. {ECO:…	30.284	273	sp|A4QTA3|EIF3J_MAGO7	12	sp|A4QTA3|EIF3J_MAGO7 Eukaryotic translation initiation factor 3 subunit J OS=Magnaporthe oryzae (strain 70-15 / ATCC MYA-4617 / FGSC 8958) OX=242507 GN=HCR1 PE=3 SV=1	sp|A4QTA3|EIF3J_MAGO7	12	12	S	____MPTKKWEDEESSSGSSDESSPAVAVSV	100.05	60.78	WEDEES(0.184)S(0.578)S(0.324)GS(0.679)S(0.223)DES(0.008)S(0.004)PAVAVSVPR	WEDEES(-5.2)S(3.5)S(-3.5)GS(5.2)S(-5.2)DES(-21)S(-25)PAVAVS(-44)VPR	7	3	0.49573					110740	588340	Quantified	GO:0001732(BP:formation of cytoplasmic translation initiation complex);GO:0016282(CC:eukaryotic 43S preinitiation complex);GO:0033290(CC:eukaryotic 48S preinitiation complex);GO:0005852(CC:eukaryotic translation initiation factor 3 complex);GO:0003743(MF:translation initiation factor activity)				PF08597(Translation initiation factor eIF3 subunit)
A4QTA3	Eukaryotic translation initiation factor 3 subunit J	HCR1	FUNCTION: Component of the eukaryotic translation initiation factor 3 (eIF-3) complex, which is involved in protein synthesis of a specialized repertoire of mRNAs and, together with other initiation factors, stimulates binding of mRNA and methionyl-tRNAi to the 40S ribosome. The eIF-3 complex specifically targets and initiates translation of a subset of mRNAs involved in cell proliferation. {ECO:…	30.284	273	sp|A4QTA3|EIF3J_MAGO7	20	sp|A4QTA3|EIF3J_MAGO7 Eukaryotic translation initiation factor 3 subunit J OS=Magnaporthe oryzae (strain 70-15 / ATCC MYA-4617 / FGSC 8958) OX=242507 GN=HCR1 PE=3 SV=1	sp|A4QTA3|EIF3J_MAGO7	20	20	S	KWEDEESSSGSSDESSPAVAVSVPRRKFDDE	21.823	15.507	KWEDEES(0.04)S(0.04)S(0.059)GS(0.059)S(0.09)DES(0.241)S(0.414)PAVAVS(0.059)VPR	KWEDEES(-10)S(-10)S(-8.5)GS(-8.5)S(-6.6)DES(-2.4)S(2.4)PAVAVS(-8.5)VPR	16	3	3.3485							Identified	GO:0001732(BP:formation of cytoplasmic translation initiation complex);GO:0016282(CC:eukaryotic 43S preinitiation complex);GO:0033290(CC:eukaryotic 48S preinitiation complex);GO:0005852(CC:eukaryotic translation initiation factor 3 complex);GO:0003743(MF:translation initiation factor activity)				PF08597(Translation initiation factor eIF3 subunit)
A4QTA3	Eukaryotic translation initiation factor 3 subunit J	HCR1	FUNCTION: Component of the eukaryotic translation initiation factor 3 (eIF-3) complex, which is involved in protein synthesis of a specialized repertoire of mRNAs and, together with other initiation factors, stimulates binding of mRNA and methionyl-tRNAi to the 40S ribosome. The eIF-3 complex specifically targets and initiates translation of a subset of mRNAs involved in cell proliferation. {ECO:…	30.284	273	sp|A4QTA3|EIF3J_MAGO7	97	sp|A4QTA3|EIF3J_MAGO7 Eukaryotic translation initiation factor 3 subunit J OS=Magnaporthe oryzae (strain 70-15 / ATCC MYA-4617 / FGSC 8958) OX=242507 GN=HCR1 PE=3 SV=1	sp|A4QTA3|EIF3J_MAGO7	97	97	S	ARINEHKQRRKEAEESDESDDETESQRRERL	324.49	236.37	RKEAEES(1)DES(1)DDETESQR	RKEAEES(160)DES(90)DDET(-90)ES(-140)QR	7	3	1.2311	520230	1138300	1798400	3109500	4980600	3159000	Quantified	GO:0001732(BP:formation of cytoplasmic translation initiation complex);GO:0016282(CC:eukaryotic 43S preinitiation complex);GO:0033290(CC:eukaryotic 48S preinitiation complex);GO:0005852(CC:eukaryotic translation initiation factor 3 complex);GO:0003743(MF:translation initiation factor activity)				PF08597(Translation initiation factor eIF3 subunit)
A4QTA3	Eukaryotic translation initiation factor 3 subunit J	HCR1	FUNCTION: Component of the eukaryotic translation initiation factor 3 (eIF-3) complex, which is involved in protein synthesis of a specialized repertoire of mRNAs and, together with other initiation factors, stimulates binding of mRNA and methionyl-tRNAi to the 40S ribosome. The eIF-3 complex specifically targets and initiates translation of a subset of mRNAs involved in cell proliferation. {ECO:…	30.284	273	sp|A4QTA3|EIF3J_MAGO7	104	sp|A4QTA3|EIF3J_MAGO7 Eukaryotic translation initiation factor 3 subunit J OS=Magnaporthe oryzae (strain 70-15 / ATCC MYA-4617 / FGSC 8958) OX=242507 GN=HCR1 PE=3 SV=1	sp|A4QTA3|EIF3J_MAGO7	104	104	T	QRRKEAEESDESDDETESQRRERLRRTEKEA	99.127	23.381	EAEES(0.124)DES(0.672)DDET(0.647)ES(0.557)QRR	EAEES(-9)DES(1.7)DDET(1.2)ES(-1.2)QRR	12	3	1.4399			169750	98865	62430		Quantified	GO:0001732(BP:formation of cytoplasmic translation initiation complex);GO:0016282(CC:eukaryotic 43S preinitiation complex);GO:0033290(CC:eukaryotic 48S preinitiation complex);GO:0005852(CC:eukaryotic translation initiation factor 3 complex);GO:0003743(MF:translation initiation factor activity)				PF08597(Translation initiation factor eIF3 subunit)
A4QTA3	Eukaryotic translation initiation factor 3 subunit J	HCR1	FUNCTION: Component of the eukaryotic translation initiation factor 3 (eIF-3) complex, which is involved in protein synthesis of a specialized repertoire of mRNAs and, together with other initiation factors, stimulates binding of mRNA and methionyl-tRNAi to the 40S ribosome. The eIF-3 complex specifically targets and initiates translation of a subset of mRNAs involved in cell proliferation. {ECO:…	30.284	273	sp|A4QTA3|EIF3J_MAGO7	13	sp|A4QTA3|EIF3J_MAGO7 Eukaryotic translation initiation factor 3 subunit J OS=Magnaporthe oryzae (strain 70-15 / ATCC MYA-4617 / FGSC 8958) OX=242507 GN=HCR1 PE=3 SV=1	sp|A4QTA3|EIF3J_MAGO7	13	13	S	___MPTKKWEDEESSSGSSDESSPAVAVSVP	127.52	114.22	KWEDEES(0.012)S(0.196)S(0.75)GS(0.732)S(0.31)DESSPAVAVSVPR	KWEDEES(-20)S(-7.3)S(6.5)GS(5)S(-5)DES(-42)S(-61)PAVAVS(-100)VPR	9	3	1.7081		193250	772520		689460		Quantified	GO:0001732(BP:formation of cytoplasmic translation initiation complex);GO:0016282(CC:eukaryotic 43S preinitiation complex);GO:0033290(CC:eukaryotic 48S preinitiation complex);GO:0005852(CC:eukaryotic translation initiation factor 3 complex);GO:0003743(MF:translation initiation factor activity)				PF08597(Translation initiation factor eIF3 subunit)
A4QTA3	Eukaryotic translation initiation factor 3 subunit J	HCR1	FUNCTION: Component of the eukaryotic translation initiation factor 3 (eIF-3) complex, which is involved in protein synthesis of a specialized repertoire of mRNAs and, together with other initiation factors, stimulates binding of mRNA and methionyl-tRNAi to the 40S ribosome. The eIF-3 complex specifically targets and initiates translation of a subset of mRNAs involved in cell proliferation. {ECO:…	30.284	273	sp|A4QTA3|EIF3J_MAGO7	15	sp|A4QTA3|EIF3J_MAGO7 Eukaryotic translation initiation factor 3 subunit J OS=Magnaporthe oryzae (strain 70-15 / ATCC MYA-4617 / FGSC 8958) OX=242507 GN=HCR1 PE=3 SV=1	sp|A4QTA3|EIF3J_MAGO7	15	15	S	_MPTKKWEDEESSSGSSDESSPAVAVSVPRR	223.46	171.67	KWEDEESS(0.002)S(0.026)GS(0.845)S(0.127)DESSPAVAVSVPR	KWEDEES(-34)S(-26)S(-15)GS(8.2)S(-8.2)DES(-62)S(-76)PAVAVS(-140)VPR	11	3	0.41615		699350	1207000	835220	689460	1736000	Quantified	GO:0001732(BP:formation of cytoplasmic translation initiation complex);GO:0016282(CC:eukaryotic 43S preinitiation complex);GO:0033290(CC:eukaryotic 48S preinitiation complex);GO:0005852(CC:eukaryotic translation initiation factor 3 complex);GO:0003743(MF:translation initiation factor activity)				PF08597(Translation initiation factor eIF3 subunit)
A4QTA3	Eukaryotic translation initiation factor 3 subunit J	HCR1	FUNCTION: Component of the eukaryotic translation initiation factor 3 (eIF-3) complex, which is involved in protein synthesis of a specialized repertoire of mRNAs and, together with other initiation factors, stimulates binding of mRNA and methionyl-tRNAi to the 40S ribosome. The eIF-3 complex specifically targets and initiates translation of a subset of mRNAs involved in cell proliferation. {ECO:…	30.284	273	sp|A4QTA3|EIF3J_MAGO7	16	sp|A4QTA3|EIF3J_MAGO7 Eukaryotic translation initiation factor 3 subunit J OS=Magnaporthe oryzae (strain 70-15 / ATCC MYA-4617 / FGSC 8958) OX=242507 GN=HCR1 PE=3 SV=1	sp|A4QTA3|EIF3J_MAGO7	16	16	S	MPTKKWEDEESSSGSSDESSPAVAVSVPRRK	75.533	42.028	KWEDEES(0.025)S(0.114)S(0.533)GS(0.533)S(0.533)DES(0.169)S(0.092)PAVAVS(0.001)VPR	KWEDEES(-16)S(-8.2)S(0)GS(0)S(0)DES(-6.7)S(-9.9)PAVAVS(-30)VPR	12	3	1.519		193250	304150		110740		Quantified	GO:0001732(BP:formation of cytoplasmic translation initiation complex);GO:0016282(CC:eukaryotic 43S preinitiation complex);GO:0033290(CC:eukaryotic 48S preinitiation complex);GO:0005852(CC:eukaryotic translation initiation factor 3 complex);GO:0003743(MF:translation initiation factor activity)				PF08597(Translation initiation factor eIF3 subunit)
A4QTI0	Inclusion body clearance protein IML2	IML2	FUNCTION: Inclusion body (IB) resident protein that interacts strongly with lipid droplet (LD) proteins. Involved in LD-mediated IB clearing after protein folding stress, probably by enabling access to the IBs of an LD-stored soluble sterol derivative that acts as chaperone in inclusion clearing. {ECO:0000250|UniProtKB:P47031}.	88.76	804	sp|A4QTI0|IML2_MAGO7	219	sp|A4QTI0|IML2_MAGO7 Inclusion body clearance protein IML2 OS=Magnaporthe oryzae (strain 70-15 / ATCC MYA-4617 / FGSC 8958) OX=242507 GN=IML2 PE=3 SV=1	sp|A4QTI0|IML2_MAGO7	219	219	S	STASGSGNLAAEDEDSDLEFVDADEKVSPEA	208.7	208.7	GNPFEQASTASGSGNLAAEDEDS(1)DLEFVDADEK	GNPFEQAS(-160)T(-140)AS(-110)GS(-90)GNLAAEDEDS(90)DLEFVDADEK	23	3	1.8131			765250	142180		324540	Quantified	GO:0005737(CC:cytoplasm);GO:0005634(CC:nucleus)				PF10300(Protein of unknown function (DUF3808))
A4QTI0	Inclusion body clearance protein IML2	IML2	FUNCTION: Inclusion body (IB) resident protein that interacts strongly with lipid droplet (LD) proteins. Involved in LD-mediated IB clearing after protein folding stress, probably by enabling access to the IBs of an LD-stored soluble sterol derivative that acts as chaperone in inclusion clearing. {ECO:0000250|UniProtKB:P47031}.	88.76	804	sp|A4QTI0|IML2_MAGO7	294	sp|A4QTI0|IML2_MAGO7 Inclusion body clearance protein IML2 OS=Magnaporthe oryzae (strain 70-15 / ATCC MYA-4617 / FGSC 8958) OX=242507 GN=IML2 PE=3 SV=1	sp|A4QTI0|IML2_MAGO7	294	294	S	LSKSAVESQVPSLSASRAPSPGPPPQLTDAA	105.79	105.79	SAVESQVPS(0.002)LS(0.123)AS(0.875)R	S(-100)AVES(-82)QVPS(-27)LS(-8.5)AS(8.5)R	13	2	1.3944		54074			40068	55267	Quantified	GO:0005737(CC:cytoplasm);GO:0005634(CC:nucleus)				PF10300(Protein of unknown function (DUF3808))
A4QTI0	Inclusion body clearance protein IML2	IML2	FUNCTION: Inclusion body (IB) resident protein that interacts strongly with lipid droplet (LD) proteins. Involved in LD-mediated IB clearing after protein folding stress, probably by enabling access to the IBs of an LD-stored soluble sterol derivative that acts as chaperone in inclusion clearing. {ECO:0000250|UniProtKB:P47031}.	88.76	804	sp|A4QTI0|IML2_MAGO7	540	sp|A4QTI0|IML2_MAGO7 Inclusion body clearance protein IML2 OS=Magnaporthe oryzae (strain 70-15 / ATCC MYA-4617 / FGSC 8958) OX=242507 GN=IML2 PE=3 SV=1	sp|A4QTI0|IML2_MAGO7	540	540	S	HELGGLSELSEDGSESEKEVKAGDVKVTATK	40.372	28.955	DAVHELGGLS(0.002)ELS(0.022)EDGS(0.322)ES(0.654)EKEVK	DAVHELGGLS(-24)ELS(-15)EDGS(-3.1)ES(3.1)EKEVK	19	3	0.98448			236300				Identified	GO:0005737(CC:cytoplasm);GO:0005634(CC:nucleus)				PF10300(Protein of unknown function (DUF3808))
A4QTI0	Inclusion body clearance protein IML2	IML2	FUNCTION: Inclusion body (IB) resident protein that interacts strongly with lipid droplet (LD) proteins. Involved in LD-mediated IB clearing after protein folding stress, probably by enabling access to the IBs of an LD-stored soluble sterol derivative that acts as chaperone in inclusion clearing. {ECO:0000250|UniProtKB:P47031}.	88.76	804	sp|A4QTI0|IML2_MAGO7	538	sp|A4QTI0|IML2_MAGO7 Inclusion body clearance protein IML2 OS=Magnaporthe oryzae (strain 70-15 / ATCC MYA-4617 / FGSC 8958) OX=242507 GN=IML2 PE=3 SV=1	sp|A4QTI0|IML2_MAGO7	538	538	S	AVHELGGLSELSEDGSESEKEVKAGDVKVTA	67.251	67.251	DAVHELGGLSELS(0.017)EDGS(0.695)ES(0.288)EKEVK	DAVHELGGLS(-34)ELS(-16)EDGS(3.8)ES(-3.8)EKEVK	17	3	0.010361	30161						Identified	GO:0005737(CC:cytoplasm);GO:0005634(CC:nucleus)				PF10300(Protein of unknown function (DUF3808))
A4QTI0	Inclusion body clearance protein IML2	IML2	FUNCTION: Inclusion body (IB) resident protein that interacts strongly with lipid droplet (LD) proteins. Involved in LD-mediated IB clearing after protein folding stress, probably by enabling access to the IBs of an LD-stored soluble sterol derivative that acts as chaperone in inclusion clearing. {ECO:0000250|UniProtKB:P47031}.	88.76	804	sp|A4QTI0|IML2_MAGO7	273	sp|A4QTI0|IML2_MAGO7 Inclusion body clearance protein IML2 OS=Magnaporthe oryzae (strain 70-15 / ATCC MYA-4617 / FGSC 8958) OX=242507 GN=IML2 PE=3 SV=1	sp|A4QTI0|IML2_MAGO7	273	273	S	ATLEGKLQALEIPDDSDTKSHLSKSAVESQV	12.758	12.758	LQALEIPDDS(0.488)DT(0.163)KS(0.163)HLS(0.186)K	LQALEIPDDS(4.2)DT(-4.8)KS(-4.8)HLS(-4.2)K	10	3	-0.32439							Identified	GO:0005737(CC:cytoplasm);GO:0005634(CC:nucleus)				PF10300(Protein of unknown function (DUF3808))
A4QTI0	Inclusion body clearance protein IML2	IML2	FUNCTION: Inclusion body (IB) resident protein that interacts strongly with lipid droplet (LD) proteins. Involved in LD-mediated IB clearing after protein folding stress, probably by enabling access to the IBs of an LD-stored soluble sterol derivative that acts as chaperone in inclusion clearing. {ECO:0000250|UniProtKB:P47031}.	88.76	804	sp|A4QTI0|IML2_MAGO7	286	sp|A4QTI0|IML2_MAGO7 Inclusion body clearance protein IML2 OS=Magnaporthe oryzae (strain 70-15 / ATCC MYA-4617 / FGSC 8958) OX=242507 GN=IML2 PE=3 SV=1	sp|A4QTI0|IML2_MAGO7	286	286	S	DDSDTKSHLSKSAVESQVPSLSASRAPSPGP	78.888	78.888	SAVES(0.864)QVPS(0.135)LSAS(0.001)R	S(-38)AVES(8.1)QVPS(-8.1)LS(-33)AS(-31)R	5	2	-1.0229	42290						Identified	GO:0005737(CC:cytoplasm);GO:0005634(CC:nucleus)				PF10300(Protein of unknown function (DUF3808))
A4QTI0	Inclusion body clearance protein IML2	IML2	FUNCTION: Inclusion body (IB) resident protein that interacts strongly with lipid droplet (LD) proteins. Involved in LD-mediated IB clearing after protein folding stress, probably by enabling access to the IBs of an LD-stored soluble sterol derivative that acts as chaperone in inclusion clearing. {ECO:0000250|UniProtKB:P47031}.	88.76	804	sp|A4QTI0|IML2_MAGO7	290	sp|A4QTI0|IML2_MAGO7 Inclusion body clearance protein IML2 OS=Magnaporthe oryzae (strain 70-15 / ATCC MYA-4617 / FGSC 8958) OX=242507 GN=IML2 PE=3 SV=1	sp|A4QTI0|IML2_MAGO7	290	290	S	TKSHLSKSAVESQVPSLSASRAPSPGPPPQL	138.33	86.838	SAVESQVPS(0.971)LS(0.021)AS(0.008)R	S(-75)AVES(-53)QVPS(17)LS(-17)AS(-21)R	9	2	0.54565			117920	170700		376260	Quantified	GO:0005737(CC:cytoplasm);GO:0005634(CC:nucleus)				PF10300(Protein of unknown function (DUF3808))
A4QTQ9	U3 small nucleolar RNA-associated protein 10	UTP10	FUNCTION: Involved in nucleolar processing of pre-18S ribosomal RNA. Involved in ribosome biosynthesis (By similarity). {ECO:0000250|UniProtKB:P42945}.	198.35	1796	sp|A4QTQ9|UTP10_MAGO7	458	sp|A4QTQ9|UTP10_MAGO7 U3 small nucleolar RNA-associated protein 10 OS=Magnaporthe oryzae (strain 70-15 / ATCC MYA-4617 / FGSC 8958) OX=242507 GN=UTP10 PE=3 SV=2	sp|A4QTQ9|UTP10_MAGO7	458	458	S	DEDYDIEGLELRLDTSFGPRRLLEDKPAEED	83.358	83.358	LDT(0.01)S(0.99)FGPR	LDT(-20)S(20)FGPR	4	2	0.24195				32307			Identified	GO:0030490(BP:maturation of SSU-rRNA);GO:0042254(BP:ribosome biogenesis);GO:0005739(CC:mitochondrion);GO:0005730(CC:nucleolus);GO:0005732(CC:small nucleolar ribonucleoprotein complex);GO:0030515(MF:snoRNA binding)	K14550(NA)	ko03008(Ribosome biogenesis in eukaryotes)		PF08146(BP28CT (NUC211) domain);PF12397(U3 small nucleolar RNA-associated protein 10)
A4QTQ9	U3 small nucleolar RNA-associated protein 10	UTP10	FUNCTION: Involved in nucleolar processing of pre-18S ribosomal RNA. Involved in ribosome biosynthesis (By similarity). {ECO:0000250|UniProtKB:P42945}.	198.35	1796	sp|A4QTQ9|UTP10_MAGO7	887	sp|A4QTQ9|UTP10_MAGO7 U3 small nucleolar RNA-associated protein 10 OS=Magnaporthe oryzae (strain 70-15 / ATCC MYA-4617 / FGSC 8958) OX=242507 GN=UTP10 PE=3 SV=2	sp|A4QTQ9|UTP10_MAGO7	887	887	T	ESLQDIPKITTDSPATKRRRTSSSDHSRGVS	70.195	70.195	ITT(0.007)DS(0.247)PAT(0.745)KR	IT(-40)T(-20)DS(-4.8)PAT(4.8)KR	8	2	1.5996			358370				Identified	GO:0030490(BP:maturation of SSU-rRNA);GO:0042254(BP:ribosome biogenesis);GO:0005739(CC:mitochondrion);GO:0005730(CC:nucleolus);GO:0005732(CC:small nucleolar ribonucleoprotein complex);GO:0030515(MF:snoRNA binding)	K14550(NA)	ko03008(Ribosome biogenesis in eukaryotes)		PF08146(BP28CT (NUC211) domain);PF12397(U3 small nucleolar RNA-associated protein 10)
A4QTQ9	U3 small nucleolar RNA-associated protein 10	UTP10	FUNCTION: Involved in nucleolar processing of pre-18S ribosomal RNA. Involved in ribosome biosynthesis (By similarity). {ECO:0000250|UniProtKB:P42945}.	198.35	1796	sp|A4QTQ9|UTP10_MAGO7	884	sp|A4QTQ9|UTP10_MAGO7 U3 small nucleolar RNA-associated protein 10 OS=Magnaporthe oryzae (strain 70-15 / ATCC MYA-4617 / FGSC 8958) OX=242507 GN=UTP10 PE=3 SV=2	sp|A4QTQ9|UTP10_MAGO7	884	884	S	AFLESLQDIPKITTDSPATKRRRTSSSDHSR	95.138	95.138	ITT(0.005)DS(0.994)PAT(0.001)KR	IT(-35)T(-23)DS(23)PAT(-31)KR	5	2	1.4747	516930					512590	Identified	GO:0030490(BP:maturation of SSU-rRNA);GO:0042254(BP:ribosome biogenesis);GO:0005739(CC:mitochondrion);GO:0005730(CC:nucleolus);GO:0005732(CC:small nucleolar ribonucleoprotein complex);GO:0030515(MF:snoRNA binding)	K14550(NA)	ko03008(Ribosome biogenesis in eukaryotes)		PF08146(BP28CT (NUC211) domain);PF12397(U3 small nucleolar RNA-associated protein 10)
A4QTV1	Vacuolar protein sorting-associated protein 27	VPS27	FUNCTION: Component of the ESCRT-0 complex which is the sorting receptor for ubiquitinated cargo proteins at the multivesicular body (MVB) and recruits ESCRT-I to the MVB outer membrane. {ECO:0000250}.	78.059	713	sp|A4QTV1|VPS27_MAGO7	249	sp|A4QTV1|VPS27_MAGO7 Vacuolar protein sorting-associated protein 27 OS=Magnaporthe oryzae (strain 70-15 / ATCC MYA-4617 / FGSC 8958) OX=242507 GN=VPS27 PE=3 SV=1	sp|A4QTV1|VPS27_MAGO7	249	249	S	SGGAGAGAGYDRKSPSLYSSFPHKNRSSSAM	16.759	16.759	S(0.424)PS(0.424)LY(0.063)S(0.056)S(0.033)FPHK	S(0)PS(0)LY(-8.3)S(-8.8)S(-11)FPHK	3	3	0.20483							Identified	GO:0006886(BP:intracellular protein transport);GO:0010008(CC:endosome membrane);GO:0046872(MF:metal ion binding)	K12182(NA)	ko03250(Viral life cycle - HIV-1);ko04144(Endocytosis);ko04145(Phagosome)		PF01363(FYVE zinc finger);PF02809(Ubiquitin interaction motif);PF00790(VHS domain)
A4QTV1	Vacuolar protein sorting-associated protein 27	VPS27	FUNCTION: Component of the ESCRT-0 complex which is the sorting receptor for ubiquitinated cargo proteins at the multivesicular body (MVB) and recruits ESCRT-I to the MVB outer membrane. {ECO:0000250}.	78.059	713	sp|A4QTV1|VPS27_MAGO7	247	sp|A4QTV1|VPS27_MAGO7 Vacuolar protein sorting-associated protein 27 OS=Magnaporthe oryzae (strain 70-15 / ATCC MYA-4617 / FGSC 8958) OX=242507 GN=VPS27 PE=3 SV=1	sp|A4QTV1|VPS27_MAGO7	247	247	S	RGSGGAGAGAGYDRKSPSLYSSFPHKNRSSS	180.81	180.81	S(1)PSLYSSFPHK	S(39)PS(-39)LY(-150)S(-130)S(-130)FPHK	1	2	0.34236	516770	729560	428240	424680	535320		Quantified	GO:0006886(BP:intracellular protein transport);GO:0010008(CC:endosome membrane);GO:0046872(MF:metal ion binding)	K12182(NA)	ko03250(Viral life cycle - HIV-1);ko04144(Endocytosis);ko04145(Phagosome)		PF01363(FYVE zinc finger);PF02809(Ubiquitin interaction motif);PF00790(VHS domain)
A4QU31	ATP-dependent RNA helicase FAL1	FAL1	FUNCTION: ATP-dependent RNA helicase involved in 40S ribosomal subunit biogenesis. Required for the processing and cleavage of 35S pre-rRNA at sites A0, A1, and A2, leading to mature 18S rRNA (By similarity). {ECO:0000250}.	45.552	401	sp|A4QU31|FAL1_MAGO7	152	sp|A4QU31|FAL1_MAGO7 ATP-dependent RNA helicase FAL1 OS=Magnaporthe oryzae (strain 70-15 / ATCC MYA-4617 / FGSC 8958) OX=242507 GN=FAL1 PE=3 SV=1	sp|A4QU31|FAL1_MAGO7	152	152	T	EDIRKLDYGQHIVSGTPGRVADMIRRRHLRT	57.476	57.476	LDYGQHIVS(0.023)GT(0.977)PGR	LDY(-54)GQHIVS(-16)GT(16)PGR	11	3	-0.45352				40452	27138		Quantified	GO:0006364(BP:rRNA processing);GO:0005730(CC:nucleolus);GO:0005524(MF:ATP binding);GO:0003723(MF:RNA binding);GO:0003724(MF:RNA helicase activity)	K13025(NA)	ko03013(Nucleocytoplasmic transport);ko03015(mRNA surveillance pathway);ko03040(Spliceosome)		PF00270(DEAD/DEAH box helicase);PF00271(Helicase conserved C-terminal domain)
A4QU31	ATP-dependent RNA helicase FAL1	FAL1	FUNCTION: ATP-dependent RNA helicase involved in 40S ribosomal subunit biogenesis. Required for the processing and cleavage of 35S pre-rRNA at sites A0, A1, and A2, leading to mature 18S rRNA (By similarity). {ECO:0000250}.	45.552	401	sp|A4QU31|FAL1_MAGO7	150	sp|A4QU31|FAL1_MAGO7 ATP-dependent RNA helicase FAL1 OS=Magnaporthe oryzae (strain 70-15 / ATCC MYA-4617 / FGSC 8958) OX=242507 GN=FAL1 PE=3 SV=1	sp|A4QU31|FAL1_MAGO7	150	150	S	VGEDIRKLDYGQHIVSGTPGRVADMIRRRHL	52.773	15.78	KLDY(0.032)GQHIVS(0.536)GT(0.433)PGR	KLDY(-12)GQHIVS(0.93)GT(-0.93)PGR	10	3	0.15481	46622						Identified	GO:0006364(BP:rRNA processing);GO:0005730(CC:nucleolus);GO:0005524(MF:ATP binding);GO:0003723(MF:RNA binding);GO:0003724(MF:RNA helicase activity)	K13025(NA)	ko03013(Nucleocytoplasmic transport);ko03015(mRNA surveillance pathway);ko03040(Spliceosome)		PF00270(DEAD/DEAH box helicase);PF00271(Helicase conserved C-terminal domain)
A4QU31	ATP-dependent RNA helicase FAL1	FAL1	FUNCTION: ATP-dependent RNA helicase involved in 40S ribosomal subunit biogenesis. Required for the processing and cleavage of 35S pre-rRNA at sites A0, A1, and A2, leading to mature 18S rRNA (By similarity). {ECO:0000250}.	45.552	401	sp|A4QU31|FAL1_MAGO7	49	sp|A4QU31|FAL1_MAGO7 ATP-dependent RNA helicase FAL1 OS=Magnaporthe oryzae (strain 70-15 / ATCC MYA-4617 / FGSC 8958) OX=242507 GN=FAL1 PE=3 SV=1	sp|A4QU31|FAL1_MAGO7	49	49	S	LKESLLRGIYAYGYESPSAVQSRAIVQVCKG	99.442	80.049	GIYAYGYES(0.971)PS(0.027)AVQS(0.002)R	GIY(-74)AY(-61)GY(-44)ES(15)PS(-15)AVQS(-27)R	9	2	0.48225	157210	131670	110260	158530	112610	94394	Quantified	GO:0006364(BP:rRNA processing);GO:0005730(CC:nucleolus);GO:0005524(MF:ATP binding);GO:0003723(MF:RNA binding);GO:0003724(MF:RNA helicase activity)	K13025(NA)	ko03013(Nucleocytoplasmic transport);ko03015(mRNA surveillance pathway);ko03040(Spliceosome)		PF00270(DEAD/DEAH box helicase);PF00271(Helicase conserved C-terminal domain)
A4QUC1	Leucine aminopeptidase 2	MGG_09481	FUNCTION: Aminopeptidase that preferentially cleaves di- and tripeptides. Also has low epoxide hydrolase activity (in vitro). Can hydrolyze the epoxide leukotriene LTA(4) but it forms preferentially 5,6-dihydroxy-7,9,11,14-eicosatetraenoic acid rather than the cytokine leukotriene B(4) as the product compared to the homologous mammalian enzyme (in vitro). {ECO:0000250|UniProtKB:Q10740}.	69.112	613	sp|A4QUC1|LKHA4_MAGO7	84	sp|A4QUC1|LKHA4_MAGO7 Leucine aminopeptidase 2 OS=Magnaporthe oryzae (strain 70-15 / ATCC MYA-4617 / FGSC 8958) OX=242507 GN=MGG_09481 PE=3 SV=2	sp|A4QUC1|LKHA4_MAGO7	84	84	S	VQTKWEIKERNGPMGSPLHISVPEGADSGEV	64.092	64.092	NGPMGS(0.991)PLHIS(0.009)VPEGADSGEVVR	NGPMGS(20)PLHIS(-20)VPEGADS(-56)GEVVR	6	3	-0.63502	125650	92019		132200	91007	233580	Quantified	GO:0043171(BP:peptide catabolic process);GO:0005737(CC:cytoplasm);GO:0005634(CC:nucleus);GO:0004177(MF:aminopeptidase activity);GO:0004301(MF:epoxide hydrolase activity);GO:0008237(MF:metallopeptidase activity);GO:0008270(MF:zinc ion binding)	K01254(NA)	ko00590(Arachidonic acid metabolism)		PF09127(Leukotriene A4 hydrolase, C-terminal);PF01433(Peptidase family M1 domain)
A4QUF0	Polyadenylate-binding protein, cytoplasmic and nuclear	PAB1	FUNCTION: Binds the poly(A) tail of mRNA. Appears to be an important mediator of the multiple roles of the poly(A) tail in mRNA biogenesis, stability and translation. In the nucleus, involved in both mRNA cleavage and polyadenylation. Is also required for efficient mRNA export to the cytoplasm. Acts in concert with a poly(A)-specific nuclease (PAN) to affect poly(A) tail shortening, which may occ…	81.933	762	sp|A4QUF0|PABP_MAGO7	177	sp|A4QUF0|PABP_MAGO7 Polyadenylate-binding protein, cytoplasmic and nuclear OS=Magnaporthe oryzae (strain 70-15 / ATCC MYA-4617 / FGSC 8958) OX=242507 GN=PAB1 PE=3 SV=1	sp|A4QUF0|PABP_MAGO7	177	177	S	NKALHDTFAAFGNILSCKVAQDENGNSKGYG	77.698	77.698	ALHDTFAAFGNILS(1)CK	ALHDT(-71)FAAFGNILS(71)CK	14	2	1.4236	29677	25821		72670	80484	78742	Quantified	GO:0006397(BP:mRNA processing);GO:0051028(BP:mRNA transport);GO:1901918(BP:negative regulation of exoribonuclease activity);GO:0060212(BP:negative regulation of nuclear-transcribed mRNA poly(A) tail shortening);GO:1901919(BP:positive regulation of exoribonuclease activity);GO:0006417(BP:regulation of translation);GO:0010494(CC:cytoplasmic stress granule);GO:0071014(CC:post-mRNA release spliceosom…	K13126(NA)	ko03015(mRNA surveillance pathway);ko03018(RNA degradation)		PF00658(Poly-adenylate binding protein, unique domain);PF00076(RNA recognition motif. (a.k.a. RRM, RBD, or RNP domain))
A4QUF0	Polyadenylate-binding protein, cytoplasmic and nuclear	PAB1	FUNCTION: Binds the poly(A) tail of mRNA. Appears to be an important mediator of the multiple roles of the poly(A) tail in mRNA biogenesis, stability and translation. In the nucleus, involved in both mRNA cleavage and polyadenylation. Is also required for efficient mRNA export to the cytoplasm. Acts in concert with a poly(A)-specific nuclease (PAN) to affect poly(A) tail shortening, which may occ…	81.933	762	sp|A4QUF0|PABP_MAGO7	383	sp|A4QUF0|PABP_MAGO7 Polyadenylate-binding protein, cytoplasmic and nuclear OS=Magnaporthe oryzae (strain 70-15 / ATCC MYA-4617 / FGSC 8958) OX=242507 GN=PAB1 PE=3 SV=1	sp|A4QUF0|PABP_MAGO7	383	383	T	EFGPITSAKVMRDSITEPGEEGESKEGEESE	79.235	42.959	DS(0.016)IT(0.984)EPGEEGESKEGEESEK	DS(-18)IT(18)EPGEEGES(-36)KEGEES(-38)EK	4	3	-0.63361		47076		80036	88917	111050	Quantified	GO:0006397(BP:mRNA processing);GO:0051028(BP:mRNA transport);GO:1901918(BP:negative regulation of exoribonuclease activity);GO:0060212(BP:negative regulation of nuclear-transcribed mRNA poly(A) tail shortening);GO:1901919(BP:positive regulation of exoribonuclease activity);GO:0006417(BP:regulation of translation);GO:0010494(CC:cytoplasmic stress granule);GO:0071014(CC:post-mRNA release spliceosom…	K13126(NA)	ko03015(mRNA surveillance pathway);ko03018(RNA degradation)		PF00658(Poly-adenylate binding protein, unique domain);PF00076(RNA recognition motif. (a.k.a. RRM, RBD, or RNP domain))
A4QUF0	Polyadenylate-binding protein, cytoplasmic and nuclear	PAB1	FUNCTION: Binds the poly(A) tail of mRNA. Appears to be an important mediator of the multiple roles of the poly(A) tail in mRNA biogenesis, stability and translation. In the nucleus, involved in both mRNA cleavage and polyadenylation. Is also required for efficient mRNA export to the cytoplasm. Acts in concert with a poly(A)-specific nuclease (PAN) to affect poly(A) tail shortening, which may occ…	81.933	762	sp|A4QUF0|PABP_MAGO7	270	sp|A4QUF0|PABP_MAGO7 Polyadenylate-binding protein, cytoplasmic and nuclear OS=Magnaporthe oryzae (strain 70-15 / ATCC MYA-4617 / FGSC 8958) OX=242507 GN=PAB1 PE=3 SV=1	sp|A4QUF0|PABP_MAGO7	270	270	S	DDEFRTLFEKYGDVTSSSLARDQETGKSRGF	69.641	69.641	YGDVT(0.004)S(0.499)S(0.249)S(0.249)LAR	Y(-66)GDVT(-21)S(3)S(-3)S(-3)LAR	6	2	0.38192							Identified	GO:0006397(BP:mRNA processing);GO:0051028(BP:mRNA transport);GO:1901918(BP:negative regulation of exoribonuclease activity);GO:0060212(BP:negative regulation of nuclear-transcribed mRNA poly(A) tail shortening);GO:1901919(BP:positive regulation of exoribonuclease activity);GO:0006417(BP:regulation of translation);GO:0010494(CC:cytoplasmic stress granule);GO:0071014(CC:post-mRNA release spliceosom…	K13126(NA)	ko03015(mRNA surveillance pathway);ko03018(RNA degradation)		PF00658(Poly-adenylate binding protein, unique domain);PF00076(RNA recognition motif. (a.k.a. RRM, RBD, or RNP domain))
A4QUF0	Polyadenylate-binding protein, cytoplasmic and nuclear	PAB1	FUNCTION: Binds the poly(A) tail of mRNA. Appears to be an important mediator of the multiple roles of the poly(A) tail in mRNA biogenesis, stability and translation. In the nucleus, involved in both mRNA cleavage and polyadenylation. Is also required for efficient mRNA export to the cytoplasm. Acts in concert with a poly(A)-specific nuclease (PAN) to affect poly(A) tail shortening, which may occ…	81.933	762	sp|A4QUF0|PABP_MAGO7	254	sp|A4QUF0|PABP_MAGO7 Polyadenylate-binding protein, cytoplasmic and nuclear OS=Magnaporthe oryzae (strain 70-15 / ATCC MYA-4617 / FGSC 8958) OX=242507 GN=PAB1 PE=3 SV=1	sp|A4QUF0|PABP_MAGO7	254	254	T	ANFTNIYVKNINPEVTDDEFRTLFEKYGDVT	51.829	41.87	NINPEVT(1)DDEFR	NINPEVT(42)DDEFR	7	2	1.7294				59481	62801		Quantified	GO:0006397(BP:mRNA processing);GO:0051028(BP:mRNA transport);GO:1901918(BP:negative regulation of exoribonuclease activity);GO:0060212(BP:negative regulation of nuclear-transcribed mRNA poly(A) tail shortening);GO:1901919(BP:positive regulation of exoribonuclease activity);GO:0006417(BP:regulation of translation);GO:0010494(CC:cytoplasmic stress granule);GO:0071014(CC:post-mRNA release spliceosom…	K13126(NA)	ko03015(mRNA surveillance pathway);ko03018(RNA degradation)		PF00658(Poly-adenylate binding protein, unique domain);PF00076(RNA recognition motif. (a.k.a. RRM, RBD, or RNP domain))
A4QUF0	Polyadenylate-binding protein, cytoplasmic and nuclear	PAB1	FUNCTION: Binds the poly(A) tail of mRNA. Appears to be an important mediator of the multiple roles of the poly(A) tail in mRNA biogenesis, stability and translation. In the nucleus, involved in both mRNA cleavage and polyadenylation. Is also required for efficient mRNA export to the cytoplasm. Acts in concert with a poly(A)-specific nuclease (PAN) to affect poly(A) tail shortening, which may occ…	81.933	762	sp|A4QUF0|PABP_MAGO7	397	sp|A4QUF0|PABP_MAGO7 Polyadenylate-binding protein, cytoplasmic and nuclear OS=Magnaporthe oryzae (strain 70-15 / ATCC MYA-4617 / FGSC 8958) OX=242507 GN=PAB1 PE=3 SV=1	sp|A4QUF0|PABP_MAGO7	397	397	S	ITEPGEEGESKEGEESEKNKENKPEEKEGDD	78.359	78.359	DSITEPGEEGES(0.002)KEGEES(0.998)EKNK	DS(-73)IT(-61)EPGEEGES(-26)KEGEES(26)EKNK	18	3	1.0506	128380	86473	79962	74279	154280	222320	Quantified	GO:0006397(BP:mRNA processing);GO:0051028(BP:mRNA transport);GO:1901918(BP:negative regulation of exoribonuclease activity);GO:0060212(BP:negative regulation of nuclear-transcribed mRNA poly(A) tail shortening);GO:1901919(BP:positive regulation of exoribonuclease activity);GO:0006417(BP:regulation of translation);GO:0010494(CC:cytoplasmic stress granule);GO:0071014(CC:post-mRNA release spliceosom…	K13126(NA)	ko03015(mRNA surveillance pathway);ko03018(RNA degradation)		PF00658(Poly-adenylate binding protein, unique domain);PF00076(RNA recognition motif. (a.k.a. RRM, RBD, or RNP domain))
A4QUF0	Polyadenylate-binding protein, cytoplasmic and nuclear	PAB1	FUNCTION: Binds the poly(A) tail of mRNA. Appears to be an important mediator of the multiple roles of the poly(A) tail in mRNA biogenesis, stability and translation. In the nucleus, involved in both mRNA cleavage and polyadenylation. Is also required for efficient mRNA export to the cytoplasm. Acts in concert with a poly(A)-specific nuclease (PAN) to affect poly(A) tail shortening, which may occ…	81.933	762	sp|A4QUF0|PABP_MAGO7	269	sp|A4QUF0|PABP_MAGO7 Polyadenylate-binding protein, cytoplasmic and nuclear OS=Magnaporthe oryzae (strain 70-15 / ATCC MYA-4617 / FGSC 8958) OX=242507 GN=PAB1 PE=3 SV=1	sp|A4QUF0|PABP_MAGO7	269	269	T	TDDEFRTLFEKYGDVTSSSLARDQETGKSRG	39.166	39.166	YGDVT(0.351)S(0.351)S(0.149)S(0.149)LAR	Y(-34)GDVT(0)S(0)S(-3.7)S(-3.7)LAR	5	2	3.0434							Identified	GO:0006397(BP:mRNA processing);GO:0051028(BP:mRNA transport);GO:1901918(BP:negative regulation of exoribonuclease activity);GO:0060212(BP:negative regulation of nuclear-transcribed mRNA poly(A) tail shortening);GO:1901919(BP:positive regulation of exoribonuclease activity);GO:0006417(BP:regulation of translation);GO:0010494(CC:cytoplasmic stress granule);GO:0071014(CC:post-mRNA release spliceosom…	K13126(NA)	ko03015(mRNA surveillance pathway);ko03018(RNA degradation)		PF00658(Poly-adenylate binding protein, unique domain);PF00076(RNA recognition motif. (a.k.a. RRM, RBD, or RNP domain))
A4QUF0	Polyadenylate-binding protein, cytoplasmic and nuclear	PAB1	FUNCTION: Binds the poly(A) tail of mRNA. Appears to be an important mediator of the multiple roles of the poly(A) tail in mRNA biogenesis, stability and translation. In the nucleus, involved in both mRNA cleavage and polyadenylation. Is also required for efficient mRNA export to the cytoplasm. Acts in concert with a poly(A)-specific nuclease (PAN) to affect poly(A) tail shortening, which may occ…	81.933	762	sp|A4QUF0|PABP_MAGO7	391	sp|A4QUF0|PABP_MAGO7 Polyadenylate-binding protein, cytoplasmic and nuclear OS=Magnaporthe oryzae (strain 70-15 / ATCC MYA-4617 / FGSC 8958) OX=242507 GN=PAB1 PE=3 SV=1	sp|A4QUF0|PABP_MAGO7	391	391	S	KVMRDSITEPGEEGESKEGEESEKNKENKPE	116.6	116.6	DSITEPGEEGES(1)KEGEESEK	DS(-87)IT(-69)EPGEEGES(33)KEGEES(-33)EK	12	2	-1.5324	390680	427760	375840	463110		655430	Quantified	GO:0006397(BP:mRNA processing);GO:0051028(BP:mRNA transport);GO:1901918(BP:negative regulation of exoribonuclease activity);GO:0060212(BP:negative regulation of nuclear-transcribed mRNA poly(A) tail shortening);GO:1901919(BP:positive regulation of exoribonuclease activity);GO:0006417(BP:regulation of translation);GO:0010494(CC:cytoplasmic stress granule);GO:0071014(CC:post-mRNA release spliceosom…	K13126(NA)	ko03015(mRNA surveillance pathway);ko03018(RNA degradation)		PF00658(Poly-adenylate binding protein, unique domain);PF00076(RNA recognition motif. (a.k.a. RRM, RBD, or RNP domain))
A4QUF0	Polyadenylate-binding protein, cytoplasmic and nuclear	PAB1	FUNCTION: Binds the poly(A) tail of mRNA. Appears to be an important mediator of the multiple roles of the poly(A) tail in mRNA biogenesis, stability and translation. In the nucleus, involved in both mRNA cleavage and polyadenylation. Is also required for efficient mRNA export to the cytoplasm. Acts in concert with a poly(A)-specific nuclease (PAN) to affect poly(A) tail shortening, which may occ…	81.933	762	sp|A4QUF0|PABP_MAGO7	271	sp|A4QUF0|PABP_MAGO7 Polyadenylate-binding protein, cytoplasmic and nuclear OS=Magnaporthe oryzae (strain 70-15 / ATCC MYA-4617 / FGSC 8958) OX=242507 GN=PAB1 PE=3 SV=1	sp|A4QUF0|PABP_MAGO7	271	271	S	DEFRTLFEKYGDVTSSSLARDQETGKSRGFG	50.314	50.314	YGDVT(0.047)S(0.277)S(0.482)S(0.194)LAR	Y(-49)GDVT(-10)S(-2.4)S(2.4)S(-4)LAR	7	2	1.8731							Identified	GO:0006397(BP:mRNA processing);GO:0051028(BP:mRNA transport);GO:1901918(BP:negative regulation of exoribonuclease activity);GO:0060212(BP:negative regulation of nuclear-transcribed mRNA poly(A) tail shortening);GO:1901919(BP:positive regulation of exoribonuclease activity);GO:0006417(BP:regulation of translation);GO:0010494(CC:cytoplasmic stress granule);GO:0071014(CC:post-mRNA release spliceosom…	K13126(NA)	ko03015(mRNA surveillance pathway);ko03018(RNA degradation)		PF00658(Poly-adenylate binding protein, unique domain);PF00076(RNA recognition motif. (a.k.a. RRM, RBD, or RNP domain))
A4QUF0	Polyadenylate-binding protein, cytoplasmic and nuclear	PAB1	FUNCTION: Binds the poly(A) tail of mRNA. Appears to be an important mediator of the multiple roles of the poly(A) tail in mRNA biogenesis, stability and translation. In the nucleus, involved in both mRNA cleavage and polyadenylation. Is also required for efficient mRNA export to the cytoplasm. Acts in concert with a poly(A)-specific nuclease (PAN) to affect poly(A) tail shortening, which may occ…	81.933	762	sp|A4QUF0|PABP_MAGO7	481	sp|A4QUF0|PABP_MAGO7 Polyadenylate-binding protein, cytoplasmic and nuclear OS=Magnaporthe oryzae (strain 70-15 / ATCC MYA-4617 / FGSC 8958) OX=242507 GN=PAB1 PE=3 SV=1	sp|A4QUF0|PABP_MAGO7	481	481	S	ALAQRKDVRKNQLEQSIQARNQLRMQQAAAA	51.829	51.829	KNQLEQS(1)IQAR	KNQLEQS(52)IQAR	7	2	-0.78363					37069		Identified	GO:0006397(BP:mRNA processing);GO:0051028(BP:mRNA transport);GO:1901918(BP:negative regulation of exoribonuclease activity);GO:0060212(BP:negative regulation of nuclear-transcribed mRNA poly(A) tail shortening);GO:1901919(BP:positive regulation of exoribonuclease activity);GO:0006417(BP:regulation of translation);GO:0010494(CC:cytoplasmic stress granule);GO:0071014(CC:post-mRNA release spliceosom…	K13126(NA)	ko03015(mRNA surveillance pathway);ko03018(RNA degradation)		PF00658(Poly-adenylate binding protein, unique domain);PF00076(RNA recognition motif. (a.k.a. RRM, RBD, or RNP domain))
A4QUK5	Conserved oligomeric Golgi complex subunit 6	COG6	FUNCTION: Acts as component of the peripheral membrane COG complex that is involved in intra-Golgi protein trafficking. COG is located at the cis-Golgi, and regulates tethering of retrograde intra-Golgi vesicles and possibly a number of other membrane trafficking events (By similarity). {ECO:0000250}.	78.782	704	sp|A4QUK5|COG6_MAGO7	128	sp|A4QUK5|COG6_MAGO7 Conserved oligomeric Golgi complex subunit 6 OS=Magnaporthe oryzae (strain 70-15 / ATCC MYA-4617 / FGSC 8958) OX=242507 GN=COG6 PE=3 SV=1	sp|A4QUK5|COG6_MAGO7	128	128	S	YAEMKTQVTKAHECTSPVLQEASTLIAQKRQ	77.347	77.347	AHECT(0.229)S(0.771)PVLQEASTLIAQK	AHECT(-5.3)S(5.3)PVLQEAS(-65)T(-67)LIAQK	6	3	-0.26083	101300	61781	89357	28046			Quantified	GO:0006891(BP:intra-Golgi vesicle-mediated transport);GO:0015031(BP:protein transport);GO:0000139(CC:Golgi membrane);GO:0017119(CC:Golgi transport complex)				PF06419(Conserved oligomeric complex COG6)
A4QUK5	Conserved oligomeric Golgi complex subunit 6	COG6	FUNCTION: Acts as component of the peripheral membrane COG complex that is involved in intra-Golgi protein trafficking. COG is located at the cis-Golgi, and regulates tethering of retrograde intra-Golgi vesicles and possibly a number of other membrane trafficking events (By similarity). {ECO:0000250}.	78.782	704	sp|A4QUK5|COG6_MAGO7	127	sp|A4QUK5|COG6_MAGO7 Conserved oligomeric Golgi complex subunit 6 OS=Magnaporthe oryzae (strain 70-15 / ATCC MYA-4617 / FGSC 8958) OX=242507 GN=COG6 PE=3 SV=1	sp|A4QUK5|COG6_MAGO7	127	127	T	SYAEMKTQVTKAHECTSPVLQEASTLIAQKR	142.02	142.02	AHECT(0.804)S(0.196)PVLQEASTLIAQK	AHECT(6.1)S(-6.1)PVLQEAS(-120)T(-120)LIAQK	5	3	0.75392	74979			88554			Identified	GO:0006891(BP:intra-Golgi vesicle-mediated transport);GO:0015031(BP:protein transport);GO:0000139(CC:Golgi membrane);GO:0017119(CC:Golgi transport complex)				PF06419(Conserved oligomeric complex COG6)
A4QUL1	Protein transport protein SEC24	SEC24	FUNCTION: Component of the coat protein complex II (COPII) which promotes the formation of transport vesicles from the endoplasmic reticulum (ER). The coat has two main functions, the physical deformation of the endoplasmic reticulum membrane into vesicles and the selection of cargo molecules (By similarity). {ECO:0000250}.	104.63	959	sp|A4QUL1|SEC24_MAGO7	742	sp|A4QUL1|SEC24_MAGO7 Protein transport protein SEC24 OS=Magnaporthe oryzae (strain 70-15 / ATCC MYA-4617 / FGSC 8958) OX=242507 GN=SEC24 PE=3 SV=1	sp|A4QUL1|SEC24_MAGO7	742	742	S	LTELLQTFRKELAGGSMGGGLQFPANLRGLP	97.551	97.551	ELAGGS(1)MGGGLQFPANLR	ELAGGS(98)MGGGLQFPANLR	6	2	2.2405		43086	71649				Quantified	GO:0006888(BP:ER to Golgi vesicle-mediated transport);GO:0006886(BP:intracellular protein transport);GO:0030127(CC:COPII vesicle coat);GO:0005789(CC:endoplasmic reticulum membrane);GO:0000139(CC:Golgi membrane);GO:0008270(MF:zinc ion binding)	K14007(NA)	ko04141(Protein processing in endoplasmic reticulum)		PF00626(Gelsolin repeat);PF08033(Sec23/Sec24 beta-sandwich domain);PF04810(Sec23/Sec24 zinc finger);PF04815(Sec23/Sec24 helical domain);PF04811(Sec23/Sec24 trunk domain)
A4QUL1	Protein transport protein SEC24	SEC24	FUNCTION: Component of the coat protein complex II (COPII) which promotes the formation of transport vesicles from the endoplasmic reticulum (ER). The coat has two main functions, the physical deformation of the endoplasmic reticulum membrane into vesicles and the selection of cargo molecules (By similarity). {ECO:0000250}.	104.63	959	sp|A4QUL1|SEC24_MAGO7	529	sp|A4QUL1|SEC24_MAGO7 Protein transport protein SEC24 OS=Magnaporthe oryzae (strain 70-15 / ATCC MYA-4617 / FGSC 8958) OX=242507 GN=SEC24 PE=3 SV=1	sp|A4QUL1|SEC24_MAGO7	529	529	S	VLGTSKENSLLQTANSFYKSFAVDSSKNQVS	80.026	80.026	ENSLLQT(0.01)ANS(0.988)FY(0.002)K	ENS(-69)LLQT(-20)ANS(20)FY(-27)K	10	2	-0.039074				48594		55611	Quantified	GO:0006888(BP:ER to Golgi vesicle-mediated transport);GO:0006886(BP:intracellular protein transport);GO:0030127(CC:COPII vesicle coat);GO:0005789(CC:endoplasmic reticulum membrane);GO:0000139(CC:Golgi membrane);GO:0008270(MF:zinc ion binding)	K14007(NA)	ko04141(Protein processing in endoplasmic reticulum)		PF00626(Gelsolin repeat);PF08033(Sec23/Sec24 beta-sandwich domain);PF04810(Sec23/Sec24 zinc finger);PF04815(Sec23/Sec24 helical domain);PF04811(Sec23/Sec24 trunk domain)
A4QVI3	Translation machinery-associated protein 22	TMA22		22.089	201	sp|A4QVI3|DENR_MAGO7	12	sp|A4QVI3|DENR_MAGO7 Translation machinery-associated protein 22 OS=Magnaporthe oryzae (strain 70-15 / ATCC MYA-4617 / FGSC 8958) OX=242507 GN=TMA22 PE=3 SV=2	sp|A4QVI3|DENR_MAGO7	12	12	S	____MADVEQPEAGPSEPQGREVTYCGVCSL	35.349	35.349	ADVEQPEAGPS(1)EPQGR	ADVEQPEAGPS(35)EPQGR	11	2	1.4725					69298	90961	Quantified	GO:0005737(CC:cytoplasm);GO:0005840(CC:ribosome);GO:0003743(MF:translation initiation factor activity)				PF01253(Translation initiation factor SUI1)
A4QVP2	ATP-dependent RNA helicase eIF4A	TIF1	FUNCTION: ATP-dependent RNA helicase which is a subunit of the eIF4F complex involved in cap recognition and is required for mRNA binding to ribosome. In the current model of translation initiation, eIF4A unwinds RNA secondary structures in the 5'-UTR of mRNAs which is necessary to allow efficient binding of the small ribosomal subunit, and subsequent scanning for the initiator codon (By similari…	44.749	396	sp|A4QVP2|IF4A_MAGO7	148	sp|A4QVP2|IF4A_MAGO7 ATP-dependent RNA helicase eIF4A OS=Magnaporthe oryzae (strain 70-15 / ATCC MYA-4617 / FGSC 8958) OX=242507 GN=TIF1 PE=3 SV=1	sp|A4QVP2|IF4A_MAGO7	148	148	T	DDMKALQDGPQVVVGTPGRVHDMIQRRFLKT	100.6	66.485	ALQDGPQVVVGT(1)PGR	ALQDGPQVVVGT(66)PGR	12	2	-2.0168	165920	137510	178930	209650	146300		Quantified	GO:0005737(CC:cytoplasm);GO:0005524(MF:ATP binding);GO:0003724(MF:RNA helicase activity);GO:0003743(MF:translation initiation factor activity)				PF00271(Helicase conserved C-terminal domain);PF00270(DEAD/DEAH box helicase)
A4QVP2	ATP-dependent RNA helicase eIF4A	TIF1	FUNCTION: ATP-dependent RNA helicase which is a subunit of the eIF4F complex involved in cap recognition and is required for mRNA binding to ribosome. In the current model of translation initiation, eIF4A unwinds RNA secondary structures in the 5'-UTR of mRNAs which is necessary to allow efficient binding of the small ribosomal subunit, and subsequent scanning for the initiator codon (By similari…	44.749	396	sp|A4QVP2|IF4A_MAGO7	319	sp|A4QVP2|IF4A_MAGO7 ATP-dependent RNA helicase eIF4A OS=Magnaporthe oryzae (strain 70-15 / ATCC MYA-4617 / FGSC 8958) OX=242507 GN=TIF1 PE=3 SV=1	sp|A4QVP2|IF4A_MAGO7	319	319	T	IMKEFRSGSSRVLIATDLLARGIDVQQVSLV	42.446	24.744	VLIAT(1)DLLAR	VLIAT(25)DLLAR	5	2	-0.56895				10518	13403		Quantified	GO:0005737(CC:cytoplasm);GO:0005524(MF:ATP binding);GO:0003724(MF:RNA helicase activity);GO:0003743(MF:translation initiation factor activity)				PF00271(Helicase conserved C-terminal domain);PF00270(DEAD/DEAH box helicase)
A4QVZ8	Lysophospholipase NTE1	NTE1	FUNCTION: Intracellular phospholipase B that catalyzes the double deacylation of phosphatidylcholine (PC) to glycerophosphocholine (GroPCho). Plays an important role in membrane lipid homeostasis. Responsible for the rapid PC turnover in response to inositol, elevated temperatures, or when choline is present in the growth medium (By similarity). {ECO:0000250}.	165.03	1503	sp|A4QVZ8|NTE1_MAGO7	291	sp|A4QVZ8|NTE1_MAGO7 Lysophospholipase NTE1 OS=Magnaporthe oryzae (strain 70-15 / ATCC MYA-4617 / FGSC 8958) OX=242507 GN=NTE1 PE=3 SV=2	sp|A4QVZ8|NTE1_MAGO7	291	291	T	GNDFSDQRESTVSVPTTPQLERSSSHGPTLH	60	60	ES(0.001)T(0.001)VS(0.016)VPT(0.491)T(0.491)PQLER	ES(-29)T(-26)VS(-15)VPT(0)T(0)PQLER	8	2	-2.7756							Identified	GO:0016042(BP:lipid catabolic process);GO:0046470(BP:phosphatidylcholine metabolic process);GO:0005789(CC:endoplasmic reticulum membrane);GO:0016021(CC:integral component of membrane);GO:0004622(MF:lysophospholipase activity)	K14676(NA)	ko00564(Glycerophospholipid metabolism)		PF01734(Patatin-like phospholipase);PF00027(Cyclic nucleotide-binding domain)
A4QVZ8	Lysophospholipase NTE1	NTE1	FUNCTION: Intracellular phospholipase B that catalyzes the double deacylation of phosphatidylcholine (PC) to glycerophosphocholine (GroPCho). Plays an important role in membrane lipid homeostasis. Responsible for the rapid PC turnover in response to inositol, elevated temperatures, or when choline is present in the growth medium (By similarity). {ECO:0000250}.	165.03	1503	sp|A4QVZ8|NTE1_MAGO7	207	sp|A4QVZ8|NTE1_MAGO7 Lysophospholipase NTE1 OS=Magnaporthe oryzae (strain 70-15 / ATCC MYA-4617 / FGSC 8958) OX=242507 GN=NTE1 PE=3 SV=2	sp|A4QVZ8|NTE1_MAGO7	207	207	S	ARTGQHPVGESCSIDSDGSDEHEEYQAGNQR	41.261	41.261	TGQHPVGES(0.001)CS(0.013)IDS(0.934)DGS(0.88)DEHEEY(0.172)QAGNQR	T(-39)GQHPVGES(-35)CS(-21)IDS(12)DGS(8.6)DEHEEY(-8.6)QAGNQR	14	4	0.48294					81775	80976	Quantified	GO:0016042(BP:lipid catabolic process);GO:0046470(BP:phosphatidylcholine metabolic process);GO:0005789(CC:endoplasmic reticulum membrane);GO:0016021(CC:integral component of membrane);GO:0004622(MF:lysophospholipase activity)	K14676(NA)	ko00564(Glycerophospholipid metabolism)		PF01734(Patatin-like phospholipase);PF00027(Cyclic nucleotide-binding domain)
A4QVZ8	Lysophospholipase NTE1	NTE1	FUNCTION: Intracellular phospholipase B that catalyzes the double deacylation of phosphatidylcholine (PC) to glycerophosphocholine (GroPCho). Plays an important role in membrane lipid homeostasis. Responsible for the rapid PC turnover in response to inositol, elevated temperatures, or when choline is present in the growth medium (By similarity). {ECO:0000250}.	165.03	1503	sp|A4QVZ8|NTE1_MAGO7	262	sp|A4QVZ8|NTE1_MAGO7 Lysophospholipase NTE1 OS=Magnaporthe oryzae (strain 70-15 / ATCC MYA-4617 / FGSC 8958) OX=242507 GN=NTE1 PE=3 SV=2	sp|A4QVZ8|NTE1_MAGO7	262	262	T	EDIKLRHGGDEGGEPTSATETYTSSRYGLGN	39.82	39.82	HGGDEGGEPT(0.493)S(0.493)AT(0.011)ET(0.001)Y(0.001)TSSR	HGGDEGGEPT(0)S(0)AT(-16)ET(-26)Y(-29)T(-34)S(-34)S(-34)R	10	3	3.1208							Identified	GO:0016042(BP:lipid catabolic process);GO:0046470(BP:phosphatidylcholine metabolic process);GO:0005789(CC:endoplasmic reticulum membrane);GO:0016021(CC:integral component of membrane);GO:0004622(MF:lysophospholipase activity)	K14676(NA)	ko00564(Glycerophospholipid metabolism)		PF01734(Patatin-like phospholipase);PF00027(Cyclic nucleotide-binding domain)
A4QVZ8	Lysophospholipase NTE1	NTE1	FUNCTION: Intracellular phospholipase B that catalyzes the double deacylation of phosphatidylcholine (PC) to glycerophosphocholine (GroPCho). Plays an important role in membrane lipid homeostasis. Responsible for the rapid PC turnover in response to inositol, elevated temperatures, or when choline is present in the growth medium (By similarity). {ECO:0000250}.	165.03	1503	sp|A4QVZ8|NTE1_MAGO7	292	sp|A4QVZ8|NTE1_MAGO7 Lysophospholipase NTE1 OS=Magnaporthe oryzae (strain 70-15 / ATCC MYA-4617 / FGSC 8958) OX=242507 GN=NTE1 PE=3 SV=2	sp|A4QVZ8|NTE1_MAGO7	292	292	T	NDFSDQRESTVSVPTTPQLERSSSHGPTLHD	65.421	52.837	ESTVSVPT(0.077)T(0.922)PQLER	ES(-35)T(-35)VS(-33)VPT(-11)T(11)PQLER	9	2	0.41293	65203			346600	177420		Quantified	GO:0016042(BP:lipid catabolic process);GO:0046470(BP:phosphatidylcholine metabolic process);GO:0005789(CC:endoplasmic reticulum membrane);GO:0016021(CC:integral component of membrane);GO:0004622(MF:lysophospholipase activity)	K14676(NA)	ko00564(Glycerophospholipid metabolism)		PF01734(Patatin-like phospholipase);PF00027(Cyclic nucleotide-binding domain)
A4QVZ8	Lysophospholipase NTE1	NTE1	FUNCTION: Intracellular phospholipase B that catalyzes the double deacylation of phosphatidylcholine (PC) to glycerophosphocholine (GroPCho). Plays an important role in membrane lipid homeostasis. Responsible for the rapid PC turnover in response to inositol, elevated temperatures, or when choline is present in the growth medium (By similarity). {ECO:0000250}.	165.03	1503	sp|A4QVZ8|NTE1_MAGO7	484	sp|A4QVZ8|NTE1_MAGO7 Lysophospholipase NTE1 OS=Magnaporthe oryzae (strain 70-15 / ATCC MYA-4617 / FGSC 8958) OX=242507 GN=NTE1 PE=3 SV=2	sp|A4QVZ8|NTE1_MAGO7	484	484	T	KSTASLRKEAALQAITHGQRPSSVTASPPLQ	13.301	13.301	EAALQAIT(0.368)HGQRPS(0.216)S(0.216)VT(0.113)AS(0.088)PPLQPR	EAALQAIT(2.3)HGQRPS(-2.3)S(-2.3)VT(-5.1)AS(-6.2)PPLQPR	8	4	-0.18157							Identified	GO:0016042(BP:lipid catabolic process);GO:0046470(BP:phosphatidylcholine metabolic process);GO:0005789(CC:endoplasmic reticulum membrane);GO:0016021(CC:integral component of membrane);GO:0004622(MF:lysophospholipase activity)	K14676(NA)	ko00564(Glycerophospholipid metabolism)		PF01734(Patatin-like phospholipase);PF00027(Cyclic nucleotide-binding domain)
A4QVZ8	Lysophospholipase NTE1	NTE1	FUNCTION: Intracellular phospholipase B that catalyzes the double deacylation of phosphatidylcholine (PC) to glycerophosphocholine (GroPCho). Plays an important role in membrane lipid homeostasis. Responsible for the rapid PC turnover in response to inositol, elevated temperatures, or when choline is present in the growth medium (By similarity). {ECO:0000250}.	165.03	1503	sp|A4QVZ8|NTE1_MAGO7	725	sp|A4QVZ8|NTE1_MAGO7 Lysophospholipase NTE1 OS=Magnaporthe oryzae (strain 70-15 / ATCC MYA-4617 / FGSC 8958) OX=242507 GN=NTE1 PE=3 SV=2	sp|A4QVZ8|NTE1_MAGO7	725	725	S	ADESSGDILKASKNESSLNIGPGNQQGSAGR	61.23	61.23	NES(0.713)S(0.287)LNIGPGNQQGSAGR	NES(4)S(-4)LNIGPGNQQGS(-58)AGR	3	2	-3.5369					106290		Identified	GO:0016042(BP:lipid catabolic process);GO:0046470(BP:phosphatidylcholine metabolic process);GO:0005789(CC:endoplasmic reticulum membrane);GO:0016021(CC:integral component of membrane);GO:0004622(MF:lysophospholipase activity)	K14676(NA)	ko00564(Glycerophospholipid metabolism)		PF01734(Patatin-like phospholipase);PF00027(Cyclic nucleotide-binding domain)
A4QVZ8	Lysophospholipase NTE1	NTE1	FUNCTION: Intracellular phospholipase B that catalyzes the double deacylation of phosphatidylcholine (PC) to glycerophosphocholine (GroPCho). Plays an important role in membrane lipid homeostasis. Responsible for the rapid PC turnover in response to inositol, elevated temperatures, or when choline is present in the growth medium (By similarity). {ECO:0000250}.	165.03	1503	sp|A4QVZ8|NTE1_MAGO7	210	sp|A4QVZ8|NTE1_MAGO7 Lysophospholipase NTE1 OS=Magnaporthe oryzae (strain 70-15 / ATCC MYA-4617 / FGSC 8958) OX=242507 GN=NTE1 PE=3 SV=2	sp|A4QVZ8|NTE1_MAGO7	210	210	S	GQHPVGESCSIDSDGSDEHEEYQAGNQRYQL	41.261	41.261	TGQHPVGES(0.001)CS(0.013)IDS(0.934)DGS(0.88)DEHEEY(0.172)QAGNQR	T(-39)GQHPVGES(-35)CS(-21)IDS(12)DGS(8.6)DEHEEY(-8.6)QAGNQR	17	4	0.48294				49341	81775	80976	Quantified	GO:0016042(BP:lipid catabolic process);GO:0046470(BP:phosphatidylcholine metabolic process);GO:0005789(CC:endoplasmic reticulum membrane);GO:0016021(CC:integral component of membrane);GO:0004622(MF:lysophospholipase activity)	K14676(NA)	ko00564(Glycerophospholipid metabolism)		PF01734(Patatin-like phospholipase);PF00027(Cyclic nucleotide-binding domain)
A4QVZ8	Lysophospholipase NTE1	NTE1	FUNCTION: Intracellular phospholipase B that catalyzes the double deacylation of phosphatidylcholine (PC) to glycerophosphocholine (GroPCho). Plays an important role in membrane lipid homeostasis. Responsible for the rapid PC turnover in response to inositol, elevated temperatures, or when choline is present in the growth medium (By similarity). {ECO:0000250}.	165.03	1503	sp|A4QVZ8|NTE1_MAGO7	299	sp|A4QVZ8|NTE1_MAGO7 Lysophospholipase NTE1 OS=Magnaporthe oryzae (strain 70-15 / ATCC MYA-4617 / FGSC 8958) OX=242507 GN=NTE1 PE=3 SV=2	sp|A4QVZ8|NTE1_MAGO7	299	299	S	ESTVSVPTTPQLERSSSHGPTLHDGDANPSM	105.94	105.94	S(0.398)S(0.398)S(0.204)HGPTLHDGDANPSMGGR	S(0)S(0)S(-2.9)HGPT(-34)LHDGDANPS(-98)MGGR	2	3	1.3184							Identified	GO:0016042(BP:lipid catabolic process);GO:0046470(BP:phosphatidylcholine metabolic process);GO:0005789(CC:endoplasmic reticulum membrane);GO:0016021(CC:integral component of membrane);GO:0004622(MF:lysophospholipase activity)	K14676(NA)	ko00564(Glycerophospholipid metabolism)		PF01734(Patatin-like phospholipase);PF00027(Cyclic nucleotide-binding domain)
A4QVZ8	Lysophospholipase NTE1	NTE1	FUNCTION: Intracellular phospholipase B that catalyzes the double deacylation of phosphatidylcholine (PC) to glycerophosphocholine (GroPCho). Plays an important role in membrane lipid homeostasis. Responsible for the rapid PC turnover in response to inositol, elevated temperatures, or when choline is present in the growth medium (By similarity). {ECO:0000250}.	165.03	1503	sp|A4QVZ8|NTE1_MAGO7	288	sp|A4QVZ8|NTE1_MAGO7 Lysophospholipase NTE1 OS=Magnaporthe oryzae (strain 70-15 / ATCC MYA-4617 / FGSC 8958) OX=242507 GN=NTE1 PE=3 SV=2	sp|A4QVZ8|NTE1_MAGO7	288	288	S	YGLGNDFSDQRESTVSVPTTPQLERSSSHGP	65.421	65.421	ES(0.065)T(0.084)VS(0.851)VPT(0.349)T(0.651)PQLER	ES(-11)T(-10)VS(10)VPT(-2.7)T(2.7)PQLER	5	2	-3.1035				79485			Identified	GO:0016042(BP:lipid catabolic process);GO:0046470(BP:phosphatidylcholine metabolic process);GO:0005789(CC:endoplasmic reticulum membrane);GO:0016021(CC:integral component of membrane);GO:0004622(MF:lysophospholipase activity)	K14676(NA)	ko00564(Glycerophospholipid metabolism)		PF01734(Patatin-like phospholipase);PF00027(Cyclic nucleotide-binding domain)
A4QVZ8	Lysophospholipase NTE1	NTE1	FUNCTION: Intracellular phospholipase B that catalyzes the double deacylation of phosphatidylcholine (PC) to glycerophosphocholine (GroPCho). Plays an important role in membrane lipid homeostasis. Responsible for the rapid PC turnover in response to inositol, elevated temperatures, or when choline is present in the growth medium (By similarity). {ECO:0000250}.	165.03	1503	sp|A4QVZ8|NTE1_MAGO7	609	sp|A4QVZ8|NTE1_MAGO7 Lysophospholipase NTE1 OS=Magnaporthe oryzae (strain 70-15 / ATCC MYA-4617 / FGSC 8958) OX=242507 GN=NTE1 PE=3 SV=2	sp|A4QVZ8|NTE1_MAGO7	609	609	S	AIGLTANGTGAREPDSADASPRLTSYDQIRR	34.779	34.779	EPDS(0.988)ADAS(0.012)PR	EPDS(19)ADAS(-19)PR	4	2	1.6559	36795	96234			45920		Quantified	GO:0016042(BP:lipid catabolic process);GO:0046470(BP:phosphatidylcholine metabolic process);GO:0005789(CC:endoplasmic reticulum membrane);GO:0016021(CC:integral component of membrane);GO:0004622(MF:lysophospholipase activity)	K14676(NA)	ko00564(Glycerophospholipid metabolism)		PF01734(Patatin-like phospholipase);PF00027(Cyclic nucleotide-binding domain)
A4QVZ8	Lysophospholipase NTE1	NTE1	FUNCTION: Intracellular phospholipase B that catalyzes the double deacylation of phosphatidylcholine (PC) to glycerophosphocholine (GroPCho). Plays an important role in membrane lipid homeostasis. Responsible for the rapid PC turnover in response to inositol, elevated temperatures, or when choline is present in the growth medium (By similarity). {ECO:0000250}.	165.03	1503	sp|A4QVZ8|NTE1_MAGO7	285	sp|A4QVZ8|NTE1_MAGO7 Lysophospholipase NTE1 OS=Magnaporthe oryzae (strain 70-15 / ATCC MYA-4617 / FGSC 8958) OX=242507 GN=NTE1 PE=3 SV=2	sp|A4QVZ8|NTE1_MAGO7	285	285	S	SSRYGLGNDFSDQRESTVSVPTTPQLERSSS	66.485	66.485	ES(0.6)T(0.322)VS(0.078)VPTTPQLER	ES(2.7)T(-2.7)VS(-8.9)VPT(-45)T(-48)PQLER	2	2	-1.0263	45191					184800	Identified	GO:0016042(BP:lipid catabolic process);GO:0046470(BP:phosphatidylcholine metabolic process);GO:0005789(CC:endoplasmic reticulum membrane);GO:0016021(CC:integral component of membrane);GO:0004622(MF:lysophospholipase activity)	K14676(NA)	ko00564(Glycerophospholipid metabolism)		PF01734(Patatin-like phospholipase);PF00027(Cyclic nucleotide-binding domain)
A4QVZ8	Lysophospholipase NTE1	NTE1	FUNCTION: Intracellular phospholipase B that catalyzes the double deacylation of phosphatidylcholine (PC) to glycerophosphocholine (GroPCho). Plays an important role in membrane lipid homeostasis. Responsible for the rapid PC turnover in response to inositol, elevated temperatures, or when choline is present in the growth medium (By similarity). {ECO:0000250}.	165.03	1503	sp|A4QVZ8|NTE1_MAGO7	613	sp|A4QVZ8|NTE1_MAGO7 Lysophospholipase NTE1 OS=Magnaporthe oryzae (strain 70-15 / ATCC MYA-4617 / FGSC 8958) OX=242507 GN=NTE1 PE=3 SV=2	sp|A4QVZ8|NTE1_MAGO7	613	613	S	TANGTGAREPDSADASPRLTSYDQIRRGGYS	78.864	78.864	EPDSADAS(1)PR	EPDS(-34)ADAS(34)PR	8	2	0.70356	440070	298130		494390		293020	Quantified	GO:0016042(BP:lipid catabolic process);GO:0046470(BP:phosphatidylcholine metabolic process);GO:0005789(CC:endoplasmic reticulum membrane);GO:0016021(CC:integral component of membrane);GO:0004622(MF:lysophospholipase activity)	K14676(NA)	ko00564(Glycerophospholipid metabolism)		PF01734(Patatin-like phospholipase);PF00027(Cyclic nucleotide-binding domain)
A4QVZ8	Lysophospholipase NTE1	NTE1	FUNCTION: Intracellular phospholipase B that catalyzes the double deacylation of phosphatidylcholine (PC) to glycerophosphocholine (GroPCho). Plays an important role in membrane lipid homeostasis. Responsible for the rapid PC turnover in response to inositol, elevated temperatures, or when choline is present in the growth medium (By similarity). {ECO:0000250}.	165.03	1503	sp|A4QVZ8|NTE1_MAGO7	493	sp|A4QVZ8|NTE1_MAGO7 Lysophospholipase NTE1 OS=Magnaporthe oryzae (strain 70-15 / ATCC MYA-4617 / FGSC 8958) OX=242507 GN=NTE1 PE=3 SV=2	sp|A4QVZ8|NTE1_MAGO7	493	493	T	AALQAITHGQRPSSVTASPPLQPRESGNKHT	40.83	40.83	PS(0.022)S(0.015)VT(0.498)AS(0.465)PPLQPR	PS(-13)S(-15)VT(0.3)AS(-0.3)PPLQPR	5	2	0.41708							Identified	GO:0016042(BP:lipid catabolic process);GO:0046470(BP:phosphatidylcholine metabolic process);GO:0005789(CC:endoplasmic reticulum membrane);GO:0016021(CC:integral component of membrane);GO:0004622(MF:lysophospholipase activity)	K14676(NA)	ko00564(Glycerophospholipid metabolism)		PF01734(Patatin-like phospholipase);PF00027(Cyclic nucleotide-binding domain)
A4QVZ8	Lysophospholipase NTE1	NTE1	FUNCTION: Intracellular phospholipase B that catalyzes the double deacylation of phosphatidylcholine (PC) to glycerophosphocholine (GroPCho). Plays an important role in membrane lipid homeostasis. Responsible for the rapid PC turnover in response to inositol, elevated temperatures, or when choline is present in the growth medium (By similarity). {ECO:0000250}.	165.03	1503	sp|A4QVZ8|NTE1_MAGO7	263	sp|A4QVZ8|NTE1_MAGO7 Lysophospholipase NTE1 OS=Magnaporthe oryzae (strain 70-15 / ATCC MYA-4617 / FGSC 8958) OX=242507 GN=NTE1 PE=3 SV=2	sp|A4QVZ8|NTE1_MAGO7	263	263	S	DIKLRHGGDEGGEPTSATETYTSSRYGLGND	39.82	39.82	HGGDEGGEPT(0.493)S(0.493)AT(0.011)ET(0.001)Y(0.001)TSSR	HGGDEGGEPT(0)S(0)AT(-16)ET(-26)Y(-29)T(-34)S(-34)S(-34)R	11	3	3.1208							Identified	GO:0016042(BP:lipid catabolic process);GO:0046470(BP:phosphatidylcholine metabolic process);GO:0005789(CC:endoplasmic reticulum membrane);GO:0016021(CC:integral component of membrane);GO:0004622(MF:lysophospholipase activity)	K14676(NA)	ko00564(Glycerophospholipid metabolism)		PF01734(Patatin-like phospholipase);PF00027(Cyclic nucleotide-binding domain)
A4QVZ8	Lysophospholipase NTE1	NTE1	FUNCTION: Intracellular phospholipase B that catalyzes the double deacylation of phosphatidylcholine (PC) to glycerophosphocholine (GroPCho). Plays an important role in membrane lipid homeostasis. Responsible for the rapid PC turnover in response to inositol, elevated temperatures, or when choline is present in the growth medium (By similarity). {ECO:0000250}.	165.03	1503	sp|A4QVZ8|NTE1_MAGO7	345	sp|A4QVZ8|NTE1_MAGO7 Lysophospholipase NTE1 OS=Magnaporthe oryzae (strain 70-15 / ATCC MYA-4617 / FGSC 8958) OX=242507 GN=NTE1 PE=3 SV=2	sp|A4QVZ8|NTE1_MAGO7	345	345	T	PLQSRPKRPTTSRHATTSVHPDIIARATVDT	65.12	65.12	HAT(0.606)T(0.324)S(0.071)VHPDIIAR	HAT(2.7)T(-2.7)S(-9.3)VHPDIIAR	3	2	1.2574				68462			Identified	GO:0016042(BP:lipid catabolic process);GO:0046470(BP:phosphatidylcholine metabolic process);GO:0005789(CC:endoplasmic reticulum membrane);GO:0016021(CC:integral component of membrane);GO:0004622(MF:lysophospholipase activity)	K14676(NA)	ko00564(Glycerophospholipid metabolism)		PF01734(Patatin-like phospholipase);PF00027(Cyclic nucleotide-binding domain)
A4QVZ8	Lysophospholipase NTE1	NTE1	FUNCTION: Intracellular phospholipase B that catalyzes the double deacylation of phosphatidylcholine (PC) to glycerophosphocholine (GroPCho). Plays an important role in membrane lipid homeostasis. Responsible for the rapid PC turnover in response to inositol, elevated temperatures, or when choline is present in the growth medium (By similarity). {ECO:0000250}.	165.03	1503	sp|A4QVZ8|NTE1_MAGO7	300	sp|A4QVZ8|NTE1_MAGO7 Lysophospholipase NTE1 OS=Magnaporthe oryzae (strain 70-15 / ATCC MYA-4617 / FGSC 8958) OX=242507 GN=NTE1 PE=3 SV=2	sp|A4QVZ8|NTE1_MAGO7	300	300	S	STVSVPTTPQLERSSSHGPTLHDGDANPSMG	138.49	126.81	S(0.01)S(0.027)S(0.961)HGPT(0.002)LHDGDANPSMGGR	S(-20)S(-16)S(16)HGPT(-27)LHDGDANPS(-110)MGGR	3	3	0.74195	586400	528660		978050	899660		Quantified	GO:0016042(BP:lipid catabolic process);GO:0046470(BP:phosphatidylcholine metabolic process);GO:0005789(CC:endoplasmic reticulum membrane);GO:0016021(CC:integral component of membrane);GO:0004622(MF:lysophospholipase activity)	K14676(NA)	ko00564(Glycerophospholipid metabolism)		PF01734(Patatin-like phospholipase);PF00027(Cyclic nucleotide-binding domain)
A4QVZ8	Lysophospholipase NTE1	NTE1	FUNCTION: Intracellular phospholipase B that catalyzes the double deacylation of phosphatidylcholine (PC) to glycerophosphocholine (GroPCho). Plays an important role in membrane lipid homeostasis. Responsible for the rapid PC turnover in response to inositol, elevated temperatures, or when choline is present in the growth medium (By similarity). {ECO:0000250}.	165.03	1503	sp|A4QVZ8|NTE1_MAGO7	495	sp|A4QVZ8|NTE1_MAGO7 Lysophospholipase NTE1 OS=Magnaporthe oryzae (strain 70-15 / ATCC MYA-4617 / FGSC 8958) OX=242507 GN=NTE1 PE=3 SV=2	sp|A4QVZ8|NTE1_MAGO7	495	495	S	LQAITHGQRPSSVTASPPLQPRESGNKHTSN	100.56	71.912	PSSVT(0.001)AS(0.999)PPLQPR	PS(-46)S(-39)VT(-29)AS(29)PPLQPR	7	2	-0.48997	110580	89247		423310	234500	222400	Quantified	GO:0016042(BP:lipid catabolic process);GO:0046470(BP:phosphatidylcholine metabolic process);GO:0005789(CC:endoplasmic reticulum membrane);GO:0016021(CC:integral component of membrane);GO:0004622(MF:lysophospholipase activity)	K14676(NA)	ko00564(Glycerophospholipid metabolism)		PF01734(Patatin-like phospholipase);PF00027(Cyclic nucleotide-binding domain)
A4QVZ8	Lysophospholipase NTE1	NTE1	FUNCTION: Intracellular phospholipase B that catalyzes the double deacylation of phosphatidylcholine (PC) to glycerophosphocholine (GroPCho). Plays an important role in membrane lipid homeostasis. Responsible for the rapid PC turnover in response to inositol, elevated temperatures, or when choline is present in the growth medium (By similarity). {ECO:0000250}.	165.03	1503	sp|A4QVZ8|NTE1_MAGO7	298	sp|A4QVZ8|NTE1_MAGO7 Lysophospholipase NTE1 OS=Magnaporthe oryzae (strain 70-15 / ATCC MYA-4617 / FGSC 8958) OX=242507 GN=NTE1 PE=3 SV=2	sp|A4QVZ8|NTE1_MAGO7	298	298	S	RESTVSVPTTPQLERSSSHGPTLHDGDANPS	105.94	105.94	S(0.398)S(0.398)S(0.204)HGPTLHDGDANPSMGGR	S(0)S(0)S(-2.9)HGPT(-34)LHDGDANPS(-98)MGGR	1	3	1.3184							Identified	GO:0016042(BP:lipid catabolic process);GO:0046470(BP:phosphatidylcholine metabolic process);GO:0005789(CC:endoplasmic reticulum membrane);GO:0016021(CC:integral component of membrane);GO:0004622(MF:lysophospholipase activity)	K14676(NA)	ko00564(Glycerophospholipid metabolism)		PF01734(Patatin-like phospholipase);PF00027(Cyclic nucleotide-binding domain)
A4QVZ8	Lysophospholipase NTE1	NTE1	FUNCTION: Intracellular phospholipase B that catalyzes the double deacylation of phosphatidylcholine (PC) to glycerophosphocholine (GroPCho). Plays an important role in membrane lipid homeostasis. Responsible for the rapid PC turnover in response to inositol, elevated temperatures, or when choline is present in the growth medium (By similarity). {ECO:0000250}.	165.03	1503	sp|A4QVZ8|NTE1_MAGO7	286	sp|A4QVZ8|NTE1_MAGO7 Lysophospholipase NTE1 OS=Magnaporthe oryzae (strain 70-15 / ATCC MYA-4617 / FGSC 8958) OX=242507 GN=NTE1 PE=3 SV=2	sp|A4QVZ8|NTE1_MAGO7	286	286	T	SRYGLGNDFSDQRESTVSVPTTPQLERSSSH	36.96	36.059	ES(0.111)T(0.768)VS(0.118)VPT(0.001)T(0.001)PQLER	ES(-8.4)T(8.1)VS(-8.1)VPT(-27)T(-27)PQLER	3	2	-9.412	65203	4227.5				123530	Quantified	GO:0016042(BP:lipid catabolic process);GO:0046470(BP:phosphatidylcholine metabolic process);GO:0005789(CC:endoplasmic reticulum membrane);GO:0016021(CC:integral component of membrane);GO:0004622(MF:lysophospholipase activity)	K14676(NA)	ko00564(Glycerophospholipid metabolism)		PF01734(Patatin-like phospholipase);PF00027(Cyclic nucleotide-binding domain)
A4QX49	ATP-dependent RNA helicase DBP7	DBP7	FUNCTION: ATP-binding RNA helicase involved in the biogenesis of 60S ribosomal subunits and is required for the normal formation of 25S and 5.8S rRNAs. {ECO:0000250}.	89.216	825	sp|A4QX49|DBP7_MAGO7	466	sp|A4QX49|DBP7_MAGO7 ATP-dependent RNA helicase DBP7 OS=Magnaporthe oryzae (strain 70-15 / ATCC MYA-4617 / FGSC 8958) OX=242507 GN=DBP7 PE=3 SV=1	sp|A4QX49|DBP7_MAGO7	466	466	T	LRSPIKEPKEAAAPPTPKKAPKDAGETPDTP	88.24	86.243	EAAAPPT(1)PK	EAAAPPT(86)PK	7	2	-0.55043	305130	219770	228760			258600	Quantified	GO:0000463(BP:maturation of LSU-rRNA from tricistronic rRNA transcript (SSU-rRNA, 5.8S rRNA, LSU-rRNA));GO:0005730(CC:nucleolus);GO:0005524(MF:ATP binding);GO:0003723(MF:RNA binding);GO:0003724(MF:RNA helicase activity)				PF00271(Helicase conserved C-terminal domain);PF13959(Domain of unknown function (DUF4217));PF00270(DEAD/DEAH box helicase)
A4QXV8	Adenylosuccinate synthetase	MGG_17000	FUNCTION: Plays an important role in the de novo pathway and in the salvage pathway of purine nucleotide biosynthesis. Catalyzes the first committed step in the biosynthesis of AMP from IMP (By similarity). {ECO:0000250}.	47.012	423	sp|A4QXV8|PURA_MAGO7	378	sp|A4QXV8|PURA_MAGO7 Adenylosuccinate synthetase OS=Magnaporthe oryzae (strain 70-15 / ATCC MYA-4617 / FGSC 8958) OX=242507 GN=MGG_17000 PE=3 SV=2	sp|A4QXV8|PURA_MAGO7	378	378	T	LERCEVVYKEFEGWNTPTTHIKKFEELPAQA	20.29	20.29	EFEGWNT(0.712)PT(0.144)T(0.144)HIK	EFEGWNT(6.9)PT(-6.9)T(-6.9)HIK	7	3	0.8175				10521			Identified	GO:0044208(BP:'de novo' AMP biosynthetic process);GO:0005737(CC:cytoplasm);GO:0004019(MF:adenylosuccinate synthase activity);GO:0005525(MF:GTP binding);GO:0000287(MF:magnesium ion binding)	K01939(NA)	ko00230(Purine metabolism);ko00250(Alanine, aspartate and glutamate metabolism);ko01232(Nucleotide metabolism);ko01240(Biosynthesis of cofactors)		PF00709(Adenylosuccinate synthetase)
A4QXV8	Adenylosuccinate synthetase	MGG_17000	FUNCTION: Plays an important role in the de novo pathway and in the salvage pathway of purine nucleotide biosynthesis. Catalyzes the first committed step in the biosynthesis of AMP from IMP (By similarity). {ECO:0000250}.	47.012	423	sp|A4QXV8|PURA_MAGO7	380	sp|A4QXV8|PURA_MAGO7 Adenylosuccinate synthetase OS=Magnaporthe oryzae (strain 70-15 / ATCC MYA-4617 / FGSC 8958) OX=242507 GN=MGG_17000 PE=3 SV=2	sp|A4QXV8|PURA_MAGO7	380	380	T	RCEVVYKEFEGWNTPTTHIKKFEELPAQARQ	42.941	42.941	EFEGWNT(0.163)PT(0.419)T(0.419)HIK	EFEGWNT(-4.1)PT(0)T(0)HIK	9	2	0.92664							Identified	GO:0044208(BP:'de novo' AMP biosynthetic process);GO:0005737(CC:cytoplasm);GO:0004019(MF:adenylosuccinate synthase activity);GO:0005525(MF:GTP binding);GO:0000287(MF:magnesium ion binding)	K01939(NA)	ko00230(Purine metabolism);ko00250(Alanine, aspartate and glutamate metabolism);ko01232(Nucleotide metabolism);ko01240(Biosynthesis of cofactors)		PF00709(Adenylosuccinate synthetase)
A4QXV8	Adenylosuccinate synthetase	MGG_17000	FUNCTION: Plays an important role in the de novo pathway and in the salvage pathway of purine nucleotide biosynthesis. Catalyzes the first committed step in the biosynthesis of AMP from IMP (By similarity). {ECO:0000250}.	47.012	423	sp|A4QXV8|PURA_MAGO7	381	sp|A4QXV8|PURA_MAGO7 Adenylosuccinate synthetase OS=Magnaporthe oryzae (strain 70-15 / ATCC MYA-4617 / FGSC 8958) OX=242507 GN=MGG_17000 PE=3 SV=2	sp|A4QXV8|PURA_MAGO7	381	381	T	CEVVYKEFEGWNTPTTHIKKFEELPAQARQY	42.941	42.941	EFEGWNT(0.163)PT(0.419)T(0.419)HIK	EFEGWNT(-4.1)PT(0)T(0)HIK	10	2	0.92664							Identified	GO:0044208(BP:'de novo' AMP biosynthetic process);GO:0005737(CC:cytoplasm);GO:0004019(MF:adenylosuccinate synthase activity);GO:0005525(MF:GTP binding);GO:0000287(MF:magnesium ion binding)	K01939(NA)	ko00230(Purine metabolism);ko00250(Alanine, aspartate and glutamate metabolism);ko01232(Nucleotide metabolism);ko01240(Biosynthesis of cofactors)		PF00709(Adenylosuccinate synthetase)
A4QXX4	Serine/threonine-protein kinase SSN3	SSN3	FUNCTION: Component of the SRB8-11 complex. The SRB8-11 complex is a regulatory module of the Mediator complex which is itself involved in regulation of basal and activated RNA polymerase II-dependent transcription. The SRB8-11 complex may be involved in the transcriptional repression of a subset of genes regulated by Mediator. It may inhibit the association of the Mediator complex with RNA polym…	55.093	499	sp|A4QXX4|SSN3_MAGO7	4	sp|A4QXX4|SSN3_MAGO7 Serine/threonine-protein kinase SSN3 OS=Magnaporthe oryzae (strain 70-15 / ATCC MYA-4617 / FGSC 8958) OX=242507 GN=SSN3 PE=3 SV=2	sp|A4QXX4|SSN3_MAGO7	4	4	S	____________MSHSNPPTGASGGPGSASA	42.028	42.028	S(0.296)HS(0.644)NPPT(0.055)GAS(0.004)GGPGS(0.001)ASASAAPAR	S(-3.4)HS(3.4)NPPT(-11)GAS(-23)GGPGS(-30)AS(-37)AS(-38)AAPAR	3	2	-3.7279						171250	Identified	GO:0005634(CC:nucleus);GO:0005524(MF:ATP binding);GO:0004693(MF:cyclin-dependent protein serine/threonine kinase activity);GO:0046872(MF:metal ion binding);GO:0008353(MF:RNA polymerase II CTD heptapeptide repeat kinase activity)				PF00069(Protein kinase domain)
A4QYI9	Tethering factor for nuclear proteasome STS1	STS1	FUNCTION: Involved in ubiquitin-mediated protein degradation. Regulatory factor in the ubiquitin/proteasome pathway that controls the turnover of proteasome substrates. Targets proteasomes to the nucleus and facilitates the degradation of nuclear proteins (By similarity). {ECO:0000250}.	34.174	313	sp|A4QYI9|STS1_MAGO7	51	sp|A4QYI9|STS1_MAGO7 Tethering factor for nuclear proteasome STS1 OS=Magnaporthe oryzae (strain 70-15 / ATCC MYA-4617 / FGSC 8958) OX=242507 GN=STS1 PE=3 SV=1	sp|A4QYI9|STS1_MAGO7	51	51	S	RKRKADDNEGDEMSVSPLSSPAIPSRHLSRP	45.422	45.422	KADDNEGDEMS(0.021)VS(0.911)PLS(0.045)S(0.022)PAIPS(0.001)R	KADDNEGDEMS(-16)VS(13)PLS(-13)S(-16)PAIPS(-33)R	13	3	-1.1354	64626		96510			185050	Quantified	GO:0031145(BP:anaphase-promoting complex-dependent catabolic process);GO:0006974(BP:cellular response to DNA damage stimulus);GO:0007059(BP:chromosome segregation);GO:0007091(BP:metaphase/anaphase transition of mitotic cell cycle);GO:0007052(BP:mitotic spindle organization);GO:0071630(BP:nuclear protein quality control by the ubiquitin-proteasome system);GO:0031144(BP:proteasome localization);GO:…				PF08559(Cut8, nuclear proteasome tether protein)
A4QYM6	ATP-dependent RNA helicase DRS1	DRS1	FUNCTION: ATP-binding RNA helicase involved in ribosome assembly. {ECO:0000250}.	86.591	790	sp|A4QYM6|DRS1_MAGO7	19	sp|A4QYM6|DRS1_MAGO7 ATP-dependent RNA helicase DRS1 OS=Magnaporthe oryzae (strain 70-15 / ATCC MYA-4617 / FGSC 8958) OX=242507 GN=DRS1 PE=3 SV=1	sp|A4QYM6|DRS1_MAGO7	19	19	S	SSKRKAINDDFITTISDNEADEFVEEEEVIQ	74.053	74.053	AINDDFIT(0.001)T(0.008)IS(0.991)DNEADEFVEEEEVIQEEAPPK	AINDDFIT(-29)T(-21)IS(21)DNEADEFVEEEEVIQEEAPPK	11	3	0.97728		117240					Identified	GO:0042254(BP:ribosome biogenesis);GO:0005730(CC:nucleolus);GO:0005524(MF:ATP binding);GO:0003723(MF:RNA binding);GO:0003724(MF:RNA helicase activity)				PF00270(DEAD/DEAH box helicase);PF00271(Helicase conserved C-terminal domain)
A4QZL9	Eukaryotic translation initiation factor 3 subunit B	PRT1	FUNCTION: RNA-binding component of the eukaryotic translation initiation factor 3 (eIF-3) complex, which is involved in protein synthesis of a specialized repertoire of mRNAs and, together with other initiation factors, stimulates binding of mRNA and methionyl-tRNAi to the 40S ribosome. The eIF-3 complex specifically targets and initiates translation of a subset of mRNAs involved in cell prolifer…	85.758	746	sp|A4QZL9|EIF3B_MAGO7	99	sp|A4QZL9|EIF3B_MAGO7 Eukaryotic translation initiation factor 3 subunit B OS=Magnaporthe oryzae (strain 70-15 / ATCC MYA-4617 / FGSC 8958) OX=242507 GN=PRT1 PE=3 SV=1	sp|A4QZL9|EIF3B_MAGO7	99	99	S	GPDGKSLRFAFVEYSSPGEAAAAVRQLDRVP	69.641	69.641	FAFVEY(0.006)S(0.068)S(0.926)PGEAAAAVR	FAFVEY(-22)S(-11)S(11)PGEAAAAVR	8	2	1.862				72791	49739	69383	Quantified	GO:0001732(BP:formation of cytoplasmic translation initiation complex);GO:0016282(CC:eukaryotic 43S preinitiation complex);GO:0033290(CC:eukaryotic 48S preinitiation complex);GO:0005852(CC:eukaryotic translation initiation factor 3 complex);GO:0003743(MF:translation initiation factor activity);GO:0031369(MF:translation initiation factor binding)				PF08662(Eukaryotic translation initiation factor eIF2A)
A4QZL9	Eukaryotic translation initiation factor 3 subunit B	PRT1	FUNCTION: RNA-binding component of the eukaryotic translation initiation factor 3 (eIF-3) complex, which is involved in protein synthesis of a specialized repertoire of mRNAs and, together with other initiation factors, stimulates binding of mRNA and methionyl-tRNAi to the 40S ribosome. The eIF-3 complex specifically targets and initiates translation of a subset of mRNAs involved in cell prolifer…	85.758	746	sp|A4QZL9|EIF3B_MAGO7	334	sp|A4QZL9|EIF3B_MAGO7 Eukaryotic translation initiation factor 3 subunit B OS=Magnaporthe oryzae (strain 70-15 / ATCC MYA-4617 / FGSC 8958) OX=242507 GN=PRT1 PE=3 SV=1	sp|A4QZL9|EIF3B_MAGO7	334	334	S	SDDKYVARLTQGQSISVYELPRMNLLDKTTI	59.625	45.587	LTQGQS(0.02)IS(0.974)VY(0.006)ELPR	LT(-37)QGQS(-17)IS(17)VY(-22)ELPR	8	2	-2.2679		26402			117850	90972	Quantified	GO:0001732(BP:formation of cytoplasmic translation initiation complex);GO:0016282(CC:eukaryotic 43S preinitiation complex);GO:0033290(CC:eukaryotic 48S preinitiation complex);GO:0005852(CC:eukaryotic translation initiation factor 3 complex);GO:0003743(MF:translation initiation factor activity);GO:0031369(MF:translation initiation factor binding)				PF08662(Eukaryotic translation initiation factor eIF2A)
A4QZL9	Eukaryotic translation initiation factor 3 subunit B	PRT1	FUNCTION: RNA-binding component of the eukaryotic translation initiation factor 3 (eIF-3) complex, which is involved in protein synthesis of a specialized repertoire of mRNAs and, together with other initiation factors, stimulates binding of mRNA and methionyl-tRNAi to the 40S ribosome. The eIF-3 complex specifically targets and initiates translation of a subset of mRNAs involved in cell prolifer…	85.758	746	sp|A4QZL9|EIF3B_MAGO7	4	sp|A4QZL9|EIF3B_MAGO7 Eukaryotic translation initiation factor 3 subunit B OS=Magnaporthe oryzae (strain 70-15 / ATCC MYA-4617 / FGSC 8958) OX=242507 GN=PRT1 PE=3 SV=1	sp|A4QZL9|EIF3B_MAGO7	4	4	S	____________MAPSYEHLREADLDEDEFD	46.033	37.749	APS(0.999)Y(0.001)EHLR	APS(30)Y(-30)EHLR	3	2	0.58054				136690	81105	135150	Quantified	GO:0001732(BP:formation of cytoplasmic translation initiation complex);GO:0016282(CC:eukaryotic 43S preinitiation complex);GO:0033290(CC:eukaryotic 48S preinitiation complex);GO:0005852(CC:eukaryotic translation initiation factor 3 complex);GO:0003743(MF:translation initiation factor activity);GO:0031369(MF:translation initiation factor binding)				PF08662(Eukaryotic translation initiation factor eIF2A)
A4R0E5	Eukaryotic translation initiation factor 3 subunit F	MGG_10653	FUNCTION: Component of the eukaryotic translation initiation factor 3 (eIF-3) complex, which is involved in protein synthesis of a specialized repertoire of mRNAs and, together with other initiation factors, stimulates binding of mRNA and methionyl-tRNAi to the 40S ribosome. The eIF-3 complex specifically targets and initiates translation of a subset of mRNAs involved in cell proliferation. {ECO:…	40.387	370	sp|A4R0E5|EIF3F_MAGO7	172	sp|A4R0E5|EIF3F_MAGO7 Eukaryotic translation initiation factor 3 subunit F OS=Magnaporthe oryzae (strain 70-15 / ATCC MYA-4617 / FGSC 8958) OX=242507 GN=MGG_10653 PE=3 SV=1	sp|A4R0E5|EIF3F_MAGO7	172	172	S	ADIEPRCYISAPAAVSPDRAAESCFFIQVPH	97.084	97.084	CYISAPAAVS(1)PDR	CY(-87)IS(-51)APAAVS(51)PDR	10	2	0.87659	99330					95282	Identified	GO:0001732(BP:formation of cytoplasmic translation initiation complex);GO:0016282(CC:eukaryotic 43S preinitiation complex);GO:0033290(CC:eukaryotic 48S preinitiation complex);GO:0071540(CC:eukaryotic translation initiation factor 3 complex, eIF3e);GO:0071541(CC:eukaryotic translation initiation factor 3 complex, eIF3m);GO:0003743(MF:translation initiation factor activity);GO:0031369(MF:translatio…				PF01398(JAB1/Mov34/MPN/PAD-1 ubiquitin protease);PF13012(Maintenance of mitochondrial structure and function)
A4R0E5	Eukaryotic translation initiation factor 3 subunit F	MGG_10653	FUNCTION: Component of the eukaryotic translation initiation factor 3 (eIF-3) complex, which is involved in protein synthesis of a specialized repertoire of mRNAs and, together with other initiation factors, stimulates binding of mRNA and methionyl-tRNAi to the 40S ribosome. The eIF-3 complex specifically targets and initiates translation of a subset of mRNAs involved in cell proliferation. {ECO:…	40.387	370	sp|A4R0E5|EIF3F_MAGO7	311	sp|A4R0E5|EIF3F_MAGO7 Eukaryotic translation initiation factor 3 subunit F OS=Magnaporthe oryzae (strain 70-15 / ATCC MYA-4617 / FGSC 8958) OX=242507 GN=MGG_10653 PE=3 SV=1	sp|A4R0E5|EIF3F_MAGO7	311	311	T	RTQVDLAQRLALANLTDKDEKKEGEDGKAER	205.37	80.379	LALANLT(1)DKDEKK	LALANLT(80)DKDEKK	7	3	-0.92479	225400	144530	110450	528110	509520	374820	Quantified	GO:0001732(BP:formation of cytoplasmic translation initiation complex);GO:0016282(CC:eukaryotic 43S preinitiation complex);GO:0033290(CC:eukaryotic 48S preinitiation complex);GO:0071540(CC:eukaryotic translation initiation factor 3 complex, eIF3e);GO:0071541(CC:eukaryotic translation initiation factor 3 complex, eIF3m);GO:0003743(MF:translation initiation factor activity);GO:0031369(MF:translatio…				PF01398(JAB1/Mov34/MPN/PAD-1 ubiquitin protease);PF13012(Maintenance of mitochondrial structure and function)
A4R0E5	Eukaryotic translation initiation factor 3 subunit F	MGG_10653	FUNCTION: Component of the eukaryotic translation initiation factor 3 (eIF-3) complex, which is involved in protein synthesis of a specialized repertoire of mRNAs and, together with other initiation factors, stimulates binding of mRNA and methionyl-tRNAi to the 40S ribosome. The eIF-3 complex specifically targets and initiates translation of a subset of mRNAs involved in cell proliferation. {ECO:…	40.387	370	sp|A4R0E5|EIF3F_MAGO7	226	sp|A4R0E5|EIF3F_MAGO7 Eukaryotic translation initiation factor 3 subunit F OS=Magnaporthe oryzae (strain 70-15 / ATCC MYA-4617 / FGSC 8958) OX=242507 GN=MGG_10653 PE=3 SV=1	sp|A4R0E5|EIF3F_MAGO7	226	226	S	ARTAPVLSDVEALARSLEQTIDMLDRTSEYV	110.91	75.5	S(1)LEQTIDMLDR	S(59)LEQT(-59)IDMLDR	1	2	-1.6798	114680	120490	142400	233040	210960	137620	Quantified	GO:0001732(BP:formation of cytoplasmic translation initiation complex);GO:0016282(CC:eukaryotic 43S preinitiation complex);GO:0033290(CC:eukaryotic 48S preinitiation complex);GO:0071540(CC:eukaryotic translation initiation factor 3 complex, eIF3e);GO:0071541(CC:eukaryotic translation initiation factor 3 complex, eIF3m);GO:0003743(MF:translation initiation factor activity);GO:0031369(MF:translatio…				PF01398(JAB1/Mov34/MPN/PAD-1 ubiquitin protease);PF13012(Maintenance of mitochondrial structure and function)
A4R0E5	Eukaryotic translation initiation factor 3 subunit F	MGG_10653	FUNCTION: Component of the eukaryotic translation initiation factor 3 (eIF-3) complex, which is involved in protein synthesis of a specialized repertoire of mRNAs and, together with other initiation factors, stimulates binding of mRNA and methionyl-tRNAi to the 40S ribosome. The eIF-3 complex specifically targets and initiates translation of a subset of mRNAs involved in cell proliferation. {ECO:…	40.387	370	sp|A4R0E5|EIF3F_MAGO7	195	sp|A4R0E5|EIF3F_MAGO7 Eukaryotic translation initiation factor 3 subunit F OS=Magnaporthe oryzae (strain 70-15 / ATCC MYA-4617 / FGSC 8958) OX=242507 GN=MGG_10653 PE=3 SV=1	sp|A4R0E5|EIF3F_MAGO7	195	195	S	CFFIQVPHRTPPTNESDRAALEAIAAGKDDE	17.88	17.88	T(0.194)PPT(0.194)NES(0.613)DRAALEAIAAGKDDEAR	T(-5)PPT(-5)NES(5)DRAALEAIAAGKDDEAR	7	3	2.0522		36544					Identified	GO:0001732(BP:formation of cytoplasmic translation initiation complex);GO:0016282(CC:eukaryotic 43S preinitiation complex);GO:0033290(CC:eukaryotic 48S preinitiation complex);GO:0071540(CC:eukaryotic translation initiation factor 3 complex, eIF3e);GO:0071541(CC:eukaryotic translation initiation factor 3 complex, eIF3m);GO:0003743(MF:translation initiation factor activity);GO:0031369(MF:translatio…				PF01398(JAB1/Mov34/MPN/PAD-1 ubiquitin protease);PF13012(Maintenance of mitochondrial structure and function)
A4R0E5	Eukaryotic translation initiation factor 3 subunit F	MGG_10653	FUNCTION: Component of the eukaryotic translation initiation factor 3 (eIF-3) complex, which is involved in protein synthesis of a specialized repertoire of mRNAs and, together with other initiation factors, stimulates binding of mRNA and methionyl-tRNAi to the 40S ribosome. The eIF-3 complex specifically targets and initiates translation of a subset of mRNAs involved in cell proliferation. {ECO:…	40.387	370	sp|A4R0E5|EIF3F_MAGO7	218	sp|A4R0E5|EIF3F_MAGO7 Eukaryotic translation initiation factor 3 subunit F OS=Magnaporthe oryzae (strain 70-15 / ATCC MYA-4617 / FGSC 8958) OX=242507 GN=MGG_10653 PE=3 SV=1	sp|A4R0E5|EIF3F_MAGO7	218	218	S	IAAGKDDEARTAPVLSDVEALARSLEQTIDM	94.63	94.63	TAPVLS(1)DVEALAR	T(-66)APVLS(66)DVEALAR	6	2	-0.040731		52536		220970	174000		Quantified	GO:0001732(BP:formation of cytoplasmic translation initiation complex);GO:0016282(CC:eukaryotic 43S preinitiation complex);GO:0033290(CC:eukaryotic 48S preinitiation complex);GO:0071540(CC:eukaryotic translation initiation factor 3 complex, eIF3e);GO:0071541(CC:eukaryotic translation initiation factor 3 complex, eIF3m);GO:0003743(MF:translation initiation factor activity);GO:0031369(MF:translatio…				PF01398(JAB1/Mov34/MPN/PAD-1 ubiquitin protease);PF13012(Maintenance of mitochondrial structure and function)
A4R0E5	Eukaryotic translation initiation factor 3 subunit F	MGG_10653	FUNCTION: Component of the eukaryotic translation initiation factor 3 (eIF-3) complex, which is involved in protein synthesis of a specialized repertoire of mRNAs and, together with other initiation factors, stimulates binding of mRNA and methionyl-tRNAi to the 40S ribosome. The eIF-3 complex specifically targets and initiates translation of a subset of mRNAs involved in cell proliferation. {ECO:…	40.387	370	sp|A4R0E5|EIF3F_MAGO7	213	sp|A4R0E5|EIF3F_MAGO7 Eukaryotic translation initiation factor 3 subunit F OS=Magnaporthe oryzae (strain 70-15 / ATCC MYA-4617 / FGSC 8958) OX=242507 GN=MGG_10653 PE=3 SV=1	sp|A4R0E5|EIF3F_MAGO7	213	213	T	AALEAIAAGKDDEARTAPVLSDVEALARSLE	30.027	26.682	T(0.995)APVLS(0.005)DVEALAR	T(23)APVLS(-23)DVEALAR	1	2	-1.0497		35088				53799	Identified	GO:0001732(BP:formation of cytoplasmic translation initiation complex);GO:0016282(CC:eukaryotic 43S preinitiation complex);GO:0033290(CC:eukaryotic 48S preinitiation complex);GO:0071540(CC:eukaryotic translation initiation factor 3 complex, eIF3e);GO:0071541(CC:eukaryotic translation initiation factor 3 complex, eIF3m);GO:0003743(MF:translation initiation factor activity);GO:0031369(MF:translatio…				PF01398(JAB1/Mov34/MPN/PAD-1 ubiquitin protease);PF13012(Maintenance of mitochondrial structure and function)
A4R0E5	Eukaryotic translation initiation factor 3 subunit F	MGG_10653	FUNCTION: Component of the eukaryotic translation initiation factor 3 (eIF-3) complex, which is involved in protein synthesis of a specialized repertoire of mRNAs and, together with other initiation factors, stimulates binding of mRNA and methionyl-tRNAi to the 40S ribosome. The eIF-3 complex specifically targets and initiates translation of a subset of mRNAs involved in cell proliferation. {ECO:…	40.387	370	sp|A4R0E5|EIF3F_MAGO7	179	sp|A4R0E5|EIF3F_MAGO7 Eukaryotic translation initiation factor 3 subunit F OS=Magnaporthe oryzae (strain 70-15 / ATCC MYA-4617 / FGSC 8958) OX=242507 GN=MGG_10653 PE=3 SV=1	sp|A4R0E5|EIF3F_MAGO7	179	179	S	YISAPAAVSPDRAAESCFFIQVPHRTPPTNE	37.504	37.504	AAES(1)CFFIQVPHR	AAES(38)CFFIQVPHR	4	3	1.8914		6433.5		26347	23200		Quantified	GO:0001732(BP:formation of cytoplasmic translation initiation complex);GO:0016282(CC:eukaryotic 43S preinitiation complex);GO:0033290(CC:eukaryotic 48S preinitiation complex);GO:0071540(CC:eukaryotic translation initiation factor 3 complex, eIF3e);GO:0071541(CC:eukaryotic translation initiation factor 3 complex, eIF3m);GO:0003743(MF:translation initiation factor activity);GO:0031369(MF:translatio…				PF01398(JAB1/Mov34/MPN/PAD-1 ubiquitin protease);PF13012(Maintenance of mitochondrial structure and function)
A4R0E6	U3 small nucleolar RNA-associated protein 25	UTP25	FUNCTION: DEAD-box RNA helicase-like protein required for pre-18S rRNA processing, specifically at sites A0, A1, and A2. {ECO:0000250}.	82.131	722	sp|A4R0E6|UTP25_MAGO7	154	sp|A4R0E6|UTP25_MAGO7 U3 small nucleolar RNA-associated protein 25 OS=Magnaporthe oryzae (strain 70-15 / ATCC MYA-4617 / FGSC 8958) OX=242507 GN=UTP25 PE=3 SV=2	sp|A4R0E6|UTP25_MAGO7	154	154	S	DEPEEDHDEIMEQERSDDEDEKDLTDSFNSH	32.901	32.901	S(0.888)DDEDEKDLT(0.046)DS(0.026)FNS(0.026)HFAS(0.015)PDEVEVAER	S(13)DDEDEKDLT(-13)DS(-15)FNS(-15)HFAS(-18)PDEVEVAER	1	4	0.076666			39003			40622	Identified	GO:0006364(BP:rRNA processing);GO:0005730(CC:nucleolus);GO:0005634(CC:nucleus)				PF06862(Utp25, U3 small nucleolar RNA-associated SSU processome protein 25)
A4R0E6	U3 small nucleolar RNA-associated protein 25	UTP25	FUNCTION: DEAD-box RNA helicase-like protein required for pre-18S rRNA processing, specifically at sites A0, A1, and A2. {ECO:0000250}.	82.131	722	sp|A4R0E6|UTP25_MAGO7	305	sp|A4R0E6|UTP25_MAGO7 U3 small nucleolar RNA-associated protein 25 OS=Magnaporthe oryzae (strain 70-15 / ATCC MYA-4617 / FGSC 8958) OX=242507 GN=UTP25 PE=3 SV=2	sp|A4R0E6|UTP25_MAGO7	305	305	S	TRDRVIKNSAKLAKESADPDLEFRDQGFTRP	41.499	41.499	LAKES(1)ADPDLEFR	LAKES(41)ADPDLEFR	5	3	0.92063				44749			Identified	GO:0006364(BP:rRNA processing);GO:0005730(CC:nucleolus);GO:0005634(CC:nucleus)				PF06862(Utp25, U3 small nucleolar RNA-associated SSU processome protein 25)
A4R0Q1	Ribosome biogenesis protein ERB1	ERB1	FUNCTION: Component of the NOP7 complex, which is required for maturation of the 25S and 5.8S ribosomal RNAs and formation of the 60S ribosome. {ECO:0000255|HAMAP-Rule:MF_03027}.	87.673	777	sp|A4R0Q1|ERB1_MAGO7	139	sp|A4R0Q1|ERB1_MAGO7 Ribosome biogenesis protein ERB1 OS=Magnaporthe oryzae (strain 70-15 / ATCC MYA-4617 / FGSC 8958) OX=242507 GN=ERB1 PE=3 SV=1	sp|A4R0Q1|ERB1_MAGO7	139	139	S	GGIRYVYDEINPVYDSDDSDKEEDNRIGDIP	220.96	107.84	YVYDEINPVY(0.004)DS(0.997)DDS(1)DKEEDNR	Y(-100)VY(-89)DEINPVY(-25)DS(25)DDS(33)DKEEDNR	12	3	0.74086			1310300	1945300	760620	2900000	Quantified	GO:0000466(BP:maturation of 5.8S rRNA from tricistronic rRNA transcript (SSU-rRNA, 5.8S rRNA, LSU-rRNA));GO:0000463(BP:maturation of LSU-rRNA from tricistronic rRNA transcript (SSU-rRNA, 5.8S rRNA, LSU-rRNA));GO:0005730(CC:nucleolus);GO:0005654(CC:nucleoplasm);GO:0030687(CC:preribosome, large subunit precursor);GO:0043021(MF:ribonucleoprotein complex binding)				PF00400(WD domain, G-beta repeat);PF08145(BOP1NT (NUC169) domain)
A4R0Q1	Ribosome biogenesis protein ERB1	ERB1	FUNCTION: Component of the NOP7 complex, which is required for maturation of the 25S and 5.8S ribosomal RNAs and formation of the 60S ribosome. {ECO:0000255|HAMAP-Rule:MF_03027}.	87.673	777	sp|A4R0Q1|ERB1_MAGO7	142	sp|A4R0Q1|ERB1_MAGO7 Ribosome biogenesis protein ERB1 OS=Magnaporthe oryzae (strain 70-15 / ATCC MYA-4617 / FGSC 8958) OX=242507 GN=ERB1 PE=3 SV=1	sp|A4R0Q1|ERB1_MAGO7	142	142	S	RYVYDEINPVYDSDDSDKEEDNRIGDIPLSF	220.96	220.96	YVYDEINPVY(0.006)DS(0.994)DDS(1)DKEEDNR	Y(-200)VY(-180)DEINPVY(-22)DS(22)DDS(40)DKEEDNR	15	3	0.94373		1018000	2229200	1362200	1255800	3272200	Quantified	GO:0000466(BP:maturation of 5.8S rRNA from tricistronic rRNA transcript (SSU-rRNA, 5.8S rRNA, LSU-rRNA));GO:0000463(BP:maturation of LSU-rRNA from tricistronic rRNA transcript (SSU-rRNA, 5.8S rRNA, LSU-rRNA));GO:0005730(CC:nucleolus);GO:0005654(CC:nucleoplasm);GO:0030687(CC:preribosome, large subunit precursor);GO:0043021(MF:ribonucleoprotein complex binding)				PF00400(WD domain, G-beta repeat);PF08145(BOP1NT (NUC169) domain)
A4R0Q1	Ribosome biogenesis protein ERB1	ERB1	FUNCTION: Component of the NOP7 complex, which is required for maturation of the 25S and 5.8S ribosomal RNAs and formation of the 60S ribosome. {ECO:0000255|HAMAP-Rule:MF_03027}.	87.673	777	sp|A4R0Q1|ERB1_MAGO7	102	sp|A4R0Q1|ERB1_MAGO7 Ribosome biogenesis protein ERB1 OS=Magnaporthe oryzae (strain 70-15 / ATCC MYA-4617 / FGSC 8958) OX=242507 GN=ERB1 PE=3 SV=1	sp|A4R0Q1|ERB1_MAGO7	102	102	S	DAQSKELAKDGANGGSGDGPEADDEDRPNYR	44.218	44.218	DGANGGS(1)GDGPEADDEDRPNYR	DGANGGS(39)GDGPEADDEDRPNY(-39)R	7	3	0.018445			263840	206890	195710	350100	Quantified	GO:0000466(BP:maturation of 5.8S rRNA from tricistronic rRNA transcript (SSU-rRNA, 5.8S rRNA, LSU-rRNA));GO:0000463(BP:maturation of LSU-rRNA from tricistronic rRNA transcript (SSU-rRNA, 5.8S rRNA, LSU-rRNA));GO:0005730(CC:nucleolus);GO:0005654(CC:nucleoplasm);GO:0030687(CC:preribosome, large subunit precursor);GO:0043021(MF:ribonucleoprotein complex binding)				PF00400(WD domain, G-beta repeat);PF08145(BOP1NT (NUC169) domain)
A4R0Q1	Ribosome biogenesis protein ERB1	ERB1	FUNCTION: Component of the NOP7 complex, which is required for maturation of the 25S and 5.8S ribosomal RNAs and formation of the 60S ribosome. {ECO:0000255|HAMAP-Rule:MF_03027}.	87.673	777	sp|A4R0Q1|ERB1_MAGO7	137	sp|A4R0Q1|ERB1_MAGO7 Ribosome biogenesis protein ERB1 OS=Magnaporthe oryzae (strain 70-15 / ATCC MYA-4617 / FGSC 8958) OX=242507 GN=ERB1 PE=3 SV=1	sp|A4R0Q1|ERB1_MAGO7	137	137	Y	ANGGIRYVYDEINPVYDSDDSDKEEDNRIGD	98.895	98.895	YVYDEINPVY(0.737)DS(0.191)DDS(0.072)DKEEDNR	Y(-91)VY(-74)DEINPVY(5.9)DS(-5.9)DDS(-10)DKEEDNR	10	3	0.58878			508710			480150	Identified	GO:0000466(BP:maturation of 5.8S rRNA from tricistronic rRNA transcript (SSU-rRNA, 5.8S rRNA, LSU-rRNA));GO:0000463(BP:maturation of LSU-rRNA from tricistronic rRNA transcript (SSU-rRNA, 5.8S rRNA, LSU-rRNA));GO:0005730(CC:nucleolus);GO:0005654(CC:nucleoplasm);GO:0030687(CC:preribosome, large subunit precursor);GO:0043021(MF:ribonucleoprotein complex binding)				PF00400(WD domain, G-beta repeat);PF08145(BOP1NT (NUC169) domain)
A4R0T9	Protein PXR1	PXR1	FUNCTION: Involved in rRNA-processing at A0, A1 and A2 sites and regulates negatively telomerase. {ECO:0000250}.	39.025	346	sp|A4R0T9|PXR1_MAGO7	207	sp|A4R0T9|PXR1_MAGO7 Protein PXR1 OS=Magnaporthe oryzae (strain 70-15 / ATCC MYA-4617 / FGSC 8958) OX=242507 GN=PXR1 PE=3 SV=1	sp|A4R0T9|PXR1_MAGO7	207	207	T	QKKSMKETGSGGDDVTSEEDSAKSKSKKSHK	61.067	37.85	ET(0.001)GS(0.009)GGDDVT(0.489)S(0.407)EEDS(0.093)AK	ET(-26)GS(-17)GGDDVT(0.79)S(-0.79)EEDS(-7.2)AK	10	2	-0.097879							Identified	GO:0006364(BP:rRNA processing);GO:0005730(CC:nucleolus);GO:0003676(MF:nucleic acid binding)				PF01585(G-patch domain)
A4R0T9	Protein PXR1	PXR1	FUNCTION: Involved in rRNA-processing at A0, A1 and A2 sites and regulates negatively telomerase. {ECO:0000250}.	39.025	346	sp|A4R0T9|PXR1_MAGO7	201	sp|A4R0T9|PXR1_MAGO7 Protein PXR1 OS=Magnaporthe oryzae (strain 70-15 / ATCC MYA-4617 / FGSC 8958) OX=242507 GN=PXR1 PE=3 SV=1	sp|A4R0T9|PXR1_MAGO7	201	201	S	RRRAKKQKKSMKETGSGGDDVTSEEDSAKSK	93.576	42.028	ET(0.079)GS(0.916)GGDDVT(0.004)SEEDSAK	ET(-11)GS(11)GGDDVT(-23)S(-33)EEDS(-41)AK	4	2	0.5331				127570		183130	Quantified	GO:0006364(BP:rRNA processing);GO:0005730(CC:nucleolus);GO:0003676(MF:nucleic acid binding)				PF01585(G-patch domain)
A4R0T9	Protein PXR1	PXR1	FUNCTION: Involved in rRNA-processing at A0, A1 and A2 sites and regulates negatively telomerase. {ECO:0000250}.	39.025	346	sp|A4R0T9|PXR1_MAGO7	208	sp|A4R0T9|PXR1_MAGO7 Protein PXR1 OS=Magnaporthe oryzae (strain 70-15 / ATCC MYA-4617 / FGSC 8958) OX=242507 GN=PXR1 PE=3 SV=1	sp|A4R0T9|PXR1_MAGO7	208	208	S	KKSMKETGSGGDDVTSEEDSAKSKSKKSHKS	113.66	113.66	ETGSGGDDVT(0.026)S(0.964)EEDS(0.01)AK	ET(-75)GS(-68)GGDDVT(-16)S(16)EEDS(-20)AK	11	2	0.23094		127030	125410	192510		219340	Quantified	GO:0006364(BP:rRNA processing);GO:0005730(CC:nucleolus);GO:0003676(MF:nucleic acid binding)				PF01585(G-patch domain)
A4R0T9	Protein PXR1	PXR1	FUNCTION: Involved in rRNA-processing at A0, A1 and A2 sites and regulates negatively telomerase. {ECO:0000250}.	39.025	346	sp|A4R0T9|PXR1_MAGO7	156	sp|A4R0T9|PXR1_MAGO7 Protein PXR1 OS=Magnaporthe oryzae (strain 70-15 / ATCC MYA-4617 / FGSC 8958) OX=242507 GN=PXR1 PE=3 SV=1	sp|A4R0T9|PXR1_MAGO7	156	156	T	IQEKKEDAEAESTDGTPEPAEATVKKEKKRK	61.707	49.067	KEDAEAES(1)T(1)DGT(0.999)PEPAEAT(0.001)VK	KEDAEAES(43)T(41)DGT(32)PEPAEAT(-32)VK	12	2	-1.2527			102880	37904	875670	1336500	Quantified	GO:0006364(BP:rRNA processing);GO:0005730(CC:nucleolus);GO:0003676(MF:nucleic acid binding)				PF01585(G-patch domain)
A4R0T9	Protein PXR1	PXR1	FUNCTION: Involved in rRNA-processing at A0, A1 and A2 sites and regulates negatively telomerase. {ECO:0000250}.	39.025	346	sp|A4R0T9|PXR1_MAGO7	236	sp|A4R0T9|PXR1_MAGO7 Protein PXR1 OS=Magnaporthe oryzae (strain 70-15 / ATCC MYA-4617 / FGSC 8958) OX=242507 GN=PXR1 PE=3 SV=1	sp|A4R0T9|PXR1_MAGO7	236	236	S	HKSKKEKKRRKEEPASDEQESEDEESREKRR	205.47	205.47	RKEEPAS(1)DEQES(1)EDEESR	RKEEPAS(180)DEQES(69)EDEES(-69)R	7	3	0.78858	275080	505680	560870	938050	816380	961840	Quantified	GO:0006364(BP:rRNA processing);GO:0005730(CC:nucleolus);GO:0003676(MF:nucleic acid binding)				PF01585(G-patch domain)
A4R0T9	Protein PXR1	PXR1	FUNCTION: Involved in rRNA-processing at A0, A1 and A2 sites and regulates negatively telomerase. {ECO:0000250}.	39.025	346	sp|A4R0T9|PXR1_MAGO7	153	sp|A4R0T9|PXR1_MAGO7 Protein PXR1 OS=Magnaporthe oryzae (strain 70-15 / ATCC MYA-4617 / FGSC 8958) OX=242507 GN=PXR1 PE=3 SV=1	sp|A4R0T9|PXR1_MAGO7	153	153	T	GDVIQEKKEDAEAESTDGTPEPAEATVKKEK	49.067	49.067	KEDAEAES(1)T(1)DGT(0.999)PEPAEAT(0.001)VK	KEDAEAES(43)T(41)DGT(32)PEPAEAT(-32)VK	9	2	-1.2527			41202	37904	875670	1261900	Quantified	GO:0006364(BP:rRNA processing);GO:0005730(CC:nucleolus);GO:0003676(MF:nucleic acid binding)				PF01585(G-patch domain)
A4R0T9	Protein PXR1	PXR1	FUNCTION: Involved in rRNA-processing at A0, A1 and A2 sites and regulates negatively telomerase. {ECO:0000250}.	39.025	346	sp|A4R0T9|PXR1_MAGO7	182	sp|A4R0T9|PXR1_MAGO7 Protein PXR1 OS=Magnaporthe oryzae (strain 70-15 / ATCC MYA-4617 / FGSC 8958) OX=242507 GN=PXR1 PE=3 SV=1	sp|A4R0T9|PXR1_MAGO7	182	182	S	EKKRKAGRDDDDEAQSKEERRRAKKQKKSMK	38.616	38.616	AGRDDDDEAQS(1)KEER	AGRDDDDEAQS(39)KEER	11	3	0.57858						22022	Identified	GO:0006364(BP:rRNA processing);GO:0005730(CC:nucleolus);GO:0003676(MF:nucleic acid binding)				PF01585(G-patch domain)
A4R0T9	Protein PXR1	PXR1	FUNCTION: Involved in rRNA-processing at A0, A1 and A2 sites and regulates negatively telomerase. {ECO:0000250}.	39.025	346	sp|A4R0T9|PXR1_MAGO7	241	sp|A4R0T9|PXR1_MAGO7 Protein PXR1 OS=Magnaporthe oryzae (strain 70-15 / ATCC MYA-4617 / FGSC 8958) OX=242507 GN=PXR1 PE=3 SV=1	sp|A4R0T9|PXR1_MAGO7	241	241	S	EKKRRKEEPASDEQESEDEESREKRRKKEKK	205.47	205.47	RKEEPAS(1)DEQES(1)EDEESR	RKEEPAS(180)DEQES(69)EDEES(-69)R	12	3	0.78858	454400	671850	531910	894870	768260	892080	Quantified	GO:0006364(BP:rRNA processing);GO:0005730(CC:nucleolus);GO:0003676(MF:nucleic acid binding)				PF01585(G-patch domain)
A4R0T9	Protein PXR1	PXR1	FUNCTION: Involved in rRNA-processing at A0, A1 and A2 sites and regulates negatively telomerase. {ECO:0000250}.	39.025	346	sp|A4R0T9|PXR1_MAGO7	152	sp|A4R0T9|PXR1_MAGO7 Protein PXR1 OS=Magnaporthe oryzae (strain 70-15 / ATCC MYA-4617 / FGSC 8958) OX=242507 GN=PXR1 PE=3 SV=1	sp|A4R0T9|PXR1_MAGO7	152	152	S	VGDVIQEKKEDAEAESTDGTPEPAEATVKKE	49.067	49.067	KEDAEAES(1)T(1)DGT(0.999)PEPAEAT(0.001)VK	KEDAEAES(43)T(41)DGT(32)PEPAEAT(-32)VK	8	2	-1.2527					875670	1261900	Quantified	GO:0006364(BP:rRNA processing);GO:0005730(CC:nucleolus);GO:0003676(MF:nucleic acid binding)				PF01585(G-patch domain)
A4R188	40S ribosomal protein S0	RPS0	FUNCTION: Required for the assembly and/or stability of the 40S ribosomal subunit. Required for the processing of the 20S rRNA-precursor to mature 18S rRNA in a late step of the maturation of 40S ribosomal subunits. {ECO:0000255|HAMAP-Rule:MF_03015}.	31.23	287	sp|A4R188|RSSA_MAGO7	109	sp|A4R188|RSSA_MAGO7 40S ribosomal protein S0 OS=Magnaporthe oryzae (strain 70-15 / ATCC MYA-4617 / FGSC 8958) OX=242507 GN=RPS0 PE=3 SV=1	sp|A4R188|RSSA_MAGO7	109	109	S	AHTGAQAIAGRFTPGSFTNYITRSFKEPRLI	36.059	36.059	FT(0.02)PGS(0.9)FT(0.074)NY(0.002)IT(0.004)R	FT(-17)PGS(11)FT(-11)NY(-27)IT(-24)R	5	2	2.7021				86977	44717		Quantified	GO:0000028(BP:ribosomal small subunit assembly);GO:0006412(BP:translation);GO:0022627(CC:cytosolic small ribosomal subunit);GO:0003735(MF:structural constituent of ribosome)	K02998(NA)	ko03010(Ribosome)		PF00318(Ribosomal protein S2)
A4R188	40S ribosomal protein S0	RPS0	FUNCTION: Required for the assembly and/or stability of the 40S ribosomal subunit. Required for the processing of the 20S rRNA-precursor to mature 18S rRNA in a late step of the maturation of 40S ribosomal subunits. {ECO:0000255|HAMAP-Rule:MF_03015}.	31.23	287	sp|A4R188|RSSA_MAGO7	106	sp|A4R188|RSSA_MAGO7 40S ribosomal protein S0 OS=Magnaporthe oryzae (strain 70-15 / ATCC MYA-4617 / FGSC 8958) OX=242507 GN=RPS0 PE=3 SV=1	sp|A4R188|RSSA_MAGO7	106	106	T	KFAAHTGAQAIAGRFTPGSFTNYITRSFKEP	139.7	139.7	FT(1)PGSFTNYITR	FT(62)PGS(-62)FT(-110)NY(-140)IT(-130)R	2	2	-1.0993	305810	208720	554570	483810	318780	96547	Quantified	GO:0000028(BP:ribosomal small subunit assembly);GO:0006412(BP:translation);GO:0022627(CC:cytosolic small ribosomal subunit);GO:0003735(MF:structural constituent of ribosome)	K02998(NA)	ko03010(Ribosome)		PF00318(Ribosomal protein S2)
A4R188	40S ribosomal protein S0	RPS0	FUNCTION: Required for the assembly and/or stability of the 40S ribosomal subunit. Required for the processing of the 20S rRNA-precursor to mature 18S rRNA in a late step of the maturation of 40S ribosomal subunits. {ECO:0000255|HAMAP-Rule:MF_03015}.	31.23	287	sp|A4R188|RSSA_MAGO7	80	sp|A4R188|RSSA_MAGO7 40S ribosomal protein S0 OS=Magnaporthe oryzae (strain 70-15 / ATCC MYA-4617 / FGSC 8958) OX=242507 GN=RPS0 PE=3 SV=1	sp|A4R188|RSSA_MAGO7	80	80	S	RIITAIDNPADVCVISARPYGQRAVLKFAAH	32.37	32.37	IIT(0.001)AIDNPADVCVIS(0.777)ARPY(0.222)GQR	IIT(-30)AIDNPADVCVIS(5.4)ARPY(-5.4)GQR	15	3	-0.99076				106760	63354		Quantified	GO:0000028(BP:ribosomal small subunit assembly);GO:0006412(BP:translation);GO:0022627(CC:cytosolic small ribosomal subunit);GO:0003735(MF:structural constituent of ribosome)	K02998(NA)	ko03010(Ribosome)		PF00318(Ribosomal protein S2)
A4R188	40S ribosomal protein S0	RPS0	FUNCTION: Required for the assembly and/or stability of the 40S ribosomal subunit. Required for the processing of the 20S rRNA-precursor to mature 18S rRNA in a late step of the maturation of 40S ribosomal subunits. {ECO:0000255|HAMAP-Rule:MF_03015}.	31.23	287	sp|A4R188|RSSA_MAGO7	127	sp|A4R188|RSSA_MAGO7 40S ribosomal protein S0 OS=Magnaporthe oryzae (strain 70-15 / ATCC MYA-4617 / FGSC 8958) OX=242507 GN=RPS0 PE=3 SV=1	sp|A4R188|RSSA_MAGO7	127	127	T	NYITRSFKEPRLIVVTDPRTDAQAIKEASYV	34.953	34.953	LIVVT(1)DPR	LIVVT(35)DPR	5	2	-0.41215						15433	Identified	GO:0000028(BP:ribosomal small subunit assembly);GO:0006412(BP:translation);GO:0022627(CC:cytosolic small ribosomal subunit);GO:0003735(MF:structural constituent of ribosome)	K02998(NA)	ko03010(Ribosome)		PF00318(Ribosomal protein S2)
A4R1G4	rRNA biogenesis protein RRP36	RRP36	FUNCTION: Component of the 90S pre-ribosome involved in the maturation of rRNAs. Required for early cleavages of the pre-RNAs in the 40S ribosomal subunit maturation pathway (By similarity). {ECO:0000250}.	36.682	316	sp|A4R1G4|RRP36_MAGO7	106	sp|A4R1G4|RRP36_MAGO7 rRNA biogenesis protein RRP36 OS=Magnaporthe oryzae (strain 70-15 / ATCC MYA-4617 / FGSC 8958) OX=242507 GN=RRP36 PE=3 SV=1	sp|A4R1G4|RRP36_MAGO7	106	106	S	KRQKPKPKGSTEQDPSDAQEPSWRGREARQG	62.804	62.804	GSTEQDPS(0.999)DAQEPSWR	GS(-36)T(-36)EQDPS(36)DAQEPS(-36)WR	8	2	1.9307						90538	Identified	GO:0000469(BP:cleavage involved in rRNA processing);GO:0005730(CC:nucleolus)				PF06102(rRNA biogenesis protein RRP36)
A4R1G4	rRNA biogenesis protein RRP36	RRP36	FUNCTION: Component of the 90S pre-ribosome involved in the maturation of rRNAs. Required for early cleavages of the pre-RNAs in the 40S ribosomal subunit maturation pathway (By similarity). {ECO:0000250}.	36.682	316	sp|A4R1G4|RRP36_MAGO7	35	sp|A4R1G4|RRP36_MAGO7 rRNA biogenesis protein RRP36 OS=Magnaporthe oryzae (strain 70-15 / ATCC MYA-4617 / FGSC 8958) OX=242507 GN=RRP36 PE=3 SV=1	sp|A4R1G4|RRP36_MAGO7	35	35	S	VRRRDVEKADAWEPPSEDEQDARSSSPAEES	98.328	98.328	ADAWEPPS(1)EDEQDAR	ADAWEPPS(98)EDEQDAR	8	2	-0.50891	419550	432220				1027600	Quantified	GO:0000469(BP:cleavage involved in rRNA processing);GO:0005730(CC:nucleolus)				PF06102(rRNA biogenesis protein RRP36)
A4R1J7	Protein transport protein SEC23	SEC23	FUNCTION: Component of the coat protein complex II (COPII) which promotes the formation of transport vesicles from the endoplasmic reticulum (ER). The coat has two main functions, the physical deformation of the endoplasmic reticulum membrane into vesicles and the selection of cargo molecules (By similarity). {ECO:0000250}.	85.917	770	sp|A4R1J7|SEC23_MAGO7	45	sp|A4R1J7|SEC23_MAGO7 Protein transport protein SEC23 OS=Magnaporthe oryzae (strain 70-15 / ATCC MYA-4617 / FGSC 8958) OX=242507 GN=SEC23 PE=3 SV=1	sp|A4R1J7|SEC23_MAGO7	45	45	T	RMEASRLVVPIGALYTPLKEKPDTPLLQFEP	51.07	51.07	LVVPIGALY(0.005)T(0.995)PLK	LVVPIGALY(-23)T(23)PLK	10	2	-0.94123		10343		29295			Identified	GO:0090114(BP:COPII-coated vesicle budding);GO:0006886(BP:intracellular protein transport);GO:0030127(CC:COPII vesicle coat);GO:0005789(CC:endoplasmic reticulum membrane);GO:0000139(CC:Golgi membrane);GO:0008270(MF:zinc ion binding)	K14006(NA)	ko04141(Protein processing in endoplasmic reticulum)		PF08033(Sec23/Sec24 beta-sandwich domain);PF04815(Sec23/Sec24 helical domain);PF00626(Gelsolin repeat);PF04810(Sec23/Sec24 zinc finger);PF04811(Sec23/Sec24 trunk domain)
A4R1J7	Protein transport protein SEC23	SEC23	FUNCTION: Component of the coat protein complex II (COPII) which promotes the formation of transport vesicles from the endoplasmic reticulum (ER). The coat has two main functions, the physical deformation of the endoplasmic reticulum membrane into vesicles and the selection of cargo molecules (By similarity). {ECO:0000250}.	85.917	770	sp|A4R1J7|SEC23_MAGO7	716	sp|A4R1J7|SEC23_MAGO7 Protein transport protein SEC23 OS=Magnaporthe oryzae (strain 70-15 / ATCC MYA-4617 / FGSC 8958) OX=242507 GN=SEC23 PE=3 SV=1	sp|A4R1J7|SEC23_MAGO7	716	716	S	DRFPLPRFIVCDAGGSQARFLLSKLNPSTTH	46.768	46.768	FIVCDAGGS(1)QAR	FIVCDAGGS(47)QAR	9	2	3.1794		28307				64879	Identified	GO:0090114(BP:COPII-coated vesicle budding);GO:0006886(BP:intracellular protein transport);GO:0030127(CC:COPII vesicle coat);GO:0005789(CC:endoplasmic reticulum membrane);GO:0000139(CC:Golgi membrane);GO:0008270(MF:zinc ion binding)	K14006(NA)	ko04141(Protein processing in endoplasmic reticulum)		PF08033(Sec23/Sec24 beta-sandwich domain);PF04815(Sec23/Sec24 helical domain);PF00626(Gelsolin repeat);PF04810(Sec23/Sec24 zinc finger);PF04811(Sec23/Sec24 trunk domain)
A4R1T1	Structure-specific endonuclease subunit SLX4	SLX4	FUNCTION: Regulatory subunit of the SLX1-SLX4 structure-specific endonuclease that resolves DNA secondary structures generated during DNA repair and recombination. Has endonuclease activity towards branched DNA substrates, introducing single-strand cuts in duplex DNA close to junctions with ss-DNA. {ECO:0000255|HAMAP-Rule:MF_03110}.	103.09	955	sp|A4R1T1|SLX4_MAGO7	153	sp|A4R1T1|SLX4_MAGO7 Structure-specific endonuclease subunit SLX4 OS=Magnaporthe oryzae (strain 70-15 / ATCC MYA-4617 / FGSC 8958) OX=242507 GN=SLX4 PE=3 SV=3	sp|A4R1T1|SLX4_MAGO7	153	153	T	GGGEESVADDATNEITTPTKNQPWKFFKSPS	53.773	53.773	GGGEESVADDAT(0.001)NEIT(0.538)T(0.324)PT(0.137)K	GGGEES(-53)VADDAT(-28)NEIT(2.2)T(-2.2)PT(-5.9)K	16	2	0.76508					158350		Identified	GO:0006310(BP:DNA recombination);GO:0006281(BP:DNA repair);GO:0006260(BP:DNA replication);GO:0006355(BP:regulation of transcription, DNA-templated);GO:0033557(CC:Slx1-Slx4 complex);GO:0017108(MF:5'-flap endonuclease activity);GO:0003677(MF:DNA binding)				PF09494(Slx4 endonuclease)
A4R1T1	Structure-specific endonuclease subunit SLX4	SLX4	FUNCTION: Regulatory subunit of the SLX1-SLX4 structure-specific endonuclease that resolves DNA secondary structures generated during DNA repair and recombination. Has endonuclease activity towards branched DNA substrates, introducing single-strand cuts in duplex DNA close to junctions with ss-DNA. {ECO:0000255|HAMAP-Rule:MF_03110}.	103.09	955	sp|A4R1T1|SLX4_MAGO7	565	sp|A4R1T1|SLX4_MAGO7 Structure-specific endonuclease subunit SLX4 OS=Magnaporthe oryzae (strain 70-15 / ATCC MYA-4617 / FGSC 8958) OX=242507 GN=SLX4 PE=3 SV=3	sp|A4R1T1|SLX4_MAGO7	565	565	S	KGIKNRRTPMVNLDSSEIDISEPHARDLESA	21.668	21.668	T(0.031)PMVNLDS(0.293)S(0.543)EIDIS(0.133)EPHAR	T(-12)PMVNLDS(-2.7)S(2.7)EIDIS(-6.1)EPHAR	9	3	0.3346						27658	Identified	GO:0006310(BP:DNA recombination);GO:0006281(BP:DNA repair);GO:0006260(BP:DNA replication);GO:0006355(BP:regulation of transcription, DNA-templated);GO:0033557(CC:Slx1-Slx4 complex);GO:0017108(MF:5'-flap endonuclease activity);GO:0003677(MF:DNA binding)				PF09494(Slx4 endonuclease)
A4R1T1	Structure-specific endonuclease subunit SLX4	SLX4	FUNCTION: Regulatory subunit of the SLX1-SLX4 structure-specific endonuclease that resolves DNA secondary structures generated during DNA repair and recombination. Has endonuclease activity towards branched DNA substrates, introducing single-strand cuts in duplex DNA close to junctions with ss-DNA. {ECO:0000255|HAMAP-Rule:MF_03110}.	103.09	955	sp|A4R1T1|SLX4_MAGO7	460	sp|A4R1T1|SLX4_MAGO7 Structure-specific endonuclease subunit SLX4 OS=Magnaporthe oryzae (strain 70-15 / ATCC MYA-4617 / FGSC 8958) OX=242507 GN=SLX4 PE=3 SV=3	sp|A4R1T1|SLX4_MAGO7	460	460	S	AIDQSARQDFVFGTSSQLAQEHSPTFLRDLH	33.5	33.5	QDFVFGT(0.07)S(0.148)S(0.317)QLAQEHS(0.317)PT(0.148)FLR	QDFVFGT(-6.6)S(-3.3)S(0)QLAQEHS(0)PT(-3.3)FLR	9	3	-0.48376							Identified	GO:0006310(BP:DNA recombination);GO:0006281(BP:DNA repair);GO:0006260(BP:DNA replication);GO:0006355(BP:regulation of transcription, DNA-templated);GO:0033557(CC:Slx1-Slx4 complex);GO:0017108(MF:5'-flap endonuclease activity);GO:0003677(MF:DNA binding)				PF09494(Slx4 endonuclease)
A4R1T1	Structure-specific endonuclease subunit SLX4	SLX4	FUNCTION: Regulatory subunit of the SLX1-SLX4 structure-specific endonuclease that resolves DNA secondary structures generated during DNA repair and recombination. Has endonuclease activity towards branched DNA substrates, introducing single-strand cuts in duplex DNA close to junctions with ss-DNA. {ECO:0000255|HAMAP-Rule:MF_03110}.	103.09	955	sp|A4R1T1|SLX4_MAGO7	441	sp|A4R1T1|SLX4_MAGO7 Structure-specific endonuclease subunit SLX4 OS=Magnaporthe oryzae (strain 70-15 / ATCC MYA-4617 / FGSC 8958) OX=242507 GN=SLX4 PE=3 SV=3	sp|A4R1T1|SLX4_MAGO7	441	441	S	PERKRKPKGRGQVLLSPLSAIDQSARQDFVF	74.561	74.561	GQVLLS(0.996)PLS(0.004)AIDQSAR	GQVLLS(24)PLS(-24)AIDQS(-53)AR	6	2	-7.4807				110020	104640		Quantified	GO:0006310(BP:DNA recombination);GO:0006281(BP:DNA repair);GO:0006260(BP:DNA replication);GO:0006355(BP:regulation of transcription, DNA-templated);GO:0033557(CC:Slx1-Slx4 complex);GO:0017108(MF:5'-flap endonuclease activity);GO:0003677(MF:DNA binding)				PF09494(Slx4 endonuclease)
A4R1T1	Structure-specific endonuclease subunit SLX4	SLX4	FUNCTION: Regulatory subunit of the SLX1-SLX4 structure-specific endonuclease that resolves DNA secondary structures generated during DNA repair and recombination. Has endonuclease activity towards branched DNA substrates, introducing single-strand cuts in duplex DNA close to junctions with ss-DNA. {ECO:0000255|HAMAP-Rule:MF_03110}.	103.09	955	sp|A4R1T1|SLX4_MAGO7	459	sp|A4R1T1|SLX4_MAGO7 Structure-specific endonuclease subunit SLX4 OS=Magnaporthe oryzae (strain 70-15 / ATCC MYA-4617 / FGSC 8958) OX=242507 GN=SLX4 PE=3 SV=3	sp|A4R1T1|SLX4_MAGO7	459	459	S	SAIDQSARQDFVFGTSSQLAQEHSPTFLRDL	23.779	23.779	QDFVFGT(0.243)S(0.243)S(0.243)QLAQEHS(0.179)PT(0.091)FLR	QDFVFGT(0)S(0)S(0)QLAQEHS(-1.3)PT(-4.3)FLR	8	3	-0.44341							Identified	GO:0006310(BP:DNA recombination);GO:0006281(BP:DNA repair);GO:0006260(BP:DNA replication);GO:0006355(BP:regulation of transcription, DNA-templated);GO:0033557(CC:Slx1-Slx4 complex);GO:0017108(MF:5'-flap endonuclease activity);GO:0003677(MF:DNA binding)				PF09494(Slx4 endonuclease)
A4R1T1	Structure-specific endonuclease subunit SLX4	SLX4	FUNCTION: Regulatory subunit of the SLX1-SLX4 structure-specific endonuclease that resolves DNA secondary structures generated during DNA repair and recombination. Has endonuclease activity towards branched DNA substrates, introducing single-strand cuts in duplex DNA close to junctions with ss-DNA. {ECO:0000255|HAMAP-Rule:MF_03110}.	103.09	955	sp|A4R1T1|SLX4_MAGO7	154	sp|A4R1T1|SLX4_MAGO7 Structure-specific endonuclease subunit SLX4 OS=Magnaporthe oryzae (strain 70-15 / ATCC MYA-4617 / FGSC 8958) OX=242507 GN=SLX4 PE=3 SV=3	sp|A4R1T1|SLX4_MAGO7	154	154	T	GGEESVADDATNEITTPTKNQPWKFFKSPSP	52.662	52.662	GGGEESVADDAT(0.003)NEIT(0.228)T(0.542)PT(0.228)K	GGGEES(-48)VADDAT(-23)NEIT(-3.8)T(3.8)PT(-3.8)K	17	2	0.91569				159330			Identified	GO:0006310(BP:DNA recombination);GO:0006281(BP:DNA repair);GO:0006260(BP:DNA replication);GO:0006355(BP:regulation of transcription, DNA-templated);GO:0033557(CC:Slx1-Slx4 complex);GO:0017108(MF:5'-flap endonuclease activity);GO:0003677(MF:DNA binding)				PF09494(Slx4 endonuclease)
A4R1T1	Structure-specific endonuclease subunit SLX4	SLX4	FUNCTION: Regulatory subunit of the SLX1-SLX4 structure-specific endonuclease that resolves DNA secondary structures generated during DNA repair and recombination. Has endonuclease activity towards branched DNA substrates, introducing single-strand cuts in duplex DNA close to junctions with ss-DNA. {ECO:0000255|HAMAP-Rule:MF_03110}.	103.09	955	sp|A4R1T1|SLX4_MAGO7	467	sp|A4R1T1|SLX4_MAGO7 Structure-specific endonuclease subunit SLX4 OS=Magnaporthe oryzae (strain 70-15 / ATCC MYA-4617 / FGSC 8958) OX=242507 GN=SLX4 PE=3 SV=3	sp|A4R1T1|SLX4_MAGO7	467	467	S	QDFVFGTSSQLAQEHSPTFLRDLHAALRQSN	54.261	54.261	QDFVFGT(0.002)S(0.003)S(0.007)QLAQEHS(0.695)PT(0.293)FLR	QDFVFGT(-27)S(-23)S(-20)QLAQEHS(3.7)PT(-3.7)FLR	16	3	0.68862						93534	Identified	GO:0006310(BP:DNA recombination);GO:0006281(BP:DNA repair);GO:0006260(BP:DNA replication);GO:0006355(BP:regulation of transcription, DNA-templated);GO:0033557(CC:Slx1-Slx4 complex);GO:0017108(MF:5'-flap endonuclease activity);GO:0003677(MF:DNA binding)				PF09494(Slx4 endonuclease)
A4R1T1	Structure-specific endonuclease subunit SLX4	SLX4	FUNCTION: Regulatory subunit of the SLX1-SLX4 structure-specific endonuclease that resolves DNA secondary structures generated during DNA repair and recombination. Has endonuclease activity towards branched DNA substrates, introducing single-strand cuts in duplex DNA close to junctions with ss-DNA. {ECO:0000255|HAMAP-Rule:MF_03110}.	103.09	955	sp|A4R1T1|SLX4_MAGO7	458	sp|A4R1T1|SLX4_MAGO7 Structure-specific endonuclease subunit SLX4 OS=Magnaporthe oryzae (strain 70-15 / ATCC MYA-4617 / FGSC 8958) OX=242507 GN=SLX4 PE=3 SV=3	sp|A4R1T1|SLX4_MAGO7	458	458	T	LSAIDQSARQDFVFGTSSQLAQEHSPTFLRD	23.779	23.779	QDFVFGT(0.243)S(0.243)S(0.243)QLAQEHS(0.179)PT(0.091)FLR	QDFVFGT(0)S(0)S(0)QLAQEHS(-1.3)PT(-4.3)FLR	7	3	-0.44341							Identified	GO:0006310(BP:DNA recombination);GO:0006281(BP:DNA repair);GO:0006260(BP:DNA replication);GO:0006355(BP:regulation of transcription, DNA-templated);GO:0033557(CC:Slx1-Slx4 complex);GO:0017108(MF:5'-flap endonuclease activity);GO:0003677(MF:DNA binding)				PF09494(Slx4 endonuclease)
A4R227	Chromatin-remodeling ATPase INO80	INO80	FUNCTION: ATPase component of the INO80 complex which remodels chromatin by shifting nucleosomes and is involved in DNA repair. {ECO:0000255|PROSITE-ProRule:PRU00746}.	218.3	1944	sp|A4R227|INO80_MAGO7	280	sp|A4R227|INO80_MAGO7 Chromatin-remodeling ATPase INO80 OS=Magnaporthe oryzae (strain 70-15 / ATCC MYA-4617 / FGSC 8958) OX=242507 GN=INO80 PE=3 SV=1	sp|A4R227|INO80_MAGO7	280	280	T	PQSVATAAAEPISPPTRPPRMATPNILNPTT	17.378	17.378	S(0.01)PAS(0.01)HPQS(0.018)VAT(0.025)AAAEPIS(0.468)PPT(0.468)RPPR	S(-17)PAS(-17)HPQS(-14)VAT(-13)AAAEPIS(0)PPT(0)RPPR	21	3	0.77835							Identified	GO:0006338(BP:chromatin remodeling);GO:0006281(BP:DNA repair);GO:0006351(BP:transcription, DNA-templated);GO:0031011(CC:Ino80 complex);GO:0005524(MF:ATP binding);GO:0016887(MF:ATPase activity);GO:0003677(MF:DNA binding)				PF00176(SNF2 family N-terminal domain);PF13892(DNA-binding domain);PF00271(Helicase conserved C-terminal domain)
A4R227	Chromatin-remodeling ATPase INO80	INO80	FUNCTION: ATPase component of the INO80 complex which remodels chromatin by shifting nucleosomes and is involved in DNA repair. {ECO:0000255|PROSITE-ProRule:PRU00746}.	218.3	1944	sp|A4R227|INO80_MAGO7	151	sp|A4R227|INO80_MAGO7 Chromatin-remodeling ATPase INO80 OS=Magnaporthe oryzae (strain 70-15 / ATCC MYA-4617 / FGSC 8958) OX=242507 GN=INO80 PE=3 SV=1	sp|A4R227|INO80_MAGO7	151	151	S	LHRSPQTSGLQAPQRSPGLHAPSVYYSQESR	58.794	27.357	S(0.99)PGLHAPS(0.002)VY(0.002)Y(0.002)S(0.002)QES(0.002)R	S(27)PGLHAPS(-27)VY(-27)Y(-27)S(-27)QES(-27)R	1	2	-0.18451			79888	77254	106210	102730	Quantified	GO:0006338(BP:chromatin remodeling);GO:0006281(BP:DNA repair);GO:0006351(BP:transcription, DNA-templated);GO:0031011(CC:Ino80 complex);GO:0005524(MF:ATP binding);GO:0016887(MF:ATPase activity);GO:0003677(MF:DNA binding)				PF00176(SNF2 family N-terminal domain);PF13892(DNA-binding domain);PF00271(Helicase conserved C-terminal domain)
A4R227	Chromatin-remodeling ATPase INO80	INO80	FUNCTION: ATPase component of the INO80 complex which remodels chromatin by shifting nucleosomes and is involved in DNA repair. {ECO:0000255|PROSITE-ProRule:PRU00746}.	218.3	1944	sp|A4R227|INO80_MAGO7	221	sp|A4R227|INO80_MAGO7 Chromatin-remodeling ATPase INO80 OS=Magnaporthe oryzae (strain 70-15 / ATCC MYA-4617 / FGSC 8958) OX=242507 GN=INO80 PE=3 SV=1	sp|A4R227|INO80_MAGO7	221	221	S	SDAGSSWHNATTNAVSTPTHRDAYNSYSKPA	63.025	63.025	TSDAGSSWHNATTNAVS(0.451)T(0.451)PT(0.098)HR	T(-62)S(-62)DAGS(-50)S(-50)WHNAT(-47)T(-38)NAVS(0)T(0)PT(-6.6)HR	17	3	0.37725							Identified	GO:0006338(BP:chromatin remodeling);GO:0006281(BP:DNA repair);GO:0006351(BP:transcription, DNA-templated);GO:0031011(CC:Ino80 complex);GO:0005524(MF:ATP binding);GO:0016887(MF:ATPase activity);GO:0003677(MF:DNA binding)				PF00176(SNF2 family N-terminal domain);PF13892(DNA-binding domain);PF00271(Helicase conserved C-terminal domain)
A4R227	Chromatin-remodeling ATPase INO80	INO80	FUNCTION: ATPase component of the INO80 complex which remodels chromatin by shifting nucleosomes and is involved in DNA repair. {ECO:0000255|PROSITE-ProRule:PRU00746}.	218.3	1944	sp|A4R227|INO80_MAGO7	222	sp|A4R227|INO80_MAGO7 Chromatin-remodeling ATPase INO80 OS=Magnaporthe oryzae (strain 70-15 / ATCC MYA-4617 / FGSC 8958) OX=242507 GN=INO80 PE=3 SV=1	sp|A4R227|INO80_MAGO7	222	222	T	DAGSSWHNATTNAVSTPTHRDAYNSYSKPAA	174.4	157.38	TSDAGSSWHNATTNAVS(0.113)T(0.752)PT(0.135)HR	T(-140)S(-140)DAGS(-110)S(-99)WHNAT(-77)T(-62)NAVS(-8.2)T(7.5)PT(-7.5)HR	18	3	-0.3182					443830	585090	Quantified	GO:0006338(BP:chromatin remodeling);GO:0006281(BP:DNA repair);GO:0006351(BP:transcription, DNA-templated);GO:0031011(CC:Ino80 complex);GO:0005524(MF:ATP binding);GO:0016887(MF:ATPase activity);GO:0003677(MF:DNA binding)				PF00176(SNF2 family N-terminal domain);PF13892(DNA-binding domain);PF00271(Helicase conserved C-terminal domain)
A4R227	Chromatin-remodeling ATPase INO80	INO80	FUNCTION: ATPase component of the INO80 complex which remodels chromatin by shifting nucleosomes and is involved in DNA repair. {ECO:0000255|PROSITE-ProRule:PRU00746}.	218.3	1944	sp|A4R227|INO80_MAGO7	1906	sp|A4R227|INO80_MAGO7 Chromatin-remodeling ATPase INO80 OS=Magnaporthe oryzae (strain 70-15 / ATCC MYA-4617 / FGSC 8958) OX=242507 GN=INO80 PE=3 SV=1	sp|A4R227|INO80_MAGO7	1906	1906	T	EGEGNFDDNKLSGAATPNVPDSTDAKPGKKK	57.464	57.464	LS(0.007)GAAT(0.993)PNVPDSTDAKPGK	LS(-21)GAAT(21)PNVPDS(-37)T(-39)DAKPGK	6	3	-1.6407				79882			Identified	GO:0006338(BP:chromatin remodeling);GO:0006281(BP:DNA repair);GO:0006351(BP:transcription, DNA-templated);GO:0031011(CC:Ino80 complex);GO:0005524(MF:ATP binding);GO:0016887(MF:ATPase activity);GO:0003677(MF:DNA binding)				PF00176(SNF2 family N-terminal domain);PF13892(DNA-binding domain);PF00271(Helicase conserved C-terminal domain)
A4R227	Chromatin-remodeling ATPase INO80	INO80	FUNCTION: ATPase component of the INO80 complex which remodels chromatin by shifting nucleosomes and is involved in DNA repair. {ECO:0000255|PROSITE-ProRule:PRU00746}.	218.3	1944	sp|A4R227|INO80_MAGO7	139	sp|A4R227|INO80_MAGO7 Chromatin-remodeling ATPase INO80 OS=Magnaporthe oryzae (strain 70-15 / ATCC MYA-4617 / FGSC 8958) OX=242507 GN=INO80 PE=3 SV=1	sp|A4R227|INO80_MAGO7	139	139	S	ASTASRPAHALDLHRSPQTSGLQAPQRSPGL	65.173	65.173	S(1)PQTSGLQAPQR	S(36)PQT(-36)S(-39)GLQAPQR	1	2	-0.83318		148930	101660				Quantified	GO:0006338(BP:chromatin remodeling);GO:0006281(BP:DNA repair);GO:0006351(BP:transcription, DNA-templated);GO:0031011(CC:Ino80 complex);GO:0005524(MF:ATP binding);GO:0016887(MF:ATPase activity);GO:0003677(MF:DNA binding)				PF00176(SNF2 family N-terminal domain);PF13892(DNA-binding domain);PF00271(Helicase conserved C-terminal domain)
A4R227	Chromatin-remodeling ATPase INO80	INO80	FUNCTION: ATPase component of the INO80 complex which remodels chromatin by shifting nucleosomes and is involved in DNA repair. {ECO:0000255|PROSITE-ProRule:PRU00746}.	218.3	1944	sp|A4R227|INO80_MAGO7	345	sp|A4R227|INO80_MAGO7 Chromatin-remodeling ATPase INO80 OS=Magnaporthe oryzae (strain 70-15 / ATCC MYA-4617 / FGSC 8958) OX=242507 GN=INO80 PE=3 SV=1	sp|A4R227|INO80_MAGO7	345	345	S	NILSSSEPAPKPRPRSPVLAETPNKQPEPEP	121.39	80.128	PRS(1)PVLAETPNK	PRS(61)PVLAET(-61)PNK	3	2	-0.024647	222040	140880	98473	195070	217600		Quantified	GO:0006338(BP:chromatin remodeling);GO:0006281(BP:DNA repair);GO:0006351(BP:transcription, DNA-templated);GO:0031011(CC:Ino80 complex);GO:0005524(MF:ATP binding);GO:0016887(MF:ATPase activity);GO:0003677(MF:DNA binding)				PF00176(SNF2 family N-terminal domain);PF13892(DNA-binding domain);PF00271(Helicase conserved C-terminal domain)
A4R227	Chromatin-remodeling ATPase INO80	INO80	FUNCTION: ATPase component of the INO80 complex which remodels chromatin by shifting nucleosomes and is involved in DNA repair. {ECO:0000255|PROSITE-ProRule:PRU00746}.	218.3	1944	sp|A4R227|INO80_MAGO7	119	sp|A4R227|INO80_MAGO7 Chromatin-remodeling ATPase INO80 OS=Magnaporthe oryzae (strain 70-15 / ATCC MYA-4617 / FGSC 8958) OX=242507 GN=INO80 PE=3 SV=1	sp|A4R227|INO80_MAGO7	119	119	S	RSNSHSRHSSSSVLHSPYQQASTASRPAHAL	15.548	15.548	HS(0.061)S(0.11)S(0.11)S(0.11)VLHS(0.441)PY(0.12)QQAS(0.016)T(0.016)AS(0.016)R	HS(-8.6)S(-6)S(-6)S(-6)VLHS(5.6)PY(-5.6)QQAS(-14)T(-14)AS(-14)R	9	3	0.66611							Identified	GO:0006338(BP:chromatin remodeling);GO:0006281(BP:DNA repair);GO:0006351(BP:transcription, DNA-templated);GO:0031011(CC:Ino80 complex);GO:0005524(MF:ATP binding);GO:0016887(MF:ATPase activity);GO:0003677(MF:DNA binding)				PF00176(SNF2 family N-terminal domain);PF13892(DNA-binding domain);PF00271(Helicase conserved C-terminal domain)
A4R227	Chromatin-remodeling ATPase INO80	INO80	FUNCTION: ATPase component of the INO80 complex which remodels chromatin by shifting nucleosomes and is involved in DNA repair. {ECO:0000255|PROSITE-ProRule:PRU00746}.	218.3	1944	sp|A4R227|INO80_MAGO7	277	sp|A4R227|INO80_MAGO7 Chromatin-remodeling ATPase INO80 OS=Magnaporthe oryzae (strain 70-15 / ATCC MYA-4617 / FGSC 8958) OX=242507 GN=INO80 PE=3 SV=1	sp|A4R227|INO80_MAGO7	277	277	S	ASHPQSVATAAAEPISPPTRPPRMATPNILN	28.955	28.955	S(0.001)PAS(0.002)HPQS(0.026)VAT(0.09)AAAEPIS(0.705)PPT(0.175)RPPR	S(-27)PAS(-26)HPQS(-14)VAT(-8.9)AAAEPIS(6)PPT(-6)RPPR	18	3	0.901						214980	Identified	GO:0006338(BP:chromatin remodeling);GO:0006281(BP:DNA repair);GO:0006351(BP:transcription, DNA-templated);GO:0031011(CC:Ino80 complex);GO:0005524(MF:ATP binding);GO:0016887(MF:ATPase activity);GO:0003677(MF:DNA binding)				PF00176(SNF2 family N-terminal domain);PF13892(DNA-binding domain);PF00271(Helicase conserved C-terminal domain)
A4R227	Chromatin-remodeling ATPase INO80	INO80	FUNCTION: ATPase component of the INO80 complex which remodels chromatin by shifting nucleosomes and is involved in DNA repair. {ECO:0000255|PROSITE-ProRule:PRU00746}.	218.3	1944	sp|A4R227|INO80_MAGO7	1902	sp|A4R227|INO80_MAGO7 Chromatin-remodeling ATPase INO80 OS=Magnaporthe oryzae (strain 70-15 / ATCC MYA-4617 / FGSC 8958) OX=242507 GN=INO80 PE=3 SV=1	sp|A4R227|INO80_MAGO7	1902	1902	S	EMYHEGEGNFDDNKLSGAATPNVPDSTDAKP	18.481	18.481	LS(0.515)GAAT(0.46)PNVPDS(0.012)T(0.012)DAKPGK	LS(0.49)GAAT(-0.49)PNVPDS(-16)T(-16)DAKPGK	2	3	0.2173					51955		Identified	GO:0006338(BP:chromatin remodeling);GO:0006281(BP:DNA repair);GO:0006351(BP:transcription, DNA-templated);GO:0031011(CC:Ino80 complex);GO:0005524(MF:ATP binding);GO:0016887(MF:ATPase activity);GO:0003677(MF:DNA binding)				PF00176(SNF2 family N-terminal domain);PF13892(DNA-binding domain);PF00271(Helicase conserved C-terminal domain)
A4R227	Chromatin-remodeling ATPase INO80	INO80	FUNCTION: ATPase component of the INO80 complex which remodels chromatin by shifting nucleosomes and is involved in DNA repair. {ECO:0000255|PROSITE-ProRule:PRU00746}.	218.3	1944	sp|A4R227|INO80_MAGO7	224	sp|A4R227|INO80_MAGO7 Chromatin-remodeling ATPase INO80 OS=Magnaporthe oryzae (strain 70-15 / ATCC MYA-4617 / FGSC 8958) OX=242507 GN=INO80 PE=3 SV=1	sp|A4R227|INO80_MAGO7	224	224	T	GSSWHNATTNAVSTPTHRDAYNSYSKPAANP	174.4	174.4	TSDAGSSWHNATTNAVS(0.066)T(0.467)PT(0.467)HR	T(-150)S(-150)DAGS(-96)S(-77)WHNAT(-69)T(-61)NAVS(-8.5)T(0)PT(0)HR	20	3	1.1475							Identified	GO:0006338(BP:chromatin remodeling);GO:0006281(BP:DNA repair);GO:0006351(BP:transcription, DNA-templated);GO:0031011(CC:Ino80 complex);GO:0005524(MF:ATP binding);GO:0016887(MF:ATPase activity);GO:0003677(MF:DNA binding)				PF00176(SNF2 family N-terminal domain);PF13892(DNA-binding domain);PF00271(Helicase conserved C-terminal domain)
A4R227	Chromatin-remodeling ATPase INO80	INO80	FUNCTION: ATPase component of the INO80 complex which remodels chromatin by shifting nucleosomes and is involved in DNA repair. {ECO:0000255|PROSITE-ProRule:PRU00746}.	218.3	1944	sp|A4R227|INO80_MAGO7	158	sp|A4R227|INO80_MAGO7 Chromatin-remodeling ATPase INO80 OS=Magnaporthe oryzae (strain 70-15 / ATCC MYA-4617 / FGSC 8958) OX=242507 GN=INO80 PE=3 SV=1	sp|A4R227|INO80_MAGO7	158	158	S	SGLQAPQRSPGLHAPSVYYSQESREHHPPPP	32.759	32.759	S(0.494)PGLHAPS(0.494)VY(0.011)Y(0.001)SQESR	S(0)PGLHAPS(0)VY(-17)Y(-26)S(-31)QES(-33)R	8	3	0.52217							Identified	GO:0006338(BP:chromatin remodeling);GO:0006281(BP:DNA repair);GO:0006351(BP:transcription, DNA-templated);GO:0031011(CC:Ino80 complex);GO:0005524(MF:ATP binding);GO:0016887(MF:ATPase activity);GO:0003677(MF:DNA binding)				PF00176(SNF2 family N-terminal domain);PF13892(DNA-binding domain);PF00271(Helicase conserved C-terminal domain)
A4R254	Vacuolar membrane protease	MGG_06752	FUNCTION: May be involved in vacuolar sorting and osmoregulation. {ECO:0000250|UniProtKB:P38244}.	111.33	1011	sp|A4R254|PFF1_MAGO7	598	sp|A4R254|PFF1_MAGO7 Vacuolar membrane protease OS=Magnaporthe oryzae (strain 70-15 / ATCC MYA-4617 / FGSC 8958) OX=242507 GN=MGG_06752 PE=3 SV=2	sp|A4R254|PFF1_MAGO7	598	598	S	PHSDAVIAPSLEEATSPQRAGQSSNSPQEDD	156.41	156.41	DHLEAVPHSDAVIAPSLEEAT(0.013)S(0.987)PQR	DHLEAVPHS(-130)DAVIAPS(-72)LEEAT(-19)S(19)PQR	22	3	-0.014651	406980	157720		207950	15874	275800	Quantified	GO:0016021(CC:integral component of membrane);GO:0005774(CC:vacuolar membrane);GO:0046872(MF:metal ion binding);GO:0008237(MF:metallopeptidase activity)				PF04389(Peptidase family M28)
A4R254	Vacuolar membrane protease	MGG_06752	FUNCTION: May be involved in vacuolar sorting and osmoregulation. {ECO:0000250|UniProtKB:P38244}.	111.33	1011	sp|A4R254|PFF1_MAGO7	605	sp|A4R254|PFF1_MAGO7 Vacuolar membrane protease OS=Magnaporthe oryzae (strain 70-15 / ATCC MYA-4617 / FGSC 8958) OX=242507 GN=MGG_06752 PE=3 SV=2	sp|A4R254|PFF1_MAGO7	605	605	S	APSLEEATSPQRAGQSSNSPQEDDEDDVPDE	17.378	17.378	AGQS(0.331)S(0.331)NS(0.331)PQEDDEDDVPDEET(0.006)PLFR	AGQS(0)S(0)NS(0)PQEDDEDDVPDEET(-17)PLFR	4	3	3.9828							Identified	GO:0016021(CC:integral component of membrane);GO:0005774(CC:vacuolar membrane);GO:0046872(MF:metal ion binding);GO:0008237(MF:metallopeptidase activity)				PF04389(Peptidase family M28)
A4R254	Vacuolar membrane protease	MGG_06752	FUNCTION: May be involved in vacuolar sorting and osmoregulation. {ECO:0000250|UniProtKB:P38244}.	111.33	1011	sp|A4R254|PFF1_MAGO7	648	sp|A4R254|PFF1_MAGO7 Vacuolar membrane protease OS=Magnaporthe oryzae (strain 70-15 / ATCC MYA-4617 / FGSC 8958) OX=242507 GN=MGG_06752 PE=3 SV=2	sp|A4R254|PFF1_MAGO7	648	648	S	KLDTSFLRRGYRRSVSAIMDSNNEAEDGPKR	26.29	26.29	S(0.499)VS(0.499)AIMDS(0.002)NNEAEDGPK	S(0)VS(0)AIMDS(-24)NNEAEDGPK	3	2	2.3856							Identified	GO:0016021(CC:integral component of membrane);GO:0005774(CC:vacuolar membrane);GO:0046872(MF:metal ion binding);GO:0008237(MF:metallopeptidase activity)				PF04389(Peptidase family M28)
A4R254	Vacuolar membrane protease	MGG_06752	FUNCTION: May be involved in vacuolar sorting and osmoregulation. {ECO:0000250|UniProtKB:P38244}.	111.33	1011	sp|A4R254|PFF1_MAGO7	421	sp|A4R254|PFF1_MAGO7 Vacuolar membrane protease OS=Magnaporthe oryzae (strain 70-15 / ATCC MYA-4617 / FGSC 8958) OX=242507 GN=MGG_06752 PE=3 SV=2	sp|A4R254|PFF1_MAGO7	421	421	S	GYAFHTKLRATSDSSSEDGDDEDGEVIRLGG	335.1	85.562	ATSDSS(0.037)S(0.961)EDGDDEDGEVIR	AT(-38)S(-34)DS(-33)S(-14)S(14)EDGDDEDGEVIR	7	2	-2.6845	1068100	645430	682190		1309500	1312900	Quantified	GO:0016021(CC:integral component of membrane);GO:0005774(CC:vacuolar membrane);GO:0046872(MF:metal ion binding);GO:0008237(MF:metallopeptidase activity)				PF04389(Peptidase family M28)
A4R254	Vacuolar membrane protease	MGG_06752	FUNCTION: May be involved in vacuolar sorting and osmoregulation. {ECO:0000250|UniProtKB:P38244}.	111.33	1011	sp|A4R254|PFF1_MAGO7	606	sp|A4R254|PFF1_MAGO7 Vacuolar membrane protease OS=Magnaporthe oryzae (strain 70-15 / ATCC MYA-4617 / FGSC 8958) OX=242507 GN=MGG_06752 PE=3 SV=2	sp|A4R254|PFF1_MAGO7	606	606	S	PSLEEATSPQRAGQSSNSPQEDDEDDVPDEE	30.988	30.988	AGQS(0.2)S(0.4)NS(0.4)PQEDDEDDVPDEETPLFR	AGQS(-3)S(0)NS(0)PQEDDEDDVPDEET(-30)PLFR	5	3	0.79528							Identified	GO:0016021(CC:integral component of membrane);GO:0005774(CC:vacuolar membrane);GO:0046872(MF:metal ion binding);GO:0008237(MF:metallopeptidase activity)				PF04389(Peptidase family M28)
A4R254	Vacuolar membrane protease	MGG_06752	FUNCTION: May be involved in vacuolar sorting and osmoregulation. {ECO:0000250|UniProtKB:P38244}.	111.33	1011	sp|A4R254|PFF1_MAGO7	646	sp|A4R254|PFF1_MAGO7 Vacuolar membrane protease OS=Magnaporthe oryzae (strain 70-15 / ATCC MYA-4617 / FGSC 8958) OX=242507 GN=MGG_06752 PE=3 SV=2	sp|A4R254|PFF1_MAGO7	646	646	S	GNKLDTSFLRRGYRRSVSAIMDSNNEAEDGP	26.29	25.883	S(0.717)VS(0.274)AIMDS(0.008)NNEAEDGPK	S(4.2)VS(-4.2)AIMDS(-19)NNEAEDGPK	1	2	2.2847				168770			Identified	GO:0016021(CC:integral component of membrane);GO:0005774(CC:vacuolar membrane);GO:0046872(MF:metal ion binding);GO:0008237(MF:metallopeptidase activity)				PF04389(Peptidase family M28)
A4R254	Vacuolar membrane protease	MGG_06752	FUNCTION: May be involved in vacuolar sorting and osmoregulation. {ECO:0000250|UniProtKB:P38244}.	111.33	1011	sp|A4R254|PFF1_MAGO7	420	sp|A4R254|PFF1_MAGO7 Vacuolar membrane protease OS=Magnaporthe oryzae (strain 70-15 / ATCC MYA-4617 / FGSC 8958) OX=242507 GN=MGG_06752 PE=3 SV=2	sp|A4R254|PFF1_MAGO7	420	420	S	KGYAFHTKLRATSDSSSEDGDDEDGEVIRLG	85.443	71.912	AT(0.011)S(0.011)DS(0.231)S(0.615)S(0.132)EDGDDEDGEVIR	AT(-17)S(-17)DS(-4.3)S(4.3)S(-6.7)EDGDDEDGEVIR	6	2	-2.2349					253020		Identified	GO:0016021(CC:integral component of membrane);GO:0005774(CC:vacuolar membrane);GO:0046872(MF:metal ion binding);GO:0008237(MF:metallopeptidase activity)				PF04389(Peptidase family M28)
A4R254	Vacuolar membrane protease	MGG_06752	FUNCTION: May be involved in vacuolar sorting and osmoregulation. {ECO:0000250|UniProtKB:P38244}.	111.33	1011	sp|A4R254|PFF1_MAGO7	608	sp|A4R254|PFF1_MAGO7 Vacuolar membrane protease OS=Magnaporthe oryzae (strain 70-15 / ATCC MYA-4617 / FGSC 8958) OX=242507 GN=MGG_06752 PE=3 SV=2	sp|A4R254|PFF1_MAGO7	608	608	S	LEEATSPQRAGQSSNSPQEDDEDDVPDEETP	46.276	46.276	AGQS(0.149)S(0.149)NS(0.701)PQEDDEDDVPDEETPLFR	AGQS(-6.7)S(-6.7)NS(6.7)PQEDDEDDVPDEET(-43)PLFR	7	3	1.0599	85095			146790			Identified	GO:0016021(CC:integral component of membrane);GO:0005774(CC:vacuolar membrane);GO:0046872(MF:metal ion binding);GO:0008237(MF:metallopeptidase activity)				PF04389(Peptidase family M28)
A4R2Q6	Ribosome biogenesis protein YTM1	YTM1	FUNCTION: Component of the NOP7 complex, which is required for maturation of the 25S and 5.8S ribosomal RNAs and formation of the 60S ribosome. {ECO:0000255|HAMAP-Rule:MF_03029}.	52.187	484	sp|A4R2Q6|YTM1_MAGO7	272	sp|A4R2Q6|YTM1_MAGO7 Ribosome biogenesis protein YTM1 OS=Magnaporthe oryzae (strain 70-15 / ATCC MYA-4617 / FGSC 8958) OX=242507 GN=YTM1 PE=3 SV=2	sp|A4R2Q6|YTM1_MAGO7	272	272	T	ALLPQTYATKRRKGSTTSANIIAQRGALSLI	39.293	39.293	RKGS(0.331)T(0.331)T(0.331)S(0.006)ANIIAQR	RKGS(0)T(0)T(0)S(-17)ANIIAQR	5	3	-0.99921							Identified	GO:0000466(BP:maturation of 5.8S rRNA from tricistronic rRNA transcript (SSU-rRNA, 5.8S rRNA, LSU-rRNA));GO:0000463(BP:maturation of LSU-rRNA from tricistronic rRNA transcript (SSU-rRNA, 5.8S rRNA, LSU-rRNA));GO:0005730(CC:nucleolus);GO:0005654(CC:nucleoplasm);GO:0030687(CC:preribosome, large subunit precursor);GO:0043021(MF:ribonucleoprotein complex binding)				PF11715(Nucleoporin Nup120/160);PF00400(WD domain, G-beta repeat);PF08154(NLE (NUC135) domain)
A4R2Q6	Ribosome biogenesis protein YTM1	YTM1	FUNCTION: Component of the NOP7 complex, which is required for maturation of the 25S and 5.8S ribosomal RNAs and formation of the 60S ribosome. {ECO:0000255|HAMAP-Rule:MF_03029}.	52.187	484	sp|A4R2Q6|YTM1_MAGO7	273	sp|A4R2Q6|YTM1_MAGO7 Ribosome biogenesis protein YTM1 OS=Magnaporthe oryzae (strain 70-15 / ATCC MYA-4617 / FGSC 8958) OX=242507 GN=YTM1 PE=3 SV=2	sp|A4R2Q6|YTM1_MAGO7	273	273	T	LLPQTYATKRRKGSTTSANIIAQRGALSLIP	39.293	39.293	RKGS(0.331)T(0.331)T(0.331)S(0.006)ANIIAQR	RKGS(0)T(0)T(0)S(-17)ANIIAQR	6	3	-0.99921							Identified	GO:0000466(BP:maturation of 5.8S rRNA from tricistronic rRNA transcript (SSU-rRNA, 5.8S rRNA, LSU-rRNA));GO:0000463(BP:maturation of LSU-rRNA from tricistronic rRNA transcript (SSU-rRNA, 5.8S rRNA, LSU-rRNA));GO:0005730(CC:nucleolus);GO:0005654(CC:nucleoplasm);GO:0030687(CC:preribosome, large subunit precursor);GO:0043021(MF:ribonucleoprotein complex binding)				PF11715(Nucleoporin Nup120/160);PF00400(WD domain, G-beta repeat);PF08154(NLE (NUC135) domain)
A4R2Q6	Ribosome biogenesis protein YTM1	YTM1	FUNCTION: Component of the NOP7 complex, which is required for maturation of the 25S and 5.8S ribosomal RNAs and formation of the 60S ribosome. {ECO:0000255|HAMAP-Rule:MF_03029}.	52.187	484	sp|A4R2Q6|YTM1_MAGO7	271	sp|A4R2Q6|YTM1_MAGO7 Ribosome biogenesis protein YTM1 OS=Magnaporthe oryzae (strain 70-15 / ATCC MYA-4617 / FGSC 8958) OX=242507 GN=YTM1 PE=3 SV=2	sp|A4R2Q6|YTM1_MAGO7	271	271	S	TALLPQTYATKRRKGSTTSANIIAQRGALSL	62.705	62.705	KGS(0.857)T(0.123)T(0.014)S(0.006)ANIIAQR	KGS(8.4)T(-8.4)T(-18)S(-21)ANIIAQR	3	2	2.1261			62526				Identified	GO:0000466(BP:maturation of 5.8S rRNA from tricistronic rRNA transcript (SSU-rRNA, 5.8S rRNA, LSU-rRNA));GO:0000463(BP:maturation of LSU-rRNA from tricistronic rRNA transcript (SSU-rRNA, 5.8S rRNA, LSU-rRNA));GO:0005730(CC:nucleolus);GO:0005654(CC:nucleoplasm);GO:0030687(CC:preribosome, large subunit precursor);GO:0043021(MF:ribonucleoprotein complex binding)				PF11715(Nucleoporin Nup120/160);PF00400(WD domain, G-beta repeat);PF08154(NLE (NUC135) domain)
A4R2R1	Stress response protein NST1	NST1	FUNCTION: May act as a negative regulator of salt tolerance. {ECO:0000250}.	143.73	1311	sp|A4R2R1|NST1_MAGO7	818	sp|A4R2R1|NST1_MAGO7 Stress response protein NST1 OS=Magnaporthe oryzae (strain 70-15 / ATCC MYA-4617 / FGSC 8958) OX=242507 GN=NST1 PE=3 SV=2	sp|A4R2R1|NST1_MAGO7	818	818	S	RRQSQAPNPAPALPQSQQASVASPQLPTAVP	23.293	23.293	QS(0.003)QAPNPAPALPQS(0.309)QQAS(0.309)VAS(0.243)PQLPT(0.135)AVPALPK	QS(-20)QAPNPAPALPQS(0)QQAS(0)VAS(-1)PQLPT(-3.6)AVPALPK	14	3	0.88849							Identified	GO:0005737(CC:cytoplasm)				PF13945(Salt tolerance down-regulator)
A4R2R1	Stress response protein NST1	NST1	FUNCTION: May act as a negative regulator of salt tolerance. {ECO:0000250}.	143.73	1311	sp|A4R2R1|NST1_MAGO7	186	sp|A4R2R1|NST1_MAGO7 Stress response protein NST1 OS=Magnaporthe oryzae (strain 70-15 / ATCC MYA-4617 / FGSC 8958) OX=242507 GN=NST1 PE=3 SV=2	sp|A4R2R1|NST1_MAGO7	186	186	T	SKNEDGRFMDSAGSATGSNHHAEMRRPPSPI	53.44	53.44	FMDSAGS(0.073)AT(0.563)GS(0.364)NHHAEMR	FMDS(-36)AGS(-8.9)AT(1.9)GS(-1.9)NHHAEMR	9	3	2.7365	142920						Identified	GO:0005737(CC:cytoplasm)				PF13945(Salt tolerance down-regulator)
A4R2R1	Stress response protein NST1	NST1	FUNCTION: May act as a negative regulator of salt tolerance. {ECO:0000250}.	143.73	1311	sp|A4R2R1|NST1_MAGO7	129	sp|A4R2R1|NST1_MAGO7 Stress response protein NST1 OS=Magnaporthe oryzae (strain 70-15 / ATCC MYA-4617 / FGSC 8958) OX=242507 GN=NST1 PE=3 SV=2	sp|A4R2R1|NST1_MAGO7	129	129	S	SGDNLSNGVAAHSASSSLPKQPSDAGHSDNE	25.024	23.61	AAAEAGLS(0.007)GDNLS(0.091)NGVAAHS(0.091)AS(0.216)S(0.297)S(0.297)LPK	AAAEAGLS(-16)GDNLS(-5.1)NGVAAHS(-5.1)AS(-1.4)S(0)S(0)LPK	23	3	0.85806							Identified	GO:0005737(CC:cytoplasm)				PF13945(Salt tolerance down-regulator)
A4R2R1	Stress response protein NST1	NST1	FUNCTION: May act as a negative regulator of salt tolerance. {ECO:0000250}.	143.73	1311	sp|A4R2R1|NST1_MAGO7	878	sp|A4R2R1|NST1_MAGO7 Stress response protein NST1 OS=Magnaporthe oryzae (strain 70-15 / ATCC MYA-4617 / FGSC 8958) OX=242507 GN=NST1 PE=3 SV=2	sp|A4R2R1|NST1_MAGO7	878	878	T	HGQGAGQYPAPPKAATPVHTSPGPGGLLSKG	94.865	75.006	AAT(1)PVHT(0.144)S(0.856)PGPGGLLSK	AAT(40)PVHT(-7.8)S(7.8)PGPGGLLS(-42)K	3	2	1.0873	236170	587110		814880	1796200	477800	Quantified	GO:0005737(CC:cytoplasm)				PF13945(Salt tolerance down-regulator)
A4R2R1	Stress response protein NST1	NST1	FUNCTION: May act as a negative regulator of salt tolerance. {ECO:0000250}.	143.73	1311	sp|A4R2R1|NST1_MAGO7	840	sp|A4R2R1|NST1_MAGO7 Stress response protein NST1 OS=Magnaporthe oryzae (strain 70-15 / ATCC MYA-4617 / FGSC 8958) OX=242507 GN=NST1 PE=3 SV=2	sp|A4R2R1|NST1_MAGO7	840	840	T	SPQLPTAVPALPKLPTPQKPRRTSQQEPFTS	118.91	94.804	LPT(1)PQKPR	LPT(95)PQKPR	3	2	-1.5811		172360		348000			Identified	GO:0005737(CC:cytoplasm)				PF13945(Salt tolerance down-regulator)
A4R2R1	Stress response protein NST1	NST1	FUNCTION: May act as a negative regulator of salt tolerance. {ECO:0000250}.	143.73	1311	sp|A4R2R1|NST1_MAGO7	1040	sp|A4R2R1|NST1_MAGO7 Stress response protein NST1 OS=Magnaporthe oryzae (strain 70-15 / ATCC MYA-4617 / FGSC 8958) OX=242507 GN=NST1 PE=3 SV=2	sp|A4R2R1|NST1_MAGO7	1040	1040	S	SPLSSHSRQASANFDSPIAATPIARPTPIGR	41.87	41.87	QAS(0.002)ANFDS(0.997)PIAAT(0.001)PIAR	QAS(-27)ANFDS(27)PIAAT(-30)PIAR	8	2	3.3498	131750	102070			133160		Quantified	GO:0005737(CC:cytoplasm)				PF13945(Salt tolerance down-regulator)
A4R2R1	Stress response protein NST1	NST1	FUNCTION: May act as a negative regulator of salt tolerance. {ECO:0000250}.	143.73	1311	sp|A4R2R1|NST1_MAGO7	16	sp|A4R2R1|NST1_MAGO7 Stress response protein NST1 OS=Magnaporthe oryzae (strain 70-15 / ATCC MYA-4617 / FGSC 8958) OX=242507 GN=NST1 PE=3 SV=2	sp|A4R2R1|NST1_MAGO7	16	16	S	MKGNRRQPAVASQPTSPASPTPSKGTSKYAN	72.031	72.031	RQPAVASQPT(0.03)S(0.944)PAS(0.017)PT(0.007)PS(0.003)K	RQPAVAS(-52)QPT(-15)S(15)PAS(-17)PT(-21)PS(-25)K	11	3	-1.4506						392730	Identified	GO:0005737(CC:cytoplasm)				PF13945(Salt tolerance down-regulator)
A4R2R1	Stress response protein NST1	NST1	FUNCTION: May act as a negative regulator of salt tolerance. {ECO:0000250}.	143.73	1311	sp|A4R2R1|NST1_MAGO7	23	sp|A4R2R1|NST1_MAGO7 Stress response protein NST1 OS=Magnaporthe oryzae (strain 70-15 / ATCC MYA-4617 / FGSC 8958) OX=242507 GN=NST1 PE=3 SV=2	sp|A4R2R1|NST1_MAGO7	23	23	S	PAVASQPTSPASPTPSKGTSKYANRDGSKII	19.006	19.006	RQPAVAS(0.004)QPT(0.034)S(0.14)PAS(0.274)PT(0.274)PS(0.274)K	RQPAVAS(-18)QPT(-9.1)S(-2.9)PAS(0)PT(0)PS(0)K	18	3	-0.11654							Identified	GO:0005737(CC:cytoplasm)				PF13945(Salt tolerance down-regulator)
A4R2R1	Stress response protein NST1	NST1	FUNCTION: May act as a negative regulator of salt tolerance. {ECO:0000250}.	143.73	1311	sp|A4R2R1|NST1_MAGO7	19	sp|A4R2R1|NST1_MAGO7 Stress response protein NST1 OS=Magnaporthe oryzae (strain 70-15 / ATCC MYA-4617 / FGSC 8958) OX=242507 GN=NST1 PE=3 SV=2	sp|A4R2R1|NST1_MAGO7	19	19	S	NRRQPAVASQPTSPASPTPSKGTSKYANRDG	35.246	35.068	RQPAVAS(0.003)QPT(0.031)S(0.031)PAS(0.866)PT(0.045)PS(0.024)K	RQPAVAS(-25)QPT(-14)S(-14)PAS(13)PT(-13)PS(-15)K	14	2	-2.1467			37731				Identified	GO:0005737(CC:cytoplasm)				PF13945(Salt tolerance down-regulator)
A4R2R1	Stress response protein NST1	NST1	FUNCTION: May act as a negative regulator of salt tolerance. {ECO:0000250}.	143.73	1311	sp|A4R2R1|NST1_MAGO7	119	sp|A4R2R1|NST1_MAGO7 Stress response protein NST1 OS=Magnaporthe oryzae (strain 70-15 / ATCC MYA-4617 / FGSC 8958) OX=242507 GN=NST1 PE=3 SV=2	sp|A4R2R1|NST1_MAGO7	119	119	S	AAKAAAEAGLSGDNLSNGVAAHSASSSLPKQ	50.131	50.131	AAAEAGLS(0.07)GDNLS(0.895)NGVAAHS(0.01)AS(0.008)S(0.008)S(0.008)LPK	AAAEAGLS(-11)GDNLS(11)NGVAAHS(-19)AS(-20)S(-20)S(-20)LPK	13	3	0.34475				123830		164580	Quantified	GO:0005737(CC:cytoplasm)				PF13945(Salt tolerance down-regulator)
A4R2R1	Stress response protein NST1	NST1	FUNCTION: May act as a negative regulator of salt tolerance. {ECO:0000250}.	143.73	1311	sp|A4R2R1|NST1_MAGO7	114	sp|A4R2R1|NST1_MAGO7 Stress response protein NST1 OS=Magnaporthe oryzae (strain 70-15 / ATCC MYA-4617 / FGSC 8958) OX=242507 GN=NST1 PE=3 SV=2	sp|A4R2R1|NST1_MAGO7	114	114	S	RRAKLAAKAAAEAGLSGDNLSNGVAAHSASS	18.481	18.481	AAAEAGLS(0.583)GDNLS(0.188)NGVAAHS(0.112)AS(0.044)S(0.044)S(0.03)LPK	AAAEAGLS(4.9)GDNLS(-4.9)NGVAAHS(-7.2)AS(-11)S(-11)S(-13)LPK	8	3	1.5775						124590	Identified	GO:0005737(CC:cytoplasm)				PF13945(Salt tolerance down-regulator)
A4R2R1	Stress response protein NST1	NST1	FUNCTION: May act as a negative regulator of salt tolerance. {ECO:0000250}.	143.73	1311	sp|A4R2R1|NST1_MAGO7	882	sp|A4R2R1|NST1_MAGO7 Stress response protein NST1 OS=Magnaporthe oryzae (strain 70-15 / ATCC MYA-4617 / FGSC 8958) OX=242507 GN=NST1 PE=3 SV=2	sp|A4R2R1|NST1_MAGO7	882	882	T	AGQYPAPPKAATPVHTSPGPGGLLSKGSSSQ	80.815	30.862	AAT(0.98)PVHT(0.61)S(0.406)PGPGGLLS(0.004)K	AAT(15)PVHT(1.8)S(-1.8)PGPGGLLS(-23)K	7	3	-0.043569		205630		442840			Identified	GO:0005737(CC:cytoplasm)				PF13945(Salt tolerance down-regulator)
A4R2R1	Stress response protein NST1	NST1	FUNCTION: May act as a negative regulator of salt tolerance. {ECO:0000250}.	143.73	1311	sp|A4R2R1|NST1_MAGO7	199	sp|A4R2R1|NST1_MAGO7 Stress response protein NST1 OS=Magnaporthe oryzae (strain 70-15 / ATCC MYA-4617 / FGSC 8958) OX=242507 GN=NST1 PE=3 SV=2	sp|A4R2R1|NST1_MAGO7	199	199	S	SATGSNHHAEMRRPPSPIPHASPGRASGISK	156.41	134.13	RPPS(1)PIPHAS(1)PGR	RPPS(130)PIPHAS(130)PGR	4	2	1.0504	3705500	2901700	3310700	5154800	6284200	7139900	Quantified	GO:0005737(CC:cytoplasm)				PF13945(Salt tolerance down-regulator)
A4R2R1	Stress response protein NST1	NST1	FUNCTION: May act as a negative regulator of salt tolerance. {ECO:0000250}.	143.73	1311	sp|A4R2R1|NST1_MAGO7	76	sp|A4R2R1|NST1_MAGO7 Stress response protein NST1 OS=Magnaporthe oryzae (strain 70-15 / ATCC MYA-4617 / FGSC 8958) OX=242507 GN=NST1 PE=3 SV=2	sp|A4R2R1|NST1_MAGO7	76	76	T	PPPTAGKGQPPSTAPTAPSGSNASGGEAAPT	13.153	13.153	GQPPS(0.023)T(0.023)APT(0.225)APS(0.225)GS(0.225)NAS(0.225)GGEAAPT(0.055)VNRK	GQPPS(-9.9)T(-9.9)APT(0)APS(0)GS(0)NAS(0)GGEAAPT(-6.1)VNRK	9	3	-1.4899							Identified	GO:0005737(CC:cytoplasm)				PF13945(Salt tolerance down-regulator)
A4R2R1	Stress response protein NST1	NST1	FUNCTION: May act as a negative regulator of salt tolerance. {ECO:0000250}.	143.73	1311	sp|A4R2R1|NST1_MAGO7	1025	sp|A4R2R1|NST1_MAGO7 Stress response protein NST1 OS=Magnaporthe oryzae (strain 70-15 / ATCC MYA-4617 / FGSC 8958) OX=242507 GN=NST1 PE=3 SV=2	sp|A4R2R1|NST1_MAGO7	1025	1025	S	PNMPASIFGSIPKEPSPLSSHSRQASANFDS	40.861	40.861	EPS(0.969)PLS(0.02)S(0.009)HS(0.002)R	EPS(17)PLS(-17)S(-20)HS(-26)R	3	2	0.13598		417820				708280	Identified	GO:0005737(CC:cytoplasm)				PF13945(Salt tolerance down-regulator)
A4R2R1	Stress response protein NST1	NST1	FUNCTION: May act as a negative regulator of salt tolerance. {ECO:0000250}.	143.73	1311	sp|A4R2R1|NST1_MAGO7	883	sp|A4R2R1|NST1_MAGO7 Stress response protein NST1 OS=Magnaporthe oryzae (strain 70-15 / ATCC MYA-4617 / FGSC 8958) OX=242507 GN=NST1 PE=3 SV=2	sp|A4R2R1|NST1_MAGO7	883	883	S	GQYPAPPKAATPVHTSPGPGGLLSKGSSSQG	154.48	154.48	AATPVHT(0.02)S(0.98)PGPGGLLSK	AAT(-91)PVHT(-17)S(17)PGPGGLLS(-84)K	8	2	-0.82653	516040	194070		998650	1879300	1346600	Quantified	GO:0005737(CC:cytoplasm)				PF13945(Salt tolerance down-regulator)
A4R2R1	Stress response protein NST1	NST1	FUNCTION: May act as a negative regulator of salt tolerance. {ECO:0000250}.	143.73	1311	sp|A4R2R1|NST1_MAGO7	1058	sp|A4R2R1|NST1_MAGO7 Stress response protein NST1 OS=Magnaporthe oryzae (strain 70-15 / ATCC MYA-4617 / FGSC 8958) OX=242507 GN=NST1 PE=3 SV=2	sp|A4R2R1|NST1_MAGO7	1058	1058	S	AATPIARPTPIGRPGSVVQGRRGSSDSPGRP	78.888	30.918	PGS(1)VVQGR	PGS(31)VVQGR	3	2	-0.14282		80989	90931	224640	292530	233820	Quantified	GO:0005737(CC:cytoplasm)				PF13945(Salt tolerance down-regulator)
A4R2R1	Stress response protein NST1	NST1	FUNCTION: May act as a negative regulator of salt tolerance. {ECO:0000250}.	143.73	1311	sp|A4R2R1|NST1_MAGO7	130	sp|A4R2R1|NST1_MAGO7 Stress response protein NST1 OS=Magnaporthe oryzae (strain 70-15 / ATCC MYA-4617 / FGSC 8958) OX=242507 GN=NST1 PE=3 SV=2	sp|A4R2R1|NST1_MAGO7	130	130	S	GDNLSNGVAAHSASSSLPKQPSDAGHSDNEG	25.024	23.61	AAAEAGLS(0.007)GDNLS(0.091)NGVAAHS(0.091)AS(0.216)S(0.297)S(0.297)LPK	AAAEAGLS(-16)GDNLS(-5.1)NGVAAHS(-5.1)AS(-1.4)S(0)S(0)LPK	24	3	0.85806							Identified	GO:0005737(CC:cytoplasm)				PF13945(Salt tolerance down-regulator)
A4R2R1	Stress response protein NST1	NST1	FUNCTION: May act as a negative regulator of salt tolerance. {ECO:0000250}.	143.73	1311	sp|A4R2R1|NST1_MAGO7	84	sp|A4R2R1|NST1_MAGO7 Stress response protein NST1 OS=Magnaporthe oryzae (strain 70-15 / ATCC MYA-4617 / FGSC 8958) OX=242507 GN=NST1 PE=3 SV=2	sp|A4R2R1|NST1_MAGO7	84	84	S	QPPSTAPTAPSGSNASGGEAAPTVNRKKAKR	48.833	39.124	GQPPSTAPT(0.001)APS(0.005)GS(0.032)NAS(0.916)GGEAAPT(0.045)VNR	GQPPS(-34)T(-34)APT(-32)APS(-22)GS(-15)NAS(13)GGEAAPT(-13)VNR	17	3	0.82845	137090		144180			168550	Quantified	GO:0005737(CC:cytoplasm)				PF13945(Salt tolerance down-regulator)
A4R2R1	Stress response protein NST1	NST1	FUNCTION: May act as a negative regulator of salt tolerance. {ECO:0000250}.	143.73	1311	sp|A4R2R1|NST1_MAGO7	184	sp|A4R2R1|NST1_MAGO7 Stress response protein NST1 OS=Magnaporthe oryzae (strain 70-15 / ATCC MYA-4617 / FGSC 8958) OX=242507 GN=NST1 PE=3 SV=2	sp|A4R2R1|NST1_MAGO7	184	184	S	RKSKNEDGRFMDSAGSATGSNHHAEMRRPPS	113.93	113.93	FMDSAGS(0.791)AT(0.119)GS(0.09)NHHAEMR	FMDS(-44)AGS(8.2)AT(-8.2)GS(-9.5)NHHAEMR	7	3	0.64434	145690	121040	133440	236140		304020	Quantified	GO:0005737(CC:cytoplasm)				PF13945(Salt tolerance down-regulator)
A4R2R1	Stress response protein NST1	NST1	FUNCTION: May act as a negative regulator of salt tolerance. {ECO:0000250}.	143.73	1311	sp|A4R2R1|NST1_MAGO7	188	sp|A4R2R1|NST1_MAGO7 Stress response protein NST1 OS=Magnaporthe oryzae (strain 70-15 / ATCC MYA-4617 / FGSC 8958) OX=242507 GN=NST1 PE=3 SV=2	sp|A4R2R1|NST1_MAGO7	188	188	S	NEDGRFMDSAGSATGSNHHAEMRRPPSPIPH	34.078	10.591	FMDS(0.388)AGS(0.448)AT(0.487)GS(0.677)NHHAEMR	FMDS(-1.8)AGS(-0.67)AT(0.67)GS(3.8)NHHAEMR	11	3	0.90978						223130	Identified	GO:0005737(CC:cytoplasm)				PF13945(Salt tolerance down-regulator)
A4R2R1	Stress response protein NST1	NST1	FUNCTION: May act as a negative regulator of salt tolerance. {ECO:0000250}.	143.73	1311	sp|A4R2R1|NST1_MAGO7	21	sp|A4R2R1|NST1_MAGO7 Stress response protein NST1 OS=Magnaporthe oryzae (strain 70-15 / ATCC MYA-4617 / FGSC 8958) OX=242507 GN=NST1 PE=3 SV=2	sp|A4R2R1|NST1_MAGO7	21	21	T	RQPAVASQPTSPASPTPSKGTSKYANRDGSK	24.471	24.471	RQPAVAS(0.005)QPT(0.057)S(0.085)PAS(0.343)PT(0.343)PS(0.168)K	RQPAVAS(-19)QPT(-7.8)S(-6.1)PAS(0)PT(0)PS(-3.1)K	16	3	-1.3222							Identified	GO:0005737(CC:cytoplasm)				PF13945(Salt tolerance down-regulator)
A4R2R1	Stress response protein NST1	NST1	FUNCTION: May act as a negative regulator of salt tolerance. {ECO:0000250}.	143.73	1311	sp|A4R2R1|NST1_MAGO7	822	sp|A4R2R1|NST1_MAGO7 Stress response protein NST1 OS=Magnaporthe oryzae (strain 70-15 / ATCC MYA-4617 / FGSC 8958) OX=242507 GN=NST1 PE=3 SV=2	sp|A4R2R1|NST1_MAGO7	822	822	S	QAPNPAPALPQSQQASVASPQLPTAVPALPK	23.293	23.293	QS(0.003)QAPNPAPALPQS(0.309)QQAS(0.309)VAS(0.243)PQLPT(0.135)AVPALPK	QS(-20)QAPNPAPALPQS(0)QQAS(0)VAS(-1)PQLPT(-3.6)AVPALPK	18	3	0.88849							Identified	GO:0005737(CC:cytoplasm)				PF13945(Salt tolerance down-regulator)
A4R2R1	Stress response protein NST1	NST1	FUNCTION: May act as a negative regulator of salt tolerance. {ECO:0000250}.	143.73	1311	sp|A4R2R1|NST1_MAGO7	825	sp|A4R2R1|NST1_MAGO7 Stress response protein NST1 OS=Magnaporthe oryzae (strain 70-15 / ATCC MYA-4617 / FGSC 8958) OX=242507 GN=NST1 PE=3 SV=2	sp|A4R2R1|NST1_MAGO7	825	825	S	NPAPALPQSQQASVASPQLPTAVPALPKLPT	29.291	29.291	QS(0.001)QAPNPAPALPQS(0.091)QQAS(0.165)VAS(0.578)PQLPT(0.165)AVPALPK	QS(-28)QAPNPAPALPQS(-8)QQAS(-5.5)VAS(5.5)PQLPT(-5.5)AVPALPK	21	3	1.8845	65656						Identified	GO:0005737(CC:cytoplasm)				PF13945(Salt tolerance down-regulator)
A4R2R1	Stress response protein NST1	NST1	FUNCTION: May act as a negative regulator of salt tolerance. {ECO:0000250}.	143.73	1311	sp|A4R2R1|NST1_MAGO7	1051	sp|A4R2R1|NST1_MAGO7 Stress response protein NST1 OS=Magnaporthe oryzae (strain 70-15 / ATCC MYA-4617 / FGSC 8958) OX=242507 GN=NST1 PE=3 SV=2	sp|A4R2R1|NST1_MAGO7	1051	1051	T	ANFDSPIAATPIARPTPIGRPGSVVQGRRGS	28.833	28.833	QAS(0.001)ANFDS(0.01)PIAAT(0.205)PIARPT(0.392)PIGRPGS(0.392)VVQGR	QAS(-29)ANFDS(-16)PIAAT(-2.8)PIARPT(0)PIGRPGS(0)VVQGR	19	4	-0.001731							Identified	GO:0005737(CC:cytoplasm)				PF13945(Salt tolerance down-regulator)
A4R2R1	Stress response protein NST1	NST1	FUNCTION: May act as a negative regulator of salt tolerance. {ECO:0000250}.	143.73	1311	sp|A4R2R1|NST1_MAGO7	81	sp|A4R2R1|NST1_MAGO7 Stress response protein NST1 OS=Magnaporthe oryzae (strain 70-15 / ATCC MYA-4617 / FGSC 8958) OX=242507 GN=NST1 PE=3 SV=2	sp|A4R2R1|NST1_MAGO7	81	81	S	GKGQPPSTAPTAPSGSNASGGEAAPTVNRKK	13.153	13.153	GQPPS(0.023)T(0.023)APT(0.225)APS(0.225)GS(0.225)NAS(0.225)GGEAAPT(0.055)VNRK	GQPPS(-9.9)T(-9.9)APT(0)APS(0)GS(0)NAS(0)GGEAAPT(-6.1)VNRK	14	3	-1.4899							Identified	GO:0005737(CC:cytoplasm)				PF13945(Salt tolerance down-regulator)
A4R2R1	Stress response protein NST1	NST1	FUNCTION: May act as a negative regulator of salt tolerance. {ECO:0000250}.	143.73	1311	sp|A4R2R1|NST1_MAGO7	79	sp|A4R2R1|NST1_MAGO7 Stress response protein NST1 OS=Magnaporthe oryzae (strain 70-15 / ATCC MYA-4617 / FGSC 8958) OX=242507 GN=NST1 PE=3 SV=2	sp|A4R2R1|NST1_MAGO7	79	79	S	TAGKGQPPSTAPTAPSGSNASGGEAAPTVNR	13.153	13.153	GQPPS(0.023)T(0.023)APT(0.225)APS(0.225)GS(0.225)NAS(0.225)GGEAAPT(0.055)VNRK	GQPPS(-9.9)T(-9.9)APT(0)APS(0)GS(0)NAS(0)GGEAAPT(-6.1)VNRK	12	3	-1.4899							Identified	GO:0005737(CC:cytoplasm)				PF13945(Salt tolerance down-regulator)
A4R2R1	Stress response protein NST1	NST1	FUNCTION: May act as a negative regulator of salt tolerance. {ECO:0000250}.	143.73	1311	sp|A4R2R1|NST1_MAGO7	205	sp|A4R2R1|NST1_MAGO7 Stress response protein NST1 OS=Magnaporthe oryzae (strain 70-15 / ATCC MYA-4617 / FGSC 8958) OX=242507 GN=NST1 PE=3 SV=2	sp|A4R2R1|NST1_MAGO7	205	205	S	HHAEMRRPPSPIPHASPGRASGISKEKIWNT	156.41	134.13	RPPS(1)PIPHAS(1)PGR	RPPS(130)PIPHAS(130)PGR	10	2	1.0504	3928200	2945300	3219900	4941500	5668500	6580700	Quantified	GO:0005737(CC:cytoplasm)				PF13945(Salt tolerance down-regulator)
A4R2R1	Stress response protein NST1	NST1	FUNCTION: May act as a negative regulator of salt tolerance. {ECO:0000250}.	143.73	1311	sp|A4R2R1|NST1_MAGO7	128	sp|A4R2R1|NST1_MAGO7 Stress response protein NST1 OS=Magnaporthe oryzae (strain 70-15 / ATCC MYA-4617 / FGSC 8958) OX=242507 GN=NST1 PE=3 SV=2	sp|A4R2R1|NST1_MAGO7	128	128	S	LSGDNLSNGVAAHSASSSLPKQPSDAGHSDN	25.024	25.024	AAAEAGLS(0.023)GDNLS(0.073)NGVAAHS(0.025)AS(0.293)S(0.293)S(0.293)LPK	AAAEAGLS(-11)GDNLS(-6)NGVAAHS(-11)AS(0)S(0)S(0)LPK	22	3	1.4362							Identified	GO:0005737(CC:cytoplasm)				PF13945(Salt tolerance down-regulator)
A4R2R1	Stress response protein NST1	NST1	FUNCTION: May act as a negative regulator of salt tolerance. {ECO:0000250}.	143.73	1311	sp|A4R2R1|NST1_MAGO7	1304	sp|A4R2R1|NST1_MAGO7 Stress response protein NST1 OS=Magnaporthe oryzae (strain 70-15 / ATCC MYA-4617 / FGSC 8958) OX=242507 GN=NST1 PE=3 SV=2	sp|A4R2R1|NST1_MAGO7	1304	1304	S	IGDSRTVGRSVGEIGSPIVGSRG________	153.08	150.81	SVGEIGS(1)PIVGSR	S(-120)VGEIGS(60)PIVGS(-60)R	7	2	-0.020564	683670	631380	459650	545160	179110	681770	Quantified	GO:0005737(CC:cytoplasm)				PF13945(Salt tolerance down-regulator)
A4R2Z0	Peroxin 22-like protein	MGG_02391		44.401	410	tr|A4R2Z0|A4R2Z0_MAGO7	253	tr|A4R2Z0|A4R2Z0_MAGO7 Peroxin 22-like protein OS=Magnaporthe oryzae (strain 70-15 / ATCC MYA-4617 / FGSC 8958) OX=242507 GN=MGG_02391 PE=4 SV=1	tr|A4R2Z0|A4R2Z0_MAGO7	253	253	S	KEAGADASGNLPPSLSSSFSNISHNQAQSPK	11.29	11.29	EAGADAS(0.013)GNLPPS(0.141)LS(0.141)S(0.141)S(0.141)FS(0.141)NIS(0.141)HNQAQS(0.141)PK	EAGADAS(-10)GNLPPS(0)LS(0)S(0)S(0)FS(0)NIS(0)HNQAQS(0)PK	15	3	-0.19022							Identified	GO:0016021(CC:integral component of membrane)
A4R2Z0	Peroxin 22-like protein	MGG_02391		44.401	410	tr|A4R2Z0|A4R2Z0_MAGO7	163	tr|A4R2Z0|A4R2Z0_MAGO7 Peroxin 22-like protein OS=Magnaporthe oryzae (strain 70-15 / ATCC MYA-4617 / FGSC 8958) OX=242507 GN=MGG_02391 PE=4 SV=1	tr|A4R2Z0|A4R2Z0_MAGO7	163	163	T	AAIREEDKNAYADHETWSEEADAKKKDKGSS	141.84	141.84	NAYADHET(0.5)WS(0.5)EEADAK	NAY(-100)ADHET(0)WS(0)EEADAK	8	2	-0.63926	646890						Identified	GO:0016021(CC:integral component of membrane)
A4R2Z0	Peroxin 22-like protein	MGG_02391		44.401	410	tr|A4R2Z0|A4R2Z0_MAGO7	118	tr|A4R2Z0|A4R2Z0_MAGO7 Peroxin 22-like protein OS=Magnaporthe oryzae (strain 70-15 / ATCC MYA-4617 / FGSC 8958) OX=242507 GN=MGG_02391 PE=4 SV=1	tr|A4R2Z0|A4R2Z0_MAGO7	118	118	T	GVGGWGTRMSGALRRTPSPQQFLDSAGKTVA	136.99	136.99	T(1)PS(1)PQQFLDSAGK	T(130)PS(120)PQQFLDS(-120)AGK	1	2	-0.15193	230320	376700	1693500	2357900		786390	Quantified	GO:0016021(CC:integral component of membrane)
A4R2Z0	Peroxin 22-like protein	MGG_02391		44.401	410	tr|A4R2Z0|A4R2Z0_MAGO7	266	tr|A4R2Z0|A4R2Z0_MAGO7 Peroxin 22-like protein OS=Magnaporthe oryzae (strain 70-15 / ATCC MYA-4617 / FGSC 8958) OX=242507 GN=MGG_02391 PE=4 SV=1	tr|A4R2Z0|A4R2Z0_MAGO7	266	266	S	SLSSSFSNISHNQAQSPKEEKTPLQAATASS	175.62	154.78	EAGADASGNLPPSLSSSFSNIS(0.001)HNQAQS(0.998)PK	EAGADAS(-120)GNLPPS(-65)LS(-57)S(-53)S(-45)FS(-37)NIS(-28)HNQAQS(28)PK	28	3	-0.18089	1668700	1459900	1805700		1342300	1203500	Quantified	GO:0016021(CC:integral component of membrane)
A4R2Z0	Peroxin 22-like protein	MGG_02391		44.401	410	tr|A4R2Z0|A4R2Z0_MAGO7	363	tr|A4R2Z0|A4R2Z0_MAGO7 Peroxin 22-like protein OS=Magnaporthe oryzae (strain 70-15 / ATCC MYA-4617 / FGSC 8958) OX=242507 GN=MGG_02391 PE=4 SV=1	tr|A4R2Z0|A4R2Z0_MAGO7	363	363	S	ILVVGADSGSGGLADSESEVERPSKDVKKWW	83.358	83.358	EIILVVGADS(0.043)GS(0.061)GGLADS(0.857)ES(0.037)EVERPS(0.003)K	EIILVVGADS(-13)GS(-11)GGLADS(11)ES(-14)EVERPS(-25)K	18	3	0.96224			822900				Identified	GO:0016021(CC:integral component of membrane)
A4R2Z0	Peroxin 22-like protein	MGG_02391		44.401	410	tr|A4R2Z0|A4R2Z0_MAGO7	251	tr|A4R2Z0|A4R2Z0_MAGO7 Peroxin 22-like protein OS=Magnaporthe oryzae (strain 70-15 / ATCC MYA-4617 / FGSC 8958) OX=242507 GN=MGG_02391 PE=4 SV=1	tr|A4R2Z0|A4R2Z0_MAGO7	251	251	S	GLKEAGADASGNLPPSLSSSFSNISHNQAQS	11.29	11.29	EAGADAS(0.013)GNLPPS(0.141)LS(0.141)S(0.141)S(0.141)FS(0.141)NIS(0.141)HNQAQS(0.141)PK	EAGADAS(-10)GNLPPS(0)LS(0)S(0)S(0)FS(0)NIS(0)HNQAQS(0)PK	13	3	-0.19022							Identified	GO:0016021(CC:integral component of membrane)
A4R2Z0	Peroxin 22-like protein	MGG_02391		44.401	410	tr|A4R2Z0|A4R2Z0_MAGO7	357	tr|A4R2Z0|A4R2Z0_MAGO7 Peroxin 22-like protein OS=Magnaporthe oryzae (strain 70-15 / ATCC MYA-4617 / FGSC 8958) OX=242507 GN=MGG_02391 PE=4 SV=1	tr|A4R2Z0|A4R2Z0_MAGO7	357	357	S	WLNKEIILVVGADSGSGGLADSESEVERPSK	61.211	61.211	EIILVVGADS(0.165)GS(0.39)GGLADS(0.305)ES(0.13)EVERPS(0.011)K	EIILVVGADS(-3.7)GS(1.1)GGLADS(-1.1)ES(-4.8)EVERPS(-16)K	12	3	0.69058							Identified	GO:0016021(CC:integral component of membrane)
A4R2Z0	Peroxin 22-like protein	MGG_02391		44.401	410	tr|A4R2Z0|A4R2Z0_MAGO7	165	tr|A4R2Z0|A4R2Z0_MAGO7 Peroxin 22-like protein OS=Magnaporthe oryzae (strain 70-15 / ATCC MYA-4617 / FGSC 8958) OX=242507 GN=MGG_02391 PE=4 SV=1	tr|A4R2Z0|A4R2Z0_MAGO7	165	165	S	IREEDKNAYADHETWSEEADAKKKDKGSSSK	307.07	277.91	EEDKNAYADHET(0.002)WS(0.998)EEADAK	EEDKNAY(-140)ADHET(-26)WS(26)EEADAK	14	3	1.5875	1774900	1766600	1881000	1748200	976040	3331100	Quantified	GO:0016021(CC:integral component of membrane)
A4R2Z0	Peroxin 22-like protein	MGG_02391		44.401	410	tr|A4R2Z0|A4R2Z0_MAGO7	365	tr|A4R2Z0|A4R2Z0_MAGO7 Peroxin 22-like protein OS=Magnaporthe oryzae (strain 70-15 / ATCC MYA-4617 / FGSC 8958) OX=242507 GN=MGG_02391 PE=4 SV=1	tr|A4R2Z0|A4R2Z0_MAGO7	365	365	S	VVGADSGSGGLADSESEVERPSKDVKKWWQR	70.168	70.168	EIILVVGADS(0.076)GS(0.199)GGLADS(0.13)ES(0.36)EVERPS(0.235)K	EIILVVGADS(-6.7)GS(-2.6)GGLADS(-4.4)ES(1.9)EVERPS(-1.9)K	20	3	-0.51631							Identified	GO:0016021(CC:integral component of membrane)
A4R2Z0	Peroxin 22-like protein	MGG_02391		44.401	410	tr|A4R2Z0|A4R2Z0_MAGO7	158	tr|A4R2Z0|A4R2Z0_MAGO7 Peroxin 22-like protein OS=Magnaporthe oryzae (strain 70-15 / ATCC MYA-4617 / FGSC 8958) OX=242507 GN=MGG_02391 PE=4 SV=1	tr|A4R2Z0|A4R2Z0_MAGO7	158	158	Y	VGSALAAIREEDKNAYADHETWSEEADAKKK	14.004	14.004	EEDKNAY(0.455)ADHET(0.336)WS(0.209)EEADAK	EEDKNAY(1.3)ADHET(-1.3)WS(-3.4)EEADAK	7	3	1.4315							Identified	GO:0016021(CC:integral component of membrane)
A4R2Z0	Peroxin 22-like protein	MGG_02391		44.401	410	tr|A4R2Z0|A4R2Z0_MAGO7	255	tr|A4R2Z0|A4R2Z0_MAGO7 Peroxin 22-like protein OS=Magnaporthe oryzae (strain 70-15 / ATCC MYA-4617 / FGSC 8958) OX=242507 GN=MGG_02391 PE=4 SV=1	tr|A4R2Z0|A4R2Z0_MAGO7	255	255	S	AGADASGNLPPSLSSSFSNISHNQAQSPKEE	17.992	17.992	EAGADAS(0.004)GNLPPS(0.092)LS(0.092)S(0.163)S(0.163)FS(0.163)NIS(0.163)HNQAQS(0.163)PK	EAGADAS(-16)GNLPPS(-2.5)LS(-2.5)S(0)S(0)FS(0)NIS(0)HNQAQS(0)PK	17	3	0.49204							Identified	GO:0016021(CC:integral component of membrane)
A4R2Z0	Peroxin 22-like protein	MGG_02391		44.401	410	tr|A4R2Z0|A4R2Z0_MAGO7	120	tr|A4R2Z0|A4R2Z0_MAGO7 Peroxin 22-like protein OS=Magnaporthe oryzae (strain 70-15 / ATCC MYA-4617 / FGSC 8958) OX=242507 GN=MGG_02391 PE=4 SV=1	tr|A4R2Z0|A4R2Z0_MAGO7	120	120	S	GGWGTRMSGALRRTPSPQQFLDSAGKTVAAG	182.22	136.99	T(1)PS(1)PQQFLDSAGK	T(130)PS(120)PQQFLDS(-120)AGK	3	2	-0.15193	1881100	1626500	1944100	1950000	1311200	3131400	Quantified	GO:0016021(CC:integral component of membrane)
A4R2Z0	Peroxin 22-like protein	MGG_02391		44.401	410	tr|A4R2Z0|A4R2Z0_MAGO7	254	tr|A4R2Z0|A4R2Z0_MAGO7 Peroxin 22-like protein OS=Magnaporthe oryzae (strain 70-15 / ATCC MYA-4617 / FGSC 8958) OX=242507 GN=MGG_02391 PE=4 SV=1	tr|A4R2Z0|A4R2Z0_MAGO7	254	254	S	EAGADASGNLPPSLSSSFSNISHNQAQSPKE	17.992	17.992	EAGADAS(0.004)GNLPPS(0.092)LS(0.092)S(0.163)S(0.163)FS(0.163)NIS(0.163)HNQAQS(0.163)PK	EAGADAS(-16)GNLPPS(-2.5)LS(-2.5)S(0)S(0)FS(0)NIS(0)HNQAQS(0)PK	16	3	0.49204							Identified	GO:0016021(CC:integral component of membrane)
A4R2Z0	Peroxin 22-like protein	MGG_02391		44.401	410	tr|A4R2Z0|A4R2Z0_MAGO7	257	tr|A4R2Z0|A4R2Z0_MAGO7 Peroxin 22-like protein OS=Magnaporthe oryzae (strain 70-15 / ATCC MYA-4617 / FGSC 8958) OX=242507 GN=MGG_02391 PE=4 SV=1	tr|A4R2Z0|A4R2Z0_MAGO7	257	257	S	ADASGNLPPSLSSSFSNISHNQAQSPKEEKT	17.992	17.992	EAGADAS(0.004)GNLPPS(0.092)LS(0.092)S(0.163)S(0.163)FS(0.163)NIS(0.163)HNQAQS(0.163)PK	EAGADAS(-16)GNLPPS(-2.5)LS(-2.5)S(0)S(0)FS(0)NIS(0)HNQAQS(0)PK	19	3	0.49204							Identified	GO:0016021(CC:integral component of membrane)
A4R2Z0	Peroxin 22-like protein	MGG_02391		44.401	410	tr|A4R2Z0|A4R2Z0_MAGO7	260	tr|A4R2Z0|A4R2Z0_MAGO7 Peroxin 22-like protein OS=Magnaporthe oryzae (strain 70-15 / ATCC MYA-4617 / FGSC 8958) OX=242507 GN=MGG_02391 PE=4 SV=1	tr|A4R2Z0|A4R2Z0_MAGO7	260	260	S	SGNLPPSLSSSFSNISHNQAQSPKEEKTPLQ	122.61	122.61	EAGADASGNLPPSLS(0.005)S(0.171)S(0.171)FS(0.171)NIS(0.449)HNQAQS(0.033)PK	EAGADAS(-85)GNLPPS(-34)LS(-20)S(-4.2)S(-4.2)FS(-4.2)NIS(4.2)HNQAQS(-11)PK	22	3	-0.19287							Identified	GO:0016021(CC:integral component of membrane)
A4R3M4	Nuclear distribution protein PAC1	PAC1	FUNCTION: Positively regulates the activity of the minus-end directed microtubule motor protein dynein. May enhance dynein-mediated microtubule sliding by targeting dynein to the microtubule plus end. Required for nuclear migration during vegetative growth as well as development. Required for retrograde early endosome (EE) transport from the hyphal tip. Required for localization of dynein to the …	50.782	461	sp|A4R3M4|LIS1_MAGO7	427	sp|A4R3M4|LIS1_MAGO7 Nuclear distribution protein PAC1 OS=Magnaporthe oryzae (strain 70-15 / ATCC MYA-4617 / FGSC 8958) OX=242507 GN=PAC1 PE=3 SV=3	sp|A4R3M4|LIS1_MAGO7	427	427	S	APGVVMDAPAEADGQSNGTPRKKTEAAPAVR	91.032	17.238	WAPGVVMDAPAEADGQS(0.5)NGT(0.5)PR	WAPGVVMDAPAEADGQS(0)NGT(0)PR	17	2	1.7316			40703				Identified	GO:0051301(BP:cell division);GO:0000132(BP:establishment of mitotic spindle orientation);GO:0051012(BP:microtubule sliding);GO:0005623(CC:cell);GO:0005737(CC:cytoplasm);GO:0005874(CC:microtubule);GO:0005875(CC:microtubule associated complex);GO:0000922(CC:spindle pole);GO:0070840(MF:dynein complex binding)	K16794(NA)	ko00565(Ether lipid metabolism)		PF00400(WD domain, G-beta repeat)
A4R3M4	Nuclear distribution protein PAC1	PAC1	FUNCTION: Positively regulates the activity of the minus-end directed microtubule motor protein dynein. May enhance dynein-mediated microtubule sliding by targeting dynein to the microtubule plus end. Required for nuclear migration during vegetative growth as well as development. Required for retrograde early endosome (EE) transport from the hyphal tip. Required for localization of dynein to the …	50.782	461	sp|A4R3M4|LIS1_MAGO7	430	sp|A4R3M4|LIS1_MAGO7 Nuclear distribution protein PAC1 OS=Magnaporthe oryzae (strain 70-15 / ATCC MYA-4617 / FGSC 8958) OX=242507 GN=PAC1 PE=3 SV=3	sp|A4R3M4|LIS1_MAGO7	430	430	T	VVMDAPAEADGQSNGTPRKKTEAAPAVRIRC	106.79	106.79	WAPGVVMDAPAEADGQS(0.051)NGT(0.949)PR	WAPGVVMDAPAEADGQS(-13)NGT(13)PR	20	2	-0.76868	717720	599630	641850	501870	193400		Quantified	GO:0051301(BP:cell division);GO:0000132(BP:establishment of mitotic spindle orientation);GO:0051012(BP:microtubule sliding);GO:0005623(CC:cell);GO:0005737(CC:cytoplasm);GO:0005874(CC:microtubule);GO:0005875(CC:microtubule associated complex);GO:0000922(CC:spindle pole);GO:0070840(MF:dynein complex binding)	K16794(NA)	ko00565(Ether lipid metabolism)		PF00400(WD domain, G-beta repeat)
A4R4R3	Topoisomerase 1-associated factor 1	TOF1	FUNCTION: Forms a fork protection complex (FPC) with CSM3 and which is required for chromosome segregation during meiosis and DNA damage repair. FPC coordinates leading and lagging strand synthesis and moves with the replication fork. FPC stabilizes replication forks in a configuration that is recognized by replication checkpoint sensors (By similarity). {ECO:0000250}.	137.3	1214	sp|A4R4R3|TOF1_MAGO7	1190	sp|A4R4R3|TOF1_MAGO7 Topoisomerase 1-associated factor 1 OS=Magnaporthe oryzae (strain 70-15 / ATCC MYA-4617 / FGSC 8958) OX=242507 GN=TOF1 PE=3 SV=1	sp|A4R4R3|TOF1_MAGO7	1190	1190	T	TDVEMANDDDHDEEDTPVKAPTQRRPRAKAG	81.449	62.804	TTDVEMANDDDHDEEDT(0.985)PVKAPT(0.015)QR	T(-60)T(-60)DVEMANDDDHDEEDT(18)PVKAPT(-18)QR	17	3	0.38181	283270	308270	323340	490140	468860	652350	Quantified	GO:0006281(BP:DNA repair);GO:0051321(BP:meiotic cell cycle);GO:0008156(BP:negative regulation of DNA replication);GO:0005634(CC:nucleus)				PF05029(Timeless protein C terminal region);PF04821(Timeless protein)
A4R4R3	Topoisomerase 1-associated factor 1	TOF1	FUNCTION: Forms a fork protection complex (FPC) with CSM3 and which is required for chromosome segregation during meiosis and DNA damage repair. FPC coordinates leading and lagging strand synthesis and moves with the replication fork. FPC stabilizes replication forks in a configuration that is recognized by replication checkpoint sensors (By similarity). {ECO:0000250}.	137.3	1214	sp|A4R4R3|TOF1_MAGO7	1101	sp|A4R4R3|TOF1_MAGO7 Topoisomerase 1-associated factor 1 OS=Magnaporthe oryzae (strain 70-15 / ATCC MYA-4617 / FGSC 8958) OX=242507 GN=TOF1 PE=3 SV=1	sp|A4R4R3|TOF1_MAGO7	1101	1101	S	VAGDEDDRDGGSDGGSEDAGTPARDAPETKP	66.553	66.553	SESVAGDEDDRDGGS(0.098)DGGS(0.873)EDAGT(0.029)PAR	S(-64)ES(-59)VAGDEDDRDGGS(-9.5)DGGS(9.5)EDAGT(-15)PAR	19	3	0.89496					37795	59486	Quantified	GO:0006281(BP:DNA repair);GO:0051321(BP:meiotic cell cycle);GO:0008156(BP:negative regulation of DNA replication);GO:0005634(CC:nucleus)				PF05029(Timeless protein C terminal region);PF04821(Timeless protein)
A4R4R3	Topoisomerase 1-associated factor 1	TOF1	FUNCTION: Forms a fork protection complex (FPC) with CSM3 and which is required for chromosome segregation during meiosis and DNA damage repair. FPC coordinates leading and lagging strand synthesis and moves with the replication fork. FPC stabilizes replication forks in a configuration that is recognized by replication checkpoint sensors (By similarity). {ECO:0000250}.	137.3	1214	sp|A4R4R3|TOF1_MAGO7	590	sp|A4R4R3|TOF1_MAGO7 Topoisomerase 1-associated factor 1 OS=Magnaporthe oryzae (strain 70-15 / ATCC MYA-4617 / FGSC 8958) OX=242507 GN=TOF1 PE=3 SV=1	sp|A4R4R3|TOF1_MAGO7	590	590	S	DGDPVDDTRIDDGDDSANDEASAERTSRERK	249.72	249.72	IDDGDDS(1)ANDEASAER	IDDGDDS(160)ANDEAS(-160)AER	7	2	0.53837	93565	110490	320690	322700	464550	391950	Quantified	GO:0006281(BP:DNA repair);GO:0051321(BP:meiotic cell cycle);GO:0008156(BP:negative regulation of DNA replication);GO:0005634(CC:nucleus)				PF05029(Timeless protein C terminal region);PF04821(Timeless protein)
A4R4R3	Topoisomerase 1-associated factor 1	TOF1	FUNCTION: Forms a fork protection complex (FPC) with CSM3 and which is required for chromosome segregation during meiosis and DNA damage repair. FPC coordinates leading and lagging strand synthesis and moves with the replication fork. FPC stabilizes replication forks in a configuration that is recognized by replication checkpoint sensors (By similarity). {ECO:0000250}.	137.3	1214	sp|A4R4R3|TOF1_MAGO7	970	sp|A4R4R3|TOF1_MAGO7 Topoisomerase 1-associated factor 1 OS=Magnaporthe oryzae (strain 70-15 / ATCC MYA-4617 / FGSC 8958) OX=242507 GN=TOF1 PE=3 SV=1	sp|A4R4R3|TOF1_MAGO7	970	970	S	KSDVRPKKKLTRRKRSPGQELTDEQQDEKAR	170.95	170.95	S(1)PGQELTDEQQDEK	S(140)PGQELT(-140)DEQQDEK	1	2	1.3373	299420	256280	249330		616200	471070	Quantified	GO:0006281(BP:DNA repair);GO:0051321(BP:meiotic cell cycle);GO:0008156(BP:negative regulation of DNA replication);GO:0005634(CC:nucleus)				PF05029(Timeless protein C terminal region);PF04821(Timeless protein)
A4R4R3	Topoisomerase 1-associated factor 1	TOF1	FUNCTION: Forms a fork protection complex (FPC) with CSM3 and which is required for chromosome segregation during meiosis and DNA damage repair. FPC coordinates leading and lagging strand synthesis and moves with the replication fork. FPC stabilizes replication forks in a configuration that is recognized by replication checkpoint sensors (By similarity). {ECO:0000250}.	137.3	1214	sp|A4R4R3|TOF1_MAGO7	1064	sp|A4R4R3|TOF1_MAGO7 Topoisomerase 1-associated factor 1 OS=Magnaporthe oryzae (strain 70-15 / ATCC MYA-4617 / FGSC 8958) OX=242507 GN=TOF1 PE=3 SV=1	sp|A4R4R3|TOF1_MAGO7	1064	1064	S	AAGKTTKVPVLLSDESGGEDSVAAAERSKRR	104	104	VPVLLS(0.001)DES(0.998)GGEDSVAAAER	VPVLLS(-28)DES(28)GGEDS(-43)VAAAER	9	2	-0.36733		593390	581820	602290	535730	1078900	Quantified	GO:0006281(BP:DNA repair);GO:0051321(BP:meiotic cell cycle);GO:0008156(BP:negative regulation of DNA replication);GO:0005634(CC:nucleus)				PF05029(Timeless protein C terminal region);PF04821(Timeless protein)
A4R4R3	Topoisomerase 1-associated factor 1	TOF1	FUNCTION: Forms a fork protection complex (FPC) with CSM3 and which is required for chromosome segregation during meiosis and DNA damage repair. FPC coordinates leading and lagging strand synthesis and moves with the replication fork. FPC stabilizes replication forks in a configuration that is recognized by replication checkpoint sensors (By similarity). {ECO:0000250}.	137.3	1214	sp|A4R4R3|TOF1_MAGO7	1167	sp|A4R4R3|TOF1_MAGO7 Topoisomerase 1-associated factor 1 OS=Magnaporthe oryzae (strain 70-15 / ATCC MYA-4617 / FGSC 8958) OX=242507 GN=TOF1 PE=3 SV=1	sp|A4R4R3|TOF1_MAGO7	1167	1167	S	SAAEDAMETDETPLSSSPHKTKTTDVEMAND	53.967	53.967	SAAEDAMETDET(0.001)PLS(0.011)S(0.494)S(0.494)PHK	S(-54)AAEDAMET(-42)DET(-26)PLS(-16)S(0)S(0)PHK	16	3	3.0641							Identified	GO:0006281(BP:DNA repair);GO:0051321(BP:meiotic cell cycle);GO:0008156(BP:negative regulation of DNA replication);GO:0005634(CC:nucleus)				PF05029(Timeless protein C terminal region);PF04821(Timeless protein)
A4R4R3	Topoisomerase 1-associated factor 1	TOF1	FUNCTION: Forms a fork protection complex (FPC) with CSM3 and which is required for chromosome segregation during meiosis and DNA damage repair. FPC coordinates leading and lagging strand synthesis and moves with the replication fork. FPC stabilizes replication forks in a configuration that is recognized by replication checkpoint sensors (By similarity). {ECO:0000250}.	137.3	1214	sp|A4R4R3|TOF1_MAGO7	1160	sp|A4R4R3|TOF1_MAGO7 Topoisomerase 1-associated factor 1 OS=Magnaporthe oryzae (strain 70-15 / ATCC MYA-4617 / FGSC 8958) OX=242507 GN=TOF1 PE=3 SV=1	sp|A4R4R3|TOF1_MAGO7	1160	1160	T	RGQSSQRSAAEDAMETDETPLSSSPHKTKTT	25.922	25.922	S(0.001)AAEDAMET(0.352)DET(0.352)PLS(0.169)S(0.083)S(0.042)PHK	S(-24)AAEDAMET(0)DET(0)PLS(-3.2)S(-6.3)S(-9.2)PHK	9	3	4.251							Identified	GO:0006281(BP:DNA repair);GO:0051321(BP:meiotic cell cycle);GO:0008156(BP:negative regulation of DNA replication);GO:0005634(CC:nucleus)				PF05029(Timeless protein C terminal region);PF04821(Timeless protein)
A4R4R3	Topoisomerase 1-associated factor 1	TOF1	FUNCTION: Forms a fork protection complex (FPC) with CSM3 and which is required for chromosome segregation during meiosis and DNA damage repair. FPC coordinates leading and lagging strand synthesis and moves with the replication fork. FPC stabilizes replication forks in a configuration that is recognized by replication checkpoint sensors (By similarity). {ECO:0000250}.	137.3	1214	sp|A4R4R3|TOF1_MAGO7	1168	sp|A4R4R3|TOF1_MAGO7 Topoisomerase 1-associated factor 1 OS=Magnaporthe oryzae (strain 70-15 / ATCC MYA-4617 / FGSC 8958) OX=242507 GN=TOF1 PE=3 SV=1	sp|A4R4R3|TOF1_MAGO7	1168	1168	S	AAEDAMETDETPLSSSPHKTKTTDVEMANDD	109.16	71.912	SAAEDAMETDETPLS(0.031)S(0.076)S(0.893)PHK	S(-72)AAEDAMET(-60)DET(-38)PLS(-15)S(-11)S(11)PHK	17	2	-1.9973	296350	211810	231620		389620	572280	Quantified	GO:0006281(BP:DNA repair);GO:0051321(BP:meiotic cell cycle);GO:0008156(BP:negative regulation of DNA replication);GO:0005634(CC:nucleus)				PF05029(Timeless protein C terminal region);PF04821(Timeless protein)
A4R4R3	Topoisomerase 1-associated factor 1	TOF1	FUNCTION: Forms a fork protection complex (FPC) with CSM3 and which is required for chromosome segregation during meiosis and DNA damage repair. FPC coordinates leading and lagging strand synthesis and moves with the replication fork. FPC stabilizes replication forks in a configuration that is recognized by replication checkpoint sensors (By similarity). {ECO:0000250}.	137.3	1214	sp|A4R4R3|TOF1_MAGO7	1006	sp|A4R4R3|TOF1_MAGO7 Topoisomerase 1-associated factor 1 OS=Magnaporthe oryzae (strain 70-15 / ATCC MYA-4617 / FGSC 8958) OX=242507 GN=TOF1 PE=3 SV=1	sp|A4R4R3|TOF1_MAGO7	1006	1006	S	DLEKQRKIKSAARVHSSDEESDQEADAAFFA	53.44	53.44	VHS(0.557)S(0.198)DEES(0.245)DQEADAAFFAR	VHS(3.6)S(-4.5)DEES(-3.6)DQEADAAFFAR	3	3	1.6657				22667			Identified	GO:0006281(BP:DNA repair);GO:0051321(BP:meiotic cell cycle);GO:0008156(BP:negative regulation of DNA replication);GO:0005634(CC:nucleus)				PF05029(Timeless protein C terminal region);PF04821(Timeless protein)
A4R4R3	Topoisomerase 1-associated factor 1	TOF1	FUNCTION: Forms a fork protection complex (FPC) with CSM3 and which is required for chromosome segregation during meiosis and DNA damage repair. FPC coordinates leading and lagging strand synthesis and moves with the replication fork. FPC stabilizes replication forks in a configuration that is recognized by replication checkpoint sensors (By similarity). {ECO:0000250}.	137.3	1214	sp|A4R4R3|TOF1_MAGO7	1011	sp|A4R4R3|TOF1_MAGO7 Topoisomerase 1-associated factor 1 OS=Magnaporthe oryzae (strain 70-15 / ATCC MYA-4617 / FGSC 8958) OX=242507 GN=TOF1 PE=3 SV=1	sp|A4R4R3|TOF1_MAGO7	1011	1011	S	RKIKSAARVHSSDEESDQEADAAFFAREKER	51.785	51.785	VHS(0.206)S(0.076)DEES(0.718)DQEADAAFFAR	VHS(-5.4)S(-9.8)DEES(5.4)DQEADAAFFAR	8	3	0.28238			39421		23375		Identified	GO:0006281(BP:DNA repair);GO:0051321(BP:meiotic cell cycle);GO:0008156(BP:negative regulation of DNA replication);GO:0005634(CC:nucleus)				PF05029(Timeless protein C terminal region);PF04821(Timeless protein)
A4R4R3	Topoisomerase 1-associated factor 1	TOF1	FUNCTION: Forms a fork protection complex (FPC) with CSM3 and which is required for chromosome segregation during meiosis and DNA damage repair. FPC coordinates leading and lagging strand synthesis and moves with the replication fork. FPC stabilizes replication forks in a configuration that is recognized by replication checkpoint sensors (By similarity). {ECO:0000250}.	137.3	1214	sp|A4R4R3|TOF1_MAGO7	1097	sp|A4R4R3|TOF1_MAGO7 Topoisomerase 1-associated factor 1 OS=Magnaporthe oryzae (strain 70-15 / ATCC MYA-4617 / FGSC 8958) OX=242507 GN=TOF1 PE=3 SV=1	sp|A4R4R3|TOF1_MAGO7	1097	1097	S	KSESVAGDEDDRDGGSDGGSEDAGTPARDAP	18.481	18.481	S(0.048)ES(0.057)VAGDEDDRDGGS(0.807)DGGS(0.719)EDAGT(0.369)PAR	S(-16)ES(-15)VAGDEDDRDGGS(6.4)DGGS(4.1)EDAGT(-4.1)PAR	15	3	0.46271					37795		Identified	GO:0006281(BP:DNA repair);GO:0051321(BP:meiotic cell cycle);GO:0008156(BP:negative regulation of DNA replication);GO:0005634(CC:nucleus)				PF05029(Timeless protein C terminal region);PF04821(Timeless protein)
A4R4R3	Topoisomerase 1-associated factor 1	TOF1	FUNCTION: Forms a fork protection complex (FPC) with CSM3 and which is required for chromosome segregation during meiosis and DNA damage repair. FPC coordinates leading and lagging strand synthesis and moves with the replication fork. FPC stabilizes replication forks in a configuration that is recognized by replication checkpoint sensors (By similarity). {ECO:0000250}.	137.3	1214	sp|A4R4R3|TOF1_MAGO7	1061	sp|A4R4R3|TOF1_MAGO7 Topoisomerase 1-associated factor 1 OS=Magnaporthe oryzae (strain 70-15 / ATCC MYA-4617 / FGSC 8958) OX=242507 GN=TOF1 PE=3 SV=1	sp|A4R4R3|TOF1_MAGO7	1061	1061	S	AEKAAGKTTKVPVLLSDESGGEDSVAAAERS	47.27	47.27	VPVLLS(0.998)DES(0.99)GGEDS(0.012)VAAAER	VPVLLS(28)DES(20)GGEDS(-20)VAAAER	6	2	2.6587				92380		81069	Quantified	GO:0006281(BP:DNA repair);GO:0051321(BP:meiotic cell cycle);GO:0008156(BP:negative regulation of DNA replication);GO:0005634(CC:nucleus)				PF05029(Timeless protein C terminal region);PF04821(Timeless protein)
A4R4R3	Topoisomerase 1-associated factor 1	TOF1	FUNCTION: Forms a fork protection complex (FPC) with CSM3 and which is required for chromosome segregation during meiosis and DNA damage repair. FPC coordinates leading and lagging strand synthesis and moves with the replication fork. FPC stabilizes replication forks in a configuration that is recognized by replication checkpoint sensors (By similarity). {ECO:0000250}.	137.3	1214	sp|A4R4R3|TOF1_MAGO7	1163	sp|A4R4R3|TOF1_MAGO7 Topoisomerase 1-associated factor 1 OS=Magnaporthe oryzae (strain 70-15 / ATCC MYA-4617 / FGSC 8958) OX=242507 GN=TOF1 PE=3 SV=1	sp|A4R4R3|TOF1_MAGO7	1163	1163	T	SSQRSAAEDAMETDETPLSSSPHKTKTTDVE	25.922	25.922	S(0.001)AAEDAMET(0.352)DET(0.352)PLS(0.169)S(0.083)S(0.042)PHK	S(-24)AAEDAMET(0)DET(0)PLS(-3.2)S(-6.3)S(-9.2)PHK	12	3	4.251							Identified	GO:0006281(BP:DNA repair);GO:0051321(BP:meiotic cell cycle);GO:0008156(BP:negative regulation of DNA replication);GO:0005634(CC:nucleus)				PF05029(Timeless protein C terminal region);PF04821(Timeless protein)
A4R4R3	Topoisomerase 1-associated factor 1	TOF1	FUNCTION: Forms a fork protection complex (FPC) with CSM3 and which is required for chromosome segregation during meiosis and DNA damage repair. FPC coordinates leading and lagging strand synthesis and moves with the replication fork. FPC stabilizes replication forks in a configuration that is recognized by replication checkpoint sensors (By similarity). {ECO:0000250}.	137.3	1214	sp|A4R4R3|TOF1_MAGO7	1131	sp|A4R4R3|TOF1_MAGO7 Topoisomerase 1-associated factor 1 OS=Magnaporthe oryzae (strain 70-15 / ATCC MYA-4617 / FGSC 8958) OX=242507 GN=TOF1 PE=3 SV=1	sp|A4R4R3|TOF1_MAGO7	1131	1131	S	PLPKRRKKATAFVVSSDEEDSGDEAPANTRG	62.711	62.711	ATAFVVS(0.237)S(0.763)DEEDS(0.999)GDEAPANTR	AT(-33)AFVVS(-5.1)S(5.1)DEEDS(31)GDEAPANT(-33)R	8	2	0.24449					91509	301640	Quantified	GO:0006281(BP:DNA repair);GO:0051321(BP:meiotic cell cycle);GO:0008156(BP:negative regulation of DNA replication);GO:0005634(CC:nucleus)				PF05029(Timeless protein C terminal region);PF04821(Timeless protein)
A4R4R3	Topoisomerase 1-associated factor 1	TOF1	FUNCTION: Forms a fork protection complex (FPC) with CSM3 and which is required for chromosome segregation during meiosis and DNA damage repair. FPC coordinates leading and lagging strand synthesis and moves with the replication fork. FPC stabilizes replication forks in a configuration that is recognized by replication checkpoint sensors (By similarity). {ECO:0000250}.	137.3	1214	sp|A4R4R3|TOF1_MAGO7	1136	sp|A4R4R3|TOF1_MAGO7 Topoisomerase 1-associated factor 1 OS=Magnaporthe oryzae (strain 70-15 / ATCC MYA-4617 / FGSC 8958) OX=242507 GN=TOF1 PE=3 SV=1	sp|A4R4R3|TOF1_MAGO7	1136	1136	S	RKKATAFVVSSDEEDSGDEAPANTRGQSSQR	136.99	62.711	ATAFVVS(0.237)S(0.763)DEEDS(0.999)GDEAPANTR	AT(-33)AFVVS(-5.1)S(5.1)DEEDS(31)GDEAPANT(-33)R	13	2	0.24449	115210	268830	345460	131790	91509	937660	Quantified	GO:0006281(BP:DNA repair);GO:0051321(BP:meiotic cell cycle);GO:0008156(BP:negative regulation of DNA replication);GO:0005634(CC:nucleus)				PF05029(Timeless protein C terminal region);PF04821(Timeless protein)
A4R4R3	Topoisomerase 1-associated factor 1	TOF1	FUNCTION: Forms a fork protection complex (FPC) with CSM3 and which is required for chromosome segregation during meiosis and DNA damage repair. FPC coordinates leading and lagging strand synthesis and moves with the replication fork. FPC stabilizes replication forks in a configuration that is recognized by replication checkpoint sensors (By similarity). {ECO:0000250}.	137.3	1214	sp|A4R4R3|TOF1_MAGO7	1166	sp|A4R4R3|TOF1_MAGO7 Topoisomerase 1-associated factor 1 OS=Magnaporthe oryzae (strain 70-15 / ATCC MYA-4617 / FGSC 8958) OX=242507 GN=TOF1 PE=3 SV=1	sp|A4R4R3|TOF1_MAGO7	1166	1166	S	RSAAEDAMETDETPLSSSPHKTKTTDVEMAN	25.185	19.51	S(0.006)AAEDAMET(0.01)DET(0.07)PLS(0.447)S(0.233)S(0.233)PHK	S(-19)AAEDAMET(-16)DET(-8)PLS(2.8)S(-2.8)S(-2.8)PHK	15	3	-0.64109							Identified	GO:0006281(BP:DNA repair);GO:0051321(BP:meiotic cell cycle);GO:0008156(BP:negative regulation of DNA replication);GO:0005634(CC:nucleus)				PF05029(Timeless protein C terminal region);PF04821(Timeless protein)
A4R596	Vacuolar membrane-associated protein IML1	IML1		209.93	1874	sp|A4R596|IML1_MAGO7	554	sp|A4R596|IML1_MAGO7 Vacuolar membrane-associated protein IML1 OS=Magnaporthe oryzae (strain 70-15 / ATCC MYA-4617 / FGSC 8958) OX=242507 GN=IML1 PE=3 SV=2	sp|A4R596|IML1_MAGO7	554	554	T	AIGSYTSALGSSLSPTKNMSVPPRVESSLMS	35.246	19.576	Y(0.004)HT(0.004)PAIGS(0.009)Y(0.009)T(0.012)S(0.012)ALGS(0.08)S(0.121)LS(0.375)PT(0.375)K	Y(-20)HT(-19)PAIGS(-16)Y(-16)T(-15)S(-15)ALGS(-6.7)S(-4.9)LS(0)PT(0)K	20	2	-0.68331							Identified	GO:0035556(BP:intracellular signal transduction);GO:0005774(CC:vacuolar membrane);GO:0005096(MF:GTPase activator activity)	K20404(NA)	ko04150(mTOR signaling pathway)		PF12257(Vacuolar membrane-associated protein Iml1);PF00610(Domain found in Dishevelled, Egl-10, and Pleckstrin (DEP))
A4R596	Vacuolar membrane-associated protein IML1	IML1		209.93	1874	sp|A4R596|IML1_MAGO7	550	sp|A4R596|IML1_MAGO7 Vacuolar membrane-associated protein IML1 OS=Magnaporthe oryzae (strain 70-15 / ATCC MYA-4617 / FGSC 8958) OX=242507 GN=IML1 PE=3 SV=2	sp|A4R596|IML1_MAGO7	550	550	S	YHTPAIGSYTSALGSSLSPTKNMSVPPRVES	35.246	35.246	YHTPAIGS(0.001)YT(0.001)S(0.001)ALGS(0.129)S(0.29)LS(0.29)PT(0.29)K	Y(-35)HT(-32)PAIGS(-27)Y(-30)T(-24)S(-27)ALGS(-3.5)S(0)LS(0)PT(0)K	16	3	0.85655							Identified	GO:0035556(BP:intracellular signal transduction);GO:0005774(CC:vacuolar membrane);GO:0005096(MF:GTPase activator activity)	K20404(NA)	ko04150(mTOR signaling pathway)		PF12257(Vacuolar membrane-associated protein Iml1);PF00610(Domain found in Dishevelled, Egl-10, and Pleckstrin (DEP))
A4R596	Vacuolar membrane-associated protein IML1	IML1		209.93	1874	sp|A4R596|IML1_MAGO7	1857	sp|A4R596|IML1_MAGO7 Vacuolar membrane-associated protein IML1 OS=Magnaporthe oryzae (strain 70-15 / ATCC MYA-4617 / FGSC 8958) OX=242507 GN=IML1 PE=3 SV=2	sp|A4R596|IML1_MAGO7	1857	1857	S	DGLSVIPSPVQQRVQSPAVLAASQLLRRGSV	101.8	101.8	VQS(1)PAVLAASQLLR	VQS(84)PAVLAAS(-84)QLLR	3	2	-0.4793	77917	42414	63763	158950	168530	88530	Quantified	GO:0035556(BP:intracellular signal transduction);GO:0005774(CC:vacuolar membrane);GO:0005096(MF:GTPase activator activity)	K20404(NA)	ko04150(mTOR signaling pathway)		PF12257(Vacuolar membrane-associated protein Iml1);PF00610(Domain found in Dishevelled, Egl-10, and Pleckstrin (DEP))
A4R596	Vacuolar membrane-associated protein IML1	IML1		209.93	1874	sp|A4R596|IML1_MAGO7	532	sp|A4R596|IML1_MAGO7 Vacuolar membrane-associated protein IML1 OS=Magnaporthe oryzae (strain 70-15 / ATCC MYA-4617 / FGSC 8958) OX=242507 GN=IML1 PE=3 SV=2	sp|A4R596|IML1_MAGO7	532	532	T	RRHSEKIKTHFHDGSTPKYHTPAIGSYTSAL	33.1	33.1	T(0.002)HFHDGS(0.25)T(0.749)PK	T(-27)HFHDGS(-4.8)T(4.8)PK	8	2	0.34728		39550					Identified	GO:0035556(BP:intracellular signal transduction);GO:0005774(CC:vacuolar membrane);GO:0005096(MF:GTPase activator activity)	K20404(NA)	ko04150(mTOR signaling pathway)		PF12257(Vacuolar membrane-associated protein Iml1);PF00610(Domain found in Dishevelled, Egl-10, and Pleckstrin (DEP))
A4R596	Vacuolar membrane-associated protein IML1	IML1		209.93	1874	sp|A4R596|IML1_MAGO7	552	sp|A4R596|IML1_MAGO7 Vacuolar membrane-associated protein IML1 OS=Magnaporthe oryzae (strain 70-15 / ATCC MYA-4617 / FGSC 8958) OX=242507 GN=IML1 PE=3 SV=2	sp|A4R596|IML1_MAGO7	552	552	S	TPAIGSYTSALGSSLSPTKNMSVPPRVESSL	99.668	99.668	YHTPAIGSYTSALGS(0.002)S(0.017)LS(0.716)PT(0.265)K	Y(-100)HT(-92)PAIGS(-89)Y(-95)T(-80)S(-73)ALGS(-26)S(-16)LS(4.3)PT(-4.3)K	18	3	0.03752		44959	78110			89064	Quantified	GO:0035556(BP:intracellular signal transduction);GO:0005774(CC:vacuolar membrane);GO:0005096(MF:GTPase activator activity)	K20404(NA)	ko04150(mTOR signaling pathway)		PF12257(Vacuolar membrane-associated protein Iml1);PF00610(Domain found in Dishevelled, Egl-10, and Pleckstrin (DEP))
A4R596	Vacuolar membrane-associated protein IML1	IML1		209.93	1874	sp|A4R596|IML1_MAGO7	1459	sp|A4R596|IML1_MAGO7 Vacuolar membrane-associated protein IML1 OS=Magnaporthe oryzae (strain 70-15 / ATCC MYA-4617 / FGSC 8958) OX=242507 GN=IML1 PE=3 SV=2	sp|A4R596|IML1_MAGO7	1459	1459	S	RNSISHTLSEEESLTSGATTPTAPILPYGGN	28.833	28.833	NS(0.001)IS(0.001)HT(0.001)LS(0.002)EEES(0.008)LT(0.049)S(0.401)GAT(0.21)T(0.21)PT(0.112)APILPY(0.005)GGNKPR	NS(-25)IS(-25)HT(-25)LS(-24)EEES(-17)LT(-9.1)S(2.8)GAT(-2.8)T(-2.8)PT(-5.5)APILPY(-19)GGNKPR	15	4	-0.017032							Identified	GO:0035556(BP:intracellular signal transduction);GO:0005774(CC:vacuolar membrane);GO:0005096(MF:GTPase activator activity)	K20404(NA)	ko04150(mTOR signaling pathway)		PF12257(Vacuolar membrane-associated protein Iml1);PF00610(Domain found in Dishevelled, Egl-10, and Pleckstrin (DEP))
A4R596	Vacuolar membrane-associated protein IML1	IML1		209.93	1874	sp|A4R596|IML1_MAGO7	759	sp|A4R596|IML1_MAGO7 Vacuolar membrane-associated protein IML1 OS=Magnaporthe oryzae (strain 70-15 / ATCC MYA-4617 / FGSC 8958) OX=242507 GN=IML1 PE=3 SV=2	sp|A4R596|IML1_MAGO7	759	759	S	SGSYLGASMISERRVSINHHQSPHPSVSSKT	21.361	21.361	VS(0.666)INHHQS(0.231)PHPS(0.061)VS(0.021)S(0.021)K	VS(4.6)INHHQS(-4.6)PHPS(-10)VS(-15)S(-15)K	2	4	0.31731		24009					Identified	GO:0035556(BP:intracellular signal transduction);GO:0005774(CC:vacuolar membrane);GO:0005096(MF:GTPase activator activity)	K20404(NA)	ko04150(mTOR signaling pathway)		PF12257(Vacuolar membrane-associated protein Iml1);PF00610(Domain found in Dishevelled, Egl-10, and Pleckstrin (DEP))
A4R596	Vacuolar membrane-associated protein IML1	IML1		209.93	1874	sp|A4R596|IML1_MAGO7	842	sp|A4R596|IML1_MAGO7 Vacuolar membrane-associated protein IML1 OS=Magnaporthe oryzae (strain 70-15 / ATCC MYA-4617 / FGSC 8958) OX=242507 GN=IML1 PE=3 SV=2	sp|A4R596|IML1_MAGO7	842	842	S	PVRMTPIKSNPQTSQSPQALTAIRDSPIAER	75.006	75.006	SNPQTS(0.001)QS(0.999)PQALT(0.001)AIR	S(-57)NPQT(-40)S(-32)QS(31)PQALT(-31)AIR	8	2	-5.4399	84566	47623		76468			Quantified	GO:0035556(BP:intracellular signal transduction);GO:0005774(CC:vacuolar membrane);GO:0005096(MF:GTPase activator activity)	K20404(NA)	ko04150(mTOR signaling pathway)		PF12257(Vacuolar membrane-associated protein Iml1);PF00610(Domain found in Dishevelled, Egl-10, and Pleckstrin (DEP))
A4R5B8	ATP-dependent RNA helicase DBP10	DBP10	FUNCTION: ATP-binding RNA helicase involved in the biogenesis of 60S ribosomal subunits and is required for the normal formation of 25S and 5.8S rRNAs. {ECO:0000250}.	100.73	914	sp|A4R5B8|DBP10_MAGO7	707	sp|A4R5B8|DBP10_MAGO7 ATP-dependent RNA helicase DBP10 OS=Magnaporthe oryzae (strain 70-15 / ATCC MYA-4617 / FGSC 8958) OX=242507 GN=DBP10 PE=3 SV=1	sp|A4R5B8|DBP10_MAGO7	707	707	T	KNASAWRDSEHFMTYTPRQSNVAEERGYGVN	55.782	51.829	DSEHFMT(0.177)Y(0.002)T(0.82)PR	DS(-36)EHFMT(-6.6)Y(-25)T(6.6)PR	9	2	-0.14944			72490		120540	95262	Quantified	GO:0006364(BP:rRNA processing);GO:0005730(CC:nucleolus);GO:0005524(MF:ATP binding);GO:0003723(MF:RNA binding);GO:0003724(MF:RNA helicase activity)				PF00271(Helicase conserved C-terminal domain);PF08147(DBP10CT (NUC160) domain);PF00270(DEAD/DEAH box helicase)
A4R5B8	ATP-dependent RNA helicase DBP10	DBP10	FUNCTION: ATP-binding RNA helicase involved in the biogenesis of 60S ribosomal subunits and is required for the normal formation of 25S and 5.8S rRNAs. {ECO:0000250}.	100.73	914	sp|A4R5B8|DBP10_MAGO7	11	sp|A4R5B8|DBP10_MAGO7 ATP-dependent RNA helicase DBP10 OS=Magnaporthe oryzae (strain 70-15 / ATCC MYA-4617 / FGSC 8958) OX=242507 GN=DBP10 PE=3 SV=1	sp|A4R5B8|DBP10_MAGO7	11	11	S	_____MPRRAASPAASEHEIDILGSIFANDN	84.529	84.529	AAS(1)PAAS(1)EHEIDILGSIFANDNDTEVK	AAS(58)PAAS(42)EHEIDILGS(-42)IFANDNDT(-82)EVK	7	3	-0.036792	184280	141050					Quantified	GO:0006364(BP:rRNA processing);GO:0005730(CC:nucleolus);GO:0005524(MF:ATP binding);GO:0003723(MF:RNA binding);GO:0003724(MF:RNA helicase activity)				PF00271(Helicase conserved C-terminal domain);PF08147(DBP10CT (NUC160) domain);PF00270(DEAD/DEAH box helicase)
A4R5B8	ATP-dependent RNA helicase DBP10	DBP10	FUNCTION: ATP-binding RNA helicase involved in the biogenesis of 60S ribosomal subunits and is required for the normal formation of 25S and 5.8S rRNAs. {ECO:0000250}.	100.73	914	sp|A4R5B8|DBP10_MAGO7	7	sp|A4R5B8|DBP10_MAGO7 ATP-dependent RNA helicase DBP10 OS=Magnaporthe oryzae (strain 70-15 / ATCC MYA-4617 / FGSC 8958) OX=242507 GN=DBP10 PE=3 SV=1	sp|A4R5B8|DBP10_MAGO7	7	7	S	_________MPRRAASPAASEHEIDILGSIF	186.38	84.529	AAS(1)PAAS(1)EHEIDILGSIFANDNDTEVK	AAS(58)PAAS(42)EHEIDILGS(-42)IFANDNDT(-82)EVK	3	3	-0.036792	312580	462270		327780		86808	Quantified	GO:0006364(BP:rRNA processing);GO:0005730(CC:nucleolus);GO:0005524(MF:ATP binding);GO:0003723(MF:RNA binding);GO:0003724(MF:RNA helicase activity)				PF00271(Helicase conserved C-terminal domain);PF08147(DBP10CT (NUC160) domain);PF00270(DEAD/DEAH box helicase)
A4R5F6	Arginine biosynthesis bifunctional protein ArgJ, mitochondrial	MGG_04210	FUNCTION: Catalyzes two activities which are involved in the cyclic version of arginine biosynthesis: the synthesis of acetylglutamate from glutamate and acetyl-CoA, and of ornithine by transacetylation between acetylornithine and glutamate. {ECO:0000255|HAMAP-Rule:MF_03124}.	48.954	464	sp|A4R5F6|ARGJ_MAGO7	208	sp|A4R5F6|ARGJ_MAGO7 Arginine biosynthesis bifunctional protein ArgJ, mitochondrial OS=Magnaporthe oryzae (strain 70-15 / ATCC MYA-4617 / FGSC 8958) OX=242507 GN=MGG_04210 PE=3 SV=2	sp|A4R5F6|ARGJ_MAGO7	208	208	S	DTFPKLMSRSFTLPSSPSVEYRIAGMTKGAG	77.431	70.598	SFTLPS(0.029)S(0.891)PS(0.074)VEY(0.006)R	S(-49)FT(-36)LPS(-15)S(11)PS(-11)VEY(-22)R	7	2	1.594	23867	23961	34616	57608			Quantified	GO:0006526(BP:arginine biosynthetic process);GO:0005759(CC:mitochondrial matrix);GO:0004042(MF:acetyl-CoA:L-glutamate N-acetyltransferase activity);GO:0004358(MF:glutamate N-acetyltransferase activity);GO:0103045(MF:methione N-acyltransferase activity)	K00620(NA)	ko00220(Arginine biosynthesis)		PF01960(ArgJ family)
A4R5F6	Arginine biosynthesis bifunctional protein ArgJ, mitochondrial	MGG_04210	FUNCTION: Catalyzes two activities which are involved in the cyclic version of arginine biosynthesis: the synthesis of acetylglutamate from glutamate and acetyl-CoA, and of ornithine by transacetylation between acetylornithine and glutamate. {ECO:0000255|HAMAP-Rule:MF_03124}.	48.954	464	sp|A4R5F6|ARGJ_MAGO7	207	sp|A4R5F6|ARGJ_MAGO7 Arginine biosynthesis bifunctional protein ArgJ, mitochondrial OS=Magnaporthe oryzae (strain 70-15 / ATCC MYA-4617 / FGSC 8958) OX=242507 GN=MGG_04210 PE=3 SV=2	sp|A4R5F6|ARGJ_MAGO7	207	207	S	TDTFPKLMSRSFTLPSSPSVEYRIAGMTKGA	59.77	59.77	SFT(0.003)LPS(0.479)S(0.358)PS(0.144)VEY(0.014)R	S(-38)FT(-22)LPS(1.3)S(-1.3)PS(-5.2)VEY(-15)R	6	2	0.66747							Identified	GO:0006526(BP:arginine biosynthetic process);GO:0005759(CC:mitochondrial matrix);GO:0004042(MF:acetyl-CoA:L-glutamate N-acetyltransferase activity);GO:0004358(MF:glutamate N-acetyltransferase activity);GO:0103045(MF:methione N-acyltransferase activity)	K00620(NA)	ko00220(Arginine biosynthesis)		PF01960(ArgJ family)
A4R5S9	Catalase-peroxidase 1	katG1	FUNCTION: Bifunctional enzyme with both catalase and broad-spectrum peroxidase activity. {ECO:0000255|HAMAP-Rule:MF_03108, ECO:0000269|PubMed:19000033}.	82.858	750	sp|A4R5S9|KATG1_MAGO7	353	sp|A4R5S9|KATG1_MAGO7 Catalase-peroxidase 1 OS=Magnaporthe oryzae (strain 70-15 / ATCC MYA-4617 / FGSC 8958) OX=242507 GN=katG1 PE=1 SV=1	sp|A4R5S9|KATG1_MAGO7	353	353	T	TMNYLEYLFKYEWELTKSPAGANQWVAKNAE	42.888	42.888	Y(0.001)EWELT(0.5)KS(0.5)PAGANQWVAK	Y(-28)EWELT(0)KS(0)PAGANQWVAK	6	3	-1.3968							Identified	GO:0042744(BP:hydrogen peroxide catabolic process);GO:0006979(BP:response to oxidative stress);GO:0005737(CC:cytoplasm);GO:0004096(MF:catalase activity);GO:0020037(MF:heme binding);GO:0046872(MF:metal ion binding)	K03782(NA)	ko00360(Phenylalanine metabolism);ko00380(Tryptophan metabolism);ko00940(Phenylpropanoid biosynthesis);ko00983(Drug metabolism - other enzymes)		PF00141(Peroxidase)
A4R5S9	Catalase-peroxidase 1	katG1	FUNCTION: Bifunctional enzyme with both catalase and broad-spectrum peroxidase activity. {ECO:0000255|HAMAP-Rule:MF_03108, ECO:0000269|PubMed:19000033}.	82.858	750	sp|A4R5S9|KATG1_MAGO7	584	sp|A4R5S9|KATG1_MAGO7 Catalase-peroxidase 1 OS=Magnaporthe oryzae (strain 70-15 / ATCC MYA-4617 / FGSC 8958) OX=242507 GN=katG1 PE=1 SV=1	sp|A4R5S9|KATG1_MAGO7	584	584	T	GRGDATQEQTDVESFTHLEPAADAFRNYGKG	31.138	31.138	GDAT(0.001)QEQT(0.105)DVES(0.447)FT(0.447)HLEPAADAFR	GDAT(-26)QEQT(-6.3)DVES(0)FT(0)HLEPAADAFR	14	3	1.5835							Identified	GO:0042744(BP:hydrogen peroxide catabolic process);GO:0006979(BP:response to oxidative stress);GO:0005737(CC:cytoplasm);GO:0004096(MF:catalase activity);GO:0020037(MF:heme binding);GO:0046872(MF:metal ion binding)	K03782(NA)	ko00360(Phenylalanine metabolism);ko00380(Tryptophan metabolism);ko00940(Phenylpropanoid biosynthesis);ko00983(Drug metabolism - other enzymes)		PF00141(Peroxidase)
A4R5S9	Catalase-peroxidase 1	katG1	FUNCTION: Bifunctional enzyme with both catalase and broad-spectrum peroxidase activity. {ECO:0000255|HAMAP-Rule:MF_03108, ECO:0000269|PubMed:19000033}.	82.858	750	sp|A4R5S9|KATG1_MAGO7	196	sp|A4R5S9|KATG1_MAGO7 Catalase-peroxidase 1 OS=Magnaporthe oryzae (strain 70-15 / ATCC MYA-4617 / FGSC 8958) OX=242507 GN=katG1 PE=1 SV=1	sp|A4R5S9|KATG1_MAGO7	196	196	S	YWGGETTWLGNEVRYSSGNEGHKESGVIDGS	32.692	32.692	Y(0.062)S(0.443)S(0.443)GNEGHKES(0.049)GVIDGS(0.002)ES(0.001)K	Y(-8.5)S(0)S(0)GNEGHKES(-9.6)GVIDGS(-23)ES(-27)K	2	3	-0.040517							Identified	GO:0042744(BP:hydrogen peroxide catabolic process);GO:0006979(BP:response to oxidative stress);GO:0005737(CC:cytoplasm);GO:0004096(MF:catalase activity);GO:0020037(MF:heme binding);GO:0046872(MF:metal ion binding)	K03782(NA)	ko00360(Phenylalanine metabolism);ko00380(Tryptophan metabolism);ko00940(Phenylpropanoid biosynthesis);ko00983(Drug metabolism - other enzymes)		PF00141(Peroxidase)
A4R5S9	Catalase-peroxidase 1	katG1	FUNCTION: Bifunctional enzyme with both catalase and broad-spectrum peroxidase activity. {ECO:0000255|HAMAP-Rule:MF_03108, ECO:0000269|PubMed:19000033}.	82.858	750	sp|A4R5S9|KATG1_MAGO7	205	sp|A4R5S9|KATG1_MAGO7 Catalase-peroxidase 1 OS=Magnaporthe oryzae (strain 70-15 / ATCC MYA-4617 / FGSC 8958) OX=242507 GN=katG1 PE=1 SV=1	sp|A4R5S9|KATG1_MAGO7	205	205	S	GNEVRYSSGNEGHKESGVIDGSESKKGHKDI	37.774	37.774	Y(0.001)S(0.002)S(0.017)GNEGHKES(0.973)GVIDGS(0.005)ES(0.003)K	Y(-30)S(-27)S(-18)GNEGHKES(18)GVIDGS(-23)ES(-26)K	11	3	1.4742		26651		58736	39335		Quantified	GO:0042744(BP:hydrogen peroxide catabolic process);GO:0006979(BP:response to oxidative stress);GO:0005737(CC:cytoplasm);GO:0004096(MF:catalase activity);GO:0020037(MF:heme binding);GO:0046872(MF:metal ion binding)	K03782(NA)	ko00360(Phenylalanine metabolism);ko00380(Tryptophan metabolism);ko00940(Phenylpropanoid biosynthesis);ko00983(Drug metabolism - other enzymes)		PF00141(Peroxidase)
A4R5S9	Catalase-peroxidase 1	katG1	FUNCTION: Bifunctional enzyme with both catalase and broad-spectrum peroxidase activity. {ECO:0000255|HAMAP-Rule:MF_03108, ECO:0000269|PubMed:19000033}.	82.858	750	sp|A4R5S9|KATG1_MAGO7	452	sp|A4R5S9|KATG1_MAGO7 Catalase-peroxidase 1 OS=Magnaporthe oryzae (strain 70-15 / ATCC MYA-4617 / FGSC 8958) OX=242507 GN=katG1 PE=1 SV=1	sp|A4R5S9|KATG1_MAGO7	452	452	T	PEVPKETLLWEDPIPTPDHPIIDGSDVDSLK	40.324	40.324	ETLLWEDPIPT(0.855)PDHPIIDGS(0.087)DVDS(0.058)LKK	ET(-36)LLWEDPIPT(9.9)PDHPIIDGS(-9.9)DVDS(-12)LKK	11	4	-0.040813				39633			Identified	GO:0042744(BP:hydrogen peroxide catabolic process);GO:0006979(BP:response to oxidative stress);GO:0005737(CC:cytoplasm);GO:0004096(MF:catalase activity);GO:0020037(MF:heme binding);GO:0046872(MF:metal ion binding)	K03782(NA)	ko00360(Phenylalanine metabolism);ko00380(Tryptophan metabolism);ko00940(Phenylpropanoid biosynthesis);ko00983(Drug metabolism - other enzymes)		PF00141(Peroxidase)
A4R5S9	Catalase-peroxidase 1	katG1	FUNCTION: Bifunctional enzyme with both catalase and broad-spectrum peroxidase activity. {ECO:0000255|HAMAP-Rule:MF_03108, ECO:0000269|PubMed:19000033}.	82.858	750	sp|A4R5S9|KATG1_MAGO7	461	sp|A4R5S9|KATG1_MAGO7 Catalase-peroxidase 1 OS=Magnaporthe oryzae (strain 70-15 / ATCC MYA-4617 / FGSC 8958) OX=242507 GN=katG1 PE=1 SV=1	sp|A4R5S9|KATG1_MAGO7	461	461	S	WEDPIPTPDHPIIDGSDVDSLKKAILATGVA	16.766	16.766	ET(0.009)LLWEDPIPT(0.215)PDHPIIDGS(0.388)DVDS(0.388)LKK	ET(-16)LLWEDPIPT(-2.6)PDHPIIDGS(0)DVDS(0)LKK	20	4	-1.2657							Identified	GO:0042744(BP:hydrogen peroxide catabolic process);GO:0006979(BP:response to oxidative stress);GO:0005737(CC:cytoplasm);GO:0004096(MF:catalase activity);GO:0020037(MF:heme binding);GO:0046872(MF:metal ion binding)	K03782(NA)	ko00360(Phenylalanine metabolism);ko00380(Tryptophan metabolism);ko00940(Phenylpropanoid biosynthesis);ko00983(Drug metabolism - other enzymes)		PF00141(Peroxidase)
A4R5S9	Catalase-peroxidase 1	katG1	FUNCTION: Bifunctional enzyme with both catalase and broad-spectrum peroxidase activity. {ECO:0000255|HAMAP-Rule:MF_03108, ECO:0000269|PubMed:19000033}.	82.858	750	sp|A4R5S9|KATG1_MAGO7	211	sp|A4R5S9|KATG1_MAGO7 Catalase-peroxidase 1 OS=Magnaporthe oryzae (strain 70-15 / ATCC MYA-4617 / FGSC 8958) OX=242507 GN=katG1 PE=1 SV=1	sp|A4R5S9|KATG1_MAGO7	211	211	S	SSGNEGHKESGVIDGSESKKGHKDIHTRDLE	100.69	100.69	ESGVIDGS(0.985)ES(0.015)KK	ES(-84)GVIDGS(18)ES(-18)KK	8	2	-1.1934				147340	86672		Quantified	GO:0042744(BP:hydrogen peroxide catabolic process);GO:0006979(BP:response to oxidative stress);GO:0005737(CC:cytoplasm);GO:0004096(MF:catalase activity);GO:0020037(MF:heme binding);GO:0046872(MF:metal ion binding)	K03782(NA)	ko00360(Phenylalanine metabolism);ko00380(Tryptophan metabolism);ko00940(Phenylpropanoid biosynthesis);ko00983(Drug metabolism - other enzymes)		PF00141(Peroxidase)
A4R5S9	Catalase-peroxidase 1	katG1	FUNCTION: Bifunctional enzyme with both catalase and broad-spectrum peroxidase activity. {ECO:0000255|HAMAP-Rule:MF_03108, ECO:0000269|PubMed:19000033}.	82.858	750	sp|A4R5S9|KATG1_MAGO7	578	sp|A4R5S9|KATG1_MAGO7 Catalase-peroxidase 1 OS=Magnaporthe oryzae (strain 70-15 / ATCC MYA-4617 / FGSC 8958) OX=242507 GN=katG1 PE=1 SV=1	sp|A4R5S9|KATG1_MAGO7	578	578	T	PVPFTPGRGDATQEQTDVESFTHLEPAADAF	15.78	15.78	GDAT(0.067)QEQT(0.665)DVES(0.134)FT(0.134)HLEPAADAFR	GDAT(-10)QEQT(7)DVES(-7)FT(-7)HLEPAADAFR	8	3	1.9975		23907					Identified	GO:0042744(BP:hydrogen peroxide catabolic process);GO:0006979(BP:response to oxidative stress);GO:0005737(CC:cytoplasm);GO:0004096(MF:catalase activity);GO:0020037(MF:heme binding);GO:0046872(MF:metal ion binding)	K03782(NA)	ko00360(Phenylalanine metabolism);ko00380(Tryptophan metabolism);ko00940(Phenylpropanoid biosynthesis);ko00983(Drug metabolism - other enzymes)		PF00141(Peroxidase)
A4R5S9	Catalase-peroxidase 1	katG1	FUNCTION: Bifunctional enzyme with both catalase and broad-spectrum peroxidase activity. {ECO:0000255|HAMAP-Rule:MF_03108, ECO:0000269|PubMed:19000033}.	82.858	750	sp|A4R5S9|KATG1_MAGO7	697	sp|A4R5S9|KATG1_MAGO7 Catalase-peroxidase 1 OS=Magnaporthe oryzae (strain 70-15 / ATCC MYA-4617 / FGSC 8958) OX=242507 GN=katG1 PE=1 SV=1	sp|A4R5S9|KATG1_MAGO7	697	697	S	SGKKLTGTRADLVFGSHSELRALAEVYGSAD	80.379	72.031	ADLVFGS(0.991)HS(0.009)ELR	ADLVFGS(20)HS(-20)ELR	7	2	0.73157	80239	47432	44333	111760	139110	107270	Quantified	GO:0042744(BP:hydrogen peroxide catabolic process);GO:0006979(BP:response to oxidative stress);GO:0005737(CC:cytoplasm);GO:0004096(MF:catalase activity);GO:0020037(MF:heme binding);GO:0046872(MF:metal ion binding)	K03782(NA)	ko00360(Phenylalanine metabolism);ko00380(Tryptophan metabolism);ko00940(Phenylpropanoid biosynthesis);ko00983(Drug metabolism - other enzymes)		PF00141(Peroxidase)
A4R5S9	Catalase-peroxidase 1	katG1	FUNCTION: Bifunctional enzyme with both catalase and broad-spectrum peroxidase activity. {ECO:0000255|HAMAP-Rule:MF_03108, ECO:0000269|PubMed:19000033}.	82.858	750	sp|A4R5S9|KATG1_MAGO7	355	sp|A4R5S9|KATG1_MAGO7 Catalase-peroxidase 1 OS=Magnaporthe oryzae (strain 70-15 / ATCC MYA-4617 / FGSC 8958) OX=242507 GN=katG1 PE=1 SV=1	sp|A4R5S9|KATG1_MAGO7	355	355	S	NYLEYLFKYEWELTKSPAGANQWVAKNAEEF	42.888	38.14	Y(0.001)EWELT(0.045)KS(0.954)PAGANQWVAK	Y(-32)EWELT(-13)KS(13)PAGANQWVAK	8	3	-0.47983			54278	58202	35001	113420	Quantified	GO:0042744(BP:hydrogen peroxide catabolic process);GO:0006979(BP:response to oxidative stress);GO:0005737(CC:cytoplasm);GO:0004096(MF:catalase activity);GO:0020037(MF:heme binding);GO:0046872(MF:metal ion binding)	K03782(NA)	ko00360(Phenylalanine metabolism);ko00380(Tryptophan metabolism);ko00940(Phenylpropanoid biosynthesis);ko00983(Drug metabolism - other enzymes)		PF00141(Peroxidase)
A4R5S9	Catalase-peroxidase 1	katG1	FUNCTION: Bifunctional enzyme with both catalase and broad-spectrum peroxidase activity. {ECO:0000255|HAMAP-Rule:MF_03108, ECO:0000269|PubMed:19000033}.	82.858	750	sp|A4R5S9|KATG1_MAGO7	582	sp|A4R5S9|KATG1_MAGO7 Catalase-peroxidase 1 OS=Magnaporthe oryzae (strain 70-15 / ATCC MYA-4617 / FGSC 8958) OX=242507 GN=katG1 PE=1 SV=1	sp|A4R5S9|KATG1_MAGO7	582	582	S	TPGRGDATQEQTDVESFTHLEPAADAFRNYG	99.127	93.495	GDATQEQTDVES(0.717)FT(0.283)HLEPAADAFR	GDAT(-86)QEQT(-36)DVES(4)FT(-4)HLEPAADAFR	12	3	1.8289	177090			235360		343570	Quantified	GO:0042744(BP:hydrogen peroxide catabolic process);GO:0006979(BP:response to oxidative stress);GO:0005737(CC:cytoplasm);GO:0004096(MF:catalase activity);GO:0020037(MF:heme binding);GO:0046872(MF:metal ion binding)	K03782(NA)	ko00360(Phenylalanine metabolism);ko00380(Tryptophan metabolism);ko00940(Phenylpropanoid biosynthesis);ko00983(Drug metabolism - other enzymes)		PF00141(Peroxidase)
A4R5S9	Catalase-peroxidase 1	katG1	FUNCTION: Bifunctional enzyme with both catalase and broad-spectrum peroxidase activity. {ECO:0000255|HAMAP-Rule:MF_03108, ECO:0000269|PubMed:19000033}.	82.858	750	sp|A4R5S9|KATG1_MAGO7	25	sp|A4R5S9|KATG1_MAGO7 Catalase-peroxidase 1 OS=Magnaporthe oryzae (strain 70-15 / ATCC MYA-4617 / FGSC 8958) OX=242507 GN=katG1 PE=1 SV=1	sp|A4R5S9|KATG1_MAGO7	25	25	T	NVAGGGTRNRDWWPNTLKLNILRQHTEATNP	46.033	34.953	DWWPNT(1)LK	DWWPNT(35)LK	6	2	1.1618		25733		42049			Identified	GO:0042744(BP:hydrogen peroxide catabolic process);GO:0006979(BP:response to oxidative stress);GO:0005737(CC:cytoplasm);GO:0004096(MF:catalase activity);GO:0020037(MF:heme binding);GO:0046872(MF:metal ion binding)	K03782(NA)	ko00360(Phenylalanine metabolism);ko00380(Tryptophan metabolism);ko00940(Phenylpropanoid biosynthesis);ko00983(Drug metabolism - other enzymes)		PF00141(Peroxidase)
A4R5S9	Catalase-peroxidase 1	katG1	FUNCTION: Bifunctional enzyme with both catalase and broad-spectrum peroxidase activity. {ECO:0000255|HAMAP-Rule:MF_03108, ECO:0000269|PubMed:19000033}.	82.858	750	sp|A4R5S9|KATG1_MAGO7	290	sp|A4R5S9|KATG1_MAGO7 Catalase-peroxidase 1 OS=Magnaporthe oryzae (strain 70-15 / ATCC MYA-4617 / FGSC 8958) OX=242507 GN=katG1 PE=1 SV=1	sp|A4R5S9|KATG1_MAGO7	290	290	S	IAGGHTVGKTHGAAPSDNVGPEPEAAPIENQ	46.278	46.278	T(0.135)HGAAPS(0.865)DNVGPEPEAAPIENQGLGWSNK	T(-8.1)HGAAPS(8.1)DNVGPEPEAAPIENQGLGWS(-46)NK	7	3	-0.02428	90855		68625				Quantified	GO:0042744(BP:hydrogen peroxide catabolic process);GO:0006979(BP:response to oxidative stress);GO:0005737(CC:cytoplasm);GO:0004096(MF:catalase activity);GO:0020037(MF:heme binding);GO:0046872(MF:metal ion binding)	K03782(NA)	ko00360(Phenylalanine metabolism);ko00380(Tryptophan metabolism);ko00940(Phenylpropanoid biosynthesis);ko00983(Drug metabolism - other enzymes)		PF00141(Peroxidase)
A4R5S9	Catalase-peroxidase 1	katG1	FUNCTION: Bifunctional enzyme with both catalase and broad-spectrum peroxidase activity. {ECO:0000255|HAMAP-Rule:MF_03108, ECO:0000269|PubMed:19000033}.	82.858	750	sp|A4R5S9|KATG1_MAGO7	197	sp|A4R5S9|KATG1_MAGO7 Catalase-peroxidase 1 OS=Magnaporthe oryzae (strain 70-15 / ATCC MYA-4617 / FGSC 8958) OX=242507 GN=katG1 PE=1 SV=1	sp|A4R5S9|KATG1_MAGO7	197	197	S	WGGETTWLGNEVRYSSGNEGHKESGVIDGSE	36.06	36.06	Y(0.025)S(0.041)S(0.874)GNEGHKES(0.059)GVIDGS(0.001)ESK	Y(-15)S(-13)S(12)GNEGHKES(-12)GVIDGS(-32)ES(-33)K	3	3	-0.93903	120680					320760	Identified	GO:0042744(BP:hydrogen peroxide catabolic process);GO:0006979(BP:response to oxidative stress);GO:0005737(CC:cytoplasm);GO:0004096(MF:catalase activity);GO:0020037(MF:heme binding);GO:0046872(MF:metal ion binding)	K03782(NA)	ko00360(Phenylalanine metabolism);ko00380(Tryptophan metabolism);ko00940(Phenylpropanoid biosynthesis);ko00983(Drug metabolism - other enzymes)		PF00141(Peroxidase)
A4R5S9	Catalase-peroxidase 1	katG1	FUNCTION: Bifunctional enzyme with both catalase and broad-spectrum peroxidase activity. {ECO:0000255|HAMAP-Rule:MF_03108, ECO:0000269|PubMed:19000033}.	82.858	750	sp|A4R5S9|KATG1_MAGO7	123	sp|A4R5S9|KATG1_MAGO7 Catalase-peroxidase 1 OS=Magnaporthe oryzae (strain 70-15 / ATCC MYA-4617 / FGSC 8958) OX=242507 GN=katG1 PE=1 SV=1	sp|A4R5S9|KATG1_MAGO7	123	123	S	GQQRFAPLNSWPDNVSLDKARRLLWPIKQKY	55.578	46.823	FAPLNS(0.001)WPDNVS(0.999)LDK	FAPLNS(-30)WPDNVS(30)LDK	12	2	2.6316				105570		80917	Quantified	GO:0042744(BP:hydrogen peroxide catabolic process);GO:0006979(BP:response to oxidative stress);GO:0005737(CC:cytoplasm);GO:0004096(MF:catalase activity);GO:0020037(MF:heme binding);GO:0046872(MF:metal ion binding)	K03782(NA)	ko00360(Phenylalanine metabolism);ko00380(Tryptophan metabolism);ko00940(Phenylpropanoid biosynthesis);ko00983(Drug metabolism - other enzymes)		PF00141(Peroxidase)
A4R5S9	Catalase-peroxidase 1	katG1	FUNCTION: Bifunctional enzyme with both catalase and broad-spectrum peroxidase activity. {ECO:0000255|HAMAP-Rule:MF_03108, ECO:0000269|PubMed:19000033}.	82.858	750	sp|A4R5S9|KATG1_MAGO7	213	sp|A4R5S9|KATG1_MAGO7 Catalase-peroxidase 1 OS=Magnaporthe oryzae (strain 70-15 / ATCC MYA-4617 / FGSC 8958) OX=242507 GN=katG1 PE=1 SV=1	sp|A4R5S9|KATG1_MAGO7	213	213	S	GNEGHKESGVIDGSESKKGHKDIHTRDLEKP	57.042	57.042	ESGVIDGS(0.5)ES(0.5)KK	ES(-54)GVIDGS(0)ES(0)KK	10	2	-1.7812					86672		Identified	GO:0042744(BP:hydrogen peroxide catabolic process);GO:0006979(BP:response to oxidative stress);GO:0005737(CC:cytoplasm);GO:0004096(MF:catalase activity);GO:0020037(MF:heme binding);GO:0046872(MF:metal ion binding)	K03782(NA)	ko00360(Phenylalanine metabolism);ko00380(Tryptophan metabolism);ko00940(Phenylpropanoid biosynthesis);ko00983(Drug metabolism - other enzymes)		PF00141(Peroxidase)
A4R5S9	Catalase-peroxidase 1	katG1	FUNCTION: Bifunctional enzyme with both catalase and broad-spectrum peroxidase activity. {ECO:0000255|HAMAP-Rule:MF_03108, ECO:0000269|PubMed:19000033}.	82.858	750	sp|A4R5S9|KATG1_MAGO7	465	sp|A4R5S9|KATG1_MAGO7 Catalase-peroxidase 1 OS=Magnaporthe oryzae (strain 70-15 / ATCC MYA-4617 / FGSC 8958) OX=242507 GN=katG1 PE=1 SV=1	sp|A4R5S9|KATG1_MAGO7	465	465	S	IPTPDHPIIDGSDVDSLKKAILATGVAPSKL	16.862	16.862	ET(0.009)LLWEDPIPT(0.38)PDHPIIDGS(0.174)DVDS(0.436)LKK	ET(-17)LLWEDPIPT(-0.6)PDHPIIDGS(-4)DVDS(0.6)LKK	24	4	-1.7282							Identified	GO:0042744(BP:hydrogen peroxide catabolic process);GO:0006979(BP:response to oxidative stress);GO:0005737(CC:cytoplasm);GO:0004096(MF:catalase activity);GO:0020037(MF:heme binding);GO:0046872(MF:metal ion binding)	K03782(NA)	ko00360(Phenylalanine metabolism);ko00380(Tryptophan metabolism);ko00940(Phenylpropanoid biosynthesis);ko00983(Drug metabolism - other enzymes)		PF00141(Peroxidase)
A4R6K8	Phosphatidylinositol transfer protein SFH5	SFH5	FUNCTION: Non-classical phosphatidylinositol (PtdIns) transfer protein (PITP), which exhibits PtdIns-binding/transfer activity in the absence of detectable PtdCho-binding/transfer activity. Regulates PtdIns(4,5)P2 homeostasis at the plasma membrane (By similarity). {ECO:0000250}.	42.937	406	sp|A4R6K8|SFH5_MAGO7	95	sp|A4R6K8|SFH5_MAGO7 Phosphatidylinositol transfer protein SFH5 OS=Magnaporthe oryzae (strain 70-15 / ATCC MYA-4617 / FGSC 8958) OX=242507 GN=SFH5 PE=3 SV=1	sp|A4R6K8|SFH5_MAGO7	95	95	T	AAAVVPKEPAAASEETKAPAAETAATPAPAA	33.79	33.79	EPAAAS(0.451)EET(0.451)KAPAAET(0.095)AAT(0.002)PAPAAATSAAPEATK	EPAAAS(0)EET(0)KAPAAET(-6.8)AAT(-24)PAPAAAT(-33)S(-34)AAPEAT(-34)K	9	3	1.9841							Identified	GO:0015914(BP:phospholipid transport);GO:0005829(CC:cytosol);GO:0005789(CC:endoplasmic reticulum membrane);GO:0008526(MF:phosphatidylinositol transporter activity)				PF00650(CRAL/TRIO domain);PF03765(CRAL/TRIO, N-terminal domain)
A4R6K8	Phosphatidylinositol transfer protein SFH5	SFH5	FUNCTION: Non-classical phosphatidylinositol (PtdIns) transfer protein (PITP), which exhibits PtdIns-binding/transfer activity in the absence of detectable PtdCho-binding/transfer activity. Regulates PtdIns(4,5)P2 homeostasis at the plasma membrane (By similarity). {ECO:0000250}.	42.937	406	sp|A4R6K8|SFH5_MAGO7	105	sp|A4R6K8|SFH5_MAGO7 Phosphatidylinositol transfer protein SFH5 OS=Magnaporthe oryzae (strain 70-15 / ATCC MYA-4617 / FGSC 8958) OX=242507 GN=SFH5 PE=3 SV=1	sp|A4R6K8|SFH5_MAGO7	105	105	T	AASEETKAPAAETAATPAPAAATSAAPEATK	55.354	55.354	APAAET(0.1)AAT(0.9)PAPAAATSAAPEATK	APAAET(-9.5)AAT(9.5)PAPAAAT(-44)S(-46)AAPEAT(-53)K	9	3	0.47788	103690						Identified	GO:0015914(BP:phospholipid transport);GO:0005829(CC:cytosol);GO:0005789(CC:endoplasmic reticulum membrane);GO:0008526(MF:phosphatidylinositol transporter activity)				PF00650(CRAL/TRIO domain);PF03765(CRAL/TRIO, N-terminal domain)
A4R6K8	Phosphatidylinositol transfer protein SFH5	SFH5	FUNCTION: Non-classical phosphatidylinositol (PtdIns) transfer protein (PITP), which exhibits PtdIns-binding/transfer activity in the absence of detectable PtdCho-binding/transfer activity. Regulates PtdIns(4,5)P2 homeostasis at the plasma membrane (By similarity). {ECO:0000250}.	42.937	406	sp|A4R6K8|SFH5_MAGO7	227	sp|A4R6K8|SFH5_MAGO7 Phosphatidylinositol transfer protein SFH5 OS=Magnaporthe oryzae (strain 70-15 / ATCC MYA-4617 / FGSC 8958) OX=242507 GN=SFH5 PE=3 SV=1	sp|A4R6K8|SFH5_MAGO7	227	227	S	FGGLGYVTNHSEAADSKDPALKEVFTWNIYG	32.6	31.905	FGGLGY(0.005)VT(0.021)NHS(0.099)EAADS(0.875)KDPALK	FGGLGY(-22)VT(-16)NHS(-9.4)EAADS(9.4)KDPALK	16	3	1.5079					57372		Identified	GO:0015914(BP:phospholipid transport);GO:0005829(CC:cytosol);GO:0005789(CC:endoplasmic reticulum membrane);GO:0008526(MF:phosphatidylinositol transporter activity)				PF00650(CRAL/TRIO domain);PF03765(CRAL/TRIO, N-terminal domain)
A4R6K8	Phosphatidylinositol transfer protein SFH5	SFH5	FUNCTION: Non-classical phosphatidylinositol (PtdIns) transfer protein (PITP), which exhibits PtdIns-binding/transfer activity in the absence of detectable PtdCho-binding/transfer activity. Regulates PtdIns(4,5)P2 homeostasis at the plasma membrane (By similarity). {ECO:0000250}.	42.937	406	sp|A4R6K8|SFH5_MAGO7	222	sp|A4R6K8|SFH5_MAGO7 Phosphatidylinositol transfer protein SFH5 OS=Magnaporthe oryzae (strain 70-15 / ATCC MYA-4617 / FGSC 8958) OX=242507 GN=SFH5 PE=3 SV=1	sp|A4R6K8|SFH5_MAGO7	222	222	S	FSRAKFGGLGYVTNHSEAADSKDPALKEVFT	32.6	32.6	FGGLGY(0.023)VT(0.157)NHS(0.41)EAADS(0.41)KDPALK	FGGLGY(-12)VT(-4.2)NHS(0)EAADS(0)KDPALK	11	3	1.0679							Identified	GO:0015914(BP:phospholipid transport);GO:0005829(CC:cytosol);GO:0005789(CC:endoplasmic reticulum membrane);GO:0008526(MF:phosphatidylinositol transporter activity)				PF00650(CRAL/TRIO domain);PF03765(CRAL/TRIO, N-terminal domain)
A4R6K8	Phosphatidylinositol transfer protein SFH5	SFH5	FUNCTION: Non-classical phosphatidylinositol (PtdIns) transfer protein (PITP), which exhibits PtdIns-binding/transfer activity in the absence of detectable PtdCho-binding/transfer activity. Regulates PtdIns(4,5)P2 homeostasis at the plasma membrane (By similarity). {ECO:0000250}.	42.937	406	sp|A4R6K8|SFH5_MAGO7	92	sp|A4R6K8|SFH5_MAGO7 Phosphatidylinositol transfer protein SFH5 OS=Magnaporthe oryzae (strain 70-15 / ATCC MYA-4617 / FGSC 8958) OX=242507 GN=SFH5 PE=3 SV=1	sp|A4R6K8|SFH5_MAGO7	92	92	S	APAAAAVVPKEPAAASEETKAPAAETAATPA	33.79	33.79	EPAAAS(0.451)EET(0.451)KAPAAET(0.095)AAT(0.002)PAPAAATSAAPEATK	EPAAAS(0)EET(0)KAPAAET(-6.8)AAT(-24)PAPAAAT(-33)S(-34)AAPEAT(-34)K	6	3	1.9841							Identified	GO:0015914(BP:phospholipid transport);GO:0005829(CC:cytosol);GO:0005789(CC:endoplasmic reticulum membrane);GO:0008526(MF:phosphatidylinositol transporter activity)				PF00650(CRAL/TRIO domain);PF03765(CRAL/TRIO, N-terminal domain)
A4R6R9	60S ribosomal protein L13	MGG_13645		23.073	202	tr|A4R6R9|A4R6R9_MAGO7	161	tr|A4R6R9|A4R6R9_MAGO7 60S ribosomal protein L13 OS=Magnaporthe oryzae (strain 70-15 / ATCC MYA-4617 / FGSC 8958) OX=242507 GN=MGG_13645 PE=3 SV=1	tr|A4R6R9|A4R6R9_MAGO7	161	161	S	VVPIVPPVGVTEISKSDIPKSDKSAYRQLRE	54.69	54.69	ISAVVPIVPPVGVT(0.042)EIS(0.089)KS(0.869)DIPK	IS(-53)AVVPIVPPVGVT(-13)EIS(-9.9)KS(9.9)DIPK	19	3	0.81777			24082	92760		101620	Quantified	GO:0006412(BP:translation);GO:0005840(CC:ribosome);GO:0003735(MF:structural constituent of ribosome)	K02873(NA)	ko03010(Ribosome)		PF01294(Ribosomal protein L13e)
A4R6R9	60S ribosomal protein L13	MGG_13645		23.073	202	tr|A4R6R9|A4R6R9_MAGO7	105	tr|A4R6R9|A4R6R9_MAGO7 60S ribosomal protein L13 OS=Magnaporthe oryzae (strain 70-15 / ATCC MYA-4617 / FGSC 8958) OX=242507 GN=MGG_13645 PE=3 SV=1	tr|A4R6R9|A4R6R9_MAGO7	105	105	S	ARTIGISVDGRRRNLSEESLARNVERLKAYK	224.49	81.578	RNLS(1)EES(1)LAR	RNLS(82)EES(82)LAR	4	2	2.4728	3020700	2320000	3175100	2020500	1564900	6142700	Quantified	GO:0006412(BP:translation);GO:0005840(CC:ribosome);GO:0003735(MF:structural constituent of ribosome)	K02873(NA)	ko03010(Ribosome)		PF01294(Ribosomal protein L13e)
A4R6R9	60S ribosomal protein L13	MGG_13645		23.073	202	tr|A4R6R9|A4R6R9_MAGO7	96	tr|A4R6R9|A4R6R9_MAGO7 60S ribosomal protein L13 OS=Magnaporthe oryzae (strain 70-15 / ATCC MYA-4617 / FGSC 8958) OX=242507 GN=MGG_13645 PE=3 SV=1	tr|A4R6R9|A4R6R9_MAGO7	96	96	S	KAAGLHKLQARTIGISVDGRRRNLSEESLAR	64.266	64.266	TIGIS(1)VDGR	T(-50)IGIS(50)VDGR	5	2	-2.7503		56256		164120		137690	Quantified	GO:0006412(BP:translation);GO:0005840(CC:ribosome);GO:0003735(MF:structural constituent of ribosome)	K02873(NA)	ko03010(Ribosome)		PF01294(Ribosomal protein L13e)
A4R6R9	60S ribosomal protein L13	MGG_13645		23.073	202	tr|A4R6R9|A4R6R9_MAGO7	108	tr|A4R6R9|A4R6R9_MAGO7 60S ribosomal protein L13 OS=Magnaporthe oryzae (strain 70-15 / ATCC MYA-4617 / FGSC 8958) OX=242507 GN=MGG_13645 PE=3 SV=1	tr|A4R6R9|A4R6R9_MAGO7	108	108	S	IGISVDGRRRNLSEESLARNVERLKAYKAKL	121.96	81.578	RNLS(1)EES(1)LAR	RNLS(82)EES(82)LAR	7	2	2.4728	176250	434610	314000	900400	1069500	4866600	Quantified	GO:0006412(BP:translation);GO:0005840(CC:ribosome);GO:0003735(MF:structural constituent of ribosome)	K02873(NA)	ko03010(Ribosome)		PF01294(Ribosomal protein L13e)
A4R6R9	60S ribosomal protein L13	MGG_13645		23.073	202	tr|A4R6R9|A4R6R9_MAGO7	144	tr|A4R6R9|A4R6R9_MAGO7 60S ribosomal protein L13 OS=Magnaporthe oryzae (strain 70-15 / ATCC MYA-4617 / FGSC 8958) OX=242507 GN=MGG_13645 PE=3 SV=1	tr|A4R6R9|A4R6R9_MAGO7	144	144	S	KGKKPEVADKTAHKISAVVPIVPPVGVTEIS	21.134	21.134	T(0.318)AHKIS(0.672)AVVPIVPPVGVT(0.005)EIS(0.005)K	T(-3.3)AHKIS(3.3)AVVPIVPPVGVT(-21)EIS(-21)K	6	3	-0.68098				49885			Identified	GO:0006412(BP:translation);GO:0005840(CC:ribosome);GO:0003735(MF:structural constituent of ribosome)	K02873(NA)	ko03010(Ribosome)		PF01294(Ribosomal protein L13e)
A4R6R9	60S ribosomal protein L13	MGG_13645		23.073	202	tr|A4R6R9|A4R6R9_MAGO7	159	tr|A4R6R9|A4R6R9_MAGO7 60S ribosomal protein L13 OS=Magnaporthe oryzae (strain 70-15 / ATCC MYA-4617 / FGSC 8958) OX=242507 GN=MGG_13645 PE=3 SV=1	tr|A4R6R9|A4R6R9_MAGO7	159	159	S	SAVVPIVPPVGVTEISKSDIPKSDKSAYRQL	41.284	41.284	ISAVVPIVPPVGVT(0.271)EIS(0.607)KS(0.122)DIPK	IS(-39)AVVPIVPPVGVT(-3.5)EIS(3.5)KS(-7)DIPK	17	3	0.37002				31457			Identified	GO:0006412(BP:translation);GO:0005840(CC:ribosome);GO:0003735(MF:structural constituent of ribosome)	K02873(NA)	ko03010(Ribosome)		PF01294(Ribosomal protein L13e)
A4R6R9	60S ribosomal protein L13	MGG_13645		23.073	202	tr|A4R6R9|A4R6R9_MAGO7	139	tr|A4R6R9|A4R6R9_MAGO7 60S ribosomal protein L13 OS=Magnaporthe oryzae (strain 70-15 / ATCC MYA-4617 / FGSC 8958) OX=242507 GN=MGG_13645 PE=3 SV=1	tr|A4R6R9|A4R6R9_MAGO7	139	139	T	VVMPKKGKKPEVADKTAHKISAVVPIVPPVG	10.357	10.357	T(0.457)AHKIS(0.457)AVVPIVPPVGVT(0.043)EIS(0.043)K	T(0)AHKIS(0)AVVPIVPPVGVT(-10)EIS(-10)K	1	3	-1.2509							Identified	GO:0006412(BP:translation);GO:0005840(CC:ribosome);GO:0003735(MF:structural constituent of ribosome)	K02873(NA)	ko03010(Ribosome)		PF01294(Ribosomal protein L13e)
A4R715	ATP-dependent RNA helicase DHH1	DHH1	FUNCTION: ATP-dependent RNA helicase involved in mRNA turnover, and more specifically in mRNA decapping by activating the decapping enzyme DCP1. Is involved in G1/S DNA-damage checkpoint recovery, probably through the regulation of the translational status of a subset of mRNAs. May also have a role in translation and mRNA nuclear export (By similarity). {ECO:0000250}.	59.995	535	sp|A4R715|DHH1_MAGO7	15	sp|A4R715|DHH1_MAGO7 ATP-dependent RNA helicase DHH1 OS=Magnaporthe oryzae (strain 70-15 / ATCC MYA-4617 / FGSC 8958) OX=242507 GN=DHH1 PE=3 SV=2	sp|A4R715|DHH1_MAGO7	15	15	S	_MADVLADQLRSATLSDATNNEDWRRNLNIP	30.172	30.172	S(0.066)AT(0.13)LS(0.766)DAT(0.039)NNEDWR	S(-11)AT(-7.7)LS(7.7)DAT(-13)NNEDWR	5	2	1.4645						46645	Identified	GO:0006397(BP:mRNA processing);GO:0051028(BP:mRNA transport);GO:0006417(BP:regulation of translation);GO:0000932(CC:P-body);GO:0005524(MF:ATP binding);GO:0003723(MF:RNA binding);GO:0003724(MF:RNA helicase activity)	K12614(NA)	ko03018(RNA degradation)		PF00270(DEAD/DEAH box helicase);PF00271(Helicase conserved C-terminal domain)
A4R715	ATP-dependent RNA helicase DHH1	DHH1	FUNCTION: ATP-dependent RNA helicase involved in mRNA turnover, and more specifically in mRNA decapping by activating the decapping enzyme DCP1. Is involved in G1/S DNA-damage checkpoint recovery, probably through the regulation of the translational status of a subset of mRNAs. May also have a role in translation and mRNA nuclear export (By similarity). {ECO:0000250}.	59.995	535	sp|A4R715|DHH1_MAGO7	172	sp|A4R715|DHH1_MAGO7 ATP-dependent RNA helicase DHH1 OS=Magnaporthe oryzae (strain 70-15 / ATCC MYA-4617 / FGSC 8958) OX=242507 GN=DHH1 PE=3 SV=2	sp|A4R715|DHH1_MAGO7	172	172	T	DDILRLQDPVHIVVGTPGRILDLAGKNVADL	61.211	52.149	LQDPVHIVVGT(1)PGR	LQDPVHIVVGT(52)PGR	11	3	-0.077416	21643		19956	41709	73138		Quantified	GO:0006397(BP:mRNA processing);GO:0051028(BP:mRNA transport);GO:0006417(BP:regulation of translation);GO:0000932(CC:P-body);GO:0005524(MF:ATP binding);GO:0003723(MF:RNA binding);GO:0003724(MF:RNA helicase activity)	K12614(NA)	ko03018(RNA degradation)		PF00270(DEAD/DEAH box helicase);PF00271(Helicase conserved C-terminal domain)
A4R796	Eukaryotic translation initiation factor 3 subunit E	INT6	FUNCTION: Component of the eukaryotic translation initiation factor 3 (eIF-3) complex, which is involved in protein synthesis of a specialized repertoire of mRNAs and, together with other initiation factors, stimulates binding of mRNA and methionyl-tRNAi to the 40S ribosome. The eIF-3 complex specifically targets and initiates translation of a subset of mRNAs involved in cell proliferation. {ECO:…	51.491	446	sp|A4R796|EIF3E_MAGO7	7	sp|A4R796|EIF3E_MAGO7 Eukaryotic translation initiation factor 3 subunit E OS=Magnaporthe oryzae (strain 70-15 / ATCC MYA-4617 / FGSC 8958) OX=242507 GN=INT6 PE=3 SV=1	sp|A4R796|EIF3E_MAGO7	7	7	S	_________MAPSAESEDNSLAQFDLLPKLV	74.561	74.561	APS(0.122)AES(0.876)EDNS(0.002)LAQFDLLPK	APS(-8.6)AES(8.6)EDNS(-27)LAQFDLLPK	6	2	1.4819		212610		285360	89109		Quantified	GO:0001732(BP:formation of cytoplasmic translation initiation complex);GO:0016282(CC:eukaryotic 43S preinitiation complex);GO:0033290(CC:eukaryotic 48S preinitiation complex);GO:0071540(CC:eukaryotic translation initiation factor 3 complex, eIF3e);GO:0003743(MF:translation initiation factor activity)				PF09440(eIF3 subunit 6 N terminal domain);PF01399(PCI domain)
A4R796	Eukaryotic translation initiation factor 3 subunit E	INT6	FUNCTION: Component of the eukaryotic translation initiation factor 3 (eIF-3) complex, which is involved in protein synthesis of a specialized repertoire of mRNAs and, together with other initiation factors, stimulates binding of mRNA and methionyl-tRNAi to the 40S ribosome. The eIF-3 complex specifically targets and initiates translation of a subset of mRNAs involved in cell proliferation. {ECO:…	51.491	446	sp|A4R796|EIF3E_MAGO7	4	sp|A4R796|EIF3E_MAGO7 Eukaryotic translation initiation factor 3 subunit E OS=Magnaporthe oryzae (strain 70-15 / ATCC MYA-4617 / FGSC 8958) OX=242507 GN=INT6 PE=3 SV=1	sp|A4R796|EIF3E_MAGO7	4	4	S	____________MAPSAESEDNSLAQFDLLP	38.839	38.839	APS(0.689)AES(0.301)EDNS(0.01)LAQFDLLPK	APS(3.6)AES(-3.6)EDNS(-19)LAQFDLLPK	3	2	1.0507	207910						Identified	GO:0001732(BP:formation of cytoplasmic translation initiation complex);GO:0016282(CC:eukaryotic 43S preinitiation complex);GO:0033290(CC:eukaryotic 48S preinitiation complex);GO:0071540(CC:eukaryotic translation initiation factor 3 complex, eIF3e);GO:0003743(MF:translation initiation factor activity)				PF09440(eIF3 subunit 6 N terminal domain);PF01399(PCI domain)
A4R7U3	Probable cytosolic iron-sulfur protein assembly protein 1	CIA1	FUNCTION: Essential component of the cytosolic iron-sulfur (Fe/S) protein assembly machinery. Required for the maturation of extramitochondrial Fe/S proteins. {ECO:0000255|HAMAP-Rule:MF_03037}.	49.03	446	sp|A4R7U3|CIAO1_MAGO7	300	sp|A4R7U3|CIAO1_MAGO7 Probable cytosolic iron-sulfur protein assembly protein 1 OS=Magnaporthe oryzae (strain 70-15 / ATCC MYA-4617 / FGSC 8958) OX=242507 GN=CIA1 PE=3 SV=2	sp|A4R7U3|CIAO1_MAGO7	300	300	S	QDDPEASLSQPGAVQSPFKSGLGGIPNTMRR	182.09	182.09	VWTLEQDDPEASLSQPGAVQS(1)PFK	VWT(-170)LEQDDPEAS(-130)LS(-110)QPGAVQS(110)PFK	21	3	0.68734	406060	368040	370640	355960		189720	Quantified	GO:0016226(BP:iron-sulfur cluster assembly);GO:0097361(CC:CIA complex)				PF00400(WD domain, G-beta repeat)
A4R8B5	ATP-dependent RNA helicase HAS1	HAS1	FUNCTION: ATP-dependent RNA helicase involved in 40S ribosomal subunit biogenesis. Required for the processing and cleavage of 35S pre-rRNA at sites A0, A1, and A2, leading to mature 18S rRNA.	65.348	587	sp|A4R8B5|HAS1_MAGO7	38	sp|A4R8B5|HAS1_MAGO7 ATP-dependent RNA helicase HAS1 OS=Magnaporthe oryzae (strain 70-15 / ATCC MYA-4617 / FGSC 8958) OX=242507 GN=HAS1 PE=3 SV=2	sp|A4R8B5|HAS1_MAGO7	38	38	S	ATDVTVKPKKLKKAQSQEEVEPKVEKGSKKE	70.806	70.806	AQS(1)QEEVEPK	AQS(71)QEEVEPK	3	2	1.3491	39716			68201			Identified	GO:0006364(BP:rRNA processing);GO:0005730(CC:nucleolus);GO:0005524(MF:ATP binding);GO:0003723(MF:RNA binding);GO:0003724(MF:RNA helicase activity)				PF00271(Helicase conserved C-terminal domain);PF00270(DEAD/DEAH box helicase);PF13959(Domain of unknown function (DUF4217))
A4R8B5	ATP-dependent RNA helicase HAS1	HAS1	FUNCTION: ATP-dependent RNA helicase involved in 40S ribosomal subunit biogenesis. Required for the processing and cleavage of 35S pre-rRNA at sites A0, A1, and A2, leading to mature 18S rRNA.	65.348	587	sp|A4R8B5|HAS1_MAGO7	549	sp|A4R8B5|HAS1_MAGO7 ATP-dependent RNA helicase HAS1 OS=Magnaporthe oryzae (strain 70-15 / ATCC MYA-4617 / FGSC 8958) OX=242507 GN=HAS1 PE=3 SV=2	sp|A4R8B5|HAS1_MAGO7	549	549	T	NKLDLAKVAKSFGFATPPRVDIQLGASMSKD	119.94	119.94	SFGFAT(1)PPR	S(-90)FGFAT(90)PPR	6	2	-0.022032	759480	538340	451120	954960	748170	709490	Quantified	GO:0006364(BP:rRNA processing);GO:0005730(CC:nucleolus);GO:0005524(MF:ATP binding);GO:0003723(MF:RNA binding);GO:0003724(MF:RNA helicase activity)				PF00271(Helicase conserved C-terminal domain);PF00270(DEAD/DEAH box helicase);PF13959(Domain of unknown function (DUF4217))
A4R8D7	mRNA cap guanine-N7 methyltransferase	ABD1	FUNCTION: Responsible for methylating the 5'-cap structure of mRNAs. {ECO:0000250}.	54.648	486	sp|A4R8D7|MCES_MAGO7	59	sp|A4R8D7|MCES_MAGO7 mRNA cap guanine-N7 methyltransferase OS=Magnaporthe oryzae (strain 70-15 / ATCC MYA-4617 / FGSC 8958) OX=242507 GN=ABD1 PE=3 SV=1	sp|A4R8D7|MCES_MAGO7	59	59	S	TYDISKLEPARKRQRSKSPSGEAAPRKLKRP	97.084	81.908	S(1)KS(0.999)PS(0.001)GEAAPR	S(58)KS(29)PS(-29)GEAAPR	1	2	0.96907		130160	161730	1248900	1109700	1071100	Quantified	GO:0042025(CC:host cell nucleus);GO:0005634(CC:nucleus);GO:0004482(MF:mRNA (guanine-N7-)-methyltransferase activity);GO:0003723(MF:RNA binding)	K00565(NA)	ko03015(mRNA surveillance pathway)		PF03291(mRNA capping enzyme)
A4R8D7	mRNA cap guanine-N7 methyltransferase	ABD1	FUNCTION: Responsible for methylating the 5'-cap structure of mRNAs. {ECO:0000250}.	54.648	486	sp|A4R8D7|MCES_MAGO7	61	sp|A4R8D7|MCES_MAGO7 mRNA cap guanine-N7 methyltransferase OS=Magnaporthe oryzae (strain 70-15 / ATCC MYA-4617 / FGSC 8958) OX=242507 GN=ABD1 PE=3 SV=1	sp|A4R8D7|MCES_MAGO7	61	61	S	DISKLEPARKRQRSKSPSGEAAPRKLKRPGA	139.61	139.61	SKS(1)PSGEAAPR	S(-39)KS(39)PS(-43)GEAAPR	3	2	-0.18048	682000	554160	446930	2867200	2797600	2531400	Quantified	GO:0042025(CC:host cell nucleus);GO:0005634(CC:nucleus);GO:0004482(MF:mRNA (guanine-N7-)-methyltransferase activity);GO:0003723(MF:RNA binding)	K00565(NA)	ko03015(mRNA surveillance pathway)		PF03291(mRNA capping enzyme)
A4R8N4	Actin cytoskeleton-regulatory complex protein PAN1	PAN1	FUNCTION: Component of the PAN1 actin cytoskeleton-regulatory complex required for the internalization of endosomes during actin-coupled endocytosis. The complex links the site of endocytosis to the cell membrane-associated actin cytoskeleton. Mediates uptake of external molecules and vacuolar degradation of plasma membrane proteins. Plays a role in the proper organization of the cell membrane-as…	157.42	1462	sp|A4R8N4|PAN1_MAGO7	765	sp|A4R8N4|PAN1_MAGO7 Actin cytoskeleton-regulatory complex protein PAN1 OS=Magnaporthe oryzae (strain 70-15 / ATCC MYA-4617 / FGSC 8958) OX=242507 GN=PAN1 PE=3 SV=2	sp|A4R8N4|PAN1_MAGO7	765	765	S	RLELFRLKDAKAHPSSAPAIVGTGPGGAVTE	32.692	32.692	AHPS(0.499)S(0.499)APAIVGT(0.001)GPGGAVTESDR	AHPS(0)S(0)APAIVGT(-30)GPGGAVT(-32)ES(-32)DR	5	3	-1.7491							Identified	GO:0006897(BP:endocytosis);GO:0030479(CC:actin cortical patch);GO:0010008(CC:endosome membrane);GO:0005886(CC:plasma membrane);GO:0003779(MF:actin binding);GO:0005509(MF:calcium ion binding)				PF12763(Cytoskeletal-regulatory complex EF hand)
A4R8N4	Actin cytoskeleton-regulatory complex protein PAN1	PAN1	FUNCTION: Component of the PAN1 actin cytoskeleton-regulatory complex required for the internalization of endosomes during actin-coupled endocytosis. The complex links the site of endocytosis to the cell membrane-associated actin cytoskeleton. Mediates uptake of external molecules and vacuolar degradation of plasma membrane proteins. Plays a role in the proper organization of the cell membrane-as…	157.42	1462	sp|A4R8N4|PAN1_MAGO7	714	sp|A4R8N4|PAN1_MAGO7 Actin cytoskeleton-regulatory complex protein PAN1 OS=Magnaporthe oryzae (strain 70-15 / ATCC MYA-4617 / FGSC 8958) OX=242507 GN=PAN1 PE=3 SV=2	sp|A4R8N4|PAN1_MAGO7	714	714	S	EDIDSHPDAPLPSGDSDAERRALKRQLQNLK	58.045	42.888	IQEDIDSHPDAPLPS(0.313)GDS(0.686)DAER	IQEDIDS(-33)HPDAPLPS(-3.4)GDS(3.4)DAER	18	3	0.043627					79441	86541	Quantified	GO:0006897(BP:endocytosis);GO:0030479(CC:actin cortical patch);GO:0010008(CC:endosome membrane);GO:0005886(CC:plasma membrane);GO:0003779(MF:actin binding);GO:0005509(MF:calcium ion binding)				PF12763(Cytoskeletal-regulatory complex EF hand)
A4R8N4	Actin cytoskeleton-regulatory complex protein PAN1	PAN1	FUNCTION: Component of the PAN1 actin cytoskeleton-regulatory complex required for the internalization of endosomes during actin-coupled endocytosis. The complex links the site of endocytosis to the cell membrane-associated actin cytoskeleton. Mediates uptake of external molecules and vacuolar degradation of plasma membrane proteins. Plays a role in the proper organization of the cell membrane-as…	157.42	1462	sp|A4R8N4|PAN1_MAGO7	924	sp|A4R8N4|PAN1_MAGO7 Actin cytoskeleton-regulatory complex protein PAN1 OS=Magnaporthe oryzae (strain 70-15 / ATCC MYA-4617 / FGSC 8958) OX=242507 GN=PAN1 PE=3 SV=2	sp|A4R8N4|PAN1_MAGO7	924	924	S	SDPPRSEPASAPRHESPSAPAARTGTPTSAS	236.95	199.4	HES(1)PSAPAAR	HES(57)PS(-57)APAAR	3	2	0.76723	8607700	6800400	7185.2	10672000	11434000	11883000	Quantified	GO:0006897(BP:endocytosis);GO:0030479(CC:actin cortical patch);GO:0010008(CC:endosome membrane);GO:0005886(CC:plasma membrane);GO:0003779(MF:actin binding);GO:0005509(MF:calcium ion binding)				PF12763(Cytoskeletal-regulatory complex EF hand)
A4R8N4	Actin cytoskeleton-regulatory complex protein PAN1	PAN1	FUNCTION: Component of the PAN1 actin cytoskeleton-regulatory complex required for the internalization of endosomes during actin-coupled endocytosis. The complex links the site of endocytosis to the cell membrane-associated actin cytoskeleton. Mediates uptake of external molecules and vacuolar degradation of plasma membrane proteins. Plays a role in the proper organization of the cell membrane-as…	157.42	1462	sp|A4R8N4|PAN1_MAGO7	636	sp|A4R8N4|PAN1_MAGO7 Actin cytoskeleton-regulatory complex protein PAN1 OS=Magnaporthe oryzae (strain 70-15 / ATCC MYA-4617 / FGSC 8958) OX=242507 GN=PAN1 PE=3 SV=2	sp|A4R8N4|PAN1_MAGO7	636	636	S	SSARRRIGNGSPRPDSPSSVASNEDLSIEQL	50.621	50.621	IGNGS(0.772)PRPDS(0.7)PS(0.264)S(0.264)VAS(0.001)NEDLSIEQLR	IGNGS(8.6)PRPDS(6.9)PS(-6.9)S(-6.9)VAS(-35)NEDLS(-45)IEQLR	10	3	-1.8935	524460					517270	Identified	GO:0006897(BP:endocytosis);GO:0030479(CC:actin cortical patch);GO:0010008(CC:endosome membrane);GO:0005886(CC:plasma membrane);GO:0003779(MF:actin binding);GO:0005509(MF:calcium ion binding)				PF12763(Cytoskeletal-regulatory complex EF hand)
A4R8N4	Actin cytoskeleton-regulatory complex protein PAN1	PAN1	FUNCTION: Component of the PAN1 actin cytoskeleton-regulatory complex required for the internalization of endosomes during actin-coupled endocytosis. The complex links the site of endocytosis to the cell membrane-associated actin cytoskeleton. Mediates uptake of external molecules and vacuolar degradation of plasma membrane proteins. Plays a role in the proper organization of the cell membrane-as…	157.42	1462	sp|A4R8N4|PAN1_MAGO7	638	sp|A4R8N4|PAN1_MAGO7 Actin cytoskeleton-regulatory complex protein PAN1 OS=Magnaporthe oryzae (strain 70-15 / ATCC MYA-4617 / FGSC 8958) OX=242507 GN=PAN1 PE=3 SV=2	sp|A4R8N4|PAN1_MAGO7	638	638	S	ARRRIGNGSPRPDSPSSVASNEDLSIEQLRK	44.585	44.585	IGNGS(0.819)PRPDS(0.393)PS(0.393)S(0.393)VAS(0.002)NEDLSIEQLR	IGNGS(6.6)PRPDS(0)PS(0)S(0)VAS(-24)NEDLS(-38)IEQLR	12	3	-1.5336							Identified	GO:0006897(BP:endocytosis);GO:0030479(CC:actin cortical patch);GO:0010008(CC:endosome membrane);GO:0005886(CC:plasma membrane);GO:0003779(MF:actin binding);GO:0005509(MF:calcium ion binding)				PF12763(Cytoskeletal-regulatory complex EF hand)
A4R8N4	Actin cytoskeleton-regulatory complex protein PAN1	PAN1	FUNCTION: Component of the PAN1 actin cytoskeleton-regulatory complex required for the internalization of endosomes during actin-coupled endocytosis. The complex links the site of endocytosis to the cell membrane-associated actin cytoskeleton. Mediates uptake of external molecules and vacuolar degradation of plasma membrane proteins. Plays a role in the proper organization of the cell membrane-as…	157.42	1462	sp|A4R8N4|PAN1_MAGO7	631	sp|A4R8N4|PAN1_MAGO7 Actin cytoskeleton-regulatory complex protein PAN1 OS=Magnaporthe oryzae (strain 70-15 / ATCC MYA-4617 / FGSC 8958) OX=242507 GN=PAN1 PE=3 SV=2	sp|A4R8N4|PAN1_MAGO7	631	631	S	AVGYKSSARRRIGNGSPRPDSPSSVASNEDL	288.21	288.21	IGNGS(1)PRPDSPSSVASNEDLSIEQLR	IGNGS(47)PRPDS(-47)PS(-55)S(-72)VAS(-150)NEDLS(-250)IEQLR	5	3	1.3508	3461500	4075200	3472100	2503200	1282600	4792300	Quantified	GO:0006897(BP:endocytosis);GO:0030479(CC:actin cortical patch);GO:0010008(CC:endosome membrane);GO:0005886(CC:plasma membrane);GO:0003779(MF:actin binding);GO:0005509(MF:calcium ion binding)				PF12763(Cytoskeletal-regulatory complex EF hand)
A4R8N4	Actin cytoskeleton-regulatory complex protein PAN1	PAN1	FUNCTION: Component of the PAN1 actin cytoskeleton-regulatory complex required for the internalization of endosomes during actin-coupled endocytosis. The complex links the site of endocytosis to the cell membrane-associated actin cytoskeleton. Mediates uptake of external molecules and vacuolar degradation of plasma membrane proteins. Plays a role in the proper organization of the cell membrane-as…	157.42	1462	sp|A4R8N4|PAN1_MAGO7	1192	sp|A4R8N4|PAN1_MAGO7 Actin cytoskeleton-regulatory complex protein PAN1 OS=Magnaporthe oryzae (strain 70-15 / ATCC MYA-4617 / FGSC 8958) OX=242507 GN=PAN1 PE=3 SV=2	sp|A4R8N4|PAN1_MAGO7	1192	1192	S	ASTPTVGSQELERKPSPPPQVAEPKTESRNP	188.85	170.95	KPS(1)PPPQVAEPK	KPS(170)PPPQVAEPK	3	2	2.2296	3025300	4211800	2648100	11884000	9847700	9342200	Quantified	GO:0006897(BP:endocytosis);GO:0030479(CC:actin cortical patch);GO:0010008(CC:endosome membrane);GO:0005886(CC:plasma membrane);GO:0003779(MF:actin binding);GO:0005509(MF:calcium ion binding)				PF12763(Cytoskeletal-regulatory complex EF hand)
A4R8N4	Actin cytoskeleton-regulatory complex protein PAN1	PAN1	FUNCTION: Component of the PAN1 actin cytoskeleton-regulatory complex required for the internalization of endosomes during actin-coupled endocytosis. The complex links the site of endocytosis to the cell membrane-associated actin cytoskeleton. Mediates uptake of external molecules and vacuolar degradation of plasma membrane proteins. Plays a role in the proper organization of the cell membrane-as…	157.42	1462	sp|A4R8N4|PAN1_MAGO7	639	sp|A4R8N4|PAN1_MAGO7 Actin cytoskeleton-regulatory complex protein PAN1 OS=Magnaporthe oryzae (strain 70-15 / ATCC MYA-4617 / FGSC 8958) OX=242507 GN=PAN1 PE=3 SV=2	sp|A4R8N4|PAN1_MAGO7	639	639	S	RRRIGNGSPRPDSPSSVASNEDLSIEQLRKK	44.585	44.585	IGNGS(0.819)PRPDS(0.393)PS(0.393)S(0.393)VAS(0.002)NEDLSIEQLR	IGNGS(6.6)PRPDS(0)PS(0)S(0)VAS(-24)NEDLS(-38)IEQLR	13	3	-1.5336							Identified	GO:0006897(BP:endocytosis);GO:0030479(CC:actin cortical patch);GO:0010008(CC:endosome membrane);GO:0005886(CC:plasma membrane);GO:0003779(MF:actin binding);GO:0005509(MF:calcium ion binding)				PF12763(Cytoskeletal-regulatory complex EF hand)
A4R8N4	Actin cytoskeleton-regulatory complex protein PAN1	PAN1	FUNCTION: Component of the PAN1 actin cytoskeleton-regulatory complex required for the internalization of endosomes during actin-coupled endocytosis. The complex links the site of endocytosis to the cell membrane-associated actin cytoskeleton. Mediates uptake of external molecules and vacuolar degradation of plasma membrane proteins. Plays a role in the proper organization of the cell membrane-as…	157.42	1462	sp|A4R8N4|PAN1_MAGO7	711	sp|A4R8N4|PAN1_MAGO7 Actin cytoskeleton-regulatory complex protein PAN1 OS=Magnaporthe oryzae (strain 70-15 / ATCC MYA-4617 / FGSC 8958) OX=242507 GN=PAN1 PE=3 SV=2	sp|A4R8N4|PAN1_MAGO7	711	711	S	RIQEDIDSHPDAPLPSGDSDAERRALKRQLQ	58.045	58.045	IQEDIDSHPDAPLPS(0.5)GDS(0.5)DAER	IQEDIDS(-45)HPDAPLPS(0)GDS(0)DAER	15	3	0.09131					79441		Identified	GO:0006897(BP:endocytosis);GO:0030479(CC:actin cortical patch);GO:0010008(CC:endosome membrane);GO:0005886(CC:plasma membrane);GO:0003779(MF:actin binding);GO:0005509(MF:calcium ion binding)				PF12763(Cytoskeletal-regulatory complex EF hand)
A4R8N4	Actin cytoskeleton-regulatory complex protein PAN1	PAN1	FUNCTION: Component of the PAN1 actin cytoskeleton-regulatory complex required for the internalization of endosomes during actin-coupled endocytosis. The complex links the site of endocytosis to the cell membrane-associated actin cytoskeleton. Mediates uptake of external molecules and vacuolar degradation of plasma membrane proteins. Plays a role in the proper organization of the cell membrane-as…	157.42	1462	sp|A4R8N4|PAN1_MAGO7	764	sp|A4R8N4|PAN1_MAGO7 Actin cytoskeleton-regulatory complex protein PAN1 OS=Magnaporthe oryzae (strain 70-15 / ATCC MYA-4617 / FGSC 8958) OX=242507 GN=PAN1 PE=3 SV=2	sp|A4R8N4|PAN1_MAGO7	764	764	S	ARLELFRLKDAKAHPSSAPAIVGTGPGGAVT	32.692	32.692	AHPS(0.499)S(0.499)APAIVGT(0.001)GPGGAVTESDR	AHPS(0)S(0)APAIVGT(-30)GPGGAVT(-32)ES(-32)DR	4	3	-1.7491							Identified	GO:0006897(BP:endocytosis);GO:0030479(CC:actin cortical patch);GO:0010008(CC:endosome membrane);GO:0005886(CC:plasma membrane);GO:0003779(MF:actin binding);GO:0005509(MF:calcium ion binding)				PF12763(Cytoskeletal-regulatory complex EF hand)
A4R8N4	Actin cytoskeleton-regulatory complex protein PAN1	PAN1	FUNCTION: Component of the PAN1 actin cytoskeleton-regulatory complex required for the internalization of endosomes during actin-coupled endocytosis. The complex links the site of endocytosis to the cell membrane-associated actin cytoskeleton. Mediates uptake of external molecules and vacuolar degradation of plasma membrane proteins. Plays a role in the proper organization of the cell membrane-as…	157.42	1462	sp|A4R8N4|PAN1_MAGO7	781	sp|A4R8N4|PAN1_MAGO7 Actin cytoskeleton-regulatory complex protein PAN1 OS=Magnaporthe oryzae (strain 70-15 / ATCC MYA-4617 / FGSC 8958) OX=242507 GN=PAN1 PE=3 SV=2	sp|A4R8N4|PAN1_MAGO7	781	781	S	APAIVGTGPGGAVTESDRLKARAKAMMQQRT	10.597	10.597	AHPS(0.038)S(0.039)APAIVGT(0.048)GPGGAVT(0.437)ES(0.437)DRLK	AHPS(-11)S(-10)APAIVGT(-9.6)GPGGAVT(0)ES(0)DRLK	21	3	-1.6713							Identified	GO:0006897(BP:endocytosis);GO:0030479(CC:actin cortical patch);GO:0010008(CC:endosome membrane);GO:0005886(CC:plasma membrane);GO:0003779(MF:actin binding);GO:0005509(MF:calcium ion binding)				PF12763(Cytoskeletal-regulatory complex EF hand)
A4R8N4	Actin cytoskeleton-regulatory complex protein PAN1	PAN1	FUNCTION: Component of the PAN1 actin cytoskeleton-regulatory complex required for the internalization of endosomes during actin-coupled endocytosis. The complex links the site of endocytosis to the cell membrane-associated actin cytoskeleton. Mediates uptake of external molecules and vacuolar degradation of plasma membrane proteins. Plays a role in the proper organization of the cell membrane-as…	157.42	1462	sp|A4R8N4|PAN1_MAGO7	936	sp|A4R8N4|PAN1_MAGO7 Actin cytoskeleton-regulatory complex protein PAN1 OS=Magnaporthe oryzae (strain 70-15 / ATCC MYA-4617 / FGSC 8958) OX=242507 GN=PAN1 PE=3 SV=2	sp|A4R8N4|PAN1_MAGO7	936	936	T	RHESPSAPAARTGTPTSASSAGGSYSSYKTP	269.09	269.09	T(0.001)GT(0.216)PT(0.783)SASSAGGSYSSYK	T(-29)GT(-5.6)PT(5.6)S(-44)AS(-120)S(-160)AGGS(-220)Y(-250)S(-250)S(-250)Y(-270)K	5	2	-1.2734						2941300	Identified	GO:0006897(BP:endocytosis);GO:0030479(CC:actin cortical patch);GO:0010008(CC:endosome membrane);GO:0005886(CC:plasma membrane);GO:0003779(MF:actin binding);GO:0005509(MF:calcium ion binding)				PF12763(Cytoskeletal-regulatory complex EF hand)
A4R8N4	Actin cytoskeleton-regulatory complex protein PAN1	PAN1	FUNCTION: Component of the PAN1 actin cytoskeleton-regulatory complex required for the internalization of endosomes during actin-coupled endocytosis. The complex links the site of endocytosis to the cell membrane-associated actin cytoskeleton. Mediates uptake of external molecules and vacuolar degradation of plasma membrane proteins. Plays a role in the proper organization of the cell membrane-as…	157.42	1462	sp|A4R8N4|PAN1_MAGO7	934	sp|A4R8N4|PAN1_MAGO7 Actin cytoskeleton-regulatory complex protein PAN1 OS=Magnaporthe oryzae (strain 70-15 / ATCC MYA-4617 / FGSC 8958) OX=242507 GN=PAN1 PE=3 SV=2	sp|A4R8N4|PAN1_MAGO7	934	934	T	APRHESPSAPAARTGTPTSASSAGGSYSSYK	353.85	353.85	TGT(1)PTSASSAGGSYSSYK	T(-35)GT(35)PT(-42)S(-98)AS(-180)S(-210)AGGS(-290)Y(-330)S(-310)S(-320)Y(-350)K	3	2	-0.24865	1314300	1214700	1145600	1322000	2125100		Quantified	GO:0006897(BP:endocytosis);GO:0030479(CC:actin cortical patch);GO:0010008(CC:endosome membrane);GO:0005886(CC:plasma membrane);GO:0003779(MF:actin binding);GO:0005509(MF:calcium ion binding)				PF12763(Cytoskeletal-regulatory complex EF hand)
A4R8N4	Actin cytoskeleton-regulatory complex protein PAN1	PAN1	FUNCTION: Component of the PAN1 actin cytoskeleton-regulatory complex required for the internalization of endosomes during actin-coupled endocytosis. The complex links the site of endocytosis to the cell membrane-associated actin cytoskeleton. Mediates uptake of external molecules and vacuolar degradation of plasma membrane proteins. Plays a role in the proper organization of the cell membrane-as…	157.42	1462	sp|A4R8N4|PAN1_MAGO7	779	sp|A4R8N4|PAN1_MAGO7 Actin cytoskeleton-regulatory complex protein PAN1 OS=Magnaporthe oryzae (strain 70-15 / ATCC MYA-4617 / FGSC 8958) OX=242507 GN=PAN1 PE=3 SV=2	sp|A4R8N4|PAN1_MAGO7	779	779	T	SSAPAIVGTGPGGAVTESDRLKARAKAMMQQ	10.597	10.597	AHPS(0.038)S(0.039)APAIVGT(0.048)GPGGAVT(0.437)ES(0.437)DRLK	AHPS(-11)S(-10)APAIVGT(-9.6)GPGGAVT(0)ES(0)DRLK	19	3	-1.6713							Identified	GO:0006897(BP:endocytosis);GO:0030479(CC:actin cortical patch);GO:0010008(CC:endosome membrane);GO:0005886(CC:plasma membrane);GO:0003779(MF:actin binding);GO:0005509(MF:calcium ion binding)				PF12763(Cytoskeletal-regulatory complex EF hand)
A4R8N4	Actin cytoskeleton-regulatory complex protein PAN1	PAN1	FUNCTION: Component of the PAN1 actin cytoskeleton-regulatory complex required for the internalization of endosomes during actin-coupled endocytosis. The complex links the site of endocytosis to the cell membrane-associated actin cytoskeleton. Mediates uptake of external molecules and vacuolar degradation of plasma membrane proteins. Plays a role in the proper organization of the cell membrane-as…	157.42	1462	sp|A4R8N4|PAN1_MAGO7	642	sp|A4R8N4|PAN1_MAGO7 Actin cytoskeleton-regulatory complex protein PAN1 OS=Magnaporthe oryzae (strain 70-15 / ATCC MYA-4617 / FGSC 8958) OX=242507 GN=PAN1 PE=3 SV=2	sp|A4R8N4|PAN1_MAGO7	642	642	S	IGNGSPRPDSPSSVASNEDLSIEQLRKKIKE	21.125	21.125	IGNGS(0.715)PRPDS(0.164)PS(0.135)S(0.136)VAS(0.707)NEDLS(0.143)IEQLR	IGNGS(7.6)PRPDS(-7.6)PS(-9.8)S(-9.8)VAS(7.6)NEDLS(-7.6)IEQLR	16	3	0.88905		169980	43926				Quantified	GO:0006897(BP:endocytosis);GO:0030479(CC:actin cortical patch);GO:0010008(CC:endosome membrane);GO:0005886(CC:plasma membrane);GO:0003779(MF:actin binding);GO:0005509(MF:calcium ion binding)				PF12763(Cytoskeletal-regulatory complex EF hand)
A4R8V2	Patatin-like phospholipase domain-containing protein MGG_12849	MGG_12849	FUNCTION: Probable lipid hydrolase. {ECO:0000250}.	88.46	787	sp|A4R8V2|PLPL_MAGO7	729	sp|A4R8V2|PLPL_MAGO7 Patatin-like phospholipase domain-containing protein MGG_12849 OS=Magnaporthe oryzae (strain 70-15 / ATCC MYA-4617 / FGSC 8958) OX=242507 GN=MGG_12849 PE=3 SV=1	sp|A4R8V2|PLPL_MAGO7	729	729	S	ETRPYIRRGSVESIISEDDLRELLLLRGSTN	153.05	120.21	GSVESIIS(1)EDDLR	GS(-95)VES(-49)IIS(49)EDDLR	8	2	0.72312	214520	148400	214540	764560	786790	298760	Quantified	GO:1990748(BP:cellular detoxification);GO:0016042(BP:lipid catabolic process);GO:0006642(BP:triglyceride mobilization);GO:0016021(CC:integral component of membrane);GO:0005811(CC:lipid droplet);GO:0004806(MF:triglyceride lipase activity)				PF11815(Domain of unknown function (DUF3336));PF01734(Patatin-like phospholipase)
A4R8V2	Patatin-like phospholipase domain-containing protein MGG_12849	MGG_12849	FUNCTION: Probable lipid hydrolase. {ECO:0000250}.	88.46	787	sp|A4R8V2|PLPL_MAGO7	70	sp|A4R8V2|PLPL_MAGO7 Patatin-like phospholipase domain-containing protein MGG_12849 OS=Magnaporthe oryzae (strain 70-15 / ATCC MYA-4617 / FGSC 8958) OX=242507 GN=MGG_12849 PE=3 SV=1	sp|A4R8V2|PLPL_MAGO7	70	70	S	DDGLASPRSPSARSFSSFDFTKRASSVLPDD	57.293	57.293	S(0.348)FS(0.649)S(0.002)FDFTK	S(-2.7)FS(2.7)S(-24)FDFT(-47)K	3	2	-0.26054						24618	Identified	GO:1990748(BP:cellular detoxification);GO:0016042(BP:lipid catabolic process);GO:0006642(BP:triglyceride mobilization);GO:0016021(CC:integral component of membrane);GO:0005811(CC:lipid droplet);GO:0004806(MF:triglyceride lipase activity)				PF11815(Domain of unknown function (DUF3336));PF01734(Patatin-like phospholipase)
A4R8V2	Patatin-like phospholipase domain-containing protein MGG_12849	MGG_12849	FUNCTION: Probable lipid hydrolase. {ECO:0000250}.	88.46	787	sp|A4R8V2|PLPL_MAGO7	723	sp|A4R8V2|PLPL_MAGO7 Patatin-like phospholipase domain-containing protein MGG_12849 OS=Magnaporthe oryzae (strain 70-15 / ATCC MYA-4617 / FGSC 8958) OX=242507 GN=MGG_12849 PE=3 SV=1	sp|A4R8V2|PLPL_MAGO7	723	723	S	IERGRRETRPYIRRGSVESIISEDDLRELLL	91.1	91.1	RGS(1)VESIISEDDLR	RGS(36)VES(-36)IIS(-72)EDDLR	3	2	-0.18074	214310			269520	676040		Quantified	GO:1990748(BP:cellular detoxification);GO:0016042(BP:lipid catabolic process);GO:0006642(BP:triglyceride mobilization);GO:0016021(CC:integral component of membrane);GO:0005811(CC:lipid droplet);GO:0004806(MF:triglyceride lipase activity)				PF11815(Domain of unknown function (DUF3336));PF01734(Patatin-like phospholipase)
A4R8V2	Patatin-like phospholipase domain-containing protein MGG_12849	MGG_12849	FUNCTION: Probable lipid hydrolase. {ECO:0000250}.	88.46	787	sp|A4R8V2|PLPL_MAGO7	767	sp|A4R8V2|PLPL_MAGO7 Patatin-like phospholipase domain-containing protein MGG_12849 OS=Magnaporthe oryzae (strain 70-15 / ATCC MYA-4617 / FGSC 8958) OX=242507 GN=MGG_12849 PE=3 SV=1	sp|A4R8V2|PLPL_MAGO7	767	767	T	TNDEMEFASDEKAVLTEDEGQFDGVTDNTEG	35.349	35.349	AVLT(0.997)EDEGQFDGVT(0.002)DNTEGSPLLK	AVLT(27)EDEGQFDGVT(-27)DNT(-34)EGS(-35)PLLK	4	3	0.27961		14536					Identified	GO:1990748(BP:cellular detoxification);GO:0016042(BP:lipid catabolic process);GO:0006642(BP:triglyceride mobilization);GO:0016021(CC:integral component of membrane);GO:0005811(CC:lipid droplet);GO:0004806(MF:triglyceride lipase activity)				PF11815(Domain of unknown function (DUF3336));PF01734(Patatin-like phospholipase)
A4R962	Clustered mitochondria protein homolog	CLU1	FUNCTION: mRNA-binding protein involved in proper cytoplasmic distribution of mitochondria. {ECO:0000255|HAMAP-Rule:MF_03013}.	145.17	1311	sp|A4R962|CLU_MAGO7	961	sp|A4R962|CLU_MAGO7 Clustered mitochondria protein homolog OS=Magnaporthe oryzae (strain 70-15 / ATCC MYA-4617 / FGSC 8958) OX=242507 GN=CLU1 PE=3 SV=1	sp|A4R962|CLU_MAGO7	961	961	T	KKKKKAARDTSPDSVTSSSTIPHTFVPDDII	25.053	25.053	DT(0.272)S(0.5)PDS(0.264)VT(0.264)S(0.168)S(0.168)S(0.168)T(0.168)IPHT(0.027)FVPDDIINVVPIVK	DT(-2.8)S(2.8)PDS(0)VT(0)S(-2.8)S(-2.8)S(-2.8)T(-2.8)IPHT(-12)FVPDDIINVVPIVK	8	3	0.26048							Identified	GO:0048312(BP:intracellular distribution of mitochondria);GO:0005737(CC:cytoplasm)				PF15044(Mitochondrial function, CLU-N-term);PF12807(Translation initiation factor eIF3 subunit 135);PF13374(Tetratricopeptide repeat);PF13236(Clustered mitochondria);PF13424(Tetratricopeptide repeat)
A4R962	Clustered mitochondria protein homolog	CLU1	FUNCTION: mRNA-binding protein involved in proper cytoplasmic distribution of mitochondria. {ECO:0000255|HAMAP-Rule:MF_03013}.	145.17	1311	sp|A4R962|CLU_MAGO7	955	sp|A4R962|CLU_MAGO7 Clustered mitochondria protein homolog OS=Magnaporthe oryzae (strain 70-15 / ATCC MYA-4617 / FGSC 8958) OX=242507 GN=CLU1 PE=3 SV=1	sp|A4R962|CLU_MAGO7	955	955	T	EGSKKNKKKKKAARDTSPDSVTSSSTIPHTF	42.072	42.072	DT(0.431)S(0.431)PDS(0.052)VT(0.052)S(0.008)S(0.008)S(0.008)T(0.008)IPHT(0.003)FVPDDIINVVPIVK	DT(0)S(0)PDS(-9.2)VT(-9.2)S(-17)S(-17)S(-17)T(-17)IPHT(-21)FVPDDIINVVPIVK	2	4	-0.25199							Identified	GO:0048312(BP:intracellular distribution of mitochondria);GO:0005737(CC:cytoplasm)				PF15044(Mitochondrial function, CLU-N-term);PF12807(Translation initiation factor eIF3 subunit 135);PF13374(Tetratricopeptide repeat);PF13236(Clustered mitochondria);PF13424(Tetratricopeptide repeat)
A4R962	Clustered mitochondria protein homolog	CLU1	FUNCTION: mRNA-binding protein involved in proper cytoplasmic distribution of mitochondria. {ECO:0000255|HAMAP-Rule:MF_03013}.	145.17	1311	sp|A4R962|CLU_MAGO7	65	sp|A4R962|CLU_MAGO7 Clustered mitochondria protein homolog OS=Magnaporthe oryzae (strain 70-15 / ATCC MYA-4617 / FGSC 8958) OX=242507 GN=CLU1 PE=3 SV=1	sp|A4R962|CLU_MAGO7	65	65	S	TIVLPQNSEKIPIAVSPHEQVHEVRQSIIEM	46.528	25.588	IPIAVS(1)PHEQVHEVR	IPIAVS(26)PHEQVHEVR	6	3	-0.35189		97805	73612	103200	119580	92917	Quantified	GO:0048312(BP:intracellular distribution of mitochondria);GO:0005737(CC:cytoplasm)				PF15044(Mitochondrial function, CLU-N-term);PF12807(Translation initiation factor eIF3 subunit 135);PF13374(Tetratricopeptide repeat);PF13236(Clustered mitochondria);PF13424(Tetratricopeptide repeat)
A4R962	Clustered mitochondria protein homolog	CLU1	FUNCTION: mRNA-binding protein involved in proper cytoplasmic distribution of mitochondria. {ECO:0000255|HAMAP-Rule:MF_03013}.	145.17	1311	sp|A4R962|CLU_MAGO7	956	sp|A4R962|CLU_MAGO7 Clustered mitochondria protein homolog OS=Magnaporthe oryzae (strain 70-15 / ATCC MYA-4617 / FGSC 8958) OX=242507 GN=CLU1 PE=3 SV=1	sp|A4R962|CLU_MAGO7	956	956	S	GSKKNKKKKKAARDTSPDSVTSSSTIPHTFV	458.15	458.15	DTS(1)PDSVTSSSTIPHTFVPDDIINVVPIVK	DT(-39)S(39)PDS(-85)VT(-160)S(-200)S(-230)S(-270)T(-280)IPHT(-340)FVPDDIINVVPIVK	3	3	0.30367	1898400	3556600	1859700	1550300	1076900	1360500	Quantified	GO:0048312(BP:intracellular distribution of mitochondria);GO:0005737(CC:cytoplasm)				PF15044(Mitochondrial function, CLU-N-term);PF12807(Translation initiation factor eIF3 subunit 135);PF13374(Tetratricopeptide repeat);PF13236(Clustered mitochondria);PF13424(Tetratricopeptide repeat)
A4R962	Clustered mitochondria protein homolog	CLU1	FUNCTION: mRNA-binding protein involved in proper cytoplasmic distribution of mitochondria. {ECO:0000255|HAMAP-Rule:MF_03013}.	145.17	1311	sp|A4R962|CLU_MAGO7	959	sp|A4R962|CLU_MAGO7 Clustered mitochondria protein homolog OS=Magnaporthe oryzae (strain 70-15 / ATCC MYA-4617 / FGSC 8958) OX=242507 GN=CLU1 PE=3 SV=1	sp|A4R962|CLU_MAGO7	959	959	S	KNKKKKKAARDTSPDSVTSSSTIPHTFVPDD	153.71	153.71	DT(0.033)S(0.967)PDS(0.998)VT(0.002)SSSTIPHTFVPDDIINVVPIVK	DT(-15)S(15)PDS(28)VT(-28)S(-51)S(-60)S(-69)T(-70)IPHT(-94)FVPDDIINVVPIVK	6	3	0.56505		782090	452280		427580		Quantified	GO:0048312(BP:intracellular distribution of mitochondria);GO:0005737(CC:cytoplasm)				PF15044(Mitochondrial function, CLU-N-term);PF12807(Translation initiation factor eIF3 subunit 135);PF13374(Tetratricopeptide repeat);PF13236(Clustered mitochondria);PF13424(Tetratricopeptide repeat)
A4R962	Clustered mitochondria protein homolog	CLU1	FUNCTION: mRNA-binding protein involved in proper cytoplasmic distribution of mitochondria. {ECO:0000255|HAMAP-Rule:MF_03013}.	145.17	1311	sp|A4R962|CLU_MAGO7	575	sp|A4R962|CLU_MAGO7 Clustered mitochondria protein homolog OS=Magnaporthe oryzae (strain 70-15 / ATCC MYA-4617 / FGSC 8958) OX=242507 GN=CLU1 PE=3 SV=1	sp|A4R962|CLU_MAGO7	575	575	S	ITPLDVSWQEEVEAESDAPEYPHRMTVLRPE	22.906	22.906	IT(0.007)PLDVS(0.125)WQEEVEAES(0.811)DAPEY(0.057)PHR	IT(-20)PLDVS(-8.1)WQEEVEAES(8.1)DAPEY(-12)PHR	16	3	2.2114			153590			70999	Identified	GO:0048312(BP:intracellular distribution of mitochondria);GO:0005737(CC:cytoplasm)				PF15044(Mitochondrial function, CLU-N-term);PF12807(Translation initiation factor eIF3 subunit 135);PF13374(Tetratricopeptide repeat);PF13236(Clustered mitochondria);PF13424(Tetratricopeptide repeat)
A4R962	Clustered mitochondria protein homolog	CLU1	FUNCTION: mRNA-binding protein involved in proper cytoplasmic distribution of mitochondria. {ECO:0000255|HAMAP-Rule:MF_03013}.	145.17	1311	sp|A4R962|CLU_MAGO7	1271	sp|A4R962|CLU_MAGO7 Clustered mitochondria protein homolog OS=Magnaporthe oryzae (strain 70-15 / ATCC MYA-4617 / FGSC 8958) OX=242507 GN=CLU1 PE=3 SV=1	sp|A4R962|CLU_MAGO7	1271	1271	S	SEIERPAAASSMDSRSIDELLKFIEGTDKQK	48.157	48.157	S(1)IDELLK	S(48)IDELLK	1	2	-0.73682				19829	29654		Quantified	GO:0048312(BP:intracellular distribution of mitochondria);GO:0005737(CC:cytoplasm)				PF15044(Mitochondrial function, CLU-N-term);PF12807(Translation initiation factor eIF3 subunit 135);PF13374(Tetratricopeptide repeat);PF13236(Clustered mitochondria);PF13424(Tetratricopeptide repeat)
A4RBS3	ATP-dependent RNA helicase SUB2	SUB2	FUNCTION: ATP-binding RNA helicase involved in transcription elongation and required for the export of mRNA out of the nucleus. SUB2 plays also a role in pre-mRNA splicing and spliceosome assembly. May be involved in rDNA and telomeric silencing, and maintenance of genome integrity (By similarity). {ECO:0000250}.	49.163	436	sp|A4RBS3|SUB2_MAGO7	181	sp|A4RBS3|SUB2_MAGO7 ATP-dependent RNA helicase SUB2 OS=Magnaporthe oryzae (strain 70-15 / ATCC MYA-4617 / FGSC 8958) OX=242507 GN=SUB2 PE=3 SV=1	sp|A4RBS3|SUB2_MAGO7	181	181	T	ELLKNKETHPHIIVGTPGRLNALVRDKFLRL	89.359	89.359	ETHPHIIVGT(1)PGR	ET(-57)HPHIIVGT(57)PGR	10	3	0.47898	390790	393730	315630	270050	229760	160530	Quantified	GO:0006397(BP:mRNA processing);GO:0051028(BP:mRNA transport);GO:0008380(BP:RNA splicing);GO:0005681(CC:spliceosomal complex);GO:0005524(MF:ATP binding);GO:0003723(MF:RNA binding);GO:0003724(MF:RNA helicase activity)	K12812(NA)	ko03013(Nucleocytoplasmic transport);ko03015(mRNA surveillance pathway);ko03040(Spliceosome)		PF00270(DEAD/DEAH box helicase);PF00271(Helicase conserved C-terminal domain)
A4RBS3	ATP-dependent RNA helicase SUB2	SUB2	FUNCTION: ATP-binding RNA helicase involved in transcription elongation and required for the export of mRNA out of the nucleus. SUB2 plays also a role in pre-mRNA splicing and spliceosome assembly. May be involved in rDNA and telomeric silencing, and maintenance of genome integrity (By similarity). {ECO:0000250}.	49.163	436	sp|A4RBS3|SUB2_MAGO7	2	sp|A4RBS3|SUB2_MAGO7 ATP-dependent RNA helicase SUB2 OS=Magnaporthe oryzae (strain 70-15 / ATCC MYA-4617 / FGSC 8958) OX=242507 GN=SUB2 PE=3 SV=1	sp|A4RBS3|SUB2_MAGO7	2	2	S	______________MSAEEDLIDYSDEELNT	67.057	64.582	S(0.863)AEEDLIDY(0.52)S(0.616)DEELNT(0.001)NETAAPAADSNGK	S(5.5)AEEDLIDY(-0.97)S(0.97)DEELNT(-30)NET(-45)AAPAADS(-65)NGK	1	3	-2.3396		397150	491410				Quantified	GO:0006397(BP:mRNA processing);GO:0051028(BP:mRNA transport);GO:0008380(BP:RNA splicing);GO:0005681(CC:spliceosomal complex);GO:0005524(MF:ATP binding);GO:0003723(MF:RNA binding);GO:0003724(MF:RNA helicase activity)	K12812(NA)	ko03013(Nucleocytoplasmic transport);ko03015(mRNA surveillance pathway);ko03040(Spliceosome)		PF00270(DEAD/DEAH box helicase);PF00271(Helicase conserved C-terminal domain)
A4RBS3	ATP-dependent RNA helicase SUB2	SUB2	FUNCTION: ATP-binding RNA helicase involved in transcription elongation and required for the export of mRNA out of the nucleus. SUB2 plays also a role in pre-mRNA splicing and spliceosome assembly. May be involved in rDNA and telomeric silencing, and maintenance of genome integrity (By similarity). {ECO:0000250}.	49.163	436	sp|A4RBS3|SUB2_MAGO7	159	sp|A4RBS3|SUB2_MAGO7 ATP-dependent RNA helicase SUB2 OS=Magnaporthe oryzae (strain 70-15 / ATCC MYA-4617 / FGSC 8958) OX=242507 GN=SUB2 PE=3 SV=1	sp|A4RBS3|SUB2_MAGO7	159	159	T	SKYMPDIKTGVFFGGTPIQKDAELLKNKETH	69.201	69.201	TGVFFGGT(1)PIQK	T(-49)GVFFGGT(49)PIQK	8	2	-0.5787	306610	331680	251480	204190	120690	171650	Quantified	GO:0006397(BP:mRNA processing);GO:0051028(BP:mRNA transport);GO:0008380(BP:RNA splicing);GO:0005681(CC:spliceosomal complex);GO:0005524(MF:ATP binding);GO:0003723(MF:RNA binding);GO:0003724(MF:RNA helicase activity)	K12812(NA)	ko03013(Nucleocytoplasmic transport);ko03015(mRNA surveillance pathway);ko03040(Spliceosome)		PF00270(DEAD/DEAH box helicase);PF00271(Helicase conserved C-terminal domain)
A4RBS3	ATP-dependent RNA helicase SUB2	SUB2	FUNCTION: ATP-binding RNA helicase involved in transcription elongation and required for the export of mRNA out of the nucleus. SUB2 plays also a role in pre-mRNA splicing and spliceosome assembly. May be involved in rDNA and telomeric silencing, and maintenance of genome integrity (By similarity). {ECO:0000250}.	49.163	436	sp|A4RBS3|SUB2_MAGO7	51	sp|A4RBS3|SUB2_MAGO7 ATP-dependent RNA helicase SUB2 OS=Magnaporthe oryzae (strain 70-15 / ATCC MYA-4617 / FGSC 8958) OX=242507 GN=SUB2 PE=3 SV=1	sp|A4RBS3|SUB2_MAGO7	51	51	S	AGGNVDKKGSYVGIHSTGFRDFLLKPELLRA	103.23	74.733	GSYVGIHS(0.901)T(0.099)GFR	GS(-41)Y(-52)VGIHS(9.6)T(-9.6)GFR	8	2	1.1196				37750	44572	69506	Quantified	GO:0006397(BP:mRNA processing);GO:0051028(BP:mRNA transport);GO:0008380(BP:RNA splicing);GO:0005681(CC:spliceosomal complex);GO:0005524(MF:ATP binding);GO:0003723(MF:RNA binding);GO:0003724(MF:RNA helicase activity)	K12812(NA)	ko03013(Nucleocytoplasmic transport);ko03015(mRNA surveillance pathway);ko03040(Spliceosome)		PF00270(DEAD/DEAH box helicase);PF00271(Helicase conserved C-terminal domain)
A4RBS3	ATP-dependent RNA helicase SUB2	SUB2	FUNCTION: ATP-binding RNA helicase involved in transcription elongation and required for the export of mRNA out of the nucleus. SUB2 plays also a role in pre-mRNA splicing and spliceosome assembly. May be involved in rDNA and telomeric silencing, and maintenance of genome integrity (By similarity). {ECO:0000250}.	49.163	436	sp|A4RBS3|SUB2_MAGO7	11	sp|A4RBS3|SUB2_MAGO7 ATP-dependent RNA helicase SUB2 OS=Magnaporthe oryzae (strain 70-15 / ATCC MYA-4617 / FGSC 8958) OX=242507 GN=SUB2 PE=3 SV=1	sp|A4RBS3|SUB2_MAGO7	11	11	S	_____MSAEEDLIDYSDEELNTNETAAPAAD	286.92	254.73	SAEEDLIDYS(1)DEELNTNETAAPAADSNGK	S(-150)AEEDLIDY(-55)S(55)DEELNT(-72)NET(-100)AAPAADS(-160)NGK	10	3	0.012271	6266600	8576300	9984800	1921400	751770	3200800	Quantified	GO:0006397(BP:mRNA processing);GO:0051028(BP:mRNA transport);GO:0008380(BP:RNA splicing);GO:0005681(CC:spliceosomal complex);GO:0005524(MF:ATP binding);GO:0003723(MF:RNA binding);GO:0003724(MF:RNA helicase activity)	K12812(NA)	ko03013(Nucleocytoplasmic transport);ko03015(mRNA surveillance pathway);ko03040(Spliceosome)		PF00270(DEAD/DEAH box helicase);PF00271(Helicase conserved C-terminal domain)
A4RBS3	ATP-dependent RNA helicase SUB2	SUB2	FUNCTION: ATP-binding RNA helicase involved in transcription elongation and required for the export of mRNA out of the nucleus. SUB2 plays also a role in pre-mRNA splicing and spliceosome assembly. May be involved in rDNA and telomeric silencing, and maintenance of genome integrity (By similarity). {ECO:0000250}.	49.163	436	sp|A4RBS3|SUB2_MAGO7	331	sp|A4RBS3|SUB2_MAGO7 ATP-dependent RNA helicase SUB2 OS=Magnaporthe oryzae (strain 70-15 / ATCC MYA-4617 / FGSC 8958) OX=242507 GN=SUB2 PE=3 SV=1	sp|A4RBS3|SUB2_MAGO7	331	331	S	LRECNFPSIAVHSGVSQEERIRRYKEFKEFN	9.9112	9.9112	ECNFPS(0.176)IAVHS(0.412)GVS(0.412)QEER	ECNFPS(-3.7)IAVHS(0)GVS(0)QEER	14	3	1.8516							Identified	GO:0006397(BP:mRNA processing);GO:0051028(BP:mRNA transport);GO:0008380(BP:RNA splicing);GO:0005681(CC:spliceosomal complex);GO:0005524(MF:ATP binding);GO:0003723(MF:RNA binding);GO:0003724(MF:RNA helicase activity)	K12812(NA)	ko03013(Nucleocytoplasmic transport);ko03015(mRNA surveillance pathway);ko03040(Spliceosome)		PF00270(DEAD/DEAH box helicase);PF00271(Helicase conserved C-terminal domain)
A4RBS3	ATP-dependent RNA helicase SUB2	SUB2	FUNCTION: ATP-binding RNA helicase involved in transcription elongation and required for the export of mRNA out of the nucleus. SUB2 plays also a role in pre-mRNA splicing and spliceosome assembly. May be involved in rDNA and telomeric silencing, and maintenance of genome integrity (By similarity). {ECO:0000250}.	49.163	436	sp|A4RBS3|SUB2_MAGO7	45	sp|A4RBS3|SUB2_MAGO7 ATP-dependent RNA helicase SUB2 OS=Magnaporthe oryzae (strain 70-15 / ATCC MYA-4617 / FGSC 8958) OX=242507 GN=SUB2 PE=3 SV=1	sp|A4RBS3|SUB2_MAGO7	45	45	S	KKGELAAGGNVDKKGSYVGIHSTGFRDFLLK	52.201	52.201	KGS(0.995)Y(0.005)VGIHSTGFR	KGS(23)Y(-23)VGIHS(-47)T(-47)GFR	3	3	-0.67593				26672	33014		Quantified	GO:0006397(BP:mRNA processing);GO:0051028(BP:mRNA transport);GO:0008380(BP:RNA splicing);GO:0005681(CC:spliceosomal complex);GO:0005524(MF:ATP binding);GO:0003723(MF:RNA binding);GO:0003724(MF:RNA helicase activity)	K12812(NA)	ko03013(Nucleocytoplasmic transport);ko03015(mRNA surveillance pathway);ko03040(Spliceosome)		PF00270(DEAD/DEAH box helicase);PF00271(Helicase conserved C-terminal domain)
A4RBS3	ATP-dependent RNA helicase SUB2	SUB2	FUNCTION: ATP-binding RNA helicase involved in transcription elongation and required for the export of mRNA out of the nucleus. SUB2 plays also a role in pre-mRNA splicing and spliceosome assembly. May be involved in rDNA and telomeric silencing, and maintenance of genome integrity (By similarity). {ECO:0000250}.	49.163	436	sp|A4RBS3|SUB2_MAGO7	328	sp|A4RBS3|SUB2_MAGO7 ATP-dependent RNA helicase SUB2 OS=Magnaporthe oryzae (strain 70-15 / ATCC MYA-4617 / FGSC 8958) OX=242507 GN=SUB2 PE=3 SV=1	sp|A4RBS3|SUB2_MAGO7	328	328	S	DKLLRECNFPSIAVHSGVSQEERIRRYKEFK	62.95	42.888	ECNFPS(0.007)IAVHS(0.923)GVS(0.07)QEER	ECNFPS(-21)IAVHS(11)GVS(-11)QEER	11	3	0.61208		93304	110690	140240		147000	Quantified	GO:0006397(BP:mRNA processing);GO:0051028(BP:mRNA transport);GO:0008380(BP:RNA splicing);GO:0005681(CC:spliceosomal complex);GO:0005524(MF:ATP binding);GO:0003723(MF:RNA binding);GO:0003724(MF:RNA helicase activity)	K12812(NA)	ko03013(Nucleocytoplasmic transport);ko03015(mRNA surveillance pathway);ko03040(Spliceosome)		PF00270(DEAD/DEAH box helicase);PF00271(Helicase conserved C-terminal domain)
A4RC23	Nascent polypeptide-associated complex subunit beta	EGD1	FUNCTION: Component of the nascent polypeptide-associated complex (NAC), a dynamic component of the ribosomal exit tunnel, protecting the emerging polypeptides from interaction with other cytoplasmic proteins to ensure appropriate nascent protein targeting. The NAC complex also promotes mitochondrial protein import by enhancing productive ribosome interactions with the outer mitochondrial membran…	18.887	172	sp|A4RC23|NACB_MAGO7	83	sp|A4RC23|NACB_MAGO7 Nascent polypeptide-associated complex subunit beta OS=Magnaporthe oryzae (strain 70-15 / ATCC MYA-4617 / FGSC 8958) OX=242507 GN=EGD1 PE=3 SV=2	sp|A4RC23|NACB_MAGO7	83	83	S	NVQPIQAIEEVNMFKSDGNVIHFAAPKVHAA	80.815	80.815	S(1)DGNVIHFAAPK	S(81)DGNVIHFAAPK	1	2	-1.1382		21242					Identified	GO:0051083(BP:'de novo' cotranslational protein folding);GO:0015031(BP:protein transport);GO:0005829(CC:cytosol);GO:0005854(CC:nascent polypeptide-associated complex);GO:0005634(CC:nucleus);GO:0051082(MF:unfolded protein binding)	K01527(NA)	ko04214(Apoptosis - fly)		PF01849(NAC domain)
A4RC89	Nascent polypeptide-associated complex subunit alpha	EGD2	FUNCTION: Component of the nascent polypeptide-associated complex (NAC), a dynamic component of the ribosomal exit tunnel, protecting the emerging polypeptides from interaction with other cytoplasmic proteins to ensure appropriate nascent protein targeting. The NAC complex also promotes mitochondrial protein import by enhancing productive ribosome interactions with the outer mitochondrial membran…	21.82	201	sp|A4RC89|NACA_MAGO7	124	sp|A4RC89|NACA_MAGO7 Nascent polypeptide-associated complex subunit alpha OS=Magnaporthe oryzae (strain 70-15 / ATCC MYA-4617 / FGSC 8958) OX=242507 GN=EGD2 PE=3 SV=1	sp|A4RC89|NACA_MAGO7	124	124	S	LNASAQAAAAQQLASSAGHDHDHAGHSHGEA	143.75	97.796	IEDLNASAQAAAAQQLAS(0.296)S(0.702)AGHDHDHAGHS(0.003)HGEAK	IEDLNAS(-66)AQAAAAQQLAS(-3.8)S(3.8)AGHDHDHAGHS(-24)HGEAK	19	4	0.9977		261890		427190			Identified	GO:0015031(BP:protein transport);GO:0005854(CC:nascent polypeptide-associated complex);GO:0005634(CC:nucleus)				PF01849(NAC domain)
A4RC89	Nascent polypeptide-associated complex subunit alpha	EGD2	FUNCTION: Component of the nascent polypeptide-associated complex (NAC), a dynamic component of the ribosomal exit tunnel, protecting the emerging polypeptides from interaction with other cytoplasmic proteins to ensure appropriate nascent protein targeting. The NAC complex also promotes mitochondrial protein import by enhancing productive ribosome interactions with the outer mitochondrial membran…	21.82	201	sp|A4RC89|NACA_MAGO7	95	sp|A4RC89|NACA_MAGO7 Nascent polypeptide-associated complex subunit alpha OS=Magnaporthe oryzae (strain 70-15 / ATCC MYA-4617 / FGSC 8958) OX=242507 GN=EGD2 PE=3 SV=1	sp|A4RC89|NACA_MAGO7	95	95	S	ILFVINNPEVYKSPNSGTYIVFGEAKIEDLN	224.61	137.68	SPNS(1)GTYIVFGEAK	S(-60)PNS(37)GT(-37)Y(-74)IVFGEAK	4	2	1.0158	337900	299500	158620	389230	332790	339520	Quantified	GO:0015031(BP:protein transport);GO:0005854(CC:nascent polypeptide-associated complex);GO:0005634(CC:nucleus)				PF01849(NAC domain)
A4RC89	Nascent polypeptide-associated complex subunit alpha	EGD2	FUNCTION: Component of the nascent polypeptide-associated complex (NAC), a dynamic component of the ribosomal exit tunnel, protecting the emerging polypeptides from interaction with other cytoplasmic proteins to ensure appropriate nascent protein targeting. The NAC complex also promotes mitochondrial protein import by enhancing productive ribosome interactions with the outer mitochondrial membran…	21.82	201	sp|A4RC89|NACA_MAGO7	135	sp|A4RC89|NACA_MAGO7 Nascent polypeptide-associated complex subunit alpha OS=Magnaporthe oryzae (strain 70-15 / ATCC MYA-4617 / FGSC 8958) OX=242507 GN=EGD2 PE=3 SV=1	sp|A4RC89|NACA_MAGO7	135	135	S	QLASSAGHDHDHAGHSHGEAKASEGDAKKEE	131.02	131.02	IEDLNASAQAAAAQQLAS(0.032)S(0.032)AGHDHDHAGHS(0.936)HGEAK	IEDLNAS(-96)AQAAAAQQLAS(-15)S(-15)AGHDHDHAGHS(15)HGEAK	30	4	0.59421						415780	Identified	GO:0015031(BP:protein transport);GO:0005854(CC:nascent polypeptide-associated complex);GO:0005634(CC:nucleus)				PF01849(NAC domain)
A4RC89	Nascent polypeptide-associated complex subunit alpha	EGD2	FUNCTION: Component of the nascent polypeptide-associated complex (NAC), a dynamic component of the ribosomal exit tunnel, protecting the emerging polypeptides from interaction with other cytoplasmic proteins to ensure appropriate nascent protein targeting. The NAC complex also promotes mitochondrial protein import by enhancing productive ribosome interactions with the outer mitochondrial membran…	21.82	201	sp|A4RC89|NACA_MAGO7	123	sp|A4RC89|NACA_MAGO7 Nascent polypeptide-associated complex subunit alpha OS=Magnaporthe oryzae (strain 70-15 / ATCC MYA-4617 / FGSC 8958) OX=242507 GN=EGD2 PE=3 SV=1	sp|A4RC89|NACA_MAGO7	123	123	S	DLNASAQAAAAQQLASSAGHDHDHAGHSHGE	143.75	143.75	IEDLNASAQAAAAQQLAS(0.399)S(0.399)AGHDHDHAGHS(0.202)HGEAK	IEDLNAS(-110)AQAAAAQQLAS(0)S(0)AGHDHDHAGHS(-3)HGEAK	18	4	0.76711							Identified	GO:0015031(BP:protein transport);GO:0005854(CC:nascent polypeptide-associated complex);GO:0005634(CC:nucleus)				PF01849(NAC domain)
A4RC89	Nascent polypeptide-associated complex subunit alpha	EGD2	FUNCTION: Component of the nascent polypeptide-associated complex (NAC), a dynamic component of the ribosomal exit tunnel, protecting the emerging polypeptides from interaction with other cytoplasmic proteins to ensure appropriate nascent protein targeting. The NAC complex also promotes mitochondrial protein import by enhancing productive ribosome interactions with the outer mitochondrial membran…	21.82	201	sp|A4RC89|NACA_MAGO7;tr|Q2KGE3|Q2KGE3_MAGO7	30;30	sp|A4RC89|NACA_MAGO7 Nascent polypeptide-associated complex subunit alpha OS=Magnaporthe oryzae (strain 70-15 / ATCC MYA-4617 / FGSC 8958) OX=242507 GN=EGD2 PE=3 SV=1;tr|Q2KGE3|Q2KGE3_MAGO7 Nascent polypeptide-associated complex subunit beta OS=Magnaporthe	sp|A4RC89|NACA_MAGO7;tr|Q2KGE3|Q2KGE3_MAGO7	30;30	30	S	KKTVVDDHDDDSSSDSDGEEETNLPAGSTAV	357.67	229.46	TVVDDHDDDS(1)S(1)S(1)DS(1)DGEEETNLPAGSTAVIHSR	T(-88)VVDDHDDDS(88)S(98)S(110)DS(130)DGEEET(-130)NLPAGS(-180)T(-180)AVIHS(-200)R	14	4	1.5623			5041800	1064500	12549000	5231600	Quantified	GO:0015031(BP:protein transport);GO:0005854(CC:nascent polypeptide-associated complex);GO:0005634(CC:nucleus)				PF01849(NAC domain)
A4RC89	Nascent polypeptide-associated complex subunit alpha	EGD2	FUNCTION: Component of the nascent polypeptide-associated complex (NAC), a dynamic component of the ribosomal exit tunnel, protecting the emerging polypeptides from interaction with other cytoplasmic proteins to ensure appropriate nascent protein targeting. The NAC complex also promotes mitochondrial protein import by enhancing productive ribosome interactions with the outer mitochondrial membran…	21.82	201	sp|A4RC89|NACA_MAGO7;tr|Q2KGE3|Q2KGE3_MAGO7	27;27	sp|A4RC89|NACA_MAGO7 Nascent polypeptide-associated complex subunit alpha OS=Magnaporthe oryzae (strain 70-15 / ATCC MYA-4617 / FGSC 8958) OX=242507 GN=EGD2 PE=3 SV=1;tr|Q2KGE3|Q2KGE3_MAGO7 Nascent polypeptide-associated complex subunit beta OS=Magnaporthe	sp|A4RC89|NACA_MAGO7;tr|Q2KGE3|Q2KGE3_MAGO7	27;27	27	S	EEVKKTVVDDHDDDSSSDSDGEEETNLPAGS	355.48	229.46	TVVDDHDDDS(1)S(1)S(1)DS(1)DGEEETNLPAGSTAVIHSR	T(-88)VVDDHDDDS(88)S(98)S(110)DS(130)DGEEET(-130)NLPAGS(-180)T(-180)AVIHS(-200)R	11	4	1.5623		996670	5041800	1021400	11183000	5231600	Quantified	GO:0015031(BP:protein transport);GO:0005854(CC:nascent polypeptide-associated complex);GO:0005634(CC:nucleus)				PF01849(NAC domain)
A4RC89	Nascent polypeptide-associated complex subunit alpha	EGD2	FUNCTION: Component of the nascent polypeptide-associated complex (NAC), a dynamic component of the ribosomal exit tunnel, protecting the emerging polypeptides from interaction with other cytoplasmic proteins to ensure appropriate nascent protein targeting. The NAC complex also promotes mitochondrial protein import by enhancing productive ribosome interactions with the outer mitochondrial membran…	21.82	201	sp|A4RC89|NACA_MAGO7;tr|Q2KGE3|Q2KGE3_MAGO7	28;28	sp|A4RC89|NACA_MAGO7 Nascent polypeptide-associated complex subunit alpha OS=Magnaporthe oryzae (strain 70-15 / ATCC MYA-4617 / FGSC 8958) OX=242507 GN=EGD2 PE=3 SV=1;tr|Q2KGE3|Q2KGE3_MAGO7 Nascent polypeptide-associated complex subunit beta OS=Magnaporthe	sp|A4RC89|NACA_MAGO7;tr|Q2KGE3|Q2KGE3_MAGO7	28;28	28	S	EVKKTVVDDHDDDSSSDSDGEEETNLPAGST	355.48	229.46	TVVDDHDDDS(1)S(1)S(1)DS(1)DGEEETNLPAGSTAVIHSR	T(-88)VVDDHDDDS(88)S(98)S(110)DS(130)DGEEET(-130)NLPAGS(-180)T(-180)AVIHS(-200)R	12	4	1.5623		3701100	3177700	1021400	11183000	1997600	Quantified	GO:0015031(BP:protein transport);GO:0005854(CC:nascent polypeptide-associated complex);GO:0005634(CC:nucleus)				PF01849(NAC domain)
A4RC89	Nascent polypeptide-associated complex subunit alpha	EGD2	FUNCTION: Component of the nascent polypeptide-associated complex (NAC), a dynamic component of the ribosomal exit tunnel, protecting the emerging polypeptides from interaction with other cytoplasmic proteins to ensure appropriate nascent protein targeting. The NAC complex also promotes mitochondrial protein import by enhancing productive ribosome interactions with the outer mitochondrial membran…	21.82	201	sp|A4RC89|NACA_MAGO7;tr|Q2KGE3|Q2KGE3_MAGO7	26;26	sp|A4RC89|NACA_MAGO7 Nascent polypeptide-associated complex subunit alpha OS=Magnaporthe oryzae (strain 70-15 / ATCC MYA-4617 / FGSC 8958) OX=242507 GN=EGD2 PE=3 SV=1;tr|Q2KGE3|Q2KGE3_MAGO7 Nascent polypeptide-associated complex subunit beta OS=Magnaporthe	sp|A4RC89|NACA_MAGO7;tr|Q2KGE3|Q2KGE3_MAGO7	26;26	26	S	DEEVKKTVVDDHDDDSSSDSDGEEETNLPAG	304.79	229.46	TVVDDHDDDS(1)S(1)S(1)DS(1)DGEEETNLPAGSTAVIHSR	T(-88)VVDDHDDDS(88)S(98)S(110)DS(130)DGEEET(-130)NLPAGS(-180)T(-180)AVIHS(-200)R	10	4	1.5623		3840700	3177700		11183000	3063400	Quantified	GO:0015031(BP:protein transport);GO:0005854(CC:nascent polypeptide-associated complex);GO:0005634(CC:nucleus)				PF01849(NAC domain)
A4RCW0	Chromosome segregation in meiosis protein 3	CSM3	FUNCTION: Forms a fork protection complex (FPC) with TOF1 and which is required for chromosome segregation during meiosis and DNA damage repair. FPC coordinates leading and lagging strand synthesis and moves with the replication fork. FPC stabilizes replication forks in a configuration that is recognized by replication checkpoint sensors (By similarity). {ECO:0000250}.	38.597	357	sp|A4RCW0|CSM3_MAGO7	275	sp|A4RCW0|CSM3_MAGO7 Chromosome segregation in meiosis protein 3 OS=Magnaporthe oryzae (strain 70-15 / ATCC MYA-4617 / FGSC 8958) OX=242507 GN=CSM3 PE=3 SV=1	sp|A4RCW0|CSM3_MAGO7	275	275	S	GRPAKTGTEAQRANGSPNDEDLDAVMAEAEV	109.59	109.59	ANGS(1)PNDEDLDAVMAEAEVHTVSHGSSTAR	ANGS(110)PNDEDLDAVMAEAEVHT(-110)VS(-110)HGS(-110)S(-110)T(-110)AR	4	4	-0.14467	133100	129510	114880	152570		137650	Quantified	GO:0006281(BP:DNA repair);GO:0000076(BP:DNA replication checkpoint);GO:0051321(BP:meiotic cell cycle);GO:0048478(BP:replication fork protection);GO:0005634(CC:nucleus)				PF07962(Replication Fork Protection Component Swi3)
A4RCX7	Histone H3	HHT1	FUNCTION: Core component of nucleosome. Nucleosomes wrap and compact DNA into chromatin, limiting DNA accessibility to the cellular machineries which require DNA as a template. Histones thereby play a central role in transcription regulation, DNA repair, DNA replication and chromosomal stability. DNA accessibility is regulated via a complex set of post-translational modifications of histones, als…	15.392	136	sp|A4RCX7|H3_MAGO7	58	sp|A4RCX7|H3_MAGO7 Histone H3 OS=Magnaporthe oryzae (strain 70-15 / ATCC MYA-4617 / FGSC 8958) OX=242507 GN=HHT1 PE=3 SV=1	sp|A4RCX7|H3_MAGO7	58	58	S	KPGTVALREIRRYQKSTELLIRKLPFQRLVR	45.489	45.489	S(0.857)T(0.143)ELLIR	S(7.8)T(-7.8)ELLIR	1	2	-0.44119				16363			Identified	GO:0000786(CC:nucleosome);GO:0005634(CC:nucleus);GO:0003677(MF:DNA binding);GO:0046982(MF:protein heterodimerization activity)				PF00125(Core histone H2A/H2B/H3/H4)
A4RD35	Protein transport protein SEC31	SEC31	FUNCTION: Component of the coat protein complex II (COPII) which promotes the formation of transport vesicles from the endoplasmic reticulum (ER). The coat has two main functions, the physical deformation of the endoplasmic reticulum membrane into vesicles and the selection of cargo molecules (By similarity). {ECO:0000250}.	135.25	1269	sp|A4RD35|SEC31_MAGO7	1136	sp|A4RD35|SEC31_MAGO7 Protein transport protein SEC31 OS=Magnaporthe oryzae (strain 70-15 / ATCC MYA-4617 / FGSC 8958) OX=242507 GN=SEC31 PE=3 SV=1	sp|A4RD35|SEC31_MAGO7	1136	1136	S	PSSQVGPPPGGRGPLSTPTPPPPRAAAAPPA	128.46	128.46	GPLS(0.726)T(0.276)PT(0.997)PPPPR	GPLS(4.2)T(-4.2)PT(24)PPPPR	4	2	0.15415					2139700		Identified	GO:0006888(BP:ER to Golgi vesicle-mediated transport);GO:0015031(BP:protein transport);GO:0005789(CC:endoplasmic reticulum membrane);GO:0012507(CC:ER to Golgi transport vesicle membrane)	K14005(NA)	ko04141(Protein processing in endoplasmic reticulum)		PF00400(WD domain, G-beta repeat);PF07304(Steroid receptor RNA activator (SRA1));PF12931(Sec23-binding domain of Sec16)
A4RD35	Protein transport protein SEC31	SEC31	FUNCTION: Component of the coat protein complex II (COPII) which promotes the formation of transport vesicles from the endoplasmic reticulum (ER). The coat has two main functions, the physical deformation of the endoplasmic reticulum membrane into vesicles and the selection of cargo molecules (By similarity). {ECO:0000250}.	135.25	1269	sp|A4RD35|SEC31_MAGO7	1041	sp|A4RD35|SEC31_MAGO7 Protein transport protein SEC31 OS=Magnaporthe oryzae (strain 70-15 / ATCC MYA-4617 / FGSC 8958) OX=242507 GN=SEC31 PE=3 SV=1	sp|A4RD35|SEC31_MAGO7	1041	1041	S	SFGMNAPPARTASPYSVAPAAPPPSNRYAPS	27.94	27.94	T(0.269)AS(0.269)PY(0.194)S(0.269)VAPAAPPPSNR	T(0)AS(0)PY(-1.4)S(0)VAPAAPPPS(-28)NR	6	3	0.6687							Identified	GO:0006888(BP:ER to Golgi vesicle-mediated transport);GO:0015031(BP:protein transport);GO:0005789(CC:endoplasmic reticulum membrane);GO:0012507(CC:ER to Golgi transport vesicle membrane)	K14005(NA)	ko04141(Protein processing in endoplasmic reticulum)		PF00400(WD domain, G-beta repeat);PF07304(Steroid receptor RNA activator (SRA1));PF12931(Sec23-binding domain of Sec16)
A4RD35	Protein transport protein SEC31	SEC31	FUNCTION: Component of the coat protein complex II (COPII) which promotes the formation of transport vesicles from the endoplasmic reticulum (ER). The coat has two main functions, the physical deformation of the endoplasmic reticulum membrane into vesicles and the selection of cargo molecules (By similarity). {ECO:0000250}.	135.25	1269	sp|A4RD35|SEC31_MAGO7	1038	sp|A4RD35|SEC31_MAGO7 Protein transport protein SEC31 OS=Magnaporthe oryzae (strain 70-15 / ATCC MYA-4617 / FGSC 8958) OX=242507 GN=SEC31 PE=3 SV=1	sp|A4RD35|SEC31_MAGO7	1038	1038	S	PGQSFGMNAPPARTASPYSVAPAAPPPSNRY	232.34	232.34	T(0.043)AS(0.957)PYSVAPAAPPPSNR	T(-13)AS(13)PY(-95)S(-52)VAPAAPPPS(-230)NR	3	2	1.4232	1661600	3053100	2065500	2093400	1431000	3835600	Quantified	GO:0006888(BP:ER to Golgi vesicle-mediated transport);GO:0015031(BP:protein transport);GO:0005789(CC:endoplasmic reticulum membrane);GO:0012507(CC:ER to Golgi transport vesicle membrane)	K14005(NA)	ko04141(Protein processing in endoplasmic reticulum)		PF00400(WD domain, G-beta repeat);PF07304(Steroid receptor RNA activator (SRA1));PF12931(Sec23-binding domain of Sec16)
A4RD35	Protein transport protein SEC31	SEC31	FUNCTION: Component of the coat protein complex II (COPII) which promotes the formation of transport vesicles from the endoplasmic reticulum (ER). The coat has two main functions, the physical deformation of the endoplasmic reticulum membrane into vesicles and the selection of cargo molecules (By similarity). {ECO:0000250}.	135.25	1269	sp|A4RD35|SEC31_MAGO7	1137	sp|A4RD35|SEC31_MAGO7 Protein transport protein SEC31 OS=Magnaporthe oryzae (strain 70-15 / ATCC MYA-4617 / FGSC 8958) OX=242507 GN=SEC31 PE=3 SV=1	sp|A4RD35|SEC31_MAGO7	1137	1137	T	SSQVGPPPGGRGPLSTPTPPPPRAAAAPPAK	186.39	163.93	GPLST(1)PTPPPPR	GPLS(-38)T(38)PT(-38)PPPPR	5	2	-1.299	2549900	3373700	1229700	2190600	13085000	2066800	Quantified	GO:0006888(BP:ER to Golgi vesicle-mediated transport);GO:0015031(BP:protein transport);GO:0005789(CC:endoplasmic reticulum membrane);GO:0012507(CC:ER to Golgi transport vesicle membrane)	K14005(NA)	ko04141(Protein processing in endoplasmic reticulum)		PF00400(WD domain, G-beta repeat);PF07304(Steroid receptor RNA activator (SRA1));PF12931(Sec23-binding domain of Sec16)
A4RD35	Protein transport protein SEC31	SEC31	FUNCTION: Component of the coat protein complex II (COPII) which promotes the formation of transport vesicles from the endoplasmic reticulum (ER). The coat has two main functions, the physical deformation of the endoplasmic reticulum membrane into vesicles and the selection of cargo molecules (By similarity). {ECO:0000250}.	135.25	1269	sp|A4RD35|SEC31_MAGO7	939	sp|A4RD35|SEC31_MAGO7 Protein transport protein SEC31 OS=Magnaporthe oryzae (strain 70-15 / ATCC MYA-4617 / FGSC 8958) OX=242507 GN=SEC31 PE=3 SV=1	sp|A4RD35|SEC31_MAGO7	939	939	S	WNDVPMVTKAPPPRRSTPSVAPVPSPFANQQ	86.714	72.891	RS(0.412)T(0.412)PS(0.177)VAPVPSPFANQQAGMAPPPQSPYLGQR	RS(0)T(0)PS(-3.7)VAPVPS(-45)PFANQQAGMAPPPQS(-73)PY(-73)LGQR	2	4	-0.43899							Identified	GO:0006888(BP:ER to Golgi vesicle-mediated transport);GO:0015031(BP:protein transport);GO:0005789(CC:endoplasmic reticulum membrane);GO:0012507(CC:ER to Golgi transport vesicle membrane)	K14005(NA)	ko04141(Protein processing in endoplasmic reticulum)		PF00400(WD domain, G-beta repeat);PF07304(Steroid receptor RNA activator (SRA1));PF12931(Sec23-binding domain of Sec16)
A4RD35	Protein transport protein SEC31	SEC31	FUNCTION: Component of the coat protein complex II (COPII) which promotes the formation of transport vesicles from the endoplasmic reticulum (ER). The coat has two main functions, the physical deformation of the endoplasmic reticulum membrane into vesicles and the selection of cargo molecules (By similarity). {ECO:0000250}.	135.25	1269	sp|A4RD35|SEC31_MAGO7	990	sp|A4RD35|SEC31_MAGO7 Protein transport protein SEC31 OS=Magnaporthe oryzae (strain 70-15 / ATCC MYA-4617 / FGSC 8958) OX=242507 GN=SEC31 PE=3 SV=1	sp|A4RD35|SEC31_MAGO7	990	990	S	PPPPPKAGQGPPRMASPLTSPPQAGYGGAAP	63.883	63.883	MAS(0.978)PLT(0.021)SPPQAGYGGAAPPR	MAS(17)PLT(-17)S(-33)PPQAGY(-61)GGAAPPR	3	2	-1.7156		44791				78368	Identified	GO:0006888(BP:ER to Golgi vesicle-mediated transport);GO:0015031(BP:protein transport);GO:0005789(CC:endoplasmic reticulum membrane);GO:0012507(CC:ER to Golgi transport vesicle membrane)	K14005(NA)	ko04141(Protein processing in endoplasmic reticulum)		PF00400(WD domain, G-beta repeat);PF07304(Steroid receptor RNA activator (SRA1));PF12931(Sec23-binding domain of Sec16)
A4RD35	Protein transport protein SEC31	SEC31	FUNCTION: Component of the coat protein complex II (COPII) which promotes the formation of transport vesicles from the endoplasmic reticulum (ER). The coat has two main functions, the physical deformation of the endoplasmic reticulum membrane into vesicles and the selection of cargo molecules (By similarity). {ECO:0000250}.	135.25	1269	sp|A4RD35|SEC31_MAGO7	484	sp|A4RD35|SEC31_MAGO7 Protein transport protein SEC31 OS=Magnaporthe oryzae (strain 70-15 / ATCC MYA-4617 / FGSC 8958) OX=242507 GN=SEC31 PE=3 SV=1	sp|A4RD35|SEC31_MAGO7	484	484	S	EYLGLSAEEAPASPESTTEEGAEKEDAEVEP	26.01	26.01	KQVVEY(0.001)LGLS(0.003)AEEAPAS(0.319)PES(0.319)T(0.179)T(0.179)EEGAEKEDAEVEPVK	KQVVEY(-24)LGLS(-21)AEEAPAS(0)PES(0)T(-2.5)T(-2.5)EEGAEKEDAEVEPVK	20	4	2.1157							Identified	GO:0006888(BP:ER to Golgi vesicle-mediated transport);GO:0015031(BP:protein transport);GO:0005789(CC:endoplasmic reticulum membrane);GO:0012507(CC:ER to Golgi transport vesicle membrane)	K14005(NA)	ko04141(Protein processing in endoplasmic reticulum)		PF00400(WD domain, G-beta repeat);PF07304(Steroid receptor RNA activator (SRA1));PF12931(Sec23-binding domain of Sec16)
A4RD35	Protein transport protein SEC31	SEC31	FUNCTION: Component of the coat protein complex II (COPII) which promotes the formation of transport vesicles from the endoplasmic reticulum (ER). The coat has two main functions, the physical deformation of the endoplasmic reticulum membrane into vesicles and the selection of cargo molecules (By similarity). {ECO:0000250}.	135.25	1269	sp|A4RD35|SEC31_MAGO7	973	sp|A4RD35|SEC31_MAGO7 Protein transport protein SEC31 OS=Magnaporthe oryzae (strain 70-15 / ATCC MYA-4617 / FGSC 8958) OX=242507 GN=SEC31 PE=3 SV=1	sp|A4RD35|SEC31_MAGO7	973	973	T	APPPQSPYLGQRGTATPPPPPPKAGQGPPRM	166.65	153.25	GT(0.002)AT(0.998)PPPPPPK	GT(-28)AT(28)PPPPPPK	4	2	0.076178	6462200	5420800	3081000	3318100	1130000	6934400	Quantified	GO:0006888(BP:ER to Golgi vesicle-mediated transport);GO:0015031(BP:protein transport);GO:0005789(CC:endoplasmic reticulum membrane);GO:0012507(CC:ER to Golgi transport vesicle membrane)	K14005(NA)	ko04141(Protein processing in endoplasmic reticulum)		PF00400(WD domain, G-beta repeat);PF07304(Steroid receptor RNA activator (SRA1));PF12931(Sec23-binding domain of Sec16)
A4RD35	Protein transport protein SEC31	SEC31	FUNCTION: Component of the coat protein complex II (COPII) which promotes the formation of transport vesicles from the endoplasmic reticulum (ER). The coat has two main functions, the physical deformation of the endoplasmic reticulum membrane into vesicles and the selection of cargo molecules (By similarity). {ECO:0000250}.	135.25	1269	sp|A4RD35|SEC31_MAGO7	963	sp|A4RD35|SEC31_MAGO7 Protein transport protein SEC31 OS=Magnaporthe oryzae (strain 70-15 / ATCC MYA-4617 / FGSC 8958) OX=242507 GN=SEC31 PE=3 SV=1	sp|A4RD35|SEC31_MAGO7	963	963	S	SPFANQQAGMAPPPQSPYLGQRGTATPPPPP	7.1882	7.1882	S(0.068)T(0.068)PS(0.068)VAPVPS(0.106)PFANQQAGMAPPPQS(0.355)PY(0.335)LGQR	S(-7.2)T(-7.2)PS(-7.2)VAPVPS(-5.3)PFANQQAGMAPPPQS(0.25)PY(-0.25)LGQR	25	3	-2.9461							Identified	GO:0006888(BP:ER to Golgi vesicle-mediated transport);GO:0015031(BP:protein transport);GO:0005789(CC:endoplasmic reticulum membrane);GO:0012507(CC:ER to Golgi transport vesicle membrane)	K14005(NA)	ko04141(Protein processing in endoplasmic reticulum)		PF00400(WD domain, G-beta repeat);PF07304(Steroid receptor RNA activator (SRA1));PF12931(Sec23-binding domain of Sec16)
A4RD35	Protein transport protein SEC31	SEC31	FUNCTION: Component of the coat protein complex II (COPII) which promotes the formation of transport vesicles from the endoplasmic reticulum (ER). The coat has two main functions, the physical deformation of the endoplasmic reticulum membrane into vesicles and the selection of cargo molecules (By similarity). {ECO:0000250}.	135.25	1269	sp|A4RD35|SEC31_MAGO7	485	sp|A4RD35|SEC31_MAGO7 Protein transport protein SEC31 OS=Magnaporthe oryzae (strain 70-15 / ATCC MYA-4617 / FGSC 8958) OX=242507 GN=SEC31 PE=3 SV=1	sp|A4RD35|SEC31_MAGO7	485	485	T	YLGLSAEEAPASPESTTEEGAEKEDAEVEPV	21.363	21.363	QVVEY(0.002)LGLS(0.013)AEEAPAS(0.246)PES(0.246)T(0.246)T(0.246)EEGAEKEDAEVEPVK	QVVEY(-21)LGLS(-13)AEEAPAS(0)PES(0)T(0)T(0)EEGAEKEDAEVEPVK	20	3	1.6667							Identified	GO:0006888(BP:ER to Golgi vesicle-mediated transport);GO:0015031(BP:protein transport);GO:0005789(CC:endoplasmic reticulum membrane);GO:0012507(CC:ER to Golgi transport vesicle membrane)	K14005(NA)	ko04141(Protein processing in endoplasmic reticulum)		PF00400(WD domain, G-beta repeat);PF07304(Steroid receptor RNA activator (SRA1));PF12931(Sec23-binding domain of Sec16)
A4RD35	Protein transport protein SEC31	SEC31	FUNCTION: Component of the coat protein complex II (COPII) which promotes the formation of transport vesicles from the endoplasmic reticulum (ER). The coat has two main functions, the physical deformation of the endoplasmic reticulum membrane into vesicles and the selection of cargo molecules (By similarity). {ECO:0000250}.	135.25	1269	sp|A4RD35|SEC31_MAGO7	513	sp|A4RD35|SEC31_MAGO7 Protein transport protein SEC31 OS=Magnaporthe oryzae (strain 70-15 / ATCC MYA-4617 / FGSC 8958) OX=242507 GN=SEC31 PE=3 SV=1	sp|A4RD35|SEC31_MAGO7	513	513	S	EPVKESFKKHKKNRLSTFFTEGGDGDDFLAG	23.876	23.876	NRLS(0.462)T(0.462)FFT(0.075)EGGDGDDFLAGLAAT(0.002)K	NRLS(0)T(0)FFT(-7.9)EGGDGDDFLAGLAAT(-24)K	4	3	-0.27863							Identified	GO:0006888(BP:ER to Golgi vesicle-mediated transport);GO:0015031(BP:protein transport);GO:0005789(CC:endoplasmic reticulum membrane);GO:0012507(CC:ER to Golgi transport vesicle membrane)	K14005(NA)	ko04141(Protein processing in endoplasmic reticulum)		PF00400(WD domain, G-beta repeat);PF07304(Steroid receptor RNA activator (SRA1));PF12931(Sec23-binding domain of Sec16)
A4RD35	Protein transport protein SEC31	SEC31	FUNCTION: Component of the coat protein complex II (COPII) which promotes the formation of transport vesicles from the endoplasmic reticulum (ER). The coat has two main functions, the physical deformation of the endoplasmic reticulum membrane into vesicles and the selection of cargo molecules (By similarity). {ECO:0000250}.	135.25	1269	sp|A4RD35|SEC31_MAGO7	486	sp|A4RD35|SEC31_MAGO7 Protein transport protein SEC31 OS=Magnaporthe oryzae (strain 70-15 / ATCC MYA-4617 / FGSC 8958) OX=242507 GN=SEC31 PE=3 SV=1	sp|A4RD35|SEC31_MAGO7	486	486	T	LGLSAEEAPASPESTTEEGAEKEDAEVEPVK	21.363	21.363	QVVEY(0.002)LGLS(0.013)AEEAPAS(0.246)PES(0.246)T(0.246)T(0.246)EEGAEKEDAEVEPVK	QVVEY(-21)LGLS(-13)AEEAPAS(0)PES(0)T(0)T(0)EEGAEKEDAEVEPVK	21	3	1.6667							Identified	GO:0006888(BP:ER to Golgi vesicle-mediated transport);GO:0015031(BP:protein transport);GO:0005789(CC:endoplasmic reticulum membrane);GO:0012507(CC:ER to Golgi transport vesicle membrane)	K14005(NA)	ko04141(Protein processing in endoplasmic reticulum)		PF00400(WD domain, G-beta repeat);PF07304(Steroid receptor RNA activator (SRA1));PF12931(Sec23-binding domain of Sec16)
A4RD35	Protein transport protein SEC31	SEC31	FUNCTION: Component of the coat protein complex II (COPII) which promotes the formation of transport vesicles from the endoplasmic reticulum (ER). The coat has two main functions, the physical deformation of the endoplasmic reticulum membrane into vesicles and the selection of cargo molecules (By similarity). {ECO:0000250}.	135.25	1269	sp|A4RD35|SEC31_MAGO7	942	sp|A4RD35|SEC31_MAGO7 Protein transport protein SEC31 OS=Magnaporthe oryzae (strain 70-15 / ATCC MYA-4617 / FGSC 8958) OX=242507 GN=SEC31 PE=3 SV=1	sp|A4RD35|SEC31_MAGO7	942	942	S	VPMVTKAPPPRRSTPSVAPVPSPFANQQAGM	19.219	19.219	RS(0.328)T(0.328)PS(0.328)VAPVPS(0.008)PFANQQAGMAPPPQS(0.005)PY(0.004)LGQR	RS(0)T(0)PS(0)VAPVPS(-16)PFANQQAGMAPPPQS(-18)PY(-19)LGQR	5	3	-0.39162							Identified	GO:0006888(BP:ER to Golgi vesicle-mediated transport);GO:0015031(BP:protein transport);GO:0005789(CC:endoplasmic reticulum membrane);GO:0012507(CC:ER to Golgi transport vesicle membrane)	K14005(NA)	ko04141(Protein processing in endoplasmic reticulum)		PF00400(WD domain, G-beta repeat);PF07304(Steroid receptor RNA activator (SRA1));PF12931(Sec23-binding domain of Sec16)
A4RD35	Protein transport protein SEC31	SEC31	FUNCTION: Component of the coat protein complex II (COPII) which promotes the formation of transport vesicles from the endoplasmic reticulum (ER). The coat has two main functions, the physical deformation of the endoplasmic reticulum membrane into vesicles and the selection of cargo molecules (By similarity). {ECO:0000250}.	135.25	1269	sp|A4RD35|SEC31_MAGO7	481	sp|A4RD35|SEC31_MAGO7 Protein transport protein SEC31 OS=Magnaporthe oryzae (strain 70-15 / ATCC MYA-4617 / FGSC 8958) OX=242507 GN=SEC31 PE=3 SV=1	sp|A4RD35|SEC31_MAGO7	481	481	S	QVVEYLGLSAEEAPASPESTTEEGAEKEDAE	26.517	26.517	KQVVEY(0.001)LGLS(0.002)AEEAPAS(0.374)PES(0.208)T(0.208)T(0.208)EEGAEKEDAEVEPVK	KQVVEY(-25)LGLS(-22)AEEAPAS(2.6)PES(-2.6)T(-2.6)T(-2.6)EEGAEKEDAEVEPVK	17	4	0.78022							Identified	GO:0006888(BP:ER to Golgi vesicle-mediated transport);GO:0015031(BP:protein transport);GO:0005789(CC:endoplasmic reticulum membrane);GO:0012507(CC:ER to Golgi transport vesicle membrane)	K14005(NA)	ko04141(Protein processing in endoplasmic reticulum)		PF00400(WD domain, G-beta repeat);PF07304(Steroid receptor RNA activator (SRA1));PF12931(Sec23-binding domain of Sec16)
A4RD35	Protein transport protein SEC31	SEC31	FUNCTION: Component of the coat protein complex II (COPII) which promotes the formation of transport vesicles from the endoplasmic reticulum (ER). The coat has two main functions, the physical deformation of the endoplasmic reticulum membrane into vesicles and the selection of cargo molecules (By similarity). {ECO:0000250}.	135.25	1269	sp|A4RD35|SEC31_MAGO7	1139	sp|A4RD35|SEC31_MAGO7 Protein transport protein SEC31 OS=Magnaporthe oryzae (strain 70-15 / ATCC MYA-4617 / FGSC 8958) OX=242507 GN=SEC31 PE=3 SV=1	sp|A4RD35|SEC31_MAGO7	1139	1139	T	QVGPPPGGRGPLSTPTPPPPRAAAAPPAKTK	219.16	186.39	GPLS(0.007)T(0.993)PT(1)PPPPR	GPLS(-21)T(21)PT(78)PPPPR	7	2	-1.8835	16812000	18424000	8731900	10567000	2325600	13422000	Quantified	GO:0006888(BP:ER to Golgi vesicle-mediated transport);GO:0015031(BP:protein transport);GO:0005789(CC:endoplasmic reticulum membrane);GO:0012507(CC:ER to Golgi transport vesicle membrane)	K14005(NA)	ko04141(Protein processing in endoplasmic reticulum)		PF00400(WD domain, G-beta repeat);PF07304(Steroid receptor RNA activator (SRA1));PF12931(Sec23-binding domain of Sec16)
A4RD35	Protein transport protein SEC31	SEC31	FUNCTION: Component of the coat protein complex II (COPII) which promotes the formation of transport vesicles from the endoplasmic reticulum (ER). The coat has two main functions, the physical deformation of the endoplasmic reticulum membrane into vesicles and the selection of cargo molecules (By similarity). {ECO:0000250}.	135.25	1269	sp|A4RD35|SEC31_MAGO7	64	sp|A4RD35|SEC31_MAGO7 Protein transport protein SEC31 OS=Magnaporthe oryzae (strain 70-15 / ATCC MYA-4617 / FGSC 8958) OX=242507 GN=SEC31 PE=3 SV=1	sp|A4RD35|SEC31_MAGO7	64	64	S	KLDDEGQGLELQPIASISADSRFFDIAWGPP	55.866	36.053	LDDEGQGLELQPIAS(0.757)IS(0.164)ADS(0.079)R	LDDEGQGLELQPIAS(6.6)IS(-6.6)ADS(-9.8)R	15	2	3.3623				114640	60151	57026	Quantified	GO:0006888(BP:ER to Golgi vesicle-mediated transport);GO:0015031(BP:protein transport);GO:0005789(CC:endoplasmic reticulum membrane);GO:0012507(CC:ER to Golgi transport vesicle membrane)	K14005(NA)	ko04141(Protein processing in endoplasmic reticulum)		PF00400(WD domain, G-beta repeat);PF07304(Steroid receptor RNA activator (SRA1));PF12931(Sec23-binding domain of Sec16)
A4RD35	Protein transport protein SEC31	SEC31	FUNCTION: Component of the coat protein complex II (COPII) which promotes the formation of transport vesicles from the endoplasmic reticulum (ER). The coat has two main functions, the physical deformation of the endoplasmic reticulum membrane into vesicles and the selection of cargo molecules (By similarity). {ECO:0000250}.	135.25	1269	sp|A4RD35|SEC31_MAGO7	167	sp|A4RD35|SEC31_MAGO7 Protein transport protein SEC31 OS=Magnaporthe oryzae (strain 70-15 / ATCC MYA-4617 / FGSC 8958) OX=242507 GN=SEC31 PE=3 SV=1	sp|A4RD35|SEC31_MAGO7	167	167	S	NDISNPFRLGTAAARSDDLECVAWNRKVPHI	86.243	86.243	S(1)DDLECVAWNR	S(86)DDLECVAWNR	1	2	-0.3745				33717		28758	Quantified	GO:0006888(BP:ER to Golgi vesicle-mediated transport);GO:0015031(BP:protein transport);GO:0005789(CC:endoplasmic reticulum membrane);GO:0012507(CC:ER to Golgi transport vesicle membrane)	K14005(NA)	ko04141(Protein processing in endoplasmic reticulum)		PF00400(WD domain, G-beta repeat);PF07304(Steroid receptor RNA activator (SRA1));PF12931(Sec23-binding domain of Sec16)
A4RD35	Protein transport protein SEC31	SEC31	FUNCTION: Component of the coat protein complex II (COPII) which promotes the formation of transport vesicles from the endoplasmic reticulum (ER). The coat has two main functions, the physical deformation of the endoplasmic reticulum membrane into vesicles and the selection of cargo molecules (By similarity). {ECO:0000250}.	135.25	1269	sp|A4RD35|SEC31_MAGO7	940	sp|A4RD35|SEC31_MAGO7 Protein transport protein SEC31 OS=Magnaporthe oryzae (strain 70-15 / ATCC MYA-4617 / FGSC 8958) OX=242507 GN=SEC31 PE=3 SV=1	sp|A4RD35|SEC31_MAGO7	940	940	T	NDVPMVTKAPPPRRSTPSVAPVPSPFANQQA	95.147	93.219	RS(0.019)T(0.692)PS(0.289)VAPVPSPFANQQAGMAPPPQSPYLGQR	RS(-16)T(3.8)PS(-3.8)VAPVPS(-48)PFANQQAGMAPPPQS(-89)PY(-92)LGQR	3	3	-0.85731			1461500			1545700	Identified	GO:0006888(BP:ER to Golgi vesicle-mediated transport);GO:0015031(BP:protein transport);GO:0005789(CC:endoplasmic reticulum membrane);GO:0012507(CC:ER to Golgi transport vesicle membrane)	K14005(NA)	ko04141(Protein processing in endoplasmic reticulum)		PF00400(WD domain, G-beta repeat);PF07304(Steroid receptor RNA activator (SRA1));PF12931(Sec23-binding domain of Sec16)
A4RD35	Protein transport protein SEC31	SEC31	FUNCTION: Component of the coat protein complex II (COPII) which promotes the formation of transport vesicles from the endoplasmic reticulum (ER). The coat has two main functions, the physical deformation of the endoplasmic reticulum membrane into vesicles and the selection of cargo molecules (By similarity). {ECO:0000250}.	135.25	1269	sp|A4RD35|SEC31_MAGO7	909	sp|A4RD35|SEC31_MAGO7 Protein transport protein SEC31 OS=Magnaporthe oryzae (strain 70-15 / ATCC MYA-4617 / FGSC 8958) OX=242507 GN=SEC31 PE=3 SV=1	sp|A4RD35|SEC31_MAGO7	909	909	T	QPQQNFGAPPPPRNATPSALPPSRTVDAGSW	94.507	94.507	NAT(1)PSALPPSR	NAT(41)PS(-41)ALPPS(-78)R	3	2	-0.029891		1496900	656100	518220		661220	Quantified	GO:0006888(BP:ER to Golgi vesicle-mediated transport);GO:0015031(BP:protein transport);GO:0005789(CC:endoplasmic reticulum membrane);GO:0012507(CC:ER to Golgi transport vesicle membrane)	K14005(NA)	ko04141(Protein processing in endoplasmic reticulum)		PF00400(WD domain, G-beta repeat);PF07304(Steroid receptor RNA activator (SRA1));PF12931(Sec23-binding domain of Sec16)
A4RD35	Protein transport protein SEC31	SEC31	FUNCTION: Component of the coat protein complex II (COPII) which promotes the formation of transport vesicles from the endoplasmic reticulum (ER). The coat has two main functions, the physical deformation of the endoplasmic reticulum membrane into vesicles and the selection of cargo molecules (By similarity). {ECO:0000250}.	135.25	1269	sp|A4RD35|SEC31_MAGO7	1036	sp|A4RD35|SEC31_MAGO7 Protein transport protein SEC31 OS=Magnaporthe oryzae (strain 70-15 / ATCC MYA-4617 / FGSC 8958) OX=242507 GN=SEC31 PE=3 SV=1	sp|A4RD35|SEC31_MAGO7	1036	1036	T	PAPGQSFGMNAPPARTASPYSVAPAAPPPSN	49.485	49.485	T(0.49)AS(0.49)PY(0.001)S(0.018)VAPAAPPPSNR	T(0)AS(0)PY(-29)S(-14)VAPAAPPPS(-49)NR	1	3	0.042557							Identified	GO:0006888(BP:ER to Golgi vesicle-mediated transport);GO:0015031(BP:protein transport);GO:0005789(CC:endoplasmic reticulum membrane);GO:0012507(CC:ER to Golgi transport vesicle membrane)	K14005(NA)	ko04141(Protein processing in endoplasmic reticulum)		PF00400(WD domain, G-beta repeat);PF07304(Steroid receptor RNA activator (SRA1));PF12931(Sec23-binding domain of Sec16)
A4RD35	Protein transport protein SEC31	SEC31	FUNCTION: Component of the coat protein complex II (COPII) which promotes the formation of transport vesicles from the endoplasmic reticulum (ER). The coat has two main functions, the physical deformation of the endoplasmic reticulum membrane into vesicles and the selection of cargo molecules (By similarity). {ECO:0000250}.	135.25	1269	sp|A4RD35|SEC31_MAGO7	514	sp|A4RD35|SEC31_MAGO7 Protein transport protein SEC31 OS=Magnaporthe oryzae (strain 70-15 / ATCC MYA-4617 / FGSC 8958) OX=242507 GN=SEC31 PE=3 SV=1	sp|A4RD35|SEC31_MAGO7	514	514	T	PVKESFKKHKKNRLSTFFTEGGDGDDFLAGL	23.876	23.876	NRLS(0.462)T(0.462)FFT(0.075)EGGDGDDFLAGLAAT(0.002)K	NRLS(0)T(0)FFT(-7.9)EGGDGDDFLAGLAAT(-24)K	5	3	-0.27863							Identified	GO:0006888(BP:ER to Golgi vesicle-mediated transport);GO:0015031(BP:protein transport);GO:0005789(CC:endoplasmic reticulum membrane);GO:0012507(CC:ER to Golgi transport vesicle membrane)	K14005(NA)	ko04141(Protein processing in endoplasmic reticulum)		PF00400(WD domain, G-beta repeat);PF07304(Steroid receptor RNA activator (SRA1));PF12931(Sec23-binding domain of Sec16)
A4RD35	Protein transport protein SEC31	SEC31	FUNCTION: Component of the coat protein complex II (COPII) which promotes the formation of transport vesicles from the endoplasmic reticulum (ER). The coat has two main functions, the physical deformation of the endoplasmic reticulum membrane into vesicles and the selection of cargo molecules (By similarity). {ECO:0000250}.	135.25	1269	sp|A4RD35|SEC31_MAGO7	434	sp|A4RD35|SEC31_MAGO7 Protein transport protein SEC31 OS=Magnaporthe oryzae (strain 70-15 / ATCC MYA-4617 / FGSC 8958) OX=242507 GN=SEC31 PE=3 SV=1	sp|A4RD35|SEC31_MAGO7	434	434	S	ATEKFEESIKAGDLKSICQSHLENAKSEDET	41.87	41.87	S(0.997)ICQS(0.003)HLENAK	S(25)ICQS(-25)HLENAK	1	2	0.32522				29558			Identified	GO:0006888(BP:ER to Golgi vesicle-mediated transport);GO:0015031(BP:protein transport);GO:0005789(CC:endoplasmic reticulum membrane);GO:0012507(CC:ER to Golgi transport vesicle membrane)	K14005(NA)	ko04141(Protein processing in endoplasmic reticulum)		PF00400(WD domain, G-beta repeat);PF07304(Steroid receptor RNA activator (SRA1));PF12931(Sec23-binding domain of Sec16)
A4RD36	Type 1 phosphatases regulator YPI1	YPI1	FUNCTION: Regulator of type 1 phosphatases which maintains protein phosphatase activity under strict control. {ECO:0000250}.	20.01	193	sp|A4RD36|YPI1_MAGO7	167	sp|A4RD36|YPI1_MAGO7 Type 1 phosphatases regulator YPI1 OS=Magnaporthe oryzae (strain 70-15 / ATCC MYA-4617 / FGSC 8958) OX=242507 GN=YPI1 PE=3 SV=2	sp|A4RD36|YPI1_MAGO7	167	167	S	GGGGGARKKKKKRTPSPNAYEKMPKVKPRAP	135.5	119.94	TPS(1)PNAYEK	T(-53)PS(53)PNAY(-78)EK	3	2	-0.064448	1259500	1221000	1137300	1238200	1023100	2311500	Quantified	GO:0005634(CC:nucleus);GO:0004865(MF:protein serine/threonine phosphatase inhibitor activity)				PF07491(Protein phosphatase inhibitor)
A4RD36	Type 1 phosphatases regulator YPI1	YPI1	FUNCTION: Regulator of type 1 phosphatases which maintains protein phosphatase activity under strict control. {ECO:0000250}.	20.01	193	sp|A4RD36|YPI1_MAGO7	165	sp|A4RD36|YPI1_MAGO7 Type 1 phosphatases regulator YPI1 OS=Magnaporthe oryzae (strain 70-15 / ATCC MYA-4617 / FGSC 8958) OX=242507 GN=YPI1 PE=3 SV=2	sp|A4RD36|YPI1_MAGO7	165	165	T	SSGGGGGARKKKKKRTPSPNAYEKMPKVKPR	113.34	66.509	KRT(1)PS(1)PNAYEK	KRT(53)PS(49)PNAY(-49)EK	3	2	-0.085628	159470	193740	169960	977720		337690	Quantified	GO:0005634(CC:nucleus);GO:0004865(MF:protein serine/threonine phosphatase inhibitor activity)				PF07491(Protein phosphatase inhibitor)
A4RD93	Adenylate kinase	ADK1	FUNCTION: Catalyzes the reversible transfer of the terminal phosphate group between ATP and AMP. Plays an important role in cellular energy homeostasis and in adenine nucleotide metabolism. Adenylate kinase activity is critical for regulation of the phosphate utilization and the AMP de novo biosynthesis pathways. {ECO:0000255|HAMAP-Rule:MF_03168}.	29.768	276	sp|A4RD93|KAD2_MAGO7	35	sp|A4RD93|KAD2_MAGO7 Adenylate kinase OS=Magnaporthe oryzae (strain 70-15 / ATCC MYA-4617 / FGSC 8958) OX=242507 GN=ADK1 PE=3 SV=1	sp|A4RD93|KAD2_MAGO7	35	35	S	ARVKKLEQHPTLGGGSSTAQEIRMILIGPPG	26.119	26.119	KLEQHPT(0.034)LGGGS(0.383)S(0.383)T(0.2)AQEIR	KLEQHPT(-11)LGGGS(0)S(0)T(-2.8)AQEIR	12	3	0.26011							Identified	GO:0006172(BP:ADP biosynthetic process);GO:0046033(BP:AMP metabolic process);GO:0046034(BP:ATP metabolic process);GO:0005829(CC:cytosol);GO:0005758(CC:mitochondrial intermembrane space);GO:0004017(MF:adenylate kinase activity);GO:0005524(MF:ATP binding)	K00939(NA)	ko00230(Purine metabolism);ko00730(Thiamine metabolism);ko01232(Nucleotide metabolism);ko01240(Biosynthesis of cofactors)		PF00406(Adenylate kinase);PF05191(Adenylate kinase, active site lid)
A4RD93	Adenylate kinase	ADK1	FUNCTION: Catalyzes the reversible transfer of the terminal phosphate group between ATP and AMP. Plays an important role in cellular energy homeostasis and in adenine nucleotide metabolism. Adenylate kinase activity is critical for regulation of the phosphate utilization and the AMP de novo biosynthesis pathways. {ECO:0000255|HAMAP-Rule:MF_03168}.	29.768	276	sp|A4RD93|KAD2_MAGO7	65	sp|A4RD93|KAD2_MAGO7 Adenylate kinase OS=Magnaporthe oryzae (strain 70-15 / ATCC MYA-4617 / FGSC 8958) OX=242507 GN=ADK1 PE=3 SV=1	sp|A4RD93|KAD2_MAGO7	65	65	S	GAGKGTQAPKIKEKFSCCHLATGDMLRSQVA	51.128	46.528	EKFS(1)CCHLATGDMLR	EKFS(39)CCHLAT(-39)GDMLR	4	3	-0.99014	281640	255880	208660	227240	159790		Quantified	GO:0006172(BP:ADP biosynthetic process);GO:0046033(BP:AMP metabolic process);GO:0046034(BP:ATP metabolic process);GO:0005829(CC:cytosol);GO:0005758(CC:mitochondrial intermembrane space);GO:0004017(MF:adenylate kinase activity);GO:0005524(MF:ATP binding)	K00939(NA)	ko00230(Purine metabolism);ko00730(Thiamine metabolism);ko01232(Nucleotide metabolism);ko01240(Biosynthesis of cofactors)		PF00406(Adenylate kinase);PF05191(Adenylate kinase, active site lid)
A4RD93	Adenylate kinase	ADK1	FUNCTION: Catalyzes the reversible transfer of the terminal phosphate group between ATP and AMP. Plays an important role in cellular energy homeostasis and in adenine nucleotide metabolism. Adenylate kinase activity is critical for regulation of the phosphate utilization and the AMP de novo biosynthesis pathways. {ECO:0000255|HAMAP-Rule:MF_03168}.	29.768	276	sp|A4RD93|KAD2_MAGO7	17	sp|A4RD93|KAD2_MAGO7 Adenylate kinase OS=Magnaporthe oryzae (strain 70-15 / ATCC MYA-4617 / FGSC 8958) OX=242507 GN=ADK1 PE=3 SV=1	sp|A4RD93|KAD2_MAGO7	17	17	S	GAMEDQLQRLGSVLDSLDARVKKLEQHPTLG	50.641	50.641	LGS(0.001)VLDS(0.999)LDAR	LGS(-28)VLDS(28)LDAR	7	2	0.62636			75260			25216	Identified	GO:0006172(BP:ADP biosynthetic process);GO:0046033(BP:AMP metabolic process);GO:0046034(BP:ATP metabolic process);GO:0005829(CC:cytosol);GO:0005758(CC:mitochondrial intermembrane space);GO:0004017(MF:adenylate kinase activity);GO:0005524(MF:ATP binding)	K00939(NA)	ko00230(Purine metabolism);ko00730(Thiamine metabolism);ko01232(Nucleotide metabolism);ko01240(Biosynthesis of cofactors)		PF00406(Adenylate kinase);PF05191(Adenylate kinase, active site lid)
A4RD93	Adenylate kinase	ADK1	FUNCTION: Catalyzes the reversible transfer of the terminal phosphate group between ATP and AMP. Plays an important role in cellular energy homeostasis and in adenine nucleotide metabolism. Adenylate kinase activity is critical for regulation of the phosphate utilization and the AMP de novo biosynthesis pathways. {ECO:0000255|HAMAP-Rule:MF_03168}.	29.768	276	sp|A4RD93|KAD2_MAGO7	13	sp|A4RD93|KAD2_MAGO7 Adenylate kinase OS=Magnaporthe oryzae (strain 70-15 / ATCC MYA-4617 / FGSC 8958) OX=242507 GN=ADK1 PE=3 SV=1	sp|A4RD93|KAD2_MAGO7	13	13	S	___MGAMEDQLQRLGSVLDSLDARVKKLEQH	106.47	106.47	LGS(1)VLDSLDAR	LGS(74)VLDS(-74)LDAR	3	2	-0.31539	114690	68481	75260	94865	123690	92259	Quantified	GO:0006172(BP:ADP biosynthetic process);GO:0046033(BP:AMP metabolic process);GO:0046034(BP:ATP metabolic process);GO:0005829(CC:cytosol);GO:0005758(CC:mitochondrial intermembrane space);GO:0004017(MF:adenylate kinase activity);GO:0005524(MF:ATP binding)	K00939(NA)	ko00230(Purine metabolism);ko00730(Thiamine metabolism);ko01232(Nucleotide metabolism);ko01240(Biosynthesis of cofactors)		PF00406(Adenylate kinase);PF05191(Adenylate kinase, active site lid)
A4RD93	Adenylate kinase	ADK1	FUNCTION: Catalyzes the reversible transfer of the terminal phosphate group between ATP and AMP. Plays an important role in cellular energy homeostasis and in adenine nucleotide metabolism. Adenylate kinase activity is critical for regulation of the phosphate utilization and the AMP de novo biosynthesis pathways. {ECO:0000255|HAMAP-Rule:MF_03168}.	29.768	276	sp|A4RD93|KAD2_MAGO7	36	sp|A4RD93|KAD2_MAGO7 Adenylate kinase OS=Magnaporthe oryzae (strain 70-15 / ATCC MYA-4617 / FGSC 8958) OX=242507 GN=ADK1 PE=3 SV=1	sp|A4RD93|KAD2_MAGO7	36	36	S	RVKKLEQHPTLGGGSSTAQEIRMILIGPPGA	26.119	14.5	KLEQHPT(0.042)LGGGS(0.177)S(0.391)T(0.391)AQEIR	KLEQHPT(-9.7)LGGGS(-3.4)S(0)T(0)AQEIR	13	3	-1.4184							Identified	GO:0006172(BP:ADP biosynthetic process);GO:0046033(BP:AMP metabolic process);GO:0046034(BP:ATP metabolic process);GO:0005829(CC:cytosol);GO:0005758(CC:mitochondrial intermembrane space);GO:0004017(MF:adenylate kinase activity);GO:0005524(MF:ATP binding)	K00939(NA)	ko00230(Purine metabolism);ko00730(Thiamine metabolism);ko01232(Nucleotide metabolism);ko01240(Biosynthesis of cofactors)		PF00406(Adenylate kinase);PF05191(Adenylate kinase, active site lid)
A4RD93	Adenylate kinase	ADK1	FUNCTION: Catalyzes the reversible transfer of the terminal phosphate group between ATP and AMP. Plays an important role in cellular energy homeostasis and in adenine nucleotide metabolism. Adenylate kinase activity is critical for regulation of the phosphate utilization and the AMP de novo biosynthesis pathways. {ECO:0000255|HAMAP-Rule:MF_03168}.	29.768	276	sp|A4RD93|KAD2_MAGO7	30	sp|A4RD93|KAD2_MAGO7 Adenylate kinase OS=Magnaporthe oryzae (strain 70-15 / ATCC MYA-4617 / FGSC 8958) OX=242507 GN=ADK1 PE=3 SV=1	sp|A4RD93|KAD2_MAGO7	30	30	T	LDSLDARVKKLEQHPTLGGGSSTAQEIRMIL	30.172	30.172	LEQHPT(0.982)LGGGS(0.009)S(0.005)T(0.003)AQEIR	LEQHPT(20)LGGGS(-20)S(-23)T(-25)AQEIR	6	3	-2.0919		37751			36645	27708	Quantified	GO:0006172(BP:ADP biosynthetic process);GO:0046033(BP:AMP metabolic process);GO:0046034(BP:ATP metabolic process);GO:0005829(CC:cytosol);GO:0005758(CC:mitochondrial intermembrane space);GO:0004017(MF:adenylate kinase activity);GO:0005524(MF:ATP binding)	K00939(NA)	ko00230(Purine metabolism);ko00730(Thiamine metabolism);ko01232(Nucleotide metabolism);ko01240(Biosynthesis of cofactors)		PF00406(Adenylate kinase);PF05191(Adenylate kinase, active site lid)
A4RD93	Adenylate kinase	ADK1	FUNCTION: Catalyzes the reversible transfer of the terminal phosphate group between ATP and AMP. Plays an important role in cellular energy homeostasis and in adenine nucleotide metabolism. Adenylate kinase activity is critical for regulation of the phosphate utilization and the AMP de novo biosynthesis pathways. {ECO:0000255|HAMAP-Rule:MF_03168}.	29.768	276	sp|A4RD93|KAD2_MAGO7	37	sp|A4RD93|KAD2_MAGO7 Adenylate kinase OS=Magnaporthe oryzae (strain 70-15 / ATCC MYA-4617 / FGSC 8958) OX=242507 GN=ADK1 PE=3 SV=1	sp|A4RD93|KAD2_MAGO7	37	37	T	VKKLEQHPTLGGGSSTAQEIRMILIGPPGAG	14.5	14.5	KLEQHPT(0.042)LGGGS(0.177)S(0.391)T(0.391)AQEIR	KLEQHPT(-9.7)LGGGS(-3.4)S(0)T(0)AQEIR	14	3	-1.4184							Identified	GO:0006172(BP:ADP biosynthetic process);GO:0046033(BP:AMP metabolic process);GO:0046034(BP:ATP metabolic process);GO:0005829(CC:cytosol);GO:0005758(CC:mitochondrial intermembrane space);GO:0004017(MF:adenylate kinase activity);GO:0005524(MF:ATP binding)	K00939(NA)	ko00230(Purine metabolism);ko00730(Thiamine metabolism);ko01232(Nucleotide metabolism);ko01240(Biosynthesis of cofactors)		PF00406(Adenylate kinase);PF05191(Adenylate kinase, active site lid)
A4RDD7	Eukaryotic translation initiation factor 3 subunit I	TIF34	FUNCTION: Component of the eukaryotic translation initiation factor 3 (eIF-3) complex, which is involved in protein synthesis of a specialized repertoire of mRNAs and, together with other initiation factors, stimulates binding of mRNA and methionyl-tRNAi to the 40S ribosome. The eIF-3 complex specifically targets and initiates translation of a subset of mRNAs involved in cell proliferation. {ECO:…	38.192	341	sp|A4RDD7|EIF3I_MAGO7	102	sp|A4RDD7|EIF3I_MAGO7 Eukaryotic translation initiation factor 3 subunit I OS=Magnaporthe oryzae (strain 70-15 / ATCC MYA-4617 / FGSC 8958) OX=242507 GN=TIF34 PE=3 SV=1	sp|A4RDD7|EIF3I_MAGO7	102	102	S	LHTWEFPTAVKRVEFSPDGTRLLGVTEKRMG	64.906	64.906	VEFS(0.991)PDGT(0.009)R	VEFS(20)PDGT(-20)R	4	2	2.2044			22170				Identified	GO:0001732(BP:formation of cytoplasmic translation initiation complex);GO:0016282(CC:eukaryotic 43S preinitiation complex);GO:0033290(CC:eukaryotic 48S preinitiation complex);GO:0005852(CC:eukaryotic translation initiation factor 3 complex);GO:0003743(MF:translation initiation factor activity)				PF00400(WD domain, G-beta repeat)
A4RDD7	Eukaryotic translation initiation factor 3 subunit I	TIF34	FUNCTION: Component of the eukaryotic translation initiation factor 3 (eIF-3) complex, which is involved in protein synthesis of a specialized repertoire of mRNAs and, together with other initiation factors, stimulates binding of mRNA and methionyl-tRNAi to the 40S ribosome. The eIF-3 complex specifically targets and initiates translation of a subset of mRNAs involved in cell proliferation. {ECO:…	38.192	341	sp|A4RDD7|EIF3I_MAGO7	237	sp|A4RDD7|EIF3I_MAGO7 Eukaryotic translation initiation factor 3 subunit I OS=Magnaporthe oryzae (strain 70-15 / ATCC MYA-4617 / FGSC 8958) OX=242507 GN=TIF34 PE=3 SV=1	sp|A4RDD7|EIF3I_MAGO7	237	237	S	DLEVLKTYPADTPLNSAVITPKKDYVILGGG	65.408	65.408	TYPADT(0.009)PLNS(0.95)AVIT(0.041)PK	T(-59)Y(-60)PADT(-20)PLNS(14)AVIT(-14)PK	10	2	-2.1564			324220				Identified	GO:0001732(BP:formation of cytoplasmic translation initiation complex);GO:0016282(CC:eukaryotic 43S preinitiation complex);GO:0033290(CC:eukaryotic 48S preinitiation complex);GO:0005852(CC:eukaryotic translation initiation factor 3 complex);GO:0003743(MF:translation initiation factor activity)				PF00400(WD domain, G-beta repeat)
A4RDD7	Eukaryotic translation initiation factor 3 subunit I	TIF34	FUNCTION: Component of the eukaryotic translation initiation factor 3 (eIF-3) complex, which is involved in protein synthesis of a specialized repertoire of mRNAs and, together with other initiation factors, stimulates binding of mRNA and methionyl-tRNAi to the 40S ribosome. The eIF-3 complex specifically targets and initiates translation of a subset of mRNAs involved in cell proliferation. {ECO:…	38.192	341	sp|A4RDD7|EIF3I_MAGO7	233	sp|A4RDD7|EIF3I_MAGO7 Eukaryotic translation initiation factor 3 subunit I OS=Magnaporthe oryzae (strain 70-15 / ATCC MYA-4617 / FGSC 8958) OX=242507 GN=TIF34 PE=3 SV=1	sp|A4RDD7|EIF3I_MAGO7	233	233	T	VTARDLEVLKTYPADTPLNSAVITPKKDYVI	46.353	46.353	TYPADT(0.966)PLNS(0.031)AVIT(0.002)PK	T(-35)Y(-33)PADT(15)PLNS(-15)AVIT(-26)PK	6	2	1.486	203790	153000	173760				Quantified	GO:0001732(BP:formation of cytoplasmic translation initiation complex);GO:0016282(CC:eukaryotic 43S preinitiation complex);GO:0033290(CC:eukaryotic 48S preinitiation complex);GO:0005852(CC:eukaryotic translation initiation factor 3 complex);GO:0003743(MF:translation initiation factor activity)				PF00400(WD domain, G-beta repeat)
A4RDD7	Eukaryotic translation initiation factor 3 subunit I	TIF34	FUNCTION: Component of the eukaryotic translation initiation factor 3 (eIF-3) complex, which is involved in protein synthesis of a specialized repertoire of mRNAs and, together with other initiation factors, stimulates binding of mRNA and methionyl-tRNAi to the 40S ribosome. The eIF-3 complex specifically targets and initiates translation of a subset of mRNAs involved in cell proliferation. {ECO:…	38.192	341	sp|A4RDD7|EIF3I_MAGO7	241	sp|A4RDD7|EIF3I_MAGO7 Eukaryotic translation initiation factor 3 subunit I OS=Magnaporthe oryzae (strain 70-15 / ATCC MYA-4617 / FGSC 8958) OX=242507 GN=TIF34 PE=3 SV=1	sp|A4RDD7|EIF3I_MAGO7	241	241	T	LKTYPADTPLNSAVITPKKDYVILGGGQAAM	111.6	111.6	TYPADTPLNSAVIT(1)PK	T(-110)Y(-110)PADT(-76)PLNS(-39)AVIT(39)PK	14	2	0.80764	368190	395230		328810	276230	303130	Quantified	GO:0001732(BP:formation of cytoplasmic translation initiation complex);GO:0016282(CC:eukaryotic 43S preinitiation complex);GO:0033290(CC:eukaryotic 48S preinitiation complex);GO:0005852(CC:eukaryotic translation initiation factor 3 complex);GO:0003743(MF:translation initiation factor activity)				PF00400(WD domain, G-beta repeat)
A4RDD7	Eukaryotic translation initiation factor 3 subunit I	TIF34	FUNCTION: Component of the eukaryotic translation initiation factor 3 (eIF-3) complex, which is involved in protein synthesis of a specialized repertoire of mRNAs and, together with other initiation factors, stimulates binding of mRNA and methionyl-tRNAi to the 40S ribosome. The eIF-3 complex specifically targets and initiates translation of a subset of mRNAs involved in cell proliferation. {ECO:…	38.192	341	sp|A4RDD7|EIF3I_MAGO7	305	sp|A4RDD7|EIF3I_MAGO7 Eukaryotic translation initiation factor 3 subunit I OS=Magnaporthe oryzae (strain 70-15 / ATCC MYA-4617 / FGSC 8958) OX=242507 GN=TIF34 PE=3 SV=1	sp|A4RDD7|EIF3I_MAGO7	305	305	S	PLNYVAAEPNGKGYASGGEDGYVRVHQFDKG	191.95	191.95	GYAS(1)GGEDGYVR	GY(-100)AS(100)GGEDGY(-160)VR	4	2	0.41901	911530	801180	786080	223500		314730	Quantified	GO:0001732(BP:formation of cytoplasmic translation initiation complex);GO:0016282(CC:eukaryotic 43S preinitiation complex);GO:0033290(CC:eukaryotic 48S preinitiation complex);GO:0005852(CC:eukaryotic translation initiation factor 3 complex);GO:0003743(MF:translation initiation factor activity)				PF00400(WD domain, G-beta repeat)
A4RDI6	Methionine aminopeptidase 2	MGG_00966	FUNCTION: Cotranslationally removes the N-terminal methionine from nascent proteins. The N-terminal methionine is often cleaved when the second residue in the primary sequence is small and uncharged (Met-Ala-, Cys, Gly, Pro, Ser, Thr, or Val). {ECO:0000255|HAMAP-Rule:MF_03175}.	48.387	443	sp|A4RDI6|MAP2_MAGO7	36	sp|A4RDI6|MAP2_MAGO7 Methionine aminopeptidase 2 OS=Magnaporthe oryzae (strain 70-15 / ATCC MYA-4617 / FGSC 8958) OX=242507 GN=MGG_00966 PE=3 SV=1	sp|A4RDI6|MAP2_MAGO7	36	36	S	DPAAANGANGNTANDSDGSDDDDEPEDAGAA	57.31	57.31	SDDPAAANGANGNT(0.488)ANDS(0.756)DGS(0.756)DDDDEPEDAGAAAGGEGAK	S(-46)DDPAAANGANGNT(-3.2)ANDS(3.2)DGS(3.2)DDDDEPEDAGAAAGGEGAK	18	3	1.3413						121420	Identified	GO:0070084(BP:protein initiator methionine removal);GO:0005737(CC:cytoplasm);GO:0046872(MF:metal ion binding);GO:0070006(MF:metalloaminopeptidase activity)				PF00557(Metallopeptidase family M24)
A4RDI6	Methionine aminopeptidase 2	MGG_00966	FUNCTION: Cotranslationally removes the N-terminal methionine from nascent proteins. The N-terminal methionine is often cleaved when the second residue in the primary sequence is small and uncharged (Met-Ala-, Cys, Gly, Pro, Ser, Thr, or Val). {ECO:0000255|HAMAP-Rule:MF_03175}.	48.387	443	sp|A4RDI6|MAP2_MAGO7	39	sp|A4RDI6|MAP2_MAGO7 Methionine aminopeptidase 2 OS=Magnaporthe oryzae (strain 70-15 / ATCC MYA-4617 / FGSC 8958) OX=242507 GN=MGG_00966 PE=3 SV=1	sp|A4RDI6|MAP2_MAGO7	39	39	S	AANGANGNTANDSDGSDDDDEPEDAGAAAGG	113.69	57.31	SDDPAAANGANGNT(0.488)ANDS(0.756)DGS(0.756)DDDDEPEDAGAAAGGEGAK	S(-46)DDPAAANGANGNT(-3.2)ANDS(3.2)DGS(3.2)DDDDEPEDAGAAAGGEGAK	21	3	1.3413						546660	Identified	GO:0070084(BP:protein initiator methionine removal);GO:0005737(CC:cytoplasm);GO:0046872(MF:metal ion binding);GO:0070006(MF:metalloaminopeptidase activity)				PF00557(Metallopeptidase family M24)
A4RE46	Fe-S cluster assembly protein DRE2	DRE2	FUNCTION: Component of the cytosolic iron-sulfur (Fe-S) protein assembly (CIA) machinery required for the maturation of extramitochondrial Fe-S proteins. Part of an electron transfer chain functioning in an early step of cytosolic Fe-S biogenesis, facilitating the de novo assembly of a [4Fe-4S] cluster on the scaffold complex CFD1-NBP35. Electrons are transferred to DRE2 from NADPH via the FAD- a…	34.228	327	sp|A4RE46|DRE2_MAGO7	163	sp|A4RE46|DRE2_MAGO7 Fe-S cluster assembly protein DRE2 OS=Magnaporthe oryzae (strain 70-15 / ATCC MYA-4617 / FGSC 8958) OX=242507 GN=DRE2 PE=3 SV=1	sp|A4RE46|DRE2_MAGO7	163	163	S	FLKKKNKGEGGGPVQSPAAATQPTAPAPAAA	63.355	63.355	NKGEGGGPVQS(0.998)PAAAT(0.002)QPTAPAPAAAAK	NKGEGGGPVQS(26)PAAAT(-26)QPT(-52)APAPAAAAK	11	3	-0.74055				114720	136940	118390	Quantified	GO:0016226(BP:iron-sulfur cluster assembly);GO:0005758(CC:mitochondrial intermembrane space);GO:0051537(MF:2 iron, 2 sulfur cluster binding);GO:0051539(MF:4 iron, 4 sulfur cluster binding);GO:0009055(MF:electron transfer activity);GO:0046872(MF:metal ion binding)				PF05093(Cytokine-induced anti-apoptosis inhibitor 1, Fe-S biogenesis);PF16803(Fe-S cluster assembly protein DRE2 N-terminus)
A4RE47	Pheromone-processing carboxypeptidase KEX1	KEX1	FUNCTION: Protease with a carboxypeptidase B-like function involved in the C-terminal processing of the lysine and arginine residues from protein precursors. Promotes cell fusion and is involved in the programmed cell death (By similarity). {ECO:0000250}.	70.578	634	sp|A4RE47|KEX1_MAGO7	613	sp|A4RE47|KEX1_MAGO7 Pheromone-processing carboxypeptidase KEX1 OS=Magnaporthe oryzae (strain 70-15 / ATCC MYA-4617 / FGSC 8958) OX=242507 GN=KEX1 PE=3 SV=2	sp|A4RE47|KEX1_MAGO7	613	613	S	HTQTPTDARYSVGADSDDEEDASGSRKEGGP	301.65	225.34	YSVGADS(1)DDEEDASGSRK	Y(-140)S(-110)VGADS(110)DDEEDAS(-120)GS(-130)RK	7	3	1.3596	397000	707180	875560	45994	1958000	1511300	Quantified	GO:0006915(BP:apoptotic process);GO:0005794(CC:Golgi apparatus);GO:0016021(CC:integral component of membrane);GO:0004185(MF:serine-type carboxypeptidase activity)				PF00450(Serine carboxypeptidase)
A4RE47	Pheromone-processing carboxypeptidase KEX1	KEX1	FUNCTION: Protease with a carboxypeptidase B-like function involved in the C-terminal processing of the lysine and arginine residues from protein precursors. Promotes cell fusion and is involved in the programmed cell death (By similarity). {ECO:0000250}.	70.578	634	sp|A4RE47|KEX1_MAGO7	553	sp|A4RE47|KEX1_MAGO7 Pheromone-processing carboxypeptidase KEX1 OS=Magnaporthe oryzae (strain 70-15 / ATCC MYA-4617 / FGSC 8958) OX=242507 GN=KEX1 PE=3 SV=2	sp|A4RE47|KEX1_MAGO7	553	553	S	RRRGYQGIFGGSPSESTTRLPGLGSRISSTP	13.739	13.739	GY(0.029)QGIFGGS(0.485)PS(0.331)ES(0.331)T(0.331)T(0.331)RLPGLGS(0.163)R	GY(-13)QGIFGGS(2.4)PS(0)ES(0)T(0)T(0)RLPGLGS(-3.9)R	13	3	0.51128							Identified	GO:0006915(BP:apoptotic process);GO:0005794(CC:Golgi apparatus);GO:0016021(CC:integral component of membrane);GO:0004185(MF:serine-type carboxypeptidase activity)				PF00450(Serine carboxypeptidase)
[truncated: 20,378 more rows]

## Sheet: Sheet2
up-regulated phosphoproteins in MoKin1_vs_Ku80
Protein	Protein Name	Gene Name	Gene Name	Function	Mol weight [kDa]	Sequence length	Proteins	Positions within Proteins	Fasta headers	Leading proteins	Positions within Leading proteins	Position	Amino acid	Sequence window	Score	Score for localization	Phospho (STY) Probabilities	Phospho (STY) Score diffs	Position in peptide	Charge	Mass error [ppm]	Intensity Kin1-1	Intensity Kin1-2	Intensity Kin1-3	average Kin1	Intensity Ku80-1	Intensity Ku80-2	Intensity Ku80-3	average Ku80	Kin1/Ku80	t test p value
[truncated: 158 more rows]

## Sheet: Sheet3
KEGG enrichment of proteins with phosphorylated up-regulated
Term Name	MainClass	GeneHitsInSelectedSet	AllGenesInSelectedSet	GeneHitsInBackground	AllGenesInBackground	p-value	enrichFactor	GeneListInSelectedSets	corrected p-value(BH method)
[truncated: 15 more rows]

## Sheet: Sheet4
GO annotation of proteins with phosphorylated up-regulated
[truncated: 113 more rows]

[truncated: 5 more sheets: Sheet5, Sheet6, Sheet7, Sheet8, Sheet9]
