# Supplementary material for: Multi-omics analysis revealed that the protein kinase MoKin1 affected the cellular response to endoplasmic reticulum stress in the rice blast fungus, Magnaporthe oryzae
Source: BMC Genomics. 2024 May 7;25:449. doi: 10.1186/s12864-024-10337-8 (PMC11077741; doi:10.1186/s12864-024-10337-8)
Supplement: Supplementary file 7 — Supplementary Material 7 [file 12864_2024_10337_MOESM7_ESM.xlsx]

## Sheet: Sheet
			Table S7 Comprehensive analysis of MoKin1 pull down results
		Sheet	Description
		Sheet1	Integrated information about MoKin1 pull down results
		Sheet2	GO annotation of MoKin1 putative interacters
		Sheet3	GO enrichment of MoKin1 putative interacters
		Sheet4	GO terms enriched in endoplasmic reticulum stress

## Sheet: Sheet1
Integrated information about MoKin1 pull down results
Protein.Group	Protein.Ids	Protein.Names	Genes	Proteotypic	Stripped.Sequence	Modified.Sequence	Precursor.Charge	Precursor.Id	/test/Kin1.mzML	/test/MBP.mzML
G4NG28	G4NG28	G4NG28_MAGO7	MGG_17596	1	AAAAAAAGGSGDQK	AAAAAAAGGSGDQK	2	AAAAAAAGGSGDQK2	883.753
G5EH09	G5EH09	G5EH09_MAGO7	MGG_02836	1	AAAAPGSNIKPIAGGK	AAAAPGSNIKPIAGGK	2	AAAAPGSNIKPIAGGK2	1255.19
G5EH09	G5EH09	G5EH09_MAGO7	MGG_02836	1	AAAAPGSNIKPIAGGK	AAAAPGSNIKPIAGGK	3	AAAAPGSNIKPIAGGK3	11577.9
G4NCD4	G4NCD4	G4NCD4_MAGO7	MGG_00409	1	AAAENVTPSGNACACGVRPADACTCEK	AAAENVTPSGNAC(UniMod:4)AC(UniMod:4)GVRPADAC(UniMod:4)TC(UniMod:4)EK	3	AAAENVTPSGNAC(UniMod:4)AC(UniMod:4)GVRPADAC(UniMod:4)TC(UniMod:4)EK3	53509.9
G4N9Y2	G4N9Y2	G4N9Y2_MAGO7	MGG_03226	1	AAANAPGANAVAK	AAANAPGANAVAK	2	AAANAPGANAVAK2	3582.22	8189.19
G4MRY4	G4MRY4	G4MRY4_MAGO7	MGG_02471	1	AAATVDFWK	AAATVDFWK	2	AAATVDFWK2	5870.38
G4N9M5	G4N9M5	G4N9M5_MAGO7	MGG_09979	1	AADIAEVQR	AADIAEVQR	2	AADIAEVQR2	1912.06	29948
P0CT15	P0CT15	RS29_MAGO7	MGG_08163	1	AADIGFVK	AADIGFVK	2	AADIGFVK2	2033.27	52144.8
G4MKQ4	G4MKQ4	G4MKQ4_MAGO7	MGG_06650	1	AADPDHGFSTFFSETGQGK	AADPDHGFSTFFSETGQGK	3	AADPDHGFSTFFSETGQGK3	3657.37	4642.1
G4MYH5	G4MYH5	G4MYH5_MAGO7	MGG_10497	1	AADVAQGAITGK	AADVAQGAITGK	2	AADVAQGAITGK2	2743.26
G4N9S9	G4N9S9	G4N9S9_MAGO7	MGG_10674	1	AAEEDVEEEYGAAK	AAEEDVEEEYGAAK	2	AAEEDVEEEYGAAK2	482.387
G4NJZ1	G4NJZ1	G4NJZ1_MAGO7	MGG_10320	1	AAEIEYPVLLK	AAEIEYPVLLK	2	AAEIEYPVLLK2	1180.31
G5EI15	G5EI15	G5EI15_MAGO7	MGCH7_ch7g347	1	AAEILQR	AAEILQR	2	AAEILQR2	19767.8
G4MKQ2	G4MKQ2	G4MKQ2_MAGO7	MGG_06648	1	AAEISPSFR	AAEISPSFR	2	AAEISPSFR2	4680.41
G4MSM4	G4MSM4	G4MSM4_MAGO7	MGG_07070	1	AAELRAEK	AAELRAEK	2	AAELRAEK2	4539.55
G4N953	G4N953	G4N953_MAGO7	MGG_03336	1	AAEVQGQAQGK	AAEVQGQAQGK	2	AAEVQGQAQGK2	4821.92
G4NE44	G4NE44	G4NE44_MAGO7	MGG_00168	1	AAFGLAEAGFNTACISK	AAFGLAEAGFNTAC(UniMod:4)ISK	2	AAFGLAEAGFNTAC(UniMod:4)ISK2	1959.82
G4ML75	G4ML75	G4ML75_MAGO7	MGG_06712	1	AAFKPTYEK	AAFKPTYEK	2	AAFKPTYEK2	2077.76
G5EH37	G5EH37	G5EH37_MAGO7	MGCH7_ch7g556	1	AAFQPHSANPGPAIPQDFK	AAFQPHSANPGPAIPQDFK	3	AAFQPHSANPGPAIPQDFK3	7288.57
G5EH37	G5EH37	G5EH37_MAGO7	MGCH7_ch7g556	1	AAFQPHSANPGPAIPQDFKATEEGTK	AAFQPHSANPGPAIPQDFKATEEGTK	4	AAFQPHSANPGPAIPQDFKATEEGTK4	2642.58
G4NI50	G4NI50	G4NI50_MAGO7	MGG_09348	1	AAFSCFVYSTEEPK	AAFSC(UniMod:4)FVYSTEEPK	2	AAFSC(UniMod:4)FVYSTEEPK2	1338.43
G4MT80	G4MT80	G4MT80_MAGO7	AIM41	1	AAIEGLPADK	AAIEGLPADK	2	AAIEGLPADK2	1376.88
A4RC73	A4RC73	A4RC73_MAGO7	MGG_02671	1	AAIGENESQILK	AAIGENESQILK	2	AAIGENESQILK2	15777.7	4736.9
G4NCG1	G4NCG1	G4NCG1_MAGO7	MGG_01092	1	AALADVER	AALADVER	2	AALADVER2	3919.51
G4NCG1	G4NCG1	G4NCG1_MAGO7	MGG_01092	1	AALADVERR	AALADVERR	2	AALADVERR2	721.49
G4N0D6	G4N0D6	G4N0D6_MAGO7	MGG_06192	1	AALDSAEVLPK	AALDSAEVLPK	2	AALDSAEVLPK2	3849.03	12023.4
G4NEI2	G4NEI2	G4NEI2_MAGO7	MGG_00097	1	AALEAGYR	AALEAGYR	2	AALEAGYR2	1162.49
A4R0E5	A4R0E5	EIF3F_MAGO7	MGG_10653	1	AALEAIAAGKDDEAR	AALEAIAAGKDDEAR	3	AALEAIAAGKDDEAR3	3522.58
G4NAR5	G4NAR5	G4NAR5_MAGO7	MGG_03165	1	AALLAGVDTLAK	AALLAGVDTLAK	2	AALLAGVDTLAK2	18501.1	29712
G4N4K3	G4N4K3	G4N4K3_MAGO7	MGG_05980	1	AALNEGGMPALR	AALNEGGMPALR	2	AALNEGGMPALR2	3767.21
G4N954	G4N954	G4N954_MAGO7	MGG_03335	1	AALQAVQAPSQETENK	AALQAVQAPSQETENK	2	AALQAVQAPSQETENK2	2671.14
G4MQ03	G4MQ03	G4MQ03_MAGO7	MGG_10607	1	AANALLLK	AANALLLK	2	AANALLLK2	17007.3
G4MQ89	G4MQ89	G4MQ89_MAGO7	MGG_09261	1	AANVADPR	AANVADPR	2	AANVADPR2	3286.91
G4NDN3	G4NDN3	G4NDN3_MAGO7	MGG_00905	1	AAPAATAPLQLDPK	(UniMod:1)AAPAATAPLQLDPK	2	(UniMod:1)AAPAATAPLQLDPK2	9368.78
G4N4R7	G4N4R7	G4N4R7_MAGO7	MGG_05155	1	AAPAHKFK	(UniMod:1)AAPAHKFK	2	(UniMod:1)AAPAHKFK2	7066.74
G4MV89	G4MV89	G4MV89_MAGO7	MGG_01721	1	AAPAVGALTSENR	AAPAVGALTSENR	2	AAPAVGALTSENR2	2965.29
G4MXJ0	G4MXJ0	G4MXJ0_MAGO7	MGG_11259	1	AAPVKPTPVK	AAPVKPTPVK	2	AAPVKPTPVK2	3854.33
G5EHJ4	G5EHJ4	G5EHJ4_MAGO7	MGCH7_ch7g454	1	AAQDAWNTR	AAQDAWNTR	2	AAQDAWNTR2	1700.03
G4NCW2	G4NCW2	G4NCW2_MAGO7	MGG_01005	1	AAQGPSPIPTNR	(UniMod:1)AAQGPSPIPTNR	2	(UniMod:1)AAQGPSPIPTNR2	3322.98
G4NBP7	G4NBP7	G4NBP7_MAGO7	MGG_00518	1	AAQNEDILTVK	AAQNEDILTVK	2	AAQNEDILTVK2	4804.46
G4MP11	G4MP11	G4MP11_MAGO7	MGG_05673	1	AAQVQAAAEAAR	AAQVQAAAEAAR	2	AAQVQAAAEAAR2	8276.04	16292.3
G4NKV5	G4NKV5	G4NKV5_MAGO7	MGG_12537	1	AASEAVTSVELTTLPK	(UniMod:1)AASEAVTSVELTTLPK	2	(UniMod:1)AASEAVTSVELTTLPK2	1503.68
G4NDN3	G4NDN3	G4NDN3_MAGO7	MGG_00905	1	AASNMSQNYYPER	AASNMSQNYYPER	2	AASNMSQNYYPER2	2165.41
G4NAR5	G4NAR5	G4NAR5_MAGO7	MGG_03165	1	AASQALGDVK	AASQALGDVK	2	AASQALGDVK2	1384.28
G4NIC7	G4NIC7	G4NIC7_MAGO7	MGG_09878	1	AASTPTPTPAPEPENTK	AASTPTPTPAPEPENTK	2	AASTPTPTPAPEPENTK2	7110.75	13596.9
A4QTA3	A4QTA3	EIF3J_MAGO7	HCR1	1	AASTSVSIDPSDPSK	AASTSVSIDPSDPSK	2	AASTSVSIDPSDPSK2	2082.68
G4N4R7	G4N4R7	G4N4R7_MAGO7	MGG_05155	1	AASVGQIFVTTTGCR	AASVGQIFVTTTGC(UniMod:4)R	2	AASVGQIFVTTTGC(UniMod:4)R2	14636
G4N4R7	G4N4R7	G4N4R7_MAGO7	MGG_05155	1	AASVGQIFVTTTGCR	AASVGQIFVTTTGC(UniMod:4)R	3	AASVGQIFVTTTGC(UniMod:4)R3	4074.63
G4MXJ0	G4MXJ0	G4MXJ0_MAGO7	MGG_11259	1	AATAADRDNWVAQIK	AATAADRDNWVAQIK	3	AATAADRDNWVAQIK3	3064.35
G4MPT7	G4MPT7	G4MPT7_MAGO7	MGG_09226	1	AATALNILEADAK	AATALNILEADAK	2	AATALNILEADAK2	2334.49
G4ML92	G4ML92	G4ML92_MAGO7	MGG_06729	1	AATAVQNPPVQAESK	AATAVQNPPVQAESK	2	AATAVQNPPVQAESK2	2326.9
G4MTW6	G4MTW6	G4MTW6_MAGO7	MGG_01588	1	AATEVAQTELPPTHPIR	AATEVAQTELPPTHPIR	3	AATEVAQTELPPTHPIR3	4080.24
G4MY43	G4MY43	G4MY43_MAGO7	MGG_01268	1	AATNVDKK	AATNVDKK	2	AATNVDKK2		29336.1
G4ML83	G4ML83	G4ML83_MAGO7	MGG_06720	1	AATQELGLNAK	AATQELGLNAK	2	AATQELGLNAK2	627.489
G4N6T3	G4N6T3	G4N6T3_MAGO7	MGG_13485	1	AATYIECTASGSSK	AATYIEC(UniMod:4)TASGSSK	2	AATYIEC(UniMod:4)TASGSSK2	3020.08
G4NDI0	G4NDI0	G4NDI0_MAGO7	MGG_00256	1	AAVAIPSVSSDAAR	AAVAIPSVSSDAAR	2	AAVAIPSVSSDAAR2	14432.5
G4NAY4	G4NAY4	SSB1_MAGO7	SSB1	1	AAVDEIVLVGGSTR	AAVDEIVLVGGSTR	2	AAVDEIVLVGGSTR2	13733.2	8141.32
G4NAY4	G4NAY4	SSB1_MAGO7	SSB1	1	AAVDEIVLVGGSTR	AAVDEIVLVGGSTR	3	AAVDEIVLVGGSTR3	1916.74
G4N0Y1	G4N0Y1	G4N0Y1_MAGO7	MGG_09571	1	AAVDQQLAEAQKGK	AAVDQQLAEAQKGK	3	AAVDQQLAEAQKGK3	4354.63
G4NAR5	G4NAR5	G4NAR5_MAGO7	MGG_03165	1	AAVEEGILPGGGTALLK	AAVEEGILPGGGTALLK	2	AAVEEGILPGGGTALLK2	14978.5	8876.25
G4NAR5	G4NAR5	G4NAR5_MAGO7	MGG_03165	1	AAVEEGILPGGGTALLK	AAVEEGILPGGGTALLK	3	AAVEEGILPGGGTALLK3	3682.74
G4NI53	G4NI53	G4NI53_MAGO7	MGG_17802	1	AAVIDTVSSIPAVR	AAVIDTVSSIPAVR	2	AAVIDTVSSIPAVR2	2563.16
G4MNF0	G4MNF0	G4MNF0_MAGO7	MGG_06936	1	AAVPIDEWK	AAVPIDEWK	2	AAVPIDEWK2	32061.7	38898.2
G4MLQ8	G4MLQ8	G4MLQ8_MAGO7	MGG_05438	1	AAVTAAVGDQNLLK	AAVTAAVGDQNLLK	2	AAVTAAVGDQNLLK2	1556.34
G4N4K3	G4N4K3	G4N4K3_MAGO7	MGG_05980	1	AAVTIPVMAK	AAVTIPVMAK	2	AAVTIPVMAK2	15145.2
G4MV17	G4MV17	G4MV17_MAGO7	MGG_12403	1	AAVVDTSPEEAK	AAVVDTSPEEAK	2	AAVVDTSPEEAK2	1525.73
G4MS82	G4MS82	G4MS82_MAGO7	MGG_04503	1	AAVVGFGGQLPQNIALK	AAVVGFGGQLPQNIALK	2	AAVVGFGGQLPQNIALK2	3506.31
G4MS82	G4MS82	G4MS82_MAGO7	MGG_04503	1	AAVVGFGGQLPQNIALK	AAVVGFGGQLPQNIALK	3	AAVVGFGGQLPQNIALK3	2397.05
G4MSY1	G4MSY1	G4MSY1_MAGO7	MGG_01484	1	AAYAAFEER	AAYAAFEER	2	AAYAAFEER2	598.502
G4MS82	G4MS82	G4MS82_MAGO7	MGG_04503	1	AAYALGGLGSGFANNR	AAYALGGLGSGFANNR	2	AAYALGGLGSGFANNR2	1664.07
G4MS82	G4MS82	G4MS82_MAGO7	MGG_04503	1	AAYALGGLGSGFANNREELK	AAYALGGLGSGFANNREELK	3	AAYALGGLGSGFANNREELK3	1273.59
G4MUE8	G4MUE8	G4MUE8_MAGO7	MGG_01656	1	AAYFNPDR	AAYFNPDR	2	AAYFNPDR2	2612.04
G4N3F2	G4N3F2	G4N3F2_MAGO7	MGG_07697	1	AAYVENIWK	AAYVENIWK	2	AAYVENIWK2	19017.1
G4N4U1	G4N4U1	G4N4U1_MAGO7	MGG_12925	1	ACAAQTDATFLK	AC(UniMod:4)AAQTDATFLK	2	AC(UniMod:4)AAQTDATFLK2	944.698
G4NJW1	G4NJW1	G4NJW1_MAGO7	MGG_02570	1	ACCNVPPVVESGYEK	AC(UniMod:4)C(UniMod:4)NVPPVVESGYEK	2	AC(UniMod:4)C(UniMod:4)NVPPVVESGYEK2	14620.5
G4MYV6	G4MYV6	G4MYV6_MAGO7	MGG_11418	1	ACEEANNTFWHGR	AC(UniMod:4)EEANNTFWHGR	3	AC(UniMod:4)EEANNTFWHGR3	4483.58
G4NC87	G4NC87	G4NC87_MAGO7	MGG_01114	1	ACGVCGTDLHIHEGEFIAK	AC(UniMod:4)GVC(UniMod:4)GTDLHIHEGEFIAK	3	AC(UniMod:4)GVC(UniMod:4)GTDLHIHEGEFIAK3	2960.69
G4MUJ2	G4MUJ2	G4MUJ2_MAGO7	MGG_07268	1	ACIETVDIDGIMTK	AC(UniMod:4)IETVDIDGIMTK	2	AC(UniMod:4)IETVDIDGIMTK2	1561.38
G4MQZ0	G4MQZ0	G4MQZ0_MAGO7	MGG_02368	1	ACVGLCNDNDK	AC(UniMod:4)VGLC(UniMod:4)NDNDK	2	AC(UniMod:4)VGLC(UniMod:4)NDNDK2	2285.25
G4MLQ8	G4MLQ8	G4MLQ8_MAGO7	MGG_05438	1	ADAEAAVAVDPNYTK	ADAEAAVAVDPNYTK	2	ADAEAAVAVDPNYTK2	1488.93
G4NHZ1	G4NHZ1	G4NHZ1_MAGO7	MGG_09393	1	ADAITEGAAK	(UniMod:1)ADAITEGAAK	2	(UniMod:1)ADAITEGAAK2	2255.67
G4N0Y1	G4N0Y1	G4N0Y1_MAGO7	MGG_09571	1	ADANSALETQK	ADANSALETQK	2	ADANSALETQK2	4751.47
G4ML56	G4ML56	G4ML56_MAGO7	MGG_06695	1	ADDEIVSTYHR	ADDEIVSTYHR	2	ADDEIVSTYHR2	1910.87
G4N0D6	G4N0D6	G4N0D6_MAGO7	MGG_06192	1	ADDLIPEESETVQAAIK	ADDLIPEESETVQAAIK	2	ADDLIPEESETVQAAIK2	5208.1	7941.19
G4N9S2	G4N9S2	G4N9S2_MAGO7	MGG_10680	1	ADDTPVTLR	ADDTPVTLR	2	ADDTPVTLR2	13198.5	22747
G4N9S2	G4N9S2	G4N9S2_MAGO7	MGG_10680	1	ADDTPVTLR	(UniMod:1)ADDTPVTLR	2	(UniMod:1)ADDTPVTLR2	16207.7	26003.3
G4MQ02	G4MQ02	G4MQ02_MAGO7	MGG_16472	1	ADEINQIFDSISYAK	ADEINQIFDSISYAK	2	ADEINQIFDSISYAK2	776.185
G4MRU8	G4MRU8	G4MRU8_MAGO7	MGG_13806	1	ADEPAAAPAS	ADEPAAAPAS	1	ADEPAAAPAS1	15728
G4NIQ1	G4NIQ1	G4NIQ1_MAGO7	MGG_04156	1	ADESPDKVDLGIGAYR	ADESPDKVDLGIGAYR	3	ADESPDKVDLGIGAYR3	6486.36
A4RLA0	A4RLA0	A4RLA0_MAGO7	MGG_14772	1	ADFVQELYLK	ADFVQELYLK	2	ADFVQELYLK2	2868.13	5611.96
G4MVL8	G4MVL8	G4MVL8_MAGO7	MGG_08905	1	ADGAYTGETSVSQLK	ADGAYTGETSVSQLK	2	ADGAYTGETSVSQLK2	4993.45
A4RC23	A4RC23	NACB_MAGO7	EGD1	1	ADGDKEADDDDIPDLVAGENFEDK	ADGDKEADDDDIPDLVAGENFEDK	3	ADGDKEADDDDIPDLVAGENFEDK3	3060.5
G5EHA8	G5EHA8	G5EHA8_MAGO7	MGCH7_ch7g65	1	ADGSGVVTMPMSK	ADGSGVVTMPMSK	2	ADGSGVVTMPMSK2	3984.73
G5EGY2	G5EGY2	G5EGY2_MAGO7	MGCH7_ch7g684	1	ADKDFTLNTGAK	(UniMod:1)ADKDFTLNTGAK	2	(UniMod:1)ADKDFTLNTGAK2	7278.31
G4NKL2	G4NKL2	G4NKL2_MAGO7	MGG_03051	1	ADLAVFSNAK	ADLAVFSNAK	2	ADLAVFSNAK2	1079.08
G4NJW1	G4NJW1	G4NJW1_MAGO7	MGG_02570	1	ADLKDAR	ADLKDAR	2	ADLKDAR2	5588.02
G4MY59	Kin1;G4MY59	G4MY59_MAGO7	MGG_01279	1	ADLSKEVR	ADLSKEVR	2	ADLSKEVR2	56234.6	6099.84
G4MLM8	G4MLM8	G4MLM8_MAGO7	MGG_06759	1	ADLVNNLGTIAR	ADLVNNLGTIAR	2	ADLVNNLGTIAR2	25992.4	33826.7
G4NAT3	G4NAT3	G4NAT3_MAGO7	MGG_12767	1	ADNQIDNVAITR	ADNQIDNVAITR	2	ADNQIDNVAITR2	2404.23
G4MZI8	G4MZI8	G4MZI8_MAGO7	MGG_01409	1	ADPSQGQVDLVTR	(UniMod:1)ADPSQGQVDLVTR	2	(UniMod:1)ADPSQGQVDLVTR2	3540.86
G4MVL0	G4MVL0	G4MVL0_MAGO7	MGG_08897	1	ADQAAAAEEELR	ADQAAAAEEELR	2	ADQAAAAEEELR2	1439.06
G4NLP5	G4NLP5	G4NLP5_MAGO7	MGG_12569	1	ADQLLGTDAQTK	ADQLLGTDAQTK	2	ADQLLGTDAQTK2	42961.8
G4N5C8	G4N5C8	G4N5C8_MAGO7	MGG_05238	1	ADRDESSPYAAMLAAQDVAAR	ADRDESSPYAAMLAAQDVAAR	3	ADRDESSPYAAMLAAQDVAAR3	4422.86
Q9UWF0	Q9UWF0	CALM_MAGO7	CMD1	1	ADSLTEEQVSEFK	(UniMod:1)ADSLTEEQVSEFK	2	(UniMod:1)ADSLTEEQVSEFK2	14433.7	19848.8
G4ML89	G4ML89	G4ML89_MAGO7	MGG_06726	1	ADSLTLEER	ADSLTLEER	2	ADSLTLEER2	3193.05
G4NKC0	G4NKC0	G4NKC0_MAGO7	MGG_03087	1	ADSLTPAELAESK	ADSLTPAELAESK	2	ADSLTPAELAESK2	5938.93
G4MU02	G4MU02	G4MU02_MAGO7	MGG_07200	1	ADSTQPTGAGPAINTPIESGKFDEK	(UniMod:1)ADSTQPTGAGPAINTPIESGKFDEK	3	(UniMod:1)ADSTQPTGAGPAINTPIESGKFDEK3	7559.55
G4NF57	G4NF57	G4NF57_MAGO7	MGG_04191	1	ADSVLNDTEK	ADSVLNDTEK	2	ADSVLNDTEK2	17634	6439.37
G4NHU5	G4NHU5	G4NHU5_MAGO7	MGG_14971	1	ADSVVETLR	ADSVVETLR	2	ADSVVETLR2	5328.76
G4MU02	G4MU02	G4MU02_MAGO7	MGG_07200	1	ADTGIAVEGASDAAR	ADTGIAVEGASDAAR	2	ADTGIAVEGASDAAR2	2648.22
A4QVI3	A4QVI3	DENR_MAGO7	TMA22	1	ADVEQPEAGPSEPQGR	(UniMod:1)ADVEQPEAGPSEPQGR	2	(UniMod:1)ADVEQPEAGPSEPQGR2	1401.71
G4MYJ0	G4MYJ0	G4MYJ0_MAGO7	MGG_10370	1	ADVEYNAEEAAEIK	(UniMod:1)ADVEYNAEEAAEIK	2	(UniMod:1)ADVEYNAEEAAEIK2	1107.19	6510.59
G4MYJ0	G4MYJ0	G4MYJ0_MAGO7	MGG_10370	1	ADVEYNAEEAAEIKK	(UniMod:1)ADVEYNAEEAAEIKK	2	(UniMod:1)ADVEYNAEEAAEIKK2	2592.79	3195.34
G4MVS8	G4MVS8	G4MVS8_MAGO7	MGG_15768	1	ADVSKPEDWDTIK	ADVSKPEDWDTIK	3	ADVSKPEDWDTIK3	3747.57
A4RPY8	A4RPY8	CBPYA_MAGO7	CPYA	1	ADYSPLTLASAHDVKPYGK	ADYSPLTLASAHDVKPYGK	3	ADYSPLTLASAHDVKPYGK3	6218.99
G4NEY0	G4NEY0	G4NEY0_MAGO7	MGG_00715	1	AEAGIDALK	AEAGIDALK	2	AEAGIDALK2	8666.05
G4NEY0	G4NEY0	G4NEY0_MAGO7	MGG_00715	1	AEAGIDALKDK	AEAGIDALKDK	2	AEAGIDALKDK2	4066.72
G4MRM7	G4MRM7	G4MRM7_MAGO7	MGG_09952	1	AEAQQVPTFK	(UniMod:1)AEAQQVPTFK	2	(UniMod:1)AEAQQVPTFK2	8962.6	14246.4
G4NDG3	G4NDG3	G4NDG3_MAGO7	MGG_00923	1	AEATYALSATHK	(UniMod:1)AEATYALSATHK	2	(UniMod:1)AEATYALSATHK2	2572.59
G4MV87	G4MV87	G4MV87_MAGO7	MGG_01719	1	AECESEWVSEDLAK	AEC(UniMod:4)ESEWVSEDLAK	2	AEC(UniMod:4)ESEWVSEDLAK2	1285.71
G4MZT0	G4MZT0	G4MZT0_MAGO7	MGG_09079	1	AEDGLLFTCAAVK	AEDGLLFTC(UniMod:4)AAVK	2	AEDGLLFTC(UniMod:4)AAVK2	20453	6078.91
G4N7G5	G4N7G5	G4N7G5_MAGO7	MGG_17072	1	AEEEAVAVVEYMSK	AEEEAVAVVEYMSK	2	AEEEAVAVVEYMSK2	2089.1
G4N7G5	G4N7G5	G4N7G5_MAGO7	MGG_17072	1	AEEEAVAVVEYMSK	AEEEAVAVVEYMSK	3	AEEEAVAVVEYMSK3	1003.31
G4N8K5	G4N8K5	G4N8K5_MAGO7	MGG_13563	1	AEEHAASEGVSIDSYVGEK	AEEHAASEGVSIDSYVGEK	3	AEEHAASEGVSIDSYVGEK3	1307.95
G4MXJ0	G4MXJ0	G4MXJ0_MAGO7	MGG_11259	1	AEEPAAEVAAATEAEPATEAK	AEEPAAEVAAATEAEPATEAK	3	AEEPAAEVAAATEAEPATEAK3	2839.87
A4RQ29	A4RQ29	LSM6_MAGO7	LSM6	1	AEEWVAGQK	AEEWVAGQK	2	AEEWVAGQK2	432.305
G4N3F2	G4N3F2	G4N3F2_MAGO7	MGG_07697	1	AEFSAELLGIK	AEFSAELLGIK	2	AEFSAELLGIK2	5494.31
G4N4M8	G4N4M8	G4N4M8_MAGO7	MGG_06004	1	AEGEAESAETISR	AEGEAESAETISR	2	AEGEAESAETISR2	861.253
G4N745	G4N745	G4N745_MAGO7	MGG_13499	1	AEIAPIEVSGGR	AEIAPIEVSGGR	2	AEIAPIEVSGGR2	15286.8
G5EHZ3	G5EHZ3	G5EHZ3_MAGO7	MGCH7_ch7g256	1	AEIPEEVAAR	AEIPEEVAAR	2	AEIPEEVAAR2	16823.8
G4N373	G4N373	G4N373_MAGO7	MGG_04942	1	AEIVSDPYYGGHQGFEK	AEIVSDPYYGGHQGFEK	3	AEIVSDPYYGGHQGFEK3	1700.98
G4N0Y1	G4N0Y1	G4N0Y1_MAGO7	MGG_09571	1	AELNAQVEK	AELNAQVEK	2	AELNAQVEK2	3139.81
G4MND6	G4MND6	G4MND6_MAGO7	MGG_06924	1	AEPIPNKR	(UniMod:1)AEPIPNKR	2	(UniMod:1)AEPIPNKR2	23495.2
G4MQX3	G4MQX3	MIP11_MAGO7	MIP11	1	AEQLILK	(UniMod:1)AEQLILK	2	(UniMod:1)AEQLILK2	4091.05	2045.7
G4MKI5	G4MKI5	G4MKI5_MAGO7	MGG_04478	1	AEQVLQNADR	AEQVLQNADR	2	AEQVLQNADR2	1242
G4N6X9	G4N6X9	G4N6X9_MAGO7	MGG_06498	1	AESHMYR	AESHMYR	2	AESHMYR2	2471.73
G4NIZ7	G4NIZ7	G4NIZ7_MAGO7	MGG_17962	1	AETDAFGEVQVPADK	AETDAFGEVQVPADK	2	AETDAFGEVQVPADK2	4493.03
G4MV32	G4MV32	G4MV32_MAGO7	MGG_08835	1	AETFVAEIAGK	AETFVAEIAGK	2	AETFVAEIAGK2	6363.17
A0A151V4S6	A0A151V4S6	A0A151V4S6_MAGO7	MGG_14976	1	AETILSAGAVDTPR	AETILSAGAVDTPR	2	AETILSAGAVDTPR2	3729.95
G4N7C7	G4N7C7	G4N7C7_MAGO7	MGG_03600	1	AETNENNGTAHFLEHLAFK	AETNENNGTAHFLEHLAFK	3	AETNENNGTAHFLEHLAFK3	1786.93
G4N6Y3	G4N6Y3	G4N6Y3_MAGO7	MGG_06494	1	AETYDPAMFR	AETYDPAMFR	2	AETYDPAMFR2	2898.57
A4R1J7	A4R1J7	SEC23_MAGO7	SEC23	1	AEVDDGPDVLR	AEVDDGPDVLR	2	AEVDDGPDVLR2	1280.55
G4NF57	G4NF57	G4NF57_MAGO7	MGG_04191	1	AEVDTLR	AEVDTLR	2	AEVDTLR2	17762.8	14198.3
G4N2S6	G4N2S6	G4N2S6_MAGO7	MGG_04901	1	AEVEEDADGFMK	AEVEEDADGFMK	2	AEVEEDADGFMK2	4603.93
G4NLU9	G4NLU9	G4NLU9_MAGO7	MGG_02842	1	AEVIANEDGDR	AEVIANEDGDR	2	AEVIANEDGDR2	5720.37
G4MTS8	G4MTS8	G4MTS8_MAGO7	MGG_04772	1	AEYARLNDK	AEYARLNDK	2	AEYARLNDK2	10348.4
G4NHC3	G4NHC3	G4NHC3_MAGO7	MGG_03879	1	AEYQEYGPGIVR	AEYQEYGPGIVR	2	AEYQEYGPGIVR2	2963.86
G4NDN8	G4NDN8	G4NDN8_MAGO7	MGG_00901	1	AFALEER	AFALEER	2	AFALEER2	2821.61
G4NIC7	G4NIC7	G4NIC7_MAGO7	MGG_09878	1	AFENFTLADAGGEAPASSPPKEEK	AFENFTLADAGGEAPASSPPKEEK	3	AFENFTLADAGGEAPASSPPKEEK3	2019.37	2034.51
G4NE44	G4NE44	G4NE44_MAGO7	MGG_00168	1	AFGGQSQK	AFGGQSQK	2	AFGGQSQK2	9482.82
G4N037	G4N037	G4N037_MAGO7	MGG_05317	1	AFGGYLGDDRDEWK	AFGGYLGDDRDEWK	3	AFGGYLGDDRDEWK3	4062.22
G4MKK4	G4MKK4	G4MKK4_MAGO7	MGG_04462	1	AFGSGPMSDEDDEDGHPHGAER	AFGSGPMSDEDDEDGHPHGAER	3	AFGSGPMSDEDDEDGHPHGAER3	1637.32
G4N8T4	G4N8T4	G4N8T4_MAGO7	MGG_10111	1	AFITGGDSGIGR	AFITGGDSGIGR	2	AFITGGDSGIGR2	2196.94
G4N5R0	G4N5R0	G4N5R0_MAGO7	MGG_05296	1	AFLIEEQK	AFLIEEQK	2	AFLIEEQK2	12945.2	62554.7
G4NCJ7	G4NCJ7	G4NCJ7_MAGO7	MGG_01061	1	AFLPSYVPIINR	AFLPSYVPIINR	2	AFLPSYVPIINR2	5633.5
G4N2C2	G4N2C2	G4N2C2_MAGO7	MGG_04861	1	AFTAAEGDH	AFTAAEGDH	2	AFTAAEGDH2	3406.89
G4MKQ4	G4MYY2;G4MKQ4	G4MKQ4_MAGO7	MGG_06650	0	AFVHWYVGEGMEEGEFSEAR	AFVHWYVGEGMEEGEFSEAR	3	AFVHWYVGEGMEEGEFSEAR3	981.598	3271.18
G4MYL3	G4MYL3	G4MYL3_MAGO7	MGG_15671	1	AGADKPAVVPWYVMTSGPTR	AGADKPAVVPWYVMTSGPTR	3	AGADKPAVVPWYVMTSGPTR3	436.107
G4ML84	G4ML84	G4ML84_MAGO7	MGG_06721	1	AGANSDKVPQIDLLSFGYSK	AGANSDKVPQIDLLSFGYSK	3	AGANSDKVPQIDLLSFGYSK3	2556.6	5630.07
G4MKJ9	G4MKJ9	G4MKJ9_MAGO7	MGG_04467	1	AGAVAPDDVWIPAGNTGMEPGK	AGAVAPDDVWIPAGNTGMEPGK	3	AGAVAPDDVWIPAGNTGMEPGK3	6922.29	3657.9
G4MLS0	G4MLS0	G4MLS0_MAGO7	MGG_05449	1	AGAYYER	AGAYYER	2	AGAYYER2	2991.31
G4NIQ1	G4NIQ1	G4NIQ1_MAGO7	MGG_04156	1	AGCFHYVSAPAAEAAETTK	AGC(UniMod:4)FHYVSAPAAEAAETTK	3	AGC(UniMod:4)FHYVSAPAAEAAETTK3	1262.1
G4NIQ1	G4NIQ1	G4NIQ1_MAGO7	MGG_04156	1	AGCFHYVSAPAAEAAETTKR	AGC(UniMod:4)FHYVSAPAAEAAETTKR	3	AGC(UniMod:4)FHYVSAPAAEAAETTKR3	4484.17
G4NIQ1	G4NIQ1	G4NIQ1_MAGO7	MGG_04156	1	AGCFHYVSAPAAEAAETTKR	AGC(UniMod:4)FHYVSAPAAEAAETTKR	4	AGC(UniMod:4)FHYVSAPAAEAAETTKR4	3854.15
G4NHY1	G4NHY1	G4NHY1_MAGO7	MGG_12022	1	AGDAKAGDAAK	AGDAKAGDAAK	2	AGDAKAGDAAK2	15759.6
G4MSU6	G4MSU6	G4MSU6_MAGO7	MGG_04584	1	AGDAMDVEK	(UniMod:1)AGDAMDVEK	2	(UniMod:1)AGDAMDVEK2	4038.69
G4N280	G4N280	G4N280_MAGO7	MGG_11021	1	AGDSFDDIVK	AGDSFDDIVK	2	AGDSFDDIVK2	825.577
G4MZT1	G4MZT1	G4MZT1_MAGO7	MGG_09080	1	AGEDVTQLEQK	AGEDVTQLEQK	2	AGEDVTQLEQK2	2277.43
G4MSC0	G4MSC0	G4MSC0_MAGO7	MGG_04444	1	AGEEAFFK	AGEEAFFK	2	AGEEAFFK2	6686.11	16417.3
G4N449	G4N449	G4N449_MAGO7	MGG_05063	1	AGEGDVVLLENLR	AGEGDVVLLENLR	2	AGEGDVVLLENLR2	11271.1
G4NIQ1	G4NIQ1	G4NIQ1_MAGO7	MGG_04156	1	AGELMLGADTPAK	AGELMLGADTPAK	2	AGELMLGADTPAK2	21012.6
G4NIQ1	G4NIQ1	G4NIQ1_MAGO7	MGG_04156	1	AGELMLGADTPAKGR	AGELMLGADTPAKGR	3	AGELMLGADTPAKGR3	3710.25
G4MNZ8	G4MNZ8	G4MNZ8_MAGO7	MGG_05661	1	AGELTSEELER	AGELTSEELER	2	AGELTSEELER2	21832.1	18094.5
G4NGZ4	G4NGZ4	G4NGZ4_MAGO7	MGG_03982	1	AGFAGDDAPR	AGFAGDDAPR	2	AGFAGDDAPR2	20006.9	56324.8
G4MU87	G4MU87	G4MU87_MAGO7	MGG_10126	1	AGFELIK	AGFELIK	2	AGFELIK2	5274.81
G4N4B9	G4N4B9	G4N4B9_MAGO7	MGG_05956	1	AGGNFNLALQDADKGVVTR	AGGNFNLALQDADKGVVTR	3	AGGNFNLALQDADKGVVTR3	3332.15
G4MZ86	G4MZ86	G4MZ86_MAGO7	MGG_08190	1	AGHQTSAESWGTGR	AGHQTSAESWGTGR	3	AGHQTSAESWGTGR3	8631.76	3354.55
G4MU94	G4MU94	G4MU94_MAGO7	MGG_11343	1	AGIACFGPSQEAAR	AGIAC(UniMod:4)FGPSQEAAR	2	AGIAC(UniMod:4)FGPSQEAAR2	1349.19
G4NDM9	G4NDM9	G4NDM9_MAGO7	MGG_00212	1	AGIDATFGSFETFTK	AGIDATFGSFETFTK	2	AGIDATFGSFETFTK2	930.174
G4MVB0	G4MVB0	G4MVB0_MAGO7	MGG_01742	1	AGIISTAK	AGIISTAK	2	AGIISTAK2	11983.1	10072
G4MTC2	G4MTC2	G4MTC2_MAGO7	MGG_04696	1	AGKFPTPVSHADDLSGK	AGKFPTPVSHADDLSGK	3	AGKFPTPVSHADDLSGK3	3512.49
P0CT12	P0CT12	H2A_MAGO7	HTA1	1	AGLAFPVGR	AGLAFPVGR	2	AGLAFPVGR2	13662.6	106195
G4N4K3	G4N4K3	G4N4K3_MAGO7	MGG_05980	1	AGLAQMLK	AGLAQMLK	2	AGLAQMLK2	10466
G4NAD3	G4NAD3	G4NAD3_MAGO7	MGG_03193	1	AGMTTIVR	AGMTTIVR	2	AGMTTIVR2	2834	18775.9
G4MUK8	G4MUK8	G4MUK8_MAGO7	MGG_15895	1	AGPHAEETFEEFSAR	AGPHAEETFEEFSAR	2	AGPHAEETFEEFSAR2	894.685
G4MUK8	G4MUK8	G4MUK8_MAGO7	MGG_15895	1	AGPHAEETFEEFSAR	AGPHAEETFEEFSAR	3	AGPHAEETFEEFSAR3	10451	4099.56
G4MR50	G4MR50	G4MR50_MAGO7	MGG_09900	1	AGPNGETHIK	AGPNGETHIK	2	AGPNGETHIK2	783.474
G4MZ86	G4MZ86	G4MZ86_MAGO7	MGG_08190	1	AGQAAFGNMCR	AGQAAFGNMC(UniMod:4)R	2	AGQAAFGNMC(UniMod:4)R2	2195.6
G4NCF7	G4NCF7	G4NCF7_MAGO7	MGG_01096	1	AGQVVQYK	AGQVVQYK	2	AGQVVQYK2	4054.47	39379.2
G4N028	G4N028	G4N028_MAGO7	MGG_06189	1	AGSNGQIQGK	AGSNGQIQGK	2	AGSNGQIQGK2	1050.15
G4MY59	Kin1;G4MY59	G4MY59_MAGO7	MGG_01279	1	AGSSQPQHSDLLSPPLSAGANTQTFR	AGSSQPQHSDLLSPPLSAGANTQTFR	3	AGSSQPQHSDLLSPPLSAGANTQTFR3	533974
G4MY59	Kin1;G4MY59	G4MY59_MAGO7	MGG_01279	1	AGSSQPQHSDLLSPPLSAGANTQTFR	AGSSQPQHSDLLSPPLSAGANTQTFR	4	AGSSQPQHSDLLSPPLSAGANTQTFR4	14926
G4MY59	Kin1;G4MY59	G4MY59_MAGO7	MGG_01279	1	AGSSQPQHSDLLSPPLSAGANTQTFRK	AGSSQPQHSDLLSPPLSAGANTQTFRK	3	AGSSQPQHSDLLSPPLSAGANTQTFRK3	3618.15
G4MY59	Kin1;G4MY59	G4MY59_MAGO7	MGG_01279	1	AGSSQPQHSDLLSPPLSAGANTQTFRK	AGSSQPQHSDLLSPPLSAGANTQTFRK	4	AGSSQPQHSDLLSPPLSAGANTQTFRK4	70382.5
G4MU67	G4MU67	G4MU67_MAGO7	MGG_04826	1	AGTEVAVLVR	AGTEVAVLVR	2	AGTEVAVLVR2	1982.51
G4MUW4	G4MUW4	G4MUW4_MAGO7	MGG_01706	1	AGTTPPINAASSDEADFIKK	AGTTPPINAASSDEADFIKK	3	AGTTPPINAASSDEADFIKK3	12030	16015.9
G4NC58	G4NC58	G4NC58_MAGO7	MGG_01135	1	AGTVPTDLEQSTGLER	AGTVPTDLEQSTGLER	2	AGTVPTDLEQSTGLER2	34052.4	8009.8
G4NC58	G4NC58	G4NC58_MAGO7	MGG_01135	1	AGTVPTDLEQSTGLER	AGTVPTDLEQSTGLER	3	AGTVPTDLEQSTGLER3	1054.13	1765.7
G4ND36	G4ND36	G4ND36_MAGO7	MGG_00987	1	AGVDPEASAVSEEIK	AGVDPEASAVSEEIK	2	AGVDPEASAVSEEIK2	6086.23
G4ML75	G4ML75	G4ML75_MAGO7	MGG_06712	1	AGVDVIQVDEPALR	AGVDVIQVDEPALR	2	AGVDVIQVDEPALR2	27310
Q9UVT8	Q9UVT8	RIB4_MAGO7	MGG_04626	1	AGVIEGSHNHGEDWGLAAVEMGVR	AGVIEGSHNHGEDWGLAAVEMGVR	4	AGVIEGSHNHGEDWGLAAVEMGVR4	951.082
G4NAI2	G4NAI2	G4NAI2_MAGO7	MGG_17278	1	AGVITQAEFEQIEK	AGVITQAEFEQIEK	2	AGVITQAEFEQIEK2	4196.31	8734.27
G4N712	G4N712	G4N712_MAGO7	MGG_03645	1	AHAHVTDEAFEVIK	AHAHVTDEAFEVIK	3	AHAHVTDEAFEVIK3	1881.59
G4MV32	G4MV32	G4MV32_MAGO7	MGG_08835	1	AHDVLGELTSK	AHDVLGELTSK	2	AHDVLGELTSK2	5174.68
G4NAE0	G4NAE0	G4NAE0_MAGO7	MGG_03185	1	AHGGYSVFTGVGER	AHGGYSVFTGVGER	2	AHGGYSVFTGVGER2	2163.36
G4NAE0	G4NAE0	G4NAE0_MAGO7	MGG_03185	1	AHGGYSVFTGVGER	AHGGYSVFTGVGER	3	AHGGYSVFTGVGER3	19976.8
G4NC30	G4NC30	G4NC30_MAGO7	MGG_00450	1	AHIDYDR	AHIDYDR	2	AHIDYDR2	1919.49
G4MQZ0	G4MQZ0	G4MQZ0_MAGO7	MGG_02368	1	AHITTIGEPGSPAVVER	AHITTIGEPGSPAVVER	3	AHITTIGEPGSPAVVER3	1409.55
G4ML11	G4ML11	G4ML11_MAGO7	MGG_08622	1	AHLEQHYADLK	AHLEQHYADLK	3	AHLEQHYADLK3	12776
G4MRV8	G4MRV8	G4MRV8_MAGO7	MGG_02449	1	AHLMNPMIPGLQGAK	AHLMNPMIPGLQGAK	3	AHLMNPMIPGLQGAK3	1702.95
G4MZT1	G4MZT1	G4MZT1_MAGO7	MGG_09080	1	AHLTNILQPITGVDPK	AHLTNILQPITGVDPK	3	AHLTNILQPITGVDPK3	1539.41
G5EH47	G5EH47	G5EH47_MAGO7	MGCH7_ch7g1064	1	AHNDVEDKPEIAHGVDQPGSNVDR	AHNDVEDKPEIAHGVDQPGSNVDR	4	AHNDVEDKPEIAHGVDQPGSNVDR4	5777.67
G4N5J5	G4N5J5	G4N5J5_MAGO7	MGG_06127	1	AHSDGIYIAK	AHSDGIYIAK	2	AHSDGIYIAK2	3324.54
G4N449	G4N449	G4N449_MAGO7	MGG_05063	1	AHSSMVGVDLPQK	AHSSMVGVDLPQK	2	AHSSMVGVDLPQK2	4496.34
G4N449	G4N449	G4N449_MAGO7	MGG_05063	1	AHSSMVGVDLPQK	AHSSMVGVDLPQK	3	AHSSMVGVDLPQK3	7993.6
G4MKD2	G4MKD2	G4MKD2_MAGO7	MGG_02525	1	AIADLGLK	AIADLGLK	1	AIADLGLK1		21796.6
G4MKD2	G4MKD2	G4MKD2_MAGO7	MGG_02525	1	AIADLGLK	AIADLGLK	2	AIADLGLK2	84627	2030000
G4N9Y2	G4N9Y2	G4N9Y2_MAGO7	MGG_03226	1	AIAEGGVAQEDLTK	AIAEGGVAQEDLTK	2	AIAEGGVAQEDLTK2	6781.96	4649.82
G4MVB4	G4MVB4	G4MVB4_MAGO7	MGG_01746	1	AIAELSGQEVLER	AIAELSGQEVLER	2	AIAELSGQEVLER2	15897.7	9598.51
G4NE83	G4NE83	G4NE83_MAGO7	MGG_00135	1	AIASTVQTSLGPYGR	AIASTVQTSLGPYGR	2	AIASTVQTSLGPYGR2	888.214
G4NJF8	G4NJF8	G4NJF8_MAGO7	MGG_18003	1	AIDAFEVEAVK	AIDAFEVEAVK	2	AIDAFEVEAVK2	3355.02	7386.74
G4NC37	G4NC37	G4NC37_MAGO7	MGG_00444	1	AIDLDQHHGVSSR	AIDLDQHHGVSSR	3	AIDLDQHHGVSSR3	12714.4
G4MYZ8	G4MYZ8	G4MYZ8_MAGO7	MGG_15527	1	AIDTVVESSAILIK	AIDTVVESSAILIK	2	AIDTVVESSAILIK2	1747.56	3039.03
A4R8B5	A4R8B5	HAS1_MAGO7	HAS1	1	AIEEMGFTK	AIEEMGFTK	2	AIEEMGFTK2	1718.85
G4NIZ7	G4NIZ7	G4NIZ7_MAGO7	MGG_17962	1	AIEILGGEK	AIEILGGEK	2	AIEILGGEK2	17619.1
G4NIZ7	G4NIZ7	G4NIZ7_MAGO7	MGG_17962	1	AIEILGGEKGSK	AIEILGGEKGSK	3	AIEILGGEKGSK3	1773.24
G4MKI5	G4MKI5	G4MKI5_MAGO7	MGG_04478	1	AIENTNYAIELGK	AIENTNYAIELGK	2	AIENTNYAIELGK2	1687.24	1814.78
G4MSB2	G4MSB2	G4MSB2_MAGO7	MGG_04436	1	AIEQDGLVWGASK	AIEQDGLVWGASK	2	AIEQDGLVWGASK2	19404.5	4365.73
G4MYT4	G4MYT4	G4MYT4_MAGO7	MGG_12300	1	AIESGEINLK	AIESGEINLK	2	AIESGEINLK2	4969.66
G4ML75	G4ML75	G4ML75_MAGO7	MGG_06712	1	AIETVESAIQK	AIETVESAIQK	2	AIETVESAIQK2	6500.36
G4N3K8	G4N3K8	G4N3K8_MAGO7	MGG_04990	1	AIFDGFSPEMK	AIFDGFSPEMK	2	AIFDGFSPEMK2	1577.32
G4N931	G4N931	G4N931_MAGO7	MGG_10061	1	AIGASGEGVELVK	AIGASGEGVELVK	2	AIGASGEGVELVK2	1088.39
G4MKD2	G4MKD2	G4MKD2_MAGO7	MGG_02525	1	AIGCPAGLSISMFSSR	AIGC(UniMod:4)PAGLSISMFSSR	2	AIGC(UniMod:4)PAGLSISMFSSR2	1659.97
G4MZ06	G4MZ06	G4MZ06_MAGO7	MGG_01351	1	AIGDFEFK	AIGDFEFK	2	AIGDFEFK2	1481.26
G4MND5	G4MND5	G4MND5_MAGO7	MGG_11794	1	AIGVEVADALVR	AIGVEVADALVR	2	AIGVEVADALVR2	3071.12	4093.51
G4MU05	G4MU05	G4MU05_MAGO7	MGG_07202	1	AIGVLPQLIIDR	AIGVLPQLIIDR	2	AIGVLPQLIIDR2	5593.34
G4MV31	G4MV31	G4MV31_MAGO7	MGG_08834	1	AIGVQASSNEK	AIGVQASSNEK	2	AIGVQASSNEK2	1126.79
G4NC88	G4NC88	G4NC88_MAGO7	MGG_01113	1	AIHEYLFR	AIHEYLFR	2	AIHEYLFR2	420.146
G4MUF4	G4MUF4	G4MUF4_MAGO7	MGG_01662	1	AIIEEIER	AIIEEIER	2	AIIEEIER2	5727.97
G4MSU6	G4MSU6	G4MSU6_MAGO7	MGG_04584	1	AIIYAAGIEDGEYKDEK	AIIYAAGIEDGEYKDEK	3	AIIYAAGIEDGEYKDEK3	2340.57	3497.48
A4R5S9	A4R5S9	KATG1_MAGO7	katG1	1	AILATGVAPSK	AILATGVAPSK	2	AILATGVAPSK2	6015.66
G4NC30	G4NC30	G4NC30_MAGO7	MGG_00450	1	AILDAIHSGELAK	AILDAIHSGELAK	2	AILDAIHSGELAK2	411.05
G4NC30	G4NC30	G4NC30_MAGO7	MGG_00450	1	AILDAIHSGELAK	AILDAIHSGELAK	3	AILDAIHSGELAK3	3484.46
G4NGT3	G4NGT3	G4NGT3_MAGO7	MGG_04034	1	AILESYLSGK	AILESYLSGK	2	AILESYLSGK2	5515.64
G4N4J5	G4N4J5	LIDS_MAGO7	MGG_13239	1	AILSDAVTLVR	AILSDAVTLVR	2	AILSDAVTLVR2		9754.32
G4NDY5	G4NDY5	G4NDY5_MAGO7	MGG_00175	1	AINNAQPGWR	AINNAQPGWR	2	AINNAQPGWR2	10754.5
G4NHU5	G4NHU5	G4NHU5_MAGO7	MGG_14971	1	AINNEQVEGFPK	AINNEQVEGFPK	2	AINNEQVEGFPK2	5011.77	14290.7
G4MR82	G4MR82	G4MR82_MAGO7	MGG_09926	1	AIPAIEPK	AIPAIEPK	2	AIPAIEPK2	2719.74
G4MTK2	G4MTK2	G4MTK2_MAGO7	MGG_15868	1	AIQCNAIYEDR	AIQC(UniMod:4)NAIYEDR	2	AIQC(UniMod:4)NAIYEDR2	1171
G4MNF0	G4MNF0	G4MNF0_MAGO7	MGG_06936	1	AISVVEEYLR	AISVVEEYLR	2	AISVVEEYLR2	6214.64	9565.17
G4N4M3	G4N4M3	G4N4M3_MAGO7	MGG_05999	1	AIVAKGELPK	AIVAKGELPK	2	AIVAKGELPK2	971.084
G4MXC0	G4MXC0	G4MXC0_MAGO7	MGG_08260	1	AIVAVHER	AIVAVHER	2	AIVAVHER2	1382.47
G4NJ90	G4NJ90	G4NJ90_MAGO7	MGG_02711	1	AIVGASLDVIK	AIVGASLDVIK	2	AIVGASLDVIK2		6099.35
G4MPT3	G4MPT3	G4MPT3_MAGO7	MGG_16248	1	AIVIIGDSEGHVGLGIK	AIVIIGDSEGHVGLGIK	3	AIVIIGDSEGHVGLGIK3	2945.89
G4MPS3	G4MPS3	G4MPS3_MAGO7	MGG_09212	1	AIVPAEGWAETEAR	AIVPAEGWAETEAR	2	AIVPAEGWAETEAR2	5359.16
G4MQ03	G4MQ03	G4MQ03_MAGO7	MGG_10607	1	AIVPSGASTGQHEACELR	AIVPSGASTGQHEAC(UniMod:4)ELR	2	AIVPSGASTGQHEAC(UniMod:4)ELR2	12829.5
G4MQ03	G4MQ03	G4MQ03_MAGO7	MGG_10607	1	AIVPSGASTGQHEACELR	AIVPSGASTGQHEAC(UniMod:4)ELR	3	AIVPSGASTGQHEAC(UniMod:4)ELR3	57980.4
G4N4K3	G4N4K3	G4N4K3_MAGO7	MGG_05980	1	AIVQATTHFR	AIVQATTHFR	2	AIVQATTHFR2	1903.44
G4N4K3	G4N4K3	G4N4K3_MAGO7	MGG_05980	1	AIVQATTHFR	AIVQATTHFR	3	AIVQATTHFR3	2948.39
G4N9V9	G4N9V9	G4N9V9_MAGO7	MGG_03244	1	AIVQVFEGTSGIDVK	AIVQVFEGTSGIDVK	2	AIVQVFEGTSGIDVK2	2241.88	6553.34
G4N4K3	G4N4K3	G4N4K3_MAGO7	MGG_05980	1	AKAALNEGGMPALR	AKAALNEGGMPALR	3	AKAALNEGGMPALR3	6148.29
G4N0Y1	G4N0Y1	G4N0Y1_MAGO7	MGG_09571	1	AKAELNAQVEK	AKAELNAQVEK	2	AKAELNAQVEK2	2814.59
G4NI27	G4NI27	G4NI27_MAGO7	MGG_09367	1	AKDGAGSATLSMAMAGAR	AKDGAGSATLSMAMAGAR	3	AKDGAGSATLSMAMAGAR3	2579.62
G4MUJ2	G4MUJ2	G4MUJ2_MAGO7	MGG_07268	1	AKDMVVPGEGK	AKDMVVPGEGK	2	AKDMVVPGEGK2	2288.54
G4NAE0	G4NAE0	G4NAE0_MAGO7	MGG_03185	1	AKDTGAPITIPVGSGTLGR	AKDTGAPITIPVGSGTLGR	2	AKDTGAPITIPVGSGTLGR2	1990.92
G4NAE0	G4NAE0	G4NAE0_MAGO7	MGG_03185	1	AKDTGAPITIPVGSGTLGR	AKDTGAPITIPVGSGTLGR	3	AKDTGAPITIPVGSGTLGR3	15715.5
G4N7G5	G4N7G5	G4N7G5_MAGO7	MGG_17072	1	AKDTSVGGLTK	AKDTSVGGLTK	2	AKDTSVGGLTK2	6972.23	3138.97
G4MN13	G4MN13	G4MN13_MAGO7	MGG_06913	1	AKEDASEFLQEK	AKEDASEFLQEK	2	AKEDASEFLQEK2	1459.34
G4N953	G4N953	G4N953_MAGO7	MGG_03336	1	AKEVTEDMSSSEAAGK	AKEVTEDMSSSEAAGK	3	AKEVTEDMSSSEAAGK3	4760.29
G4NAY4	G4NAY4	SSB1_MAGO7	SSB1	1	AKFEELNQTAFK	AKFEELNQTAFK	2	AKFEELNQTAFK2	1273.73
G4NAY4	G4NAY4	SSB1_MAGO7	SSB1	1	AKFEELNQTAFK	AKFEELNQTAFK	3	AKFEELNQTAFK3	4359.52
G4N7C7	G4N7C7	G4N7C7_MAGO7	MGG_03600	1	AKPDFIGSDVR	AKPDFIGSDVR	2	AKPDFIGSDVR2	4702.8
G4MNX1	G4MNX1	G4MNX1_MAGO7	MGG_11785	1	AKQGYVIYR	AKQGYVIYR	2	AKQGYVIYR2	645.079
Q520U5	Q520U5	ATG16_MAGO7	ATG16	1	AKTAEDAK	AKTAEDAK	2	AKTAEDAK2	2852.75
G4N7G5	G4N7G5	G4N7G5_MAGO7	MGG_17072	1	AKTNLDTEGMVK	AKTNLDTEGMVK	2	AKTNLDTEGMVK2	1896.82
G4N7G5	G4N7G5	G4N7G5_MAGO7	MGG_17072	1	AKTNLDTEGMVK	AKTNLDTEGMVK	3	AKTNLDTEGMVK3	1363.4
G4N7N7	G4N7N7	G4N7N7_MAGO7	MGG_03554	1	AKVEQLQTVIAEAR	AKVEQLQTVIAEAR	3	AKVEQLQTVIAEAR3	5407.26
G4NDG3	G4NDG3	G4NDG3_MAGO7	MGG_00923	1	ALAAFNVTEDK	ALAAFNVTEDK	2	ALAAFNVTEDK2	2250.52
A0A151V4L3	A0A151V4L3	A0A151V4L3_MAGO7	MGG_10265	1	ALAAMLEDADK	ALAAMLEDADK	2	ALAAMLEDADK2	22796.1	4525.12
G4MYR5	G4MYR5	G4MYR5_MAGO7	MGG_08139	1	ALADPDVVR	ALADPDVVR	2	ALADPDVVR2	3637.91
G4N8F5	G4N8F5	G4N8F5_MAGO7	MGG_06270	1	ALAECVDR	ALAEC(UniMod:4)VDR	2	ALAEC(UniMod:4)VDR2	13312.1
G4N778	G4N778	G4N778_MAGO7	MGG_06459	1	ALAEFLFDDSK	ALAEFLFDDSK	2	ALAEFLFDDSK2	1293.98
A4R5S9	A4R5S9	KATG1_MAGO7	katG1	1	ALAEVYGSADGQQK	ALAEVYGSADGQQK	2	ALAEVYGSADGQQK2	4525.54
G4MPX2	G4MPX2	G4MPX2_MAGO7	MGG_05753	1	ALAPHYEK	ALAPHYEK	2	ALAPHYEK2	4895.36
G4MS82	G4MS82	G4MS82_MAGO7	MGG_04503	1	ALDEINIPIAK	ALDEINIPIAK	2	ALDEINIPIAK2	2948.63	3575.14
G4NCJ5	G4NCJ5	G4NCJ5_MAGO7	MGG_01063	1	ALDESLINELR	ALDESLINELR	2	ALDESLINELR2	4759.48
G4MQA2	G4MQA2	G4MQA2_MAGO7	MGG_09272	1	ALDGSPQPLPR	ALDGSPQPLPR	2	ALDGSPQPLPR2	4370.85
G4MZ86	G4MZ86	G4MZ86_MAGO7	MGG_08190	1	ALDNIYGTTTTPSALK	ALDNIYGTTTTPSALK	2	ALDNIYGTTTTPSALK2	1985.06	1118.07
G4MZ86	G4MZ86	G4MZ86_MAGO7	MGG_08190	1	ALDNIYGTTTTPSALKK	ALDNIYGTTTTPSALKK	2	ALDNIYGTTTTPSALKK2	1034.19
G4MZ86	G4MZ86	G4MZ86_MAGO7	MGG_08190	1	ALDNIYGTTTTPSALKK	ALDNIYGTTTTPSALKK	3	ALDNIYGTTTTPSALKK3	2789.6
G4N517	G4N517	G4N517_MAGO7	MGG_05193	1	ALEAAGEDVPMDEDAEDPVPELTK	ALEAAGEDVPMDEDAEDPVPELTK	3	ALEAAGEDVPMDEDAEDPVPELTK3	1245.15
G4MM52	G4MM52	G4MM52_MAGO7	MGG_05480	1	ALEAAGVIVEPSPAGLGK	ALEAAGVIVEPSPAGLGK	2	ALEAAGVIVEPSPAGLGK2	7889.19
G4MM52	G4MM52	G4MM52_MAGO7	MGG_05480	1	ALEAAGVIVEPSPAGLGK	ALEAAGVIVEPSPAGLGK	3	ALEAAGVIVEPSPAGLGK3	2936.95
A4QUF0	A4QUF0	PABP_MAGO7	PAB1	1	ALEELNYTLIK	ALEELNYTLIK	2	ALEELNYTLIK2	3174.78
G4N024	G4N024	G4N024_MAGO7	MGG_06185	1	ALEGKDVK	ALEGKDVK	2	ALEGKDVK2	3491.75
G4N3R7	G4N3R7	G4N3R7_MAGO7	MGG_16711	1	ALELIAPLVQHGYEGCR	ALELIAPLVQHGYEGC(UniMod:4)R	3	ALELIAPLVQHGYEGC(UniMod:4)R3	2423.22
G4MKD2	G4MKD2	G4MKD2_MAGO7	MGG_02525	1	ALESGLSECGYQK	ALESGLSEC(UniMod:4)GYQK	2	ALESGLSEC(UniMod:4)GYQK2	1129.5
G4MKD2	G4MKD2	G4MKD2_MAGO7	MGG_02525	1	ALESGLSECGYQKA	ALESGLSEC(UniMod:4)GYQKA	2	ALESGLSEC(UniMod:4)GYQKA2	2400.42
G4N0Y1	G4N0Y1	G4N0Y1_MAGO7	MGG_09571	1	ALETETAATK	ALETETAATK	2	ALETETAATK2	3275.18
G4MRB4	G4MRB4	G4MRB4_MAGO7	MGG_13781	1	ALETFGLDDK	ALETFGLDDK	2	ALETFGLDDK2	2492.91
G4N1Q3	G4N1Q3	G4N1Q3_MAGO7	MGG_07518	1	ALETLTGALFQRPPLISAVK	ALETLTGALFQRPPLISAVK	3	ALETLTGALFQRPPLISAVK3		20309.4
G4N3F2	G4N3F2	G4N3F2_MAGO7	MGG_07697	1	ALETYASGQLADR	ALETYASGQLADR	2	ALETYASGQLADR2	18486.4
G4N3F2	G4N3F2	G4N3F2_MAGO7	MGG_07697	1	ALETYASGQLADR	ALETYASGQLADR	3	ALETYASGQLADR3	9903.27
G4MQZ2	G4MQZ2	G4MQZ2_MAGO7	MGG_02370	1	ALGATGGVEIAK	ALGATGGVEIAK	2	ALGATGGVEIAK2	2811.21
A0A151V4S6	A0A151V4S6	A0A151V4S6_MAGO7	MGG_14976	1	ALGIPVVR	ALGIPVVR	2	ALGIPVVR2	6706.48
G4NLP5	G4NLP5	G4NLP5_MAGO7	MGG_12569	1	ALGKIEATLAK	ALGKIEATLAK	2	ALGKIEATLAK2	1290.29
G4NFS0	G4NFS0	G4NFS0_MAGO7	MGG_08741	1	ALGLNGSPVPNSQR	ALGLNGSPVPNSQR	2	ALGLNGSPVPNSQR2	2701.9
A4QUF0	A4QUF0	PABP_MAGO7	PAB1	1	ALHDTFAAFGNILSCK	ALHDTFAAFGNILSC(UniMod:4)K	3	ALHDTFAAFGNILSC(UniMod:4)K3	1609.83
G4N6P6	G4N6P6	G4N6P6_MAGO7	MGG_03699	1	ALHEGVAEGTVR	ALHEGVAEGTVR	2	ALHEGVAEGTVR2	7683.63
G4N6P6	G4N6P6	G4N6P6_MAGO7	MGG_03699	1	ALHEGVAEGTVR	ALHEGVAEGTVR	3	ALHEGVAEGTVR3	1781.87
G4N554	G4N554	G4N554_MAGO7	MGG_06065	1	ALIDAAEIAGLK	ALIDAAEIAGLK	2	ALIDAAEIAGLK2	4516.13
G4NCF7	G4NCF7	G4NCF7_MAGO7	MGG_01096	1	ALIEGDALAK	ALIEGDALAK	2	ALIEGDALAK2	9074.23	96632.5
G4NCF7	G4NCF7	G4NCF7_MAGO7	MGG_01096	1	ALIEGDALAKK	ALIEGDALAKK	2	ALIEGDALAKK2	1119.29
G4MV32	G4MV32	G4MV32_MAGO7	MGG_08835	1	ALKDADLIVIPAGVPR	ALKDADLIVIPAGVPR	3	ALKDADLIVIPAGVPR3	3342.93
G4NF57	G4NF57	G4NF57_MAGO7	MGG_04191	1	ALKDAGLQAK	ALKDAGLQAK	2	ALKDAGLQAK2	3332.76
G4MV89	G4MV89	G4MV89_MAGO7	MGG_01721	1	ALLLSAGPANK	ALLLSAGPANK	2	ALLLSAGPANK2	1329.11
G4N8F1	G4N8F1	G4N8F1_MAGO7	MGG_12868	1	ALNALSTPLIK	ALNALSTPLIK	2	ALNALSTPLIK2	3869.38
G4N5M5	G4N5M5	G4N5M5_MAGO7	MGG_05264	1	ALNFDGDSFQGR	ALNFDGDSFQGR	2	ALNFDGDSFQGR2	1503.58
G4N1Q3	G4N1Q3	G4N1Q3_MAGO7	MGG_07518	1	ALPAPEAEPEAEADDGK	ALPAPEAEPEAEADDGK	2	ALPAPEAEPEAEADDGK2	12151.1	15665
G4N1Q3	G4N1Q3	G4N1Q3_MAGO7	MGG_07518	1	ALPAPEAEPEAEADDGKK	ALPAPEAEPEAEADDGKK	2	ALPAPEAEPEAEADDGKK2	9503.87	13237.1
G4N1Q3	G4N1Q3	G4N1Q3_MAGO7	MGG_07518	1	ALPAPEAEPEAEADDGKK	ALPAPEAEPEAEADDGKK	3	ALPAPEAEPEAEADDGKK3	10301.2	35787.2
A4QVP2	A4QVP2	IF4A_MAGO7	TIF1	1	ALQDGPQVVVGTPGR	ALQDGPQVVVGTPGR	2	ALQDGPQVVVGTPGR2	17491.3
A4QVP2	A4QVP2	IF4A_MAGO7	TIF1	1	ALQDGPQVVVGTPGR	ALQDGPQVVVGTPGR	3	ALQDGPQVVVGTPGR3	2015.09
G4NC87	G4NC87	G4NC87_MAGO7	MGG_01114	1	ALQYSKPK	ALQYSKPK	2	ALQYSKPK2	6515.85
G4MU05	G4MU05	G4MU05_MAGO7	MGG_07202	1	ALSAEWAAR	ALSAEWAAR	2	ALSAEWAAR2	16251
G4MSB2	G4MSB2	G4MSB2_MAGO7	MGG_04436	1	ALSSAPDATK	ALSSAPDATK	2	ALSSAPDATK2	8738.84
G4MSB2	G4MSB2	G4MSB2_MAGO7	MGG_04436	1	ALSSAPDATKYANAAR	ALSSAPDATKYANAAR	3	ALSSAPDATKYANAAR3	10599.4
G4N7J4	G4N7J4	G4N7J4_MAGO7	MGG_06400	1	ALSSMDGEWLGSR	ALSSMDGEWLGSR	2	ALSSMDGEWLGSR2	2012.61
G4NJB0	G4NJB0	G4NJB0_MAGO7	MGG_02696	1	ALVVSDNGR	ALVVSDNGR	2	ALVVSDNGR2	14611.1	8212.99
G4NLV7	G4NLV7	G4NLV7_MAGO7	MGG_02835	1	ALYAYPGSDVR	ALYAYPGSDVR	2	ALYAYPGSDVR2	4512.89
G4N7J4	G4N7J4	G4N7J4_MAGO7	MGG_06400	1	ALYVGGLDAR	ALYVGGLDAR	2	ALYVGGLDAR2	725.887	73131.6
G4MXL7	G4MXL7	G4MXL7_MAGO7	MGG_01248	1	AMDDVEEVR	AMDDVEEVR	2	AMDDVEEVR2	5819.63
G4N4U7	G4N4U7	G4N4U7_MAGO7	MGG_16739	1	AMGEEVPTQAK	AMGEEVPTQAK	2	AMGEEVPTQAK2	74450.6	8828.14
G4MMG3	G4MMG3	G4MMG3_MAGO7	MGG_06837	1	AMGEGDDALNR	AMGEGDDALNR	2	AMGEGDDALNR2	16094.6	9125.46
G4MNY1	G4MNY1	G4MNY1_MAGO7	MGG_06995	1	AMGLVTEEDVSK	AMGLVTEEDVSK	2	AMGLVTEEDVSK2	1324.67
G4N9X2	G4N9X2	G4N9X2_MAGO7	MGG_12749	1	AMIVEGGR	AMIVEGGR	2	AMIVEGGR2	12761.4
G4NE44	G4NE44	G4NE44_MAGO7	MGG_00168	1	AMQTDVSVFR	AMQTDVSVFR	2	AMQTDVSVFR2	3080.78
G4N554	G4N554	G4N554_MAGO7	MGG_06065	1	AMTGPIVQR	AMTGPIVQR	2	AMTGPIVQR2	11556.8
G4MVC4	G4MVC4	G4MVC4_MAGO7	MGG_01755	1	ANAFKDEIAPVTVSSR	ANAFKDEIAPVTVSSR	3	ANAFKDEIAPVTVSSR3	870.59
G4NHR8	G4NHR8	G4NHR8_MAGO7	MGG_09456	1	ANATELGLAAGVFGK	ANATELGLAAGVFGK	2	ANATELGLAAGVFGK2	961.597
G4MKR3	G4MKR3	G4MKR3_MAGO7	MGG_06658	1	ANCPIIER	ANC(UniMod:4)PIIER	2	ANC(UniMod:4)PIIER2	14125
G4N8F5	G4N8F5	G4N8F5_MAGO7	MGG_06270	1	ANDAILAEAK	ANDAILAEAK	2	ANDAILAEAK2	5881.64
G4MNF0	G4MNF0	G4MNF0_MAGO7	MGG_06936	1	ANDTPLEVVNVDQEK	ANDTPLEVVNVDQEK	2	ANDTPLEVVNVDQEK2	12783.4	5928.95
G4MNF0	G4MNF0	G4MNF0_MAGO7	MGG_06936	1	ANDTPLEVVNVDQEK	ANDTPLEVVNVDQEK	3	ANDTPLEVVNVDQEK3	3013.54
G4MLE9	G4MLE9	G4MLE9_MAGO7	MGG_08649	1	ANEAVIKK	ANEAVIKK	2	ANEAVIKK2	1065.61
G5EHV3	G5EHV3	G5EHV3_MAGO7	MGCH7_ch7g520	1	ANEEFAIEK	ANEEFAIEK	2	ANEEFAIEK2	3376.36
A4QUF0	A4QUF0	PABP_MAGO7	PAB1	1	ANFTNIYVK	ANFTNIYVK	2	ANFTNIYVK2	3388.9
G4N7X7	G4N7X7	G4N7X7_MAGO7	MGG_03521	1	ANGWPSELK	ANGWPSELK	2	ANGWPSELK2	11679.6
G4NAT3	G4NAT3	G4NAT3_MAGO7	MGG_12767	1	ANIDPLGIR	ANIDPLGIR	2	ANIDPLGIR2	3000.63
G4NC12	G4NC12	G4NC12_MAGO7	MGG_11574	1	ANINPYQNWAK	ANINPYQNWAK	2	ANINPYQNWAK2	1689.48
G4N0E2	G4N0E2	G4N0E2_MAGO7	MGG_06197	1	ANLKEPLR	ANLKEPLR	2	ANLKEPLR2	5462.54
G4NAI2	G4NAI2	G4NAI2_MAGO7	MGG_17278	1	ANMLWGGR	ANMLWGGR	2	ANMLWGGR2	1418.05
G4NCF7	G4NCF7	G4NCF7_MAGO7	MGG_01096	1	ANVDSFIEVERPIALQGVLR	ANVDSFIEVERPIALQGVLR	3	ANVDSFIEVERPIALQGVLR3	3502.26	194548
G4MV86	G4MV86	G4MV86_MAGO7	MGG_14814	1	ANVQGISNETITMPSSVAFR	ANVQGISNETITM(UniMod:35)PSSVAFR	3	ANVQGISNETITM(UniMod:35)PSSVAFR3	5185.26
D4NXE7	D4NXE7	RS3A_MAGO7	RPS1	1	APAPFNIR	APAPFNIR	2	APAPFNIR2	6418.77	16703.5
G4N554	G4N554	G4N554_MAGO7	MGG_06065	1	APDIPDEDTSLVVFNK	APDIPDEDTSLVVFNK	2	APDIPDEDTSLVVFNK2	1387.24
G4NCL5	G4NCL5	G4NCL5_MAGO7	MGG_00383	1	APNGVNGAR	APNGVNGAR	2	APNGVNGAR2	3000.86
G4MSU7	G4MSU7	G4MSU7_MAGO7	MGG_11383	1	APPSPSPVPGLR	APPSPSPVPGLR	2	APPSPSPVPGLR2	780.732
G4MYY3	G4MYY3	G4MYY3_MAGO7	MGG_10957	1	APQAAGVIHGDFEK	APQAAGVIHGDFEK	3	APQAAGVIHGDFEK3	3011.99
G4N4L7	G4N4L7	G4N4L7_MAGO7	MGG_05994	1	APSELADWAK	APSELADWAK	2	APSELADWAK2	1239.28
G4MR39	G4MR39	G4MR39_MAGO7	MGG_09890	1	APSQLSIATGSVSR	APSQLSIATGSVSR	2	APSQLSIATGSVSR2	5295.96
G4MKD2	G4MKD2	G4MKD2_MAGO7	MGG_02525	1	APVGSRPQLPEIEK	APVGSRPQLPEIEK	3	APVGSRPQLPEIEK3	1564.11
G4MUX0	G4MUX0	G4MUX0_MAGO7	MGG_01712	1	APVSWEPVDVTPILK	APVSWEPVDVTPILK	2	APVSWEPVDVTPILK2	9564.14	1907.33
G4MUX0	G4MUX0	G4MUX0_MAGO7	MGG_01712	1	APVSWEPVDVTPILK	APVSWEPVDVTPILK	3	APVSWEPVDVTPILK3	1226.8
G4N684	G4N684	G4N684_MAGO7	MGG_08597	1	APVTVLEGGQK	APVTVLEGGQK	2	APVTVLEGGQK2	3562.61
G4N745	G4N745	G4N745_MAGO7	MGG_13499	1	AQAATEAGVFK	AQAATEAGVFK	2	AQAATEAGVFK2	5455.46
G4MTW7	G4MTW7	G4MTW7_MAGO7	MGG_01589	1	AQEDYAIR	AQEDYAIR	2	AQEDYAIR2	57058.9
G4N778	G4N778	G4N778_MAGO7	MGG_06459	1	AQGDPQLLDR	AQGDPQLLDR	2	AQGDPQLLDR2	4627.21
G4NBY3	G4NBY3	G4NBY3_MAGO7	MGG_01153	1	AQGEAAEFR	AQGEAAEFR	2	AQGEAAEFR2	5179.7
G4MKR2	G4MKR2	G4MKR2_MAGO7	MGG_06657	1	AQHAVLLDK	AQHAVLLDK	2	AQHAVLLDK2		7984.67
G4MTF1	G4MTF1	G4MTF1_MAGO7	MGG_01535	1	AQLDGWVR	AQLDGWVR	2	AQLDGWVR2	4295.96
G4N0M7	G4N0M7	G4N0M7_MAGO7	MGG_07752	1	AQLKAPGILPR	AQLKAPGILPR	3	AQLKAPGILPR3	2704.69
G4MZI3	G4MZI3	PRD1_MAGO7	PRD1	1	AQLLTDLWGSAK	AQLLTDLWGSAK	2	AQLLTDLWGSAK2	2742.36
G4MWG4	G4MWG4	G4MWG4_MAGO7	MGG_08980	1	AQPAKAPEPAPEPEPEEEDEEAVEK	AQPAKAPEPAPEPEPEEEDEEAVEK	3	AQPAKAPEPAPEPEPEEEDEEAVEK3	2988.63
G4NEF1	G4NEF1	G4NEF1_MAGO7	MGG_00124	1	AQPPVDSPVSHPR	AQPPVDSPVSHPR	2	AQPPVDSPVSHPR2	13669.3
G4NEF1	G4NEF1	G4NEF1_MAGO7	MGG_00124	1	AQPPVDSPVSHPR	AQPPVDSPVSHPR	3	AQPPVDSPVSHPR3	6400.62
G4MQZ2	G4MQZ2	G4MQZ2_MAGO7	MGG_02370	1	AQSINTLGLETASK	AQSINTLGLETASK	2	AQSINTLGLETASK2	2243.81	2859.69
G4MTR3	G4MTR3	G4MTR3_MAGO7	MGG_04752	1	AQSLIDSLPGSSLVSK	AQSLIDSLPGSSLVSK	2	AQSLIDSLPGSSLVSK2	3767.93	5612.45
G4MNH8	G4MNH8	G4MNH8_MAGO7	MGG_06958	1	AQVHEIVLVGGSTR	AQVHEIVLVGGSTR	2	AQVHEIVLVGGSTR2	2206.56
G4MNH8	G4MNH8	G4MNH8_MAGO7	MGG_06958	1	AQVHEIVLVGGSTR	AQVHEIVLVGGSTR	3	AQVHEIVLVGGSTR3	22048.4	13099.4
Q51VY4	Q51VY4	YOP1_MAGO7	YOP1	1	AQYYIGQLDR	AQYYIGQLDR	2	AQYYIGQLDR2	2188.29	5691.15
G4MNH8	G4MNH8	G4MNH8_MAGO7	MGG_06958	1	ARFEELCQDLFR	ARFEELC(UniMod:4)QDLFR	3	ARFEELC(UniMod:4)QDLFR3	4361.95	4143.31
G4NCD4	G4NCD4	G4NCD4_MAGO7	MGG_00409	1	ARPAGECNCDR	ARPAGEC(UniMod:4)NC(UniMod:4)DR	3	ARPAGEC(UniMod:4)NC(UniMod:4)DR3	4847.35
G4N178	G4N178	G4N178_MAGO7	MGG_07460	1	ASATTIYDFKPLNK	(UniMod:1)ASATTIYDFKPLNK	2	(UniMod:1)ASATTIYDFKPLNK2	4426.8
G5EI34	G5EI34	G5EI34_MAGO7	MGCH7_ch7g332	1	ASDPDFLER	ASDPDFLER	2	ASDPDFLER2	3307.67
G4N849	G4N849	G4N849_MAGO7	MGG_06316	1	ASEDKEIDYTLNNPDTLTK	(UniMod:1)ASEDKEIDYTLNNPDTLTK	3	(UniMod:1)ASEDKEIDYTLNNPDTLTK3	3130.28
G4N953	G4N953	G4N953_MAGO7	MGG_03336	1	ASELAGEAK	ASELAGEAK	2	ASELAGEAK2	2664.32
G4N953	G4N953	G4N953_MAGO7	MGG_03336	1	ASEMAGQAK	ASEMAGQAK	2	ASEMAGQAK2	3350.52
A4RM69	A4RM69	EIF3A_MAGO7	TIF32	1	ASESAGGPPR	ASESAGGPPR	2	ASESAGGPPR2	731.325
G5EHJ4	G5EHJ4	G5EHJ4_MAGO7	MGCH7_ch7g454	1	ASETKPPLPPFTAETAK	(UniMod:1)ASETKPPLPPFTAETAK	2	(UniMod:1)ASETKPPLPPFTAETAK2	3443.7
G4NJZ1	G4NJZ1	G4NJZ1_MAGO7	MGG_10320	1	ASFGPDGEIMLVEK	ASFGPDGEIMLVEK	2	ASFGPDGEIMLVEK2	1388.6	6293
G4N0E2	G4N0E2	G4N0E2_MAGO7	MGG_06197	1	ASFVLPNFAR	ASFVLPNFAR	2	ASFVLPNFAR2	29072.6
G4NC99	G4NC99	G4NC99_MAGO7	MGG_01102	1	ASGSGGSLSETTVPEEAVK	ASGSGGSLSETTVPEEAVK	2	ASGSGGSLSETTVPEEAVK2	7403.08
G4MUU2	G4MUU2	G4MUU2_MAGO7	MGG_01689	1	ASHHDEDTMPEETQGYK	(UniMod:1)ASHHDEDTMPEETQGYK	3	(UniMod:1)ASHHDEDTMPEETQGYK3	4199.73
G4MRT4	G4MRT4	G4MRT4_MAGO7	MGG_13803	1	ASIEETAEQK	ASIEETAEQK	2	ASIEETAEQK2	776.461
G4MXJ0	G4MXJ0	G4MXJ0_MAGO7	MGG_11259	1	ASIFGSLLGK	ASIFGSLLGK	2	ASIFGSLLGK2	15206.7	22622.7
G4N3S6	G4N3S6	G4N3S6_MAGO7	MGG_05002	1	ASNFPTGIWSEASK	ASNFPTGIWSEASK	2	ASNFPTGIWSEASK2	4679.23
G4MU94	G4MU94	G4MU94_MAGO7	MGG_11343	1	ASNINLAVPGPEAPLVDGVEK	ASNINLAVPGPEAPLVDGVEK	3	ASNINLAVPGPEAPLVDGVEK3	2056.75
G4NGQ3	G4NGQ3	G4NGQ3_MAGO7	MGG_04059	1	ASNYNSIPLEGAEK	ASNYNSIPLEGAEK	2	ASNYNSIPLEGAEK2	9539.5
G4N0M7	G4N0M7	G4N0M7_MAGO7	MGG_07752	1	ASPTEVSSILEQR	ASPTEVSSILEQR	2	ASPTEVSSILEQR2	43912.1	96697
G4N0M7	G4N0M7	G4N0M7_MAGO7	MGG_07752	1	ASPTEVSSILEQR	ASPTEVSSILEQR	3	ASPTEVSSILEQR3	4060.81
G4MTX9	G4MTX9	G4MTX9_MAGO7	MGG_15739	1	ASQFTVRK	(UniMod:1)ASQFTVRK	2	(UniMod:1)ASQFTVRK2	1621.94
G4NDY5	G4NDY5	G4NDY5_MAGO7	MGG_00175	1	ASQKLEYIGR	ASQKLEYIGR	2	ASQKLEYIGR2	1342.87
G4NDY5	G4NDY5	G4NDY5_MAGO7	MGG_00175	1	ASQKLEYIGR	ASQKLEYIGR	3	ASQKLEYIGR3	2848.04
G4N953	G4N953	G4N953_MAGO7	MGG_03336	1	ASQLAGQAQGK	ASQLAGQAQGK	2	ASQLAGQAQGK2	3680.71
G4MPT7	G4MPT7	G4MPT7_MAGO7	MGG_09226	1	ASSGINGAPTR	ASSGINGAPTR	2	ASSGINGAPTR2	1521.76
A4QSX4	A4QSX4	EIF3C_MAGO7	NIP1	1	ASSLIESNER	ASSLIESNER	2	ASSLIESNER2	3313.49
G4NCD4	G4NCD4	G4NCD4_MAGO7	MGG_00409	1	ASTCCGKSDVCVCATQATCSCGK	ASTC(UniMod:4)C(UniMod:4)GKSDVC(UniMod:4)VC(UniMod:4)ATQATC(UniMod:4)SC(UniMod:4)GK	3	ASTC(UniMod:4)C(UniMod:4)GKSDVC(UniMod:4)VC(UniMod:4)ATQATC(UniMod:4)SC(UniMod:4)GK3	1504.24
G4NCD4	G4NCD4	G4NCD4_MAGO7	MGG_00409	1	ASTENAVTGPR	ASTENAVTGPR	2	ASTENAVTGPR2	63819.4	5335.85
G4NH48	G4NH48	G4NH48_MAGO7	MGG_03940	1	ASTGVVWCTER	ASTGVVWC(UniMod:4)TER	2	ASTGVVWC(UniMod:4)TER2	2117.84
G4MVL0	G4MVL0	G4MVL0_MAGO7	MGG_08897	1	ASTTGALGPDEEPSTR	ASTTGALGPDEEPSTR	2	ASTTGALGPDEEPSTR2	2734.16
G4N028	G4N028	G4N028_MAGO7	MGG_06189	1	ASTVVIADTR	ASTVVIADTR	2	ASTVVIADTR2	3829.56
G4N2W4	G4N2W4	G4N2W4_MAGO7	MGG_07973	1	ASVANIDCGK	ASVANIDC(UniMod:4)GK	2	ASVANIDC(UniMod:4)GK2	21404.6
G4N2W4	G4N2W4	G4N2W4_MAGO7	MGG_07973	1	ASVANIDCGKYK	ASVANIDC(UniMod:4)GKYK	2	ASVANIDC(UniMod:4)GKYK2	3292.83
G4N2W4	G4N2W4	G4N2W4_MAGO7	MGG_07973	1	ASVANIDCGKYK	ASVANIDC(UniMod:4)GKYK	3	ASVANIDC(UniMod:4)GKYK3	5904.04
G4N028	G4N028	G4N028_MAGO7	MGG_06189	1	ASVNGLGTNFEFPALK	ASVNGLGTNFEFPALK	2	ASVNGLGTNFEFPALK2	2486.7
G4N7X7	G4N7X7	G4N7X7_MAGO7	MGG_03521	1	ASVSVAVNPSSDR	ASVSVAVNPSSDR	2	ASVSVAVNPSSDR2	16852.8
G4NAY4	G4NAY4	SSB1_MAGO7	SSB1	1	ATAGDTHLGGQDFDTNLLDHCKK	ATAGDTHLGGQDFDTNLLDHC(UniMod:4)KK	4	ATAGDTHLGGQDFDTNLLDHC(UniMod:4)KK4	3460.57
G4MXS1	G4MXS1	G4MXS1_MAGO7	MGG_08063	1	ATALDHLYIGGR	(UniMod:1)ATALDHLYIGGR	2	(UniMod:1)ATALDHLYIGGR2	1878.74
G4MYU8	G4MYU8	G4MYU8_MAGO7	MGG_08164	1	ATANDQGVQSYPTIK	ATANDQGVQSYPTIK	2	ATANDQGVQSYPTIK2	1389.99
G4NG12	G4NG12	G4NG12_MAGO7	MGG_14279	1	ATANVTYVENLQK	(UniMod:1)ATANVTYVENLQK	2	(UniMod:1)ATANVTYVENLQK2	2837.01
G5EI34	G5EI34	G5EI34_MAGO7	MGCH7_ch7g332	1	ATDEAGPLAPLVR	ATDEAGPLAPLVR	2	ATDEAGPLAPLVR2	2279.07
G4N4R7	G4N4R7	G4N4R7_MAGO7	MGG_05155	1	ATDVMIAGK	ATDVMIAGK	2	ATDVMIAGK2	1828.8
G4ML75	G4ML75	G4ML75_MAGO7	MGG_06712	1	ATEAYWAGK	ATEAYWAGK	2	ATEAYWAGK2	5152.38
G4N6R7	G4N6R7	G4N6R7_MAGO7	MGG_03680	1	ATELTVQSER	(UniMod:1)ATELTVQSER	2	(UniMod:1)ATELTVQSER2	9625.28	15876.2
G4MWD5	G4MWD5	G4MWD5_MAGO7	MGG_08359	1	ATETTETMPAMALPK	(UniMod:1)ATETTETMPAMALPK	2	(UniMod:1)ATETTETMPAMALPK2	3084.86
G5EH26	G5EH26	G5EH26_MAGO7	MGCH7_ch7g113	1	ATEVLLDPVK	ATEVLLDPVK	2	ATEVLLDPVK2	5010.96	4737.88
G4MUX0	G4MUX0	G4MUX0_MAGO7	MGG_01712	1	ATFDTLAEGK	ATFDTLAEGK	2	ATFDTLAEGK2	2930.04
G4MT60	G4MT60	GDI1_MAGO7	GDI1	1	ATGEELKVEGLR	ATGEELKVEGLR	3	ATGEELKVEGLR3	3227.47
G4N6U9	G4N6U9	G4N6U9_MAGO7	MGG_03653	1	ATGEIVAVNK	ATGEIVAVNK	2	ATGEIVAVNK2		4919.69
G4MMY9	G4MMY9	G4MMY9_MAGO7	MGG_16204	1	ATGGEVGASSALAPK	ATGGEVGASSALAPK	2	ATGGEVGASSALAPK2	10276.6	13089.1
G4N9A9	G4N9A9	G4N9A9_MAGO7	MGG_10035	1	ATGVVYGDPVPGGR	ATGVVYGDPVPGGR	2	ATGVVYGDPVPGGR2	1142.76
G4NAR5	G4NAR5	G4NAR5_MAGO7	MGG_03165	1	ATIDMLGSTGSITITK	ATIDMLGSTGSITITK	2	ATIDMLGSTGSITITK2	2499.6
G4N4W5	G4N4W5	G4N4W5_MAGO7	MGG_06035	1	ATLDITADYGYGAR	ATLDITADYGYGAR	2	ATLDITADYGYGAR2	6067.91
G4NHU5	G4NHU5	G4NHU5_MAGO7	MGG_14971	1	ATLPHLIESLQNAQK	ATLPHLIESLQNAQK	3	ATLPHLIESLQNAQK3	1699.25
G4MT60	G4MT60	GDI1_MAGO7	GDI1	1	ATMTGIEPEMK	ATMTGIEPEMK	2	ATMTGIEPEMK2	2266.85
G4MTX9	G4MTX9	G4MTX9_MAGO7	MGG_15739	1	ATNEWFR	ATNEWFR	2	ATNEWFR2	3035.07
G4MND5	G4MND5	G4MND5_MAGO7	MGG_11794	1	ATPQDILNPNR	(UniMod:1)ATPQDILNPNR	2	(UniMod:1)ATPQDILNPNR2	3927.06
G4N554	G4N554	G4N554_MAGO7	MGG_06065	1	ATPSLVGFGPK	ATPSLVGFGPK	2	ATPSLVGFGPK2	25840.1
D4NXE7	D4NXE7	RS3A_MAGO7	RPS1	1	ATQGIYPLQNVHIR	ATQGIYPLQNVHIR	3	ATQGIYPLQNVHIR3	7882.84	15318.4
G4NC37	G4NC37	G4NC37_MAGO7	MGG_00444	1	ATSLLTGINSYFEK	ATSLLTGINSYFEK	2	ATSLLTGINSYFEK2	968.163	5079.02
G4NEL0	G4NEL0	G4NEL0_MAGO7	MGG_00771	1	ATSVCADAYLTPAIK	ATSVC(UniMod:4)ADAYLTPAIK	2	ATSVC(UniMod:4)ADAYLTPAIK2	1220.17
G4MTI4	G4MTI4	G4MTI4_MAGO7	MGG_01566	1	ATTDQVLEDILR	ATTDQVLEDILR	2	ATTDQVLEDILR2	2403.17
G4NA37	G4NA37	G4NA37_MAGO7	MGG_09750	1	ATTTAPVNIAVVK	ATTTAPVNIAVVK	2	ATTTAPVNIAVVK2	1455.02
G4MXC0	G4MXC0	G4MXC0_MAGO7	MGG_08260	1	ATVLNLAGLYDGETR	ATVLNLAGLYDGETR	2	ATVLNLAGLYDGETR2	840.216
G4ML89	G4ML89	G4ML89_MAGO7	MGG_06726	1	ATVPFAVVGSEK	ATVPFAVVGSEK	2	ATVPFAVVGSEK2	4171.9
G4N582	G4N582	G4N582_MAGO7	MGG_06082	1	AVAGVTSDLK	AVAGVTSDLK	2	AVAGVTSDLK2	1575.27
G4N1B3	G4N1B3	G4N1B3_MAGO7	MGG_09550	1	AVAIIPNFEVATAK	AVAIIPNFEVATAK	2	AVAIIPNFEVATAK2	2043.33	2222.79
G4N517	G4N517	G4N517_MAGO7	MGG_05193	1	AVANECAANFISVK	AVANEC(UniMod:4)AANFISVK	2	AVANEC(UniMod:4)AANFISVK2	3318.44
G4MSW9	G4MSW9	G4MSW9_MAGO7	MGG_04618	1	AVANVASSGPTNDSR	AVANVASSGPTNDSR	2	AVANVASSGPTNDSR2	1620.76
G4N3Q1	G4N3Q1	G4N3Q1_MAGO7	MGG_16706	1	AVAVVVDPIQSVK	AVAVVVDPIQSVK	2	AVAVVVDPIQSVK2	1390.02
G4NFA9	G4NFA9	G4NFA9_MAGO7	MGG_04243	1	AVCSGATGHAEATQVVFDPSR	AVC(UniMod:4)SGATGHAEATQVVFDPSR	3	AVC(UniMod:4)SGATGHAEATQVVFDPSR3	1934.33
G4NB45	G4NB45	G4NB45_MAGO7	MGG_11536	1	AVDAGLPLSLR	AVDAGLPLSLR	2	AVDAGLPLSLR2	1037.74
G4MNP2	G4MNP2	G4MNP2_MAGO7	MGG_02101	1	AVDGSSGMIEVAK	AVDGSSGMIEVAK	2	AVDGSSGMIEVAK2	1012.11
G4N0J5	G4N0J5	G4N0J5_MAGO7	MGG_07727	1	AVENGGTSVGIR	AVENGGTSVGIR	2	AVENGGTSVGIR2	1345.84
G4MQ03	G4MQ03	G4MQ03_MAGO7	MGG_10607	1	AVENVNNIIGPALIK	AVENVNNIIGPALIK	2	AVENVNNIIGPALIK2	53613.2
G4MQ03	G4MQ03	G4MQ03_MAGO7	MGG_10607	1	AVENVNNIIGPALIK	AVENVNNIIGPALIK	3	AVENVNNIIGPALIK3	8679.2
G4N844	G4N844	G4N844_MAGO7	MGG_06321	1	AVETVLLELNQDQR	AVETVLLELNQDQR	2	AVETVLLELNQDQR2	843.269
G4ML75	G4ML75	G4ML75_MAGO7	MGG_06712	1	AVEVAIIAK	AVEVAIIAK	2	AVEVAIIAK2	2613.02
G4NDG3	G4NDG3	G4NDG3_MAGO7	MGG_00923	1	AVFDALGSPMSNK	AVFDALGSPMSNK	2	AVFDALGSPMSNK2	2705.34
G4NGZ4	G4NGZ4	G4NGZ4_MAGO7	MGG_03982	1	AVFPSIVGRPR	AVFPSIVGRPR	3	AVFPSIVGRPR3	17185.5	53291.9
G4MU05	G4MU05	G4MU05_MAGO7	MGG_07202	1	AVGAPIERPK	AVGAPIERPK	2	AVGAPIERPK2	17031.8
G4N7B6	G4N7B6	G4N7B6_MAGO7	MGG_13511	1	AVGNEPQETIIR	AVGNEPQETIIR	2	AVGNEPQETIIR2	1220.93
G5EGY2	G5EGY2	G5EGY2_MAGO7	MGCH7_ch7g684	1	AVGVSNYSK	AVGVSNYSK	2	AVGVSNYSK2	16754.1
G4MRY0	G4MRY0	G4MRY0_MAGO7	MGG_02467	1	AVIAASITSNEASDLQGQIR	AVIAASITSNEASDLQGQIR	3	AVIAASITSNEASDLQGQIR3	608.667
G4NCW2	G4NCW2	G4NCW2_MAGO7	MGG_01005	1	AVIAESQPSDSTTPPQFK	AVIAESQPSDSTTPPQFK	2	AVIAESQPSDSTTPPQFK2	2156.26
G4MST7	G4MST7	G4MST7_MAGO7	MGG_04569	1	AVIPEEMPLFVR	AVIPEEMPLFVR	2	AVIPEEMPLFVR2	2735.07
G4NBQ1	G4NBQ1	G4NBQ1_MAGO7	MGG_00514	1	AVISSPEAATIIGK	AVISSPEAATIIGK	2	AVISSPEAATIIGK2	1959.37
G4NAY4	G4NAY4	SSB1_MAGO7	SSB1	1	AVITVPAYFNDNQR	AVITVPAYFNDNQR	2	AVITVPAYFNDNQR2	14766.5
G4NAY4	G4NAY4	SSB1_MAGO7	SSB1	1	AVITVPAYFNDNQR	AVITVPAYFNDNQR	3	AVITVPAYFNDNQR3	1077.5
G4NB83	G4NB83	G4NB83_MAGO7	MGG_00604	1	AVLVDLEPGTMDAVR	AVLVDLEPGTMDAVR	2	AVLVDLEPGTMDAVR2	20639.3	31515.9
G4NB83	G4NB83	G4NB83_MAGO7	MGG_00604	1	AVLVDLEPGTMDAVR	AVLVDLEPGTMDAVR	3	AVLVDLEPGTMDAVR3	1318.15
G4ML75	G4ML75	G4ML75_MAGO7	MGG_06712	1	AVNEFNEAK	AVNEFNEAK	2	AVNEFNEAK2	23674.3
G4MZI8	G4MZI8	G4MZI8_MAGO7	MGG_01409	1	AVQAMNPELEGHILCLK	AVQAMNPELEGHILC(UniMod:4)LK	3	AVQAMNPELEGHILC(UniMod:4)LK3	815.905
G4MV89	G4MV89	G4MV89_MAGO7	MGG_01721	1	AVQEFVKPGGVGAK	AVQEFVKPGGVGAK	3	AVQEFVKPGGVGAK3	2591.62
A4QUF0	A4QUF0	PABP_MAGO7	PAB1	1	AVQELNEK	AVQELNEK	2	AVQELNEK2	6151.53
G4MMG3	G4MMG3	G4MMG3_MAGO7	MGG_06837	1	AVQGENHVYALCGFVR	AVQGENHVYALC(UniMod:4)GFVR	3	AVQGENHVYALC(UniMod:4)GFVR3	5630.4
Q96X22	Q96X22	HPPD_MAGO7	HPD4	1	AVQQGAVSIAPPK	AVQQGAVSIAPPK	2	AVQQGAVSIAPPK2	1265.66
G4MK83	G4MK83	G4MK83_MAGO7	MGG_02489	1	AVSLEATDYAVR	AVSLEATDYAVR	2	AVSLEATDYAVR2	1945.32
G4NAR5	G4NAR5	G4NAR5_MAGO7	MGG_03165	1	AVSTTLGPK	AVSTTLGPK	2	AVSTTLGPK2	26852.6
G4ML75	G4ML75	G4ML75_MAGO7	MGG_06712	1	AVTEGPAAVR	AVTEGPAAVR	2	AVTEGPAAVR2	69150.3
G4MVB4	G4MVB4	G4MVB4_MAGO7	MGG_01746	1	AVTEMNGK	AVTEMNGK	2	AVTEMNGK2	3854.68
G4N5L7	G4N5L7	G4N5L7_MAGO7	MGG_13200	1	AVTESDDAELQALMEK	AVTESDDAELQALMEK	2	AVTESDDAELQALMEK2	486.943
P58371	P58371	SPM1_MAGO7	SPM1	1	AVTVGASALDDSR	AVTVGASALDDSR	2	AVTVGASALDDSR2	4334.83	3467.93
G4NB83	G4NB83	G4NB83_MAGO7	MGG_00604	1	AVTVPELTQQMFDPK	AVTVPELTQQMFDPK	2	AVTVPELTQQMFDPK2	7260.9	10321.6
G4NB83	G4NB83	G4NB83_MAGO7	MGG_00604	1	AVTVPELTQQMFDPK	AVTVPELTQQMFDPK	3	AVTVPELTQQMFDPK3	2070.02
G4NCF7	G4NCF7	G4NCF7_MAGO7	MGG_01096	1	AVVDSFR	AVVDSFR	2	AVVDSFR2	9387.11	206861
G4MLP9	G4MLP9	G4MLP9_MAGO7	MGG_11861	1	AVVDVLAK	AVVDVLAK	2	AVVDVLAK2	5351.83	2700.91
G5EH26	G5EH26	G5EH26_MAGO7	MGCH7_ch7g113	1	AVWQGEVK	AVWQGEVK	2	AVWQGEVK2	2319.36	7894.15
G4N6Y6	G4N6Y6	G4N6Y6_MAGO7	MGG_12822	1	AVYHAALR	AVYHAALR	2	AVYHAALR2	5350.38
G4MQX3	G4MQX3	MIP11_MAGO7	MIP11	1	AWGVMSR	AWGVMSR	2	AWGVMSR2	18592.7
G4NJW3	G4NJW3	G4NJW3_MAGO7	MGG_02568	1	AWKEDEPAAIK	AWKEDEPAAIK	2	AWKEDEPAAIK2	751.337
G4NG28	G4NG28	G4NG28_MAGO7	MGG_17596	1	AWTPEQR	AWTPEQR	2	AWTPEQR2	4109.22
G4MYH5	G4MYH5	G4MYH5_MAGO7	MGG_10497	1	AWVGDLGDGK	AWVGDLGDGK	2	AWVGDLGDGK2	881.808
G4NDD5	G4NDD5	G4NDD5_MAGO7	MGG_00942	1	AWVGGFGYAK	AWVGGFGYAK	2	AWVGGFGYAK2	4191.73
G4NHZ1	G4NHZ1	G4NHZ1_MAGO7	MGG_09393	1	AYIQWVPEGSR	AYIQWVPEGSR	2	AYIQWVPEGSR2	3347.23
G4N2A0	G4N2A0	G4N2A0_MAGO7	MGG_04842	1	AYLASPEVVAASALK	AYLASPEVVAASALK	2	AYLASPEVVAASALK2	2296.23
G4NDG3	G4NDG3	G4NDG3_MAGO7	MGG_00923	1	AYQQQVVDNAK	AYQQQVVDNAK	2	AYQQQVVDNAK2	778.487
G4N582	G4N582	G4N582_MAGO7	MGG_06082	1	AYSNFEWEAK	AYSNFEWEAK	2	AYSNFEWEAK2	1255.87
G4NES1	G4NES1	G4NES1_MAGO7	MGG_00063	1	AYSTQSTIR	AYSTQSTIR	2	AYSTQSTIR2	12516.1	23969.5
G4MSB2	G4MSB2	G4MSB2_MAGO7	MGG_04436	1	AYTEYGPDK	AYTEYGPDK	2	AYTEYGPDK2	1093.42
G4MSB2	G4MSB2	G4MSB2_MAGO7	MGG_04436	1	AYTEYGPDKTEATLNPAK	AYTEYGPDKTEATLNPAK	3	AYTEYGPDKTEATLNPAK3	10340	5103.03
G5EH27	G5EH27	G5EH27_MAGO7	MGCH7_ch7g333	1	AYVTPEGPAMAAPQNNASK	AYVTPEGPAMAAPQNNASK	2	AYVTPEGPAMAAPQNNASK2	6165.85
G5EH27	G5EH27	G5EH27_MAGO7	MGCH7_ch7g333	1	AYVTPEGPAMAAPQNNASK	AYVTPEGPAMAAPQNNASK	3	AYVTPEGPAMAAPQNNASK3	3112.55
G4MUD1	G4MUD1	G4MUD1_MAGO7	MGG_01637	1	CAIGYVGGSDLSK	C(UniMod:4)AIGYVGGSDLSK	2	C(UniMod:4)AIGYVGGSDLSK2	1980.6
G4MTQ6	G4MTQ6	G4MTQ6_MAGO7	MGG_04741	1	CANETVTIELK	C(UniMod:4)ANETVTIELK	2	C(UniMod:4)ANETVTIELK2	617.26
G4MUJ2	G4MUJ2	G4MUJ2_MAGO7	MGG_07268	1	CATITPDEAR	C(UniMod:4)ATITPDEAR	2	C(UniMod:4)ATITPDEAR2	2060.34
G4N8F5	G4N8F5	G4N8F5_MAGO7	MGG_06270	1	CAVVITGHNR	C(UniMod:4)AVVITGHNR	2	C(UniMod:4)AVVITGHNR2	2368.87
G4NC30	G4NC30	G4NC30_MAGO7	MGG_00450	1	CAYPIEYISNAK	C(UniMod:4)AYPIEYISNAK	2	C(UniMod:4)AYPIEYISNAK2	3162.23
G5EGY2	G5EGY2	G5EGY2_MAGO7	MGCH7_ch7g684	1	CELGLDQSLK	C(UniMod:4)ELGLDQSLK	2	C(UniMod:4)ELGLDQSLK2	2762.63
G4MTI8	G4MTI8	G4MTI8_MAGO7	MGG_01569	1	CFGIQTDLSEAR	C(UniMod:4)FGIQTDLSEAR	2	C(UniMod:4)FGIQTDLSEAR2	2933.92
G4N4A8	G4N4A8	G4N4A8_MAGO7	MGG_05948	1	CGEVGHIAR	C(UniMod:4)GEVGHIAR	2	C(UniMod:4)GEVGHIAR2	6394.39
G4N178	G4N178	G4N178_MAGO7	MGG_07460	1	CGFTPQYAGLEALYK	C(UniMod:4)GFTPQYAGLEALYK	2	C(UniMod:4)GFTPQYAGLEALYK2	1793.39
G4NCH2	G4NCH2	G4NCH2_MAGO7	MGG_01084	1	CGINGFGR	C(UniMod:4)GINGFGR	2	C(UniMod:4)GINGFGR2	2171.05	16610.8
G4NKL2	G4NKL2	G4NKL2_MAGO7	MGG_03051	1	CGVLGATGSVGQR	C(UniMod:4)GVLGATGSVGQR	2	C(UniMod:4)GVLGATGSVGQR2	12560.4	874.768
G4N2G1	G4N2G1	G4N2G1_MAGO7	MGG_07928	1	CHLTYVFDKK	C(UniMod:4)HLTYVFDKK	3	C(UniMod:4)HLTYVFDKK3	3314.48
G4NE45	G4NE45	G4NE45_MAGO7	MGG_00167	1	CHTILNCTR	C(UniMod:4)HTILNC(UniMod:4)TR	2	C(UniMod:4)HTILNC(UniMod:4)TR2	565.01
G4NAE0	G4NAE0	G4NAE0_MAGO7	MGG_03185	1	CIAMDGTEGLTR	C(UniMod:4)IAMDGTEGLTR	2	C(UniMod:4)IAMDGTEGLTR2	22197.7
G4MRS8	G4MRS8	G4MRS8_MAGO7	MGG_04582	1	CIGTSCPGEQQQADAIK	C(UniMod:4)IGTSC(UniMod:4)PGEQQQADAIK	2	C(UniMod:4)IGTSC(UniMod:4)PGEQQQADAIK2	2165.77
G4N0J5	G4N0J5	G4N0J5_MAGO7	MGG_07727	1	CKDGVVLAVEK	C(UniMod:4)KDGVVLAVEK	3	C(UniMod:4)KDGVVLAVEK3	1750.86
A4RDD7	A4RDD7	EIF3I_MAGO7	TIF34	1	CLHTWEFPTAVK	C(UniMod:4)LHTWEFPTAVK	3	C(UniMod:4)LHTWEFPTAVK3	1566.58
G4N0R4	G4N0R4	G4N0R4_MAGO7	MGG_07419	1	CLMDLPAR	C(UniMod:4)LMDLPAR	2	C(UniMod:4)LMDLPAR2	974.172
G4MU05	G4MU05	G4MU05_MAGO7	MGG_07202	1	CLVWEGSVLDSEEGIR	C(UniMod:4)LVWEGSVLDSEEGIR	2	C(UniMod:4)LVWEGSVLDSEEGIR2	3612.25
G4MU05	G4MU05	G4MU05_MAGO7	MGG_07202	1	CLVWEGSVLDSEEGIR	C(UniMod:4)LVWEGSVLDSEEGIR	3	C(UniMod:4)LVWEGSVLDSEEGIR3	2807.98	2530.6
G4MWG4	G4MWG4	G4MWG4_MAGO7	MGG_08980	1	CMDACTEAAQVDR	C(UniMod:4)MDAC(UniMod:4)TEAAQVDR	2	C(UniMod:4)MDAC(UniMod:4)TEAAQVDR2	1304.81
G4MTZ2	G4MTZ2	G4MTZ2_MAGO7	MGG_01609	1	CNPSDVNCR	C(UniMod:4)NPSDVNC(UniMod:4)R	2	C(UniMod:4)NPSDVNC(UniMod:4)R2	12116.7
G4N4A8	G4N4A8	G4N4A8_MAGO7	MGG_05948	1	CQQPGHVQAECPNN	C(UniMod:4)QQPGHVQAEC(UniMod:4)PNN	2	C(UniMod:4)QQPGHVQAEC(UniMod:4)PNN2	15287.5
G4N0B5	G4N0B5	G4N0B5_MAGO7	MGG_07384	1	CSEAIETMR	C(UniMod:4)SEAIETMR	2	C(UniMod:4)SEAIETMR2	1561.42
G4NKT8	G4NKT8	G4NKT8_MAGO7	MGG_03028	1	CSGVATVSHR	C(UniMod:4)SGVATVSHR	2	C(UniMod:4)SGVATVSHR2	2126.66
G5EHP3	G5EHP3	G5EHP3_MAGO7	MGCH7_ch7g873	1	CTDPGDLSK	C(UniMod:4)TDPGDLSK	2	C(UniMod:4)TDPGDLSK2	21821.7
G4N7X7	G4N7X7	G4N7X7_MAGO7	MGG_03521	1	CTELAPGKNITMTVHPK	C(UniMod:4)TELAPGKNITMTVHPK	3	C(UniMod:4)TELAPGKNITMTVHPK3	5556.41
G4NAI2	G4NAI2	G4NAI2_MAGO7	MGG_17278	1	CVALSEQTGVPMDK	C(UniMod:4)VALSEQTGVPMDK	2	C(UniMod:4)VALSEQTGVPMDK2	2610.62
G4N4J6	G4N4J6	G4N4J6_MAGO7	MGG_16728	1	CVNILQK	C(UniMod:4)VNILQK	2	C(UniMod:4)VNILQK2	2630.36
G5EGY2	G5EGY2	G5EGY2_MAGO7	MGCH7_ch7g684	1	CWATYTTR	C(UniMod:4)WATYTTR	2	C(UniMod:4)WATYTTR2	3226.03
G4ML89	G4ML89	G4ML89_MAGO7	MGG_06726	1	CWDPIVK	C(UniMod:4)WDPIVK	2	C(UniMod:4)WDPIVK2	1169.07
G4NES1	G4NES1	G4NES1_MAGO7	MGG_00063	1	CYFVPLDPSEDSK	C(UniMod:4)YFVPLDPSEDSK	2	C(UniMod:4)YFVPLDPSEDSK2	6632.99	73356.8
G4NES1	G4NES1	G4NES1_MAGO7	MGG_00063	1	CYFVPLDPSEDSKYDVNPSVINR	C(UniMod:4)YFVPLDPSEDSKYDVNPSVINR	3	C(UniMod:4)YFVPLDPSEDSKYDVNPSVINR3	2670.53	35657.4
G4N4A8	G4N4A8	G4N4A8_MAGO7	MGG_05948	1	CYNCGETGHFSR	C(UniMod:4)YNC(UniMod:4)GETGHFSR	2	C(UniMod:4)YNC(UniMod:4)GETGHFSR2	2007.73
G4N4A8	G4N4A8	G4N4A8_MAGO7	MGG_05948	1	CYNCGETGHFSR	C(UniMod:4)YNC(UniMod:4)GETGHFSR	3	C(UniMod:4)YNC(UniMod:4)GETGHFSR3	10180.2
G4N4A8	G4N4A8	G4N4A8_MAGO7	MGG_05948	1	CYNCGGEGHISR	C(UniMod:4)YNC(UniMod:4)GGEGHISR	2	C(UniMod:4)YNC(UniMod:4)GGEGHISR2	3802.43
G4N4A8	G4N4A8	G4N4A8_MAGO7	MGG_05948	1	CYNCGGEGHISR	C(UniMod:4)YNC(UniMod:4)GGEGHISR	3	C(UniMod:4)YNC(UniMod:4)GGEGHISR3	3057.7
G4MRA3	G4MRA3	G4MRA3_MAGO7	MGG_13778	1	CYSCGQPGHLAR	C(UniMod:4)YSC(UniMod:4)GQPGHLAR	3	C(UniMod:4)YSC(UniMod:4)GQPGHLAR3	4001.22
G4MXJ0	G4MXJ0	G4MXJ0_MAGO7	MGG_11259	1	DAAAAPAVEPIVAAPEATPAVVEAPK	DAAAAPAVEPIVAAPEATPAVVEAPK	3	DAAAAPAVEPIVAAPEATPAVVEAPK3	36650.2	8173.86
G4N9W9	G4N9W9	G4N9W9_MAGO7	MGG_03236	1	DAANEYAQILAK	DAANEYAQILAK	2	DAANEYAQILAK2	1578.98	3775.22
G4MTF1	G4MTF1	G4MTF1_MAGO7	MGG_01535	1	DAAWTLER	DAAWTLER	2	DAAWTLER2	1520.72
G4MZF6	G4MZF6	G4MZF6_MAGO7	MGG_04425	1	DADDKSNYDEYWQNVR	DADDKSNYDEYWQNVR	3	DADDKSNYDEYWQNVR3	1456.65
G4MV32	G4MV32	G4MV32_MAGO7	MGG_08835	1	DADLIVIPAGVPR	DADLIVIPAGVPR	2	DADLIVIPAGVPR2	3712.24
G4MYU6	G4MYU6	G4MYU6_MAGO7	MGG_08162	1	DAEIEIVGK	DAEIEIVGK	2	DAEIEIVGK2	3939.6	3839.26
G4NI50	G4NI50	G4NI50_MAGO7	MGG_09348	1	DAELPTVESVIEQK	DAELPTVESVIEQK	2	DAELPTVESVIEQK2	1904.28
G4MMW9	G4MMW9	G4MMW9_MAGO7	MGG_06876	1	DAEQFLK	DAEQFLK	2	DAEQFLK2	762.755
G4MRQ5	G4MRQ5	G4MRQ5_MAGO7	MGG_04622	1	DAFDGAVER	DAFDGAVER	2	DAFDGAVER2	7492.6
G4NAY4	G4NAY4	SSB1_MAGO7	SSB1	1	DAGAISGLNVLR	DAGAISGLNVLR	2	DAGAISGLNVLR2	4887.28	26539.4
G4MNH8	G4MNH8	G4MNH8_MAGO7	MGG_06958	1	DAGLIAGLNVLR	DAGLIAGLNVLR	2	DAGLIAGLNVLR2	1486.4	5398.11
G4NF57	G4NF57	G4NF57_MAGO7	MGG_04191	1	DAGQIAGLNVLR	DAGQIAGLNVLR	2	DAGQIAGLNVLR2	4479.05	14525.7
G4NAY4	G4NAY4	SSB1_MAGO7	SSB1	1	DAGVDKAAVDEIVLVGGSTR	DAGVDKAAVDEIVLVGGSTR	3	DAGVDKAAVDEIVLVGGSTR3	1126.65
G4MKA5	G4MKA5	G4MKA5_MAGO7	MGG_02503	1	DAGVIAGLNVLR	DAGVIAGLNVLR	2	DAGVIAGLNVLR2	2082.29	11183.7
G5EHX7	G5EHX7	G5EHX7_MAGO7	MGCH7_ch7g494	1	DAIDNTFTTR	DAIDNTFTTR	2	DAIDNTFTTR2	15075.9	8211.73
G4N7X7	G4N7X7	G4N7X7_MAGO7	MGG_03521	1	DALDHGLK	DALDHGLK	2	DALDHGLK2	18845.1
G4MSY1	G4MSY1	G4MSY1_MAGO7	MGG_01484	1	DALLAEEEK	DALLAEEEK	2	DALLAEEEK2	5955.75
G4NCA6	G4NCA6	G4NCA6_MAGO7	MGG_00432	1	DAMDAIHK	DAMDAIHK	2	DAMDAIHK2	678.628
G4MS90	G4MS90	G4MS90_MAGO7	MGG_04495	1	DAQDFLGPEIK	DAQDFLGPEIK	2	DAQDFLGPEIK2	5168
A4QSX4	A4QSX4	EIF3C_MAGO7	NIP1	1	DASLEIPQESLNR	DASLEIPQESLNR	2	DASLEIPQESLNR2	2680.55
G4N0T7	G4N0T7	G4N0T7_MAGO7	MGG_16630	1	DATDLSASSR	DATDLSASSR	2	DATDLSASSR2	2589.64	5124.57
G4MYT4	G4MYT4	G4MYT4_MAGO7	MGG_12300	1	DAVIIDPANPEEAAPPIKK	DAVIIDPANPEEAAPPIKK	3	DAVIIDPANPEEAAPPIKK3	7542.98
G4MW52	G4MW52	G4MW52_MAGO7	MGG_15774	1	DAVQDGWVPGK	DAVQDGWVPGK	2	DAVQDGWVPGK2	9815.96	3190.73
G5EHN4	G5EHN4	G5EHN4_MAGO7	MGG_01160	1	DAVTYTEHAK	DAVTYTEHAK	2	DAVTYTEHAK2	8366.16	20562.4
G4MPG5	G4MPG5	G4MPG5_MAGO7	MGG_05719	1	DAYELHGDIPGAR	DAYELHGDIPGAR	3	DAYELHGDIPGAR3	1861.33
G4ML75	G4ML75	G4ML75_MAGO7	MGG_06712	1	DAYLQWAVK	DAYLQWAVK	2	DAYLQWAVK2	1342.78	8006.97
G4MRA3	G4MRA3	G4MRA3_MAGO7	MGG_13778	1	DCTAPNGGPLNTVGK	DC(UniMod:4)TAPNGGPLNTVGK	2	DC(UniMod:4)TAPNGGPLNTVGK2	5539.07
G4N6M9	G4N6M9	G4N6M9_MAGO7	MGG_06530	1	DDAGKPYVLPSVR	DDAGKPYVLPSVR	2	DDAGKPYVLPSVR2	5153.48
G4N6M9	G4N6M9	G4N6M9_MAGO7	MGG_06530	1	DDAGKPYVLPSVR	DDAGKPYVLPSVR	3	DDAGKPYVLPSVR3	26431
G4N9G7	G4N9G7	G4N9G7_MAGO7	MGG_03283	1	DDAIYYYTLEGR	DDAIYYYTLEGR	2	DDAIYYYTLEGR2	1402.33
G4NC87	G4NC87	G4NC87_MAGO7	MGG_01114	1	DDDVLVK	DDDVLVK	2	DDDVLVK2	10373.4
G4NH22	G4NH22	G4NH22_MAGO7	MGG_03965	1	DDEVQIVR	DDEVQIVR	2	DDEVQIVR2	13665.3	9906.19
G5EGX5	G5EGX5	G5EGX5_MAGO7	MGCH7_ch7g117	1	DDFVIPFGK	DDFVIPFGK	2	DDFVIPFGK2	1665.53	7061.21
G4MTX0	G4MTX0	G4MTX0_MAGO7	MGG_01592	1	DDKGDLQCTPIFSR	DDKGDLQC(UniMod:4)TPIFSR	3	DDKGDLQC(UniMod:4)TPIFSR3	3764.49
G4MV32	G4MV32	G4MV32_MAGO7	MGG_08835	1	DDLFNINAGIVK	DDLFNINAGIVK	2	DDLFNINAGIVK2	5419.83
G4NIQ1	G4NIQ1	G4NIQ1_MAGO7	MGG_04156	1	DDNAKPWVLPVVK	DDNAKPWVLPVVK	2	DDNAKPWVLPVVK2	1508.43
G4NIQ1	G4NIQ1	G4NIQ1_MAGO7	MGG_04156	1	DDNAKPWVLPVVK	DDNAKPWVLPVVK	3	DDNAKPWVLPVVK3	3600.64
G4NEI0	G4NEI0	G4NEI0_MAGO7	MGG_00099	1	DDPVSNR	DDPVSNR	2	DDPVSNR2	3063.45
G4MNH8	G4MNH8	G4MNH8_MAGO7	MGG_06958	1	DDRIEIIANDQGNR	DDRIEIIANDQGNR	3	DDRIEIIANDQGNR3	9469.71	6748.66
G4MW52	G4MW52	G4MW52_MAGO7	MGG_15774	1	DDTLALIGYGSQGHGQGLNLR	DDTLALIGYGSQGHGQGLNLR	3	DDTLALIGYGSQGHGQGLNLR3	3892.82
G4N2S3	G4N2S3	G4N2S3_MAGO7	MGG_04898	1	DDVEVENR	DDVEVENR	2	DDVEVENR2	3002.67
G4ML75	G4ML75	G4ML75_MAGO7	MGG_06712	1	DDVHQSVQAEQLALALR	DDVHQSVQAEQLALALR	3	DDVHQSVQAEQLALALR3	5824.5
G4N3H4	G4N3H4	G4N3H4_MAGO7	MGG_04960	1	DDWTDKGPGSPFAPELEK	DDWTDKGPGSPFAPELEK	3	DDWTDKGPGSPFAPELEK3	2357.19
G4NJW1	G4NJW1	G4NJW1_MAGO7	MGG_02570	1	DEAAKDVSAFEESLPSSVPK	DEAAKDVSAFEESLPSSVPK	3	DEAAKDVSAFEESLPSSVPK3	1553.93
G4NJ67	G4NJ67	G4NJ67_MAGO7	MGG_02730	1	DEAEVDNVEIADAAK	DEAEVDNVEIADAAK	2	DEAEVDNVEIADAAK2	1297.65
P58371	P58371	SPM1_MAGO7	SPM1	1	DECNPDLEK	DEC(UniMod:4)NPDLEK	2	DEC(UniMod:4)NPDLEK2	1520.24
G4NGE1	G4NGE1	G4NGE1_MAGO7	MGG_04340	1	DEDAPLLAEAINFR	DEDAPLLAEAINFR	2	DEDAPLLAEAINFR2	1343
G4N5S2	G4N5S2	G4N5S2_MAGO7	MGG_05307	1	DEDDDFIAGSGGK	DEDDDFIAGSGGK	2	DEDDDFIAGSGGK2	24216.1
G4N554	G4N554	G4N554_MAGO7	MGG_06065	1	DEDMTDADAK	DEDMTDADAK	2	DEDMTDADAK2	2360.03
G4NCI9	G4NCI9	G4NCI9_MAGO7	MGG_01069	1	DEHGSIKDLQEK	DEHGSIKDLQEK	3	DEHGSIKDLQEK3	2034.11
G4N028	G4N028	G4N028_MAGO7	MGG_06189	1	DELLSDLR	DELLSDLR	2	DELLSDLR2	2897.13
A4QVP2	A4QVP2	IF4A_MAGO7	TIF1	1	DELTLEGIK	DELTLEGIK	2	DELTLEGIK2	2080.77
G4N5S2	G4N5S2	G4N5S2_MAGO7	MGG_05307	1	DEQAGEELAK	DEQAGEELAK	2	DEQAGEELAK2	5407.81
G4MU68	G4MU68	G4MU68_MAGO7	MGG_04827	1	DESDLTLQK	DESDLTLQK	2	DESDLTLQK2	851.065
G4N0U4	G4N0U4	G4N0U4_MAGO7	MGG_05814	1	DETFGPVIPVMR	DETFGPVIPVMR	2	DETFGPVIPVMR2	1521.58
G4MVB0	G4MVB0	G4MVB0_MAGO7	MGG_01742	1	DEVDQLLAK	DEVDQLLAK	2	DEVDQLLAK2	6231.72
G4ML75	G4ML75	G4ML75_MAGO7	MGG_06712	1	DEVVDLEK	DEVVDLEK	2	DEVVDLEK2	8622.73	5513.98
G4MNF0	G4MNF0	G4MNF0_MAGO7	MGG_06936	1	DEWEWER	DEWEWER	2	DEWEWER2	23852.2	7242.05
G4ML56	G4ML56	G4ML56_MAGO7	MGG_06695	1	DFDEWIMR	DFDEWIMR	2	DFDEWIMR2	926.493
G4NCY2	G4NCY2	G4NCY2_MAGO7	MGG_00330	1	DFDQTEENIK	DFDQTEENIK	2	DFDQTEENIK2	727.898
G4N9V9	G4N9V9	G4N9V9_MAGO7	MGG_03244	1	DFEENGSLER	DFEENGSLER	2	DFEENGSLER2	1543.92
G4MLM8	G4MLM8	G4MLM8_MAGO7	MGG_06759	1	DFELEETEEEK	DFELEETEEEK	2	DFELEETEEEK2	22628.5	17328.9
G4MP09	G4MP09	G4MP09_MAGO7	MGG_05671	1	DFGHLVHDETPMVR	DFGHLVHDETPMVR	3	DFGHLVHDETPMVR3	1010.08
G4N7N5	G4N7N5	G4N7N5_MAGO7	MGG_03556	1	DFGPPTSVVEMGK	DFGPPTSVVEMGK	2	DFGPPTSVVEMGK2	21858.7	94492.5
G4MP11	G4MP11	G4MP11_MAGO7	MGG_05673	1	DFIDSATR	DFIDSATR	2	DFIDSATR2	7167.55	7588.65
G4NE17	G4NE17	G4NE17_MAGO7	MGG_00843	1	DFLENGPWELK	DFLENGPWELK	2	DFLENGPWELK2	1321.03
A4QVH4	A4QVH4	CCPR_MAGO7	CCP1	1	DFLEPIK	DFLEPIK	2	DFLEPIK2	7203.29
A4RBS3	A4RBS3	SUB2_MAGO7	SUB2	1	DFLLKPELLR	DFLLKPELLR	2	DFLLKPELLR2	2246.66
A4RBS3	A4RBS3	SUB2_MAGO7	SUB2	1	DFLLKPELLR	DFLLKPELLR	3	DFLLKPELLR3	4757.71
G4MZ86	G4MZ86	G4MZ86_MAGO7	MGG_08190	1	DFLLPSNVVSQADLTR	DFLLPSNVVSQADLTR	2	DFLLPSNVVSQADLTR2	4665.91
G4MYM7	G4MYM7	G4MYM7_MAGO7	MGG_01333	1	DFPLTGYTEVR	DFPLTGYTEVR	2	DFPLTGYTEVR2	4900.79
G4MTX0	G4MTX0	G4MTX0_MAGO7	MGG_01592	1	DFSVDPQMIVIR	DFSVDPQMIVIR	2	DFSVDPQMIVIR2	913.048
G4N6G1	G4N6G1	G4N6G1_MAGO7	MGG_15290	1	DFTGLLPER	DFTGLLPER	2	DFTGLLPER2	1102.44
A4QVP2	A4QVP2	IF4A_MAGO7	TIF1	1	DFTVSAMHGDMDQAQR	DFTVSAMHGDMDQAQR	3	DFTVSAMHGDMDQAQR3	12011.2
A4R5S9	A4R5S9	KATG1_MAGO7	katG1	1	DFVAAWDK	DFVAAWDK	2	DFVAAWDK2	2267.35
G4MW66	G4MW66	G4MW66_MAGO7	MGG_01819	1	DFVEIFGPDK	DFVEIFGPDK	2	DFVEIFGPDK2	1223.34
G4NES1	G4NES1	G4NES1_MAGO7	MGG_00063	1	DGAAVEITGLMYSTVK	DGAAVEITGLMYSTVK	2	DGAAVEITGLMYSTVK2	1030.88	4730.82
G4NI27	G4NI27	G4NI27_MAGO7	MGG_09367	1	DGAGSATLSMAMAGAR	DGAGSATLSMAMAGAR	2	DGAGSATLSMAMAGAR2	9439.74
G4MV32	G4MV32	G4MV32_MAGO7	MGG_08835	1	DGAGSATLSMAYAGYR	DGAGSATLSMAYAGYR	2	DGAGSATLSMAYAGYR2	3312.34
G4MNQ1	G4MNQ1	G4MNQ1_MAGO7	MGG_02109	1	DGAIGGTIQNNMGGTK	DGAIGGTIQNNMGGTK	2	DGAIGGTIQNNMGGTK2	3093.94
G4NC37	G4NC37	G4NC37_MAGO7	MGG_00444	1	DGASDSPAAVPGTVPASGGATTTEKPK	DGASDSPAAVPGTVPASGGATTTEKPK	3	DGASDSPAAVPGTVPASGGATTTEKPK3	5847.09	6229.43
G4NB45	G4NB45	G4NB45_MAGO7	MGG_11536	1	DGAVYDFADR	DGAVYDFADR	2	DGAVYDFADR2	2570.25
G4MXB8	G4MXB8	G4MXB8_MAGO7	MGG_08262	1	DGAVYVTGDEATIK	DGAVYVTGDEATIK	2	DGAVYVTGDEATIK2	2708.25
G5EHM8	G5EHM8	G5EHM8_MAGO7	MGCH7_ch7g348	1	DGDEAFAFQSR	DGDEAFAFQSR	2	DGDEAFAFQSR2	602.321
G4N1P5	G4N1P5	G4N1P5_MAGO7	MGG_07511	1	DGDGDAINPGSNLFVTGIHPR	DGDGDAINPGSNLFVTGIHPR	3	DGDGDAINPGSNLFVTGIHPR3	2755.16
G4MRY4	G4MRY4	G4MRY4_MAGO7	MGG_02471	1	DGDNDLEGIEAAIKK	DGDNDLEGIEAAIKK	3	DGDNDLEGIEAAIKK3	2418.61
G4MKI2	G4MKI2	G4MKI2_MAGO7	MGG_05345	1	DGDTITIDAEKR	DGDTITIDAEKR	2	DGDTITIDAEKR2	1397.6
G4NC13	G4NC13	G4NC13_MAGO7	MGG_11575	1	DGEAALEPLAK	DGEAALEPLAK	2	DGEAALEPLAK2	2449.65	36544.5
G5EHR8	G5EHR8	G5EHR8_MAGO7	MGCH7_ch7g691	1	DGEDDYADFLDDK	DGEDDYADFLDDK	2	DGEDDYADFLDDK2	543.444
G4NBX7	G4NBX7	G4NBX7_MAGO7	MGG_01158	1	DGEFISGILDK	DGEFISGILDK	2	DGEFISGILDK2	946.853
G4NFB7	G4NFB7	TRX2_MAGO7	TRX2	1	DGEKVDEVVGANPPK	DGEKVDEVVGANPPK	3	DGEKVDEVVGANPPK3	4662.92
G4MZ06	G4MZ06	G4MZ06_MAGO7	MGG_01351	1	DGFLATDR	DGFLATDR	2	DGFLATDR2	3016.61
G4NLU9	G4NLU9	G4NLU9_MAGO7	MGG_02842	1	DGGDVLIR	DGGDVLIR	2	DGGDVLIR2	4286.22	3182.51
G4MNF0	G4MNF0	G4MNF0_MAGO7	MGG_06936	1	DGKEYPHYDGK	DGKEYPHYDGK	2	DGKEYPHYDGK2	712.537
A4RHF1	A4RHF1	DED1_MAGO7	DED1	1	DGKHIPGPVNAR	DGKHIPGPVNAR	3	DGKHIPGPVNAR3	1405.3
G4N6P6	G4N6P6	G4N6P6_MAGO7	MGG_03699	1	DGLDITQLLDSK	DGLDITQLLDSK	2	DGLDITQLLDSK2	7473.15
G4MSU6	G4MSU6	G4MSU6_MAGO7	MGG_04584	1	DGLIFPDK	DGLIFPDK	2	DGLIFPDK2	9133.75
G4N4J5	G4N4J5	LIDS_MAGO7	MGG_13239	1	DGLLKPDTFCSK	DGLLKPDTFC(UniMod:4)SK	2	DGLLKPDTFC(UniMod:4)SK2	1246.76
G4N4J5	G4N4J5	LIDS_MAGO7	MGG_13239	1	DGLLKPDTFCSK	DGLLKPDTFC(UniMod:4)SK	3	DGLLKPDTFC(UniMod:4)SK3	2019.35
G4MSB1	G4MSB1	G4MSB1_MAGO7	MGG_04435	1	DGPALPESALR	DGPALPESALR	2	DGPALPESALR2	4294.24
A0A151V4L3	A0A151V4L3	A0A151V4L3_MAGO7	MGG_10265	1	DGTAGLVSEPVK	DGTAGLVSEPVK	2	DGTAGLVSEPVK2	33704.2	8421.6
A0A151V4L3	A0A151V4L3	A0A151V4L3_MAGO7	MGG_10265	1	DGTAGLVSEPVKINWK	DGTAGLVSEPVKINWK	2	DGTAGLVSEPVKINWK2	2762.56
A0A151V4L3	A0A151V4L3	A0A151V4L3_MAGO7	MGG_10265	1	DGTAGLVSEPVKINWK	DGTAGLVSEPVKINWK	3	DGTAGLVSEPVKINWK3	18168.1
G4MQX3	G4MQX3	MIP11_MAGO7	MIP11	1	DGTTMLWDLNESK	DGTTMLWDLNESK	2	DGTTMLWDLNESK2	18014.2
G5EHJ4	G5EHJ4	G5EHJ4_MAGO7	MGCH7_ch7g454	1	DGVDVNAVDISEK	DGVDVNAVDISEK	2	DGVDVNAVDISEK2	1386.79
G4ML75	G4ML75	G4ML75_MAGO7	MGG_06712	1	DGVDVPSLEMVK	DGVDVPSLEMVK	2	DGVDVPSLEMVK2	23792.1
G4MNC1	G4MNC1	G4MNC1_MAGO7	MGG_02086	1	DGVILGADSR	DGVILGADSR	2	DGVILGADSR2	2839.55
A4QQN1	A4QQN1	M2DH_MAGO7	MGCH7_ch7g1113	1	DGVMATMPK	DGVMATMPK	2	DGVMATMPK2	4947.04
G4NES1	G4NES1	G4NES1_MAGO7	MGG_00063	1	DGYDETHIHHEDQYITVHR	DGYDETHIHHEDQYITVHR	4	DGYDETHIHHEDQYITVHR4	2569.13
A4RAE9	A4RAE9	AMPP3_MAGO7	PEPP	1	DGYDNLTTAVK	DGYDNLTTAVK	2	DGYDNLTTAVK2	10069.2
G4MPE3	G4MPE3	G4MPE3_MAGO7	MGG_09195	1	DHAMVTAVYQQR	DHAMVTAVYQQR	3	DHAMVTAVYQQR3	1192.92
G4MQZ0	G4MQZ0	G4MQZ0_MAGO7	MGG_02368	1	DHEGIWR	DHEGIWR	2	DHEGIWR2	2569.17
G4N2C2	G4N2C2	G4N2C2_MAGO7	MGG_04861	1	DHEWIDLSADKK	DHEWIDLSADKK	2	DHEWIDLSADKK2	561.054
G4N2C2	G4N2C2	G4N2C2_MAGO7	MGG_04861	1	DHEWIDLSADKK	DHEWIDLSADKK	3	DHEWIDLSADKK3	5311.99
G4MT58	G4MT58	G4MT58_MAGO7	MGG_07135	1	DHGEGGNIVGAALK	DHGEGGNIVGAALK	3	DHGEGGNIVGAALK3	1392.35
G4NH48	G4NH48	G4NH48_MAGO7	MGG_03940	1	DIAAIPVPLSEDDGYHINPDK	DIAAIPVPLSEDDGYHINPDK	3	DIAAIPVPLSEDDGYHINPDK3	2455.95
G4MKP3	G4MKP3	G4MKP3_MAGO7	MGG_06643	1	DIAAITPSLSQLR	DIAAITPSLSQLR	2	DIAAITPSLSQLR2	2816.81
G5EHP3	G5EHP3	G5EHP3_MAGO7	MGCH7_ch7g873	1	DIANVATPCLLAK	DIANVATPC(UniMod:4)LLAK	2	DIANVATPC(UniMod:4)LLAK2	9427.44
G4N2F3;G4N2H7;G4NGD7	G4NGD7;G4N2F3;G4N2H7	G4N2F3_MAGO7;G4N2H7_MAGO7;G4NGD7_MAGO7	MGG_04344;MGG_07577;MGG_13912	0	DICYGYNEDTLTIYDVTDK	DIC(UniMod:4)YGYNEDTLTIYDVTDK	4	DIC(UniMod:4)YGYNEDTLTIYDVTDK4		10688.3
G4MK83	G4MK83	G4MK83_MAGO7	MGG_02489	1	DIEPAQLK	DIEPAQLK	2	DIEPAQLK2	4470.27
G4NCU5	G4NCU5	G4NCU5_MAGO7	MGG_11450	1	DIFAAAAESGAK	DIFAAAAESGAK	2	DIFAAAAESGAK2	1900.23
G4NHH7	G4NHH7	G4NHH7_MAGO7	MGG_03838	1	DIFADEDK	DIFADEDK	2	DIFADEDK2	3526.18
G4NDY5	G4NDY5	G4NDY5_MAGO7	MGG_00175	1	DIFQSISAK	DIFQSISAK	2	DIFQSISAK2	26136.9	9705.04
G4MTF2	G4MTF2	G4MTF2_MAGO7	MGG_01537	1	DIGFPVIVR	DIGFPVIVR	2	DIGFPVIVR2	950.726
G4NES1	G4NES1	G4NES1_MAGO7	MGG_00063	1	DIIQEALQR	DIIQEALQR	2	DIIQEALQR2	10895.3	137101
G4NH08	G4NH08	GSK1_MAGO7	GSK1	1	DIKPQNLLLDPTTGILK	DIKPQNLLLDPTTGILK	3	DIKPQNLLLDPTTGILK3	1837.03
G4NDY5	G4NDY5	G4NDY5_MAGO7	MGG_00175	1	DIMYFNDEDGLPLVEK	DIMYFNDEDGLPLVEK	2	DIMYFNDEDGLPLVEK2	4754.89
G4MSV3	G4MSV3	G4MSV3_MAGO7	MGG_11382	1	DINLLSGGELQR	DINLLSGGELQR	2	DINLLSGGELQR2	1244.74
G4MLP9	G4MLP9	G4MLP9_MAGO7	MGG_11861	1	DIPNLQK	DIPNLQK	2	DIPNLQK2	9299.48
G4NF57	G4NF57	G4NF57_MAGO7	MGG_04191	1	DIQEVILVGGMTR	DIQEVILVGGMTR	2	DIQEVILVGGMTR2	7900.8	9963.44
G4N6P6	G4N6P6	G4N6P6_MAGO7	MGG_03699	1	DIQFEDDVNTK	DIQFEDDVNTK	2	DIQFEDDVNTK2	7685.14
G4NEA2	G4NEA2	G4NEA2_MAGO7	MGG_00814	1	DIQHAPGSNPSSGFSTPK	DIQHAPGSNPSSGFSTPK	2	DIQHAPGSNPSSGFSTPK2	1249.35
G4NEA2	G4NEA2	G4NEA2_MAGO7	MGG_00814	1	DIQHAPGSNPSSGFSTPK	DIQHAPGSNPSSGFSTPK	3	DIQHAPGSNPSSGFSTPK3	1443.13
G4NIL4	G4NIL4	G4NIL4_MAGO7	MGG_14157	1	DISASQAQACTADK	DISASQAQAC(UniMod:4)TADK	2	DISASQAQAC(UniMod:4)TADK2	1069.92
G5EHM8	G5EHM8	G5EHM8_MAGO7	MGCH7_ch7g348	1	DIVVTNIEPNGR	DIVVTNIEPNGR	2	DIVVTNIEPNGR2	1153.89
G4MSD2	G4MSD2	G4MSD2_MAGO7	MGG_04455	1	DKDELLK	DKDELLK	2	DKDELLK2	2299.5	10470.8
G4N8W1	G4N8W1	G4N8W1_MAGO7	MGG_03372	1	DKDFGGEAPK	DKDFGGEAPK	2	DKDFGGEAPK2	2895.44	11185.4
G4NLU9	G4NLU9	G4NLU9_MAGO7	MGG_02842	1	DKEGDEESTVSVSEVATR	DKEGDEESTVSVSEVATR	3	DKEGDEESTVSVSEVATR3	3931.8
A0A151V4L3	A0A151V4L3	A0A151V4L3_MAGO7	MGG_10265	1	DKFGEPR	DKFGEPR	2	DKFGEPR2	7522.26
G4MZ65	G4MZ65	G4MZ65_MAGO7	MGG_08173	1	DKFYLVDTK	DKFYLVDTK	2	DKFYLVDTK2	489.011	3154.82
G4N4B9	G4N4B9	G4N4B9_MAGO7	MGG_05956	1	DKLEEDDDLEK	DKLEEDDDLEK	2	DKLEEDDDLEK2	849.248
G4MRY4	G4MRY4	G4MRY4_MAGO7	MGG_02471	1	DKPSLIQLR	DKPSLIQLR	2	DKPSLIQLR2	8333.49
G4MQX3	G4MQX3	MIP11_MAGO7	MIP11	1	DKTLIIWNLTR	DKTLIIWNLTR	2	DKTLIIWNLTR2	2161.76	3115.63
G4NDM9	G4NDM9	G4NDM9_MAGO7	MGG_00212	1	DKTTGALSIVTR	DKTTGALSIVTR	3	DKTTGALSIVTR3	2660.77
G4MWG4	G4MWG4	G4MWG4_MAGO7	MGG_08980	1	DLAAAADAYEAGLK	DLAAAADAYEAGLK	2	DLAAAADAYEAGLK2	1665.01
G4MSA5	G4MSA5	G4MSA5_MAGO7	MGG_04482	1	DLAYEFER	DLAYEFER	2	DLAYEFER2	6112.27
G5EGY2	G5EGY2	G5EGY2_MAGO7	MGCH7_ch7g684	1	DLDAEDMK	DLDAEDMK	2	DLDAEDMK2	15835.4
G4MYY3	G4MYY3	G4MYY3_MAGO7	MGG_10957	1	DLDIISEELR	DLDIISEELR	2	DLDIISEELR2	5941.87
G4NAD3	G4NAD3	G4NAD3_MAGO7	MGG_03193	1	DLDRPGAK	DLDRPGAK	2	DLDRPGAK2	1805.39
G4MYU8	G4MYU8	G4MYU8_MAGO7	MGG_08164	1	DLDSLAGFITEK	DLDSLAGFITEK	2	DLDSLAGFITEK2	2474.86
G4NBG7	G4NBG7	G4NBG7_MAGO7	MGG_00543	1	DLDVNPATHTK	DLDVNPATHTK	2	DLDVNPATHTK2	1543.07
A0A151V4L3	A0A151V4L3	A0A151V4L3_MAGO7	MGG_10265	1	DLEAAITADDTELLVK	DLEAAITADDTELLVK	2	DLEAAITADDTELLVK2	3377.21
G4MVB0	G4MVB0	G4MVB0_MAGO7	MGG_01742	1	DLEEDHAGVPLIISDPVVQYR	DLEEDHAGVPLIISDPVVQYR	3	DLEEDHAGVPLIISDPVVQYR3	21326.1	5359.83
G4MVL0	G4MVL0	G4MVL0_MAGO7	MGG_08897	1	DLELGEGDNK	DLELGEGDNK	2	DLELGEGDNK2	1070.69
G4NDY5	G4NDY5	G4NDY5_MAGO7	MGG_00175	1	DLEQALYASK	DLEQALYASK	2	DLEQALYASK2	7813.69
G4NH48	G4NH48	G4NH48_MAGO7	MGG_03940	1	DLFDSPCHHFVR	DLFDSPC(UniMod:4)HHFVR	3	DLFDSPC(UniMod:4)HHFVR3	2622.18
G5EH83	G5EH83	G5EH83_MAGO7	MGCH7_ch7g170	1	DLGADEIIDYK	DLGADEIIDYK	2	DLGADEIIDYK2	3327.94
G4N7S0	G4N7S0	G4N7S0_MAGO7	MGG_03525	1	DLGMEPGDISK	DLGMEPGDISK	2	DLGMEPGDISK2	1651.1	2084.89
A4R715	A4R715	DHH1_MAGO7	DHH1	1	DLGTEIQPIPSTIDK	DLGTEIQPIPSTIDK	2	DLGTEIQPIPSTIDK2	1313.51
G4N6Y1	G4N6Y1	G4N6Y1_MAGO7	MGG_06496	1	DLILAAVEEGSR	DLILAAVEEGSR	2	DLILAAVEEGSR2	687.547
G4MRT4	G4MRT4	G4MRT4_MAGO7	MGG_13803	1	DLIVPEFYGK	DLIVPEFYGK	2	DLIVPEFYGK2	623.778
G4NGX0	G4NGX0	G4NGX0_MAGO7	MGG_04003	1	DLKAEVK	DLKAEVK	2	DLKAEVK2		10365.1
G4MY59	Kin1;G4MY59	G4MY59_MAGO7	MGG_01279	1	DLKIENILISK	DLKIENILISK	2	DLKIENILISK2	88189
G4MY59	Kin1;G4MY59	G4MY59_MAGO7	MGG_01279	1	DLKIENILISK	DLKIENILISK	3	DLKIENILISK3	56533.8
Q9UV51	Q9UV51	HOG1_MAGO7	HOG1	1	DLKPSNILVNENCDLK	DLKPSNILVNENC(UniMod:4)DLK	3	DLKPSNILVNENC(UniMod:4)DLK3	2016.89
G4NDY5	G4NDY5	G4NDY5_MAGO7	MGG_00175	1	DLPANLLQAQR	DLPANLLQAQR	2	DLPANLLQAQR2	21818.5
G4NDG4	G4NDG4	G4NDG4_MAGO7	MGG_00922	1	DLPDITFR	DLPDITFR	2	DLPDITFR2	12563.8
G4N9Y2	G4N9Y2	G4N9Y2_MAGO7	MGG_03226	1	DLPSQSSSEISLLSNK	DLPSQSSSEISLLSNK	2	DLPSQSSSEISLLSNK2	11722.9
G4N7X7	G4N7X7	G4N7X7_MAGO7	MGG_03521	1	DLPVLIK	DLPVLIK	2	DLPVLIK2	34579.3
G4MZF6	G4MZF6	G4MZF6_MAGO7	MGG_04425	1	DLQDTFYISDPK	DLQDTFYISDPK	2	DLQDTFYISDPK2	4126.14
G4NDZ7	G4NDZ7	G4NDZ7_MAGO7	MGG_00858	1	DLQPIDNEDYKK	DLQPIDNEDYKK	2	DLQPIDNEDYKK2	3335.53
G4MUU2	G4MUU2	G4MUU2_MAGO7	MGG_01689	1	DLSDPNDPR	DLSDPNDPR	2	DLSDPNDPR2	5475.63
G4MKP3	G4MKP3	G4MKP3_MAGO7	MGG_06643	1	DLSDTILYMEK	DLSDTILYMEK	2	DLSDTILYMEK2	2158.6
G4N4N6	G4N4N6	G4N4N6_MAGO7	MGG_06011	1	DLSIEDIEVAPPK	DLSIEDIEVAPPK	2	DLSIEDIEVAPPK2	3423.8
G5EGX5	G5EGX5	G5EGX5_MAGO7	MGCH7_ch7g117	1	DLTIVTLSR	DLTIVTLSR	2	DLTIVTLSR2	546.699	3824.29
G4NCF7	G4NCF7	G4NCF7_MAGO7	MGG_01096	1	DLTWSYAAFLTATDRR	DLTWSYAAFLTATDRR	3	DLTWSYAAFLTATDRR3	1439.95	51694.4
A4R962	A4R962	CLU_MAGO7	CLU1	1	DLVATDER	DLVATDER	2	DLVATDER2	2538.14
G4N9Z4	G4N9Z4	G4N9Z4_MAGO7	MGG_03214	1	DLVDSVDNLER	DLVDSVDNLER	2	DLVDSVDNLER2	2882.46
G4N9Y8	G4N9Y8	G4N9Y8_MAGO7	MGG_03220	1	DLVLTSDEAK	DLVLTSDEAK	2	DLVLTSDEAK2	1852.03
G4NE45	G4NE45	G4NE45_MAGO7	MGG_00167	1	DLVPDLTHFYK	DLVPDLTHFYK	2	DLVPDLTHFYK2	2839.48
G4NE45	G4NE45	G4NE45_MAGO7	MGG_00167	1	DLVPDLTHFYK	DLVPDLTHFYK	3	DLVPDLTHFYK3	6127.64
G4NIL4	G4NIL4	G4NIL4_MAGO7	MGG_14157	1	DMAVNLGPGASLK	DMAVNLGPGASLK	2	DMAVNLGPGASLK2	1131.3
G4NAY4	G4NAY4	SSB1_MAGO7	SSB1	1	DMESWPFK	DMESWPFK	2	DMESWPFK2	8873.89
G4MMD8	G4MMD8	G4MMD8_MAGO7	MGG_01995	1	DMGGEATTNQFTK	DMGGEATTNQFTK	2	DMGGEATTNQFTK2	3242.3
G4NCJ7	G4NCJ7	G4NCJ7_MAGO7	MGG_01061	1	DMPFTPEEK	DMPFTPEEK	2	DMPFTPEEK2	6595.34
G4NIU5	G4NIU5	G4NIU5_MAGO7	MGG_04113	1	DMTFYPTGDQSK	DMTFYPTGDQSK	2	DMTFYPTGDQSK2	1764.88
G4MNV7	G4MNV7	G4MNV7_MAGO7	MGG_16230	1	DMTQIEINPLSETSDHK	DMTQIEINPLSETSDHK	2	DMTQIEINPLSETSDHK2	1267.56
G4MNV7	G4MNV7	G4MNV7_MAGO7	MGG_16230	1	DMTQIEINPLSETSDHK	DMTQIEINPLSETSDHK	3	DMTQIEINPLSETSDHK3	2318.88
G4MUB5	G4MUB5	G4MUB5_MAGO7	MGG_01622	1	DMVEGFDWK	DMVEGFDWK	2	DMVEGFDWK2	2444.75
G4N530	G4N530	G4N530_MAGO7	MGG_05203	1	DNAALFGK	DNAALFGK	2	DNAALFGK2	3669.34
A0A151V4L3	A0A151V4L3	A0A151V4L3_MAGO7	MGG_10265	1	DNDWIADK	DNDWIADK	2	DNDWIADK2	18305	4753.6
G4NCL5	G4NCL5	G4NCL5_MAGO7	MGG_00383	1	DNFDMKPGVIVK	DNFDMKPGVIVK	2	DNFDMKPGVIVK2	1928.3
G4NCL5	G4NCL5	G4NCL5_MAGO7	MGG_00383	1	DNFDMKPGVIVK	DNFDMKPGVIVK	3	DNFDMKPGVIVK3	7428.17
G4MW52	G4MW52	G4MW52_MAGO7	MGG_15774	1	DNGLNVIIGVR	DNGLNVIIGVR	2	DNGLNVIIGVR2	517.964	1788.68
G5EHN4	G5EHN4	G5EHN4_MAGO7	MGG_01160	1	DNIQGITKPAIR	DNIQGITKPAIR	2	DNIQGITKPAIR2	1029.55	4041.99
G5EHN4	G5EHN4	G5EHN4_MAGO7	MGG_01160	1	DNIQGITKPAIR	DNIQGITKPAIR	3	DNIQGITKPAIR3	2328.27	10233.7
G4NEY0	G4NEY0	G4NEY0_MAGO7	MGG_00715	1	DNNASLGTR	DNNASLGTR	2	DNNASLGTR2	7899.44
Q9UWF0	Q9UWF0	CALM_MAGO7	CMD1	1	DNNGFISAAELR	DNNGFISAAELR	2	DNNGFISAAELR2	4032.06
G4MKM5	G4MKM5	G4MKM5_MAGO7	MGG_04396	1	DNPMSLPMCER	DNPMSLPMC(UniMod:4)ER	2	DNPMSLPMC(UniMod:4)ER2	8279.9
G4MXB8	G4MXB8	G4MXB8_MAGO7	MGG_08262	1	DNSVSVVGMEK	DNSVSVVGMEK	2	DNSVSVVGMEK2	1719.06
G4MNF0	G4MNF0	G4MNF0_MAGO7	MGG_06936	1	DNTFLVGER	DNTFLVGER	2	DNTFLVGER2	11392.4	10077.9
G4MS97	G4MS97	G4MS97_MAGO7	MGG_04489	1	DNVREENPGVTFGQVGK	DNVREENPGVTFGQVGK	3	DNVREENPGVTFGQVGK3	2074.29
G4NDG8	G4NDG8	G4NDG8_MAGO7	MGG_00919	1	DNVVAGTER	DNVVAGTER	2	DNVVAGTER2	3870.92
G4MXJ0	G4MXJ0	G4MXJ0_MAGO7	MGG_11259	1	DNWVAQIK	DNWVAQIK	2	DNWVAQIK2	6756.17
G4NLR3	G4NLR3	G4NLR3_MAGO7	MGG_12574	1	DNYGAAAPAER	DNYGAAAPAER	2	DNYGAAAPAER2	2620.48
G4MY59	Kin1;G4MY59	G4MY59_MAGO7	MGG_01279	1	DPPPTSGSDHSTIHEKPPK	DPPPTSGSDHSTIHEKPPK	3	DPPPTSGSDHSTIHEKPPK3	5168.76
G4MQ02	G4MQ02	G4MQ02_MAGO7	MGG_16472	1	DQDIYMPAAGLR	DQDIYMPAAGLR	2	DQDIYMPAAGLR2	6220.93
G4MTK2	G4MTK2	G4MTK2_MAGO7	MGG_15868	1	DQFCTLSWSR	DQFC(UniMod:4)TLSWSR	2	DQFC(UniMod:4)TLSWSR2	1096.66
G4NI27	G4NI27	G4NI27_MAGO7	MGG_09367	1	DQGIEFFSSK	DQGIEFFSSK	2	DQGIEFFSSK2	32214.6
G4MYA0	G4MYA0	G4MYA0_MAGO7	MGG_08087	1	DQGMNVAMMADSSSR	DQGMNVAMMADSSSR	2	DQGMNVAMMADSSSR2	1251.48
G4NC38	G4NC38	G4NC38_MAGO7	MGG_00443	1	DQLENLSSNPK	DQLENLSSNPK	2	DQLENLSSNPK2	1119.85
G4N778	G4N778	G4N778_MAGO7	MGG_06459	1	DQQNPTPGASHTLLR	DQQNPTPGASHTLLR	3	DQQNPTPGASHTLLR3	1936.16
G4MQ03	G4MQ03	G4MQ03_MAGO7	MGG_10607	1	DQSKVDEFLIQLDGTPNK	DQSKVDEFLIQLDGTPNK	3	DQSKVDEFLIQLDGTPNK3	2096.93
G4N9S2	G4N9S2	G4N9S2_MAGO7	MGG_10680	1	DQVSVFGLR	DQVSVFGLR	2	DQVSVFGLR2	1320.14	44823.9
G4N2G3	G4N2G3	G4N2G3_MAGO7	MGG_07930	1	DQYSLADR	DQYSLADR	2	DQYSLADR2	3788.53
G4N582	G4N582	G4N582_MAGO7	MGG_06082	1	DRDDEYAPAVK	DRDDEYAPAVK	3	DRDDEYAPAVK3	2014.87
G4MY59	Kin1;G4MY59	G4MY59_MAGO7	MGG_01279	1	DREEQASAESQAR	DREEQASAESQAR	2	DREEQASAESQAR2	18058.8
G4MY59	Kin1;G4MY59	G4MY59_MAGO7	MGG_01279	1	DREEQASAESQAR	DREEQASAESQAR	3	DREEQASAESQAR3	35838.2
G4NAR5	G4NAR5	G4NAR5_MAGO7	MGG_03165	1	DRFVDALNATR	DRFVDALNATR	3	DRFVDALNATR3	3254.43
G4MY59	Kin1;G4MY59	G4MY59_MAGO7	MGG_01279	1	DRHDSSSEVSENSEAR	DRHDSSSEVSENSEAR	3	DRHDSSSEVSENSEAR3	4035.51
G4MY59	Kin1;G4MY59	G4MY59_MAGO7	MGG_01279	1	DRHDSSSEVSENSEAR	DRHDSSSEVSENSEAR	4	DRHDSSSEVSENSEAR4	3182.79
G4MQ02	G4MQ02	G4MQ02_MAGO7	MGG_16472	1	DRSDVAAWVK	DRSDVAAWVK	3	DRSDVAAWVK3	603.309
G4MY59	Kin1;G4MY59	G4MY59_MAGO7	MGG_01279	1	DRSHPPVVQVHSPAENSSQPTSAIR	DRSHPPVVQVHSPAENSSQPTSAIR	4	DRSHPPVVQVHSPAENSSQPTSAIR4	4435.35
G4MTW6	G4MTW6	G4MTW6_MAGO7	MGG_01588	1	DSADKSLEAYK	DSADKSLEAYK	2	DSADKSLEAYK2	1295.24
G4NES1	G4NES1	G4NES1_MAGO7	MGG_00063	1	DSAEILEQTFNR	DSAEILEQTFNR	2	DSAEILEQTFNR2	2499.39	19292.7
G4N1Q3	G4N1Q3	G4N1Q3_MAGO7	MGG_07518	1	DSAVNAVCYGAK	DSAVNAVC(UniMod:4)YGAK	2	DSAVNAVC(UniMod:4)YGAK2	1266.62	18662.5
G4NC37	G4NC37	G4NC37_MAGO7	MGG_00444	1	DSDEITQEDKPR	DSDEITQEDKPR	2	DSDEITQEDKPR2	448.159
G4N340	G4N340	G4N340_MAGO7	MGG_04913	1	DSEGNVHDADINLAER	DSEGNVHDADINLAER	3	DSEGNVHDADINLAER3	2955.37
G4N561	G4N561	G4N561_MAGO7	MGG_13221	1	DSEILAK	DSEILAK	1	DSEILAK1	3141.14
G4N561	G4N561	G4N561_MAGO7	MGG_13221	1	DSEILAK	DSEILAK	2	DSEILAK2	14882
G4MUU2	G4MUU2	G4MUU2_MAGO7	MGG_01689	1	DSEMIGSYAPNTDKQPIYTK	DSEMIGSYAPNTDKQPIYTK	3	DSEMIGSYAPNTDKQPIYTK3	4692.69
G4MQ03	G4MQ03	G4MQ03_MAGO7	MGG_10607	1	DSFADGWGVMVSHR	DSFADGWGVMVSHR	2	DSFADGWGVMVSHR2	6787.14
G4MQ03	G4MQ03	G4MQ03_MAGO7	MGG_10607	1	DSFADGWGVMVSHR	DSFADGWGVMVSHR	3	DSFADGWGVMVSHR3	19346	1726.27
G4NC58	G4NC58	G4NC58_MAGO7	MGG_01135	1	DSHEVLWLGMDK	DSHEVLWLGMDK	2	DSHEVLWLGMDK2	3493.51
G4NC58	G4NC58	G4NC58_MAGO7	MGG_01135	1	DSHEVLWLGMDK	DSHEVLWLGMDK	3	DSHEVLWLGMDK3	2429.26	4403.45
G4NC58	G4NC58	G4NC58_MAGO7	MGG_01135	1	DSHEVLWLGMDKK	DSHEVLWLGMDKK	3	DSHEVLWLGMDKK3	3419.19
G4NCQ6	G4NCQ6	G4NCQ6_MAGO7	MGG_00349	1	DSHGIAQVK	DSHGIAQVK	2	DSHGIAQVK2	3269.66	9473.59
G4NGW3	G4NGW3	G4NGW3_MAGO7	MGG_04010	1	DSHLLVGNAAQIIGK	DSHLLVGNAAQIIGK	3	DSHLLVGNAAQIIGK3	873.652
A4QUF0	A4QUF0	PABP_MAGO7	PAB1	1	DSITEPGEEGESK	DSITEPGEEGESK	2	DSITEPGEEGESK2	11410.1
G4N2E2	G4N2E2	G4N2E2_MAGO7	MGG_07912	1	DSIVADFDK	DSIVADFDK	2	DSIVADFDK2	1537.05
G4ND36	G4ND36	G4ND36_MAGO7	MGG_00987	1	DSKDSPVPGAFPETPAAELEK	DSKDSPVPGAFPETPAAELEK	3	DSKDSPVPGAFPETPAAELEK3	1589.59
G4MQ02	G4MQ02	G4MQ02_MAGO7	MGG_16472	1	DSLEAFQR	DSLEAFQR	2	DSLEAFQR2	1957.53
G4MUC5	G4MUC5	G4MUC5_MAGO7	MGG_01631	1	DSLLPVPK	DSLLPVPK	2	DSLLPVPK2	1017.62
G4MPX2	G4MPX2	G4MPX2_MAGO7	MGG_05753	1	DSPATYSGSR	DSPATYSGSR	2	DSPATYSGSR2	5302.49
G4MWC3	G4MWC3	G4MWC3_MAGO7	MGG_08370	1	DSPSWDVSLLAR	DSPSWDVSLLAR	2	DSPSWDVSLLAR2	2781.9
G4ND36	G4ND36	G4ND36_MAGO7	MGG_00987	1	DSPVPGAFPETPAAELEK	DSPVPGAFPETPAAELEK	2	DSPVPGAFPETPAAELEK2	7462.57
G4ND36	G4ND36	G4ND36_MAGO7	MGG_00987	1	DSPVPGAFPETPAAELEK	DSPVPGAFPETPAAELEK	3	DSPVPGAFPETPAAELEK3	2528.26
G4NAT3	G4NAT3	G4NAT3_MAGO7	MGG_12767	1	DSQLETYIK	DSQLETYIK	2	DSQLETYIK2	1946.44
G4NI50	G4NI50	G4NI50_MAGO7	MGG_09348	1	DSQTALDLSVPEPK	DSQTALDLSVPEPK	2	DSQTALDLSVPEPK2	592.156
G4MNZ8	G4MNZ8	G4MNZ8_MAGO7	MGG_05661	1	DSQTLANGVDSK	DSQTLANGVDSK	2	DSQTLANGVDSK2	10515	3401.12
G4MY59	Kin1;G4MY59	G4MY59_MAGO7	MGG_01279	1	DSRPPQSSR	DSRPPQSSR	2	DSRPPQSSR2	300904
G4NIL4	G4NIL4	G4NIL4_MAGO7	MGG_14157	1	DSSIANLESFTK	DSSIANLESFTK	2	DSSIANLESFTK2	1379.92
G4N4J5	G4N4J5	LIDS_MAGO7	MGG_13239	1	DSTFLRPIPNPQQAETTR	DSTFLRPIPNPQQAETTR	3	DSTFLRPIPNPQQAETTR3	1301.02	4329.65
G4MRU8	G4MTW6;G4MRU8	G4MRU8_MAGO7	MGG_13806	0	DSTLIMQLLR	DSTLIMQLLR	2	DSTLIMQLLR2	1269.37	3769.27
G4MZI8	G4MZI8	G4MZI8_MAGO7	MGG_01409	1	DSVSSTGTPFWSGPK	DSVSSTGTPFWSGPK	2	DSVSSTGTPFWSGPK2	841.826
G4MVB0	G4MVB0	G4MVB0_MAGO7	MGG_01742	1	DSVVSGFQWATR	DSVVSGFQWATR	2	DSVVSGFQWATR2	5527.18
G4NGZ4	G4NGZ4	G4NGZ4_MAGO7	MGG_03982	1	DSYVGDEAQSK	DSYVGDEAQSK	2	DSYVGDEAQSK2	16600.8	17006.5
G4NCH9	G4NCH9	G4NCH9_MAGO7	MGG_01078	1	DTDINLVEIGPR	DTDINLVEIGPR	2	DTDINLVEIGPR2	1788.41
G4NEI2	G4NEI2	G4NEI2_MAGO7	MGG_00097	1	DTFGYDLWK	DTFGYDLWK	2	DTFGYDLWK2	3814.78
G4N0J5	G4N0J5	G4N0J5_MAGO7	MGG_07727	1	DTFKTPIGTPELASR	DTFKTPIGTPELASR	3	DTFKTPIGTPELASR3	1110.37
G4NCH0	G4NCH0	G4NCH0_MAGO7	MGG_01086	1	DTHSLAAVTNDIFTR	DTHSLAAVTNDIFTR	3	DTHSLAAVTNDIFTR3	755.816
G4N1D2	G4N1D2	G4N1D2_MAGO7	MGG_09530	1	DTLQQIDVITR	DTLQQIDVITR	2	DTLQQIDVITR2	822.357
G4NC38	G4NC38	G4NC38_MAGO7	MGG_00443	1	DTPGSGQGLQDTPQDKDK	DTPGSGQGLQDTPQDKDK	2	DTPGSGQGLQDTPQDKDK2	3379.42
G4MMW9	G4MMW9	G4MMW9_MAGO7	MGG_06876	1	DTSAEPSADDFLAR	DTSAEPSADDFLAR	2	DTSAEPSADDFLAR2	3051.36
G4MNV7	G4MNV7	G4MNV7_MAGO7	MGG_16230	1	DTTQEDAEEVR	DTTQEDAEEVR	2	DTTQEDAEEVR2	4637.65
A4RC73	A4RC73	A4RC73_MAGO7	MGG_02671	1	DTVTLFHK	DTVTLFHK	2	DTVTLFHK2	2757.77
G4MMD8	G4MMD8	G4MMD8_MAGO7	MGG_01995	1	DVAVFEPGCR	DVAVFEPGC(UniMod:4)R	2	DVAVFEPGC(UniMod:4)R2	4789.43
G4MKA7	G4MKA7	G4MKA7_MAGO7	MGG_11889	1	DVDFELIK	DVDFELIK	2	DVDFELIK2	2711.92
A4QUC1	A4QUC1	LKHA4_MAGO7	MGG_09481	1	DVDGWTGNQK	DVDGWTGNQK	2	DVDGWTGNQK2	1027.49
G4N028	G4N028	G4N028_MAGO7	MGG_06189	1	DVGGAVLMR	DVGGAVLMR	2	DVGGAVLMR2	4895.3
G4N4M3	G4N4M3	G4N4M3_MAGO7	MGG_05999	1	DVIEEDGEEDDYPK	DVIEEDGEEDDYPK	2	DVIEEDGEEDDYPK2	5663.62	19570.9
A4QQN1	A4QQN1	M2DH_MAGO7	MGCH7_ch7g1113	1	DVKDVEQFEK	DVKDVEQFEK	2	DVKDVEQFEK2	1756.94
G4MP80	G4MP80	G4MP80_MAGO7	MGG_16053	1	DVLDQKYPDAPR	DVLDQKYPDAPR	3	DVLDQKYPDAPR3	3155.37
A4R8B5	A4R8B5	HAS1_MAGO7	HAS1	1	DVLGAAK	DVLGAAK	1	DVLGAAK1		81542
Q96X22	Q96X22	HPPD_MAGO7	HPD4	1	DVNRQPAAYSALAPVPLQR	DVNRQPAAYSALAPVPLQR	3	DVNRQPAAYSALAPVPLQR3	2636.86
G4MS82	G4MS82	G4MS82_MAGO7	MGG_04503	1	DVPEPVDLMK	DVPEPVDLMK	2	DVPEPVDLMK2	14143.9
G4MKR3	G4MKR3	G4MKR3_MAGO7	MGG_06658	1	DVVAEIGSIK	DVVAEIGSIK	2	DVVAEIGSIK2	8551.52	20735.1
G4MST7	G4MST7	G4MST7_MAGO7	MGG_04569	1	DVVDEQGAEK	DVVDEQGAEK	2	DVVDEQGAEK2	4541.75
A4QSS5	A4QSS5	DBP2_MAGO7	DBP2	1	DVVGIAETGSGK	DVVGIAETGSGK	2	DVVGIAETGSGK2	5912.44	2584.86
G4MXB8	G4MXB8	G4MXB8_MAGO7	MGG_08262	1	DVYALGDIATFPYHGPGAGGK	DVYALGDIATFPYHGPGAGGK	3	DVYALGDIATFPYHGPGAGGK3	2450.21
Q96X22	Q96X22	HPPD_MAGO7	HPD4	1	DWELQEDFDR	DWELQEDFDR	2	DWELQEDFDR2	1198.91
G4N700	G4N700	G4N700_MAGO7	MGG_06480	1	DWGEESQER	DWGEESQER	2	DWGEESQER2	13369.1
G4NDL4	G4NDL4	G4NDL4_MAGO7	MGG_00223	1	DWNIETTAK	DWNIETTAK	2	DWNIETTAK2	17625.1
G4NJW1	G4NJW1	G4NJW1_MAGO7	MGG_02570	1	DWNPAETAAK	DWNPAETAAK	2	DWNPAETAAK2	3865.45
G4N751	G4N751	G4N751_MAGO7	MGG_17062	1	DYFDVNVVNEPR	DYFDVNVVNEPR	2	DYFDVNVVNEPR2	1795.32
G4NDY5	G4NDY5	G4NDY5_MAGO7	MGG_00175	1	DYFGAHTFR	DYFGAHTFR	2	DYFGAHTFR2	13730.2
G4N778	G4N778	G4N778_MAGO7	MGG_06459	1	DYLGNAGYSPAYGAR	DYLGNAGYSPAYGAR	2	DYLGNAGYSPAYGAR2	1112.44
G4NC88	G4NC88	G4NC88_MAGO7	MGG_01113	1	DYNLAEHPDIPNVK	DYNLAEHPDIPNVK	2	DYNLAEHPDIPNVK2	849.534
G4NC88	G4NC88	G4NC88_MAGO7	MGG_01113	1	DYNLAEHPDIPNVK	DYNLAEHPDIPNVK	3	DYNLAEHPDIPNVK3	8246.37	3814.92
G4N1Q3	G4N1Q3	G4N1Q3_MAGO7	MGG_07518	1	DYSAPAPDAAAPAADEAAAATESPAK	DYSAPAPDAAAPAADEAAAATESPAK	3	DYSAPAPDAAAPAADEAAAATESPAK3	2031.61	11986.8
G4NCH2	G4NCH2	G4NCH2_MAGO7	MGG_01084	1	EAADGPLK	EAADGPLK	2	EAADGPLK2	69791.8	104043
G4N349	G4N349	G4N349_MAGO7	MGG_04921	1	EAAELWPR	EAAELWPR	2	EAAELWPR2	4627.45	4948.42
G4N7C2	G4N7C2	G4N7C2_MAGO7	MGG_03604	1	EAAEQAALPYK	EAAEQAALPYK	2	EAAEQAALPYK2	1086.28
G4MY59	Kin1;G4MY59	G4MY59_MAGO7	MGG_01279	1	EAAIVTLLSHPHICGLR	EAAIVTLLSHPHIC(UniMod:4)GLR	2	EAAIVTLLSHPHIC(UniMod:4)GLR2	6228.53
G4MY59	Kin1;G4MY59	G4MY59_MAGO7	MGG_01279	1	EAAIVTLLSHPHICGLR	EAAIVTLLSHPHIC(UniMod:4)GLR	3	EAAIVTLLSHPHIC(UniMod:4)GLR3	846386
G4N954	G4N954	G4N954_MAGO7	MGG_03335	1	EAALTEAVR	EAALTEAVR	2	EAALTEAVR2	1534.54
G4N7G5	G4N7G5	G4N7G5_MAGO7	MGG_17072	1	EAAMATHAK	EAAMATHAK	2	EAAMATHAK2	1228.79
G4N555	G4N555	G4N555_MAGO7	MGG_06066	1	EAAPTPAAAPAADAGGK	EAAPTPAAAPAADAGGK	2	EAAPTPAAAPAADAGGK2	1458.98
G4MZS0	G4MZS0	G4MZS0_MAGO7	MGG_15072	1	EACWAISNATSGGLQKPDQIR	EAC(UniMod:4)WAISNATSGGLQKPDQIR	3	EAC(UniMod:4)WAISNATSGGLQKPDQIR3	2212.37
G4NF57	G4NF57	G4NF57_MAGO7	MGG_04191	1	EADANKTEEPAQGEK	EADANKTEEPAQGEK	3	EADANKTEEPAQGEK3	15735.3
G4N4I3	G4N4I3	G4N4I3_MAGO7	MGG_05129	1	EADKEADK	EADKEADK	2	EADKEADK2	8415.13
A4QTA3	A4QTA3	EIF3J_MAGO7	HCR1	1	EADLAHAEDLFGDIGVPAGR	EADLAHAEDLFGDIGVPAGR	3	EADLAHAEDLFGDIGVPAGR3	3245.78
G4NCY8	G4NCY8	G4NCY8_MAGO7	MGG_17476	1	EAEIFESAR	EAEIFESAR	2	EAEIFESAR2	2783.93
G4MYJ6	G4MYJ6	G4MYJ6_MAGO7	MGG_01305	1	EAEKEETTEEPAATEEAK	EAEKEETTEEPAATEEAK	3	EAEKEETTEEPAATEEAK3	2851.05
G4NGE1	G4NGE1	G4NGE1_MAGO7	MGG_04340	1	EAELDSYDFGFGRPR	EAELDSYDFGFGRPR	3	EAELDSYDFGFGRPR3	10164.7	6220.84
G4N0F1	G4N0F1	G4N0F1_MAGO7	MGG_06204	1	EAETIGQVDVCR	EAETIGQVDVC(UniMod:4)R	2	EAETIGQVDVC(UniMod:4)R2	2221.67
G4N6Y6	G4N6Y6	G4N6Y6_MAGO7	MGG_12822	1	EAFASDPER	EAFASDPER	2	EAFASDPER2	10375.8
G4MNV7	G4MNV7	G4MNV7_MAGO7	MGG_16230	1	EAFELITSDQK	EAFELITSDQK	2	EAFELITSDQK2	8371.56
G5EHD8	G5EHD8	G5EHD8_MAGO7	MGCH7_ch7g251	1	EAFGDAFVDHYGGTR	EAFGDAFVDHYGGTR	3	EAFGDAFVDHYGGTR3	2846.14
Q9UWF0	Q9UWF0;G4N1V9	CALM_MAGO7	CMD1	0	EAFSLFDK	EAFSLFDK	2	EAFSLFDK2	15433.3	8726.56
Q9UWF0	Q9UWF0	CALM_MAGO7	CMD1	1	EAFSLFDKDGDGQITTK	EAFSLFDKDGDGQITTK	3	EAFSLFDKDGDGQITTK3	11801.2	8028.85
G4NC90	G4NC90	G4NC90_MAGO7	MGG_01111	1	EAGNFPVK	EAGNFPVK	2	EAGNFPVK2	2559.69
G4NC90	G4NC90	G4NC90_MAGO7	MGG_01111	1	EAGNFPVKLEQ	EAGNFPVKLEQ	2	EAGNFPVKLEQ2	4637.16
G4N1N7	G4N1N7	G4N1N7_MAGO7	MGG_07504	1	EAGNSGLAAFFEK	EAGNSGLAAFFEK	2	EAGNSGLAAFFEK2	776.578
G5EGW6	G5EGW6	G5EGW6_MAGO7	MGCH7_ch7g1060	1	EALADLAAAVSK	EALADLAAAVSK	2	EALADLAAAVSK2	24068.9
G4N385	G4N385	G4N385_MAGO7	MGG_10857	1	EALGDLNGTR	EALGDLNGTR	2	EALGDLNGTR2	1226.58
G4MKA5	G4MKA5	G4MKA5_MAGO7	MGG_02503	1	EALLDAIK	EALLDAIK	2	EALLDAIK2	3292.7
G4ML75	G4ML75	G4ML75_MAGO7	MGG_06712	1	EALTNMVNAAK	EALTNMVNAAK	2	EALTNMVNAAK2	17549.7
G4NCG9	G4NCG9	G4NCG9_MAGO7	MGG_01087	1	EALVGGVAPGTR	EALVGGVAPGTR	2	EALVGGVAPGTR2	1444.79
G4NES1	G4NES1	G4NES1_MAGO7	MGG_00063	1	EAMQAWSTGELSR	EAMQAWSTGELSR	2	EAMQAWSTGELSR2	6277.14	18197.2
G4N5S2	G4N5S2	G4N5S2_MAGO7	MGG_05307	1	EANAEDAAAEEPVEEEDK	EANAEDAAAEEPVEEEDK	2	EANAEDAAAEEPVEEEDK2	9479.57
G4N5S2	G4N5S2	G4N5S2_MAGO7	MGG_05307	1	EANAEDAAAEEPVEEEDK	EANAEDAAAEEPVEEEDK	3	EANAEDAAAEEPVEEEDK3	3634.51
G4NES1	G4NES1	G4NES1_MAGO7	MGG_00063	1	EANAGPSLDMQMSDK	EANAGPSLDMQMSDK	2	EANAGPSLDMQMSDK2	1312.19	4925.98
G4MY59	Kin1;G4MY59	G4MY59_MAGO7	MGG_01279	1	EANVPEETDAEVNGADDSSK	EANVPEETDAEVNGADDSSK	3	EANVPEETDAEVNGADDSSK3	27245.5
G4MY59	Kin1;G4MY59	G4MY59_MAGO7	MGG_01279	1	EANVPEETDAEVNGADDSSKER	EANVPEETDAEVNGADDSSKER	3	EANVPEETDAEVNGADDSSKER3	73817.4
G4MTA9	G4MTA9	G4MTA9_MAGO7	MGG_04667	1	EAPAAEAASTQPATQK	EAPAAEAASTQPATQK	2	EAPAAEAASTQPATQK2	1469.6
G4NE44	G4NE44	G4NE44_MAGO7	MGG_00168	1	EAPASIIELENYGCPFSR	EAPASIIELENYGC(UniMod:4)PFSR	3	EAPASIIELENYGC(UniMod:4)PFSR3	1308.35
G4MQZ2	G4MQZ2	G4MQZ2_MAGO7	MGG_02370	1	EAPVASPTGLSLYSK	EAPVASPTGLSLYSK	2	EAPVASPTGLSLYSK2	3417.68
G4MYI6	G4MYI6	G4MYI6_MAGO7	MGG_10380	1	EAVGIYDDLIR	EAVGIYDDLIR	2	EAVGIYDDLIR2	1864.56
G5EGY2	G5EGY2	G5EGY2_MAGO7	MGCH7_ch7g684	1	EAVLTAIK	EAVLTAIK	2	EAVLTAIK2	4797.43
G4NAI2	G4NAI2	G4NAI2_MAGO7	MGG_17278	1	EAVMEQVK	EAVMEQVK	2	EAVMEQVK2	8711.28
G4N9Y2	G4N9Y2	G4N9Y2_MAGO7	MGG_03226	1	EAVVLEAAFLR	EAVVLEAAFLR	2	EAVVLEAAFLR2	1832.02
G4N0M7	G4N0M7	G4N0M7_MAGO7	MGG_07752	1	EAYPGDVFYLHSR	EAYPGDVFYLHSR	2	EAYPGDVFYLHSR2	18894.6	66733.9
G4N0M7	G4N0M7	G4N0M7_MAGO7	MGG_07752	1	EAYPGDVFYLHSR	EAYPGDVFYLHSR	3	EAYPGDVFYLHSR3	37571.5	124958
G4MTX9	G4MTX9	G4MTX9_MAGO7	MGG_15739	1	ECAEAWEK	EC(UniMod:4)AEAWEK	2	EC(UniMod:4)AEAWEK2	10210.1
A4RBS3	A4RBS3	SUB2_MAGO7	SUB2	1	ECNFPSIAVHSGVSQEER	EC(UniMod:4)NFPSIAVHSGVSQEER	3	EC(UniMod:4)NFPSIAVHSGVSQEER3	9311.22
G4N2G1	G4N2G1	G4N2G1_MAGO7	MGG_07928	1	ECPNETCGAGIFMAAMQDR	EC(UniMod:4)PNETC(UniMod:4)GAGIFMAAMQDR	3	EC(UniMod:4)PNETC(UniMod:4)GAGIFMAAMQDR3	3439.59	6864.99
G4N2L8	G4N2L8	G4N2L8_MAGO7	MGG_07613	1	EDADGFQSGLFDR	EDADGFQSGLFDR	2	EDADGFQSGLFDR2	2033.26
G4NCH0	G4NCH0	G4NCH0_MAGO7	MGG_01086	1	EDAEFLTR	EDAEFLTR	2	EDAEFLTR2	4549.97
G4N069	G4N069	G4N069_MAGO7	MGG_07708	1	EDAINAER	EDAINAER	2	EDAINAER2	3189.73
G4N0E7	G4N0E7	G4N0E7_MAGO7	MGG_06201	1	EDATPEQVAQAK	EDATPEQVAQAK	2	EDATPEQVAQAK2	26015.8
G4N0E7	G4N0E7	G4N0E7_MAGO7	MGG_06201	1	EDATPEQVAQAKK	EDATPEQVAQAKK	2	EDATPEQVAQAKK2	3732.4
G4N530	G4N530	G4N530_MAGO7	MGG_05203	1	EDEDRGDVSGSAK	EDEDRGDVSGSAK	3	EDEDRGDVSGSAK3	2657.46
G4NKL2	G4NKL2	G4NKL2_MAGO7	MGG_03051	1	EDESGIFDIK	EDESGIFDIK	2	EDESGIFDIK2	1075.44
G4MY59	Kin1;G4MY59	G4MY59_MAGO7	MGG_01279	1	EDGTEQVACK	EDGTEQVAC(UniMod:4)K	2	EDGTEQVAC(UniMod:4)K2	10146.4
G4N4U7	G4N4U7	G4N4U7_MAGO7	MGG_16739	1	EDIKLPEGSDK	EDIKLPEGSDK	2	EDIKLPEGSDK2	6636.47
G4MKA5	G4MKA5	G4MKA5_MAGO7	MGG_02503	1	EDINDIVLVGGSTR	EDINDIVLVGGSTR	2	EDINDIVLVGGSTR2	1909.69
G4MYY2	G4MYY2	G4MYY2_MAGO7	MGG_11412	1	EDLAALEK	EDLAALEK	2	EDLAALEK2	3738.87
G4MKQ4	G4MKQ4	G4MKQ4_MAGO7	MGG_06650	1	EDLAALER	EDLAALER	2	EDLAALER2	18814	17520
G4MZI3	G4MZI3	PRD1_MAGO7	PRD1	1	EDLFITSK	EDLFITSK	2	EDLFITSK2	2102.66
G5EGY2	G5EGY2	G5EGY2_MAGO7	MGCH7_ch7g684	1	EDLFVVSK	EDLFVVSK	2	EDLFVVSK2	3808.46
G5EHQ2	G5EHQ2	G5EHQ2_MAGO7	MGCH7_ch7g132	1	EDLPFNPYNR	EDLPFNPYNR	2	EDLPFNPYNR2	2643.43
G4MVB0	G4MVB0	G4MVB0_MAGO7	MGG_01742	1	EDLYQSFSR	EDLYQSFSR	2	EDLYQSFSR2	9286.67	5964.31
G4NC87	G4NC87	G4NC87_MAGO7	MGG_01114	1	EDSGPQLEQLK	EDSGPQLEQLK	2	EDSGPQLEQLK2	1888.28
G4NC87	G4NC87	G4NC87_MAGO7	MGG_01114	1	EDSGPQLEQLKK	EDSGPQLEQLKK	2	EDSGPQLEQLKK2	1662.6
G4NC87	G4NC87	G4NC87_MAGO7	MGG_01114	1	EDSGPQLEQLKK	EDSGPQLEQLKK	3	EDSGPQLEQLKK3	12871.3
G4MPX2	G4MPX2	G4MPX2_MAGO7	MGG_05753	1	EDTFDAFIK	EDTFDAFIK	2	EDTFDAFIK2	2075.69
G4NAR5	G4NAR5	G4NAR5_MAGO7	MGG_03165	1	EDTIVLNGEGSK	EDTIVLNGEGSK	2	EDTIVLNGEGSK2	13851.6	2575.81
G4NGT3	G4NGT3	G4NGT3_MAGO7	MGG_04034	1	EDVAEALK	EDVAEALK	2	EDVAEALK2	5513.59
P0CT07	P0CT07	EIF3K_MAGO7	MGG_03855	1	EDVNVEMFSR	EDVNVEMFSR	2	EDVNVEMFSR2	3027.65
G5EHR9	G5EHR9	G5EHR9_MAGO7	MGCH7_ch7g455	1	EDVTACGNGIK	EDVTAC(UniMod:4)GNGIK	2	EDVTAC(UniMod:4)GNGIK2	16332.1	2463.76
G5EHR9	G5EHR9	G5EHR9_MAGO7	MGCH7_ch7g455	1	EDVTACGNGIKYNASTEAK	EDVTAC(UniMod:4)GNGIKYNASTEAK	3	EDVTAC(UniMod:4)GNGIKYNASTEAK3	13461.8
G4NIL4	G4NIL4	G4NIL4_MAGO7	MGG_14157	1	EDYISAVQCLQR	EDYISAVQC(UniMod:4)LQR	2	EDYISAVQC(UniMod:4)LQR2	878.431
G5EHR9	G5EHR9	G5EHR9_MAGO7	MGCH7_ch7g455	1	EEAGGIAVSGAEAVLAK	EEAGGIAVSGAEAVLAK	2	EEAGGIAVSGAEAVLAK2	7283.5
G5EHR9	G5EHR9	G5EHR9_MAGO7	MGCH7_ch7g455	1	EEAGGIAVSGAEAVLAK	EEAGGIAVSGAEAVLAK	3	EEAGGIAVSGAEAVLAK3	2871.53
G4MKQ2	G4MKQ2	G4MKQ2_MAGO7	MGG_06648	1	EEALNQLEGFTYK	EEALNQLEGFTYK	2	EEALNQLEGFTYK2	1534.83
G4NCY0	G4NCY0	G4NCY0_MAGO7	MGG_00331	1	EEAVAVVK	EEAVAVVK	2	EEAVAVVK2	5979.92
G4ML83	G4ML83	G4ML83_MAGO7	MGG_06720	1	EEAYIAELDAK	EEAYIAELDAK	2	EEAYIAELDAK2	1637.16
G4MSA5	G4MSA5	G4MSA5_MAGO7	MGG_04482	1	EEDLDVAE	EEDLDVAE	1	EEDLDVAE1	2264.06
G5EI15	G5EI15	G5EI15_MAGO7	MGCH7_ch7g347	1	EEDPGVESVK	EEDPGVESVK	2	EEDPGVESVK2	4692.15
A4RC89	A4RC89	NACA_MAGO7	EGD2	1	EEEDDDEEVDADGIEDK	EEEDDDEEVDADGIEDK	2	EEEDDDEEVDADGIEDK2	3265.64
G4MVB4	G4MVB4	G4MVB4_MAGO7	MGG_01746	1	EEGANGEGAEGTR	EEGANGEGAEGTR	2	EEGANGEGAEGTR2	1173.96
G4MVB4	G4MVB4	G4MVB4_MAGO7	MGG_01746	1	EEGANGEGAEGTRR	EEGANGEGAEGTRR	3	EEGANGEGAEGTRR3	18375.6
G4MSC1	G4MSC1	G4MSC1_MAGO7	MGG_04445	1	EEIAAISK	EEIAAISK	2	EEIAAISK2	3624.14
G4NGG3	G4NGG3	G4NGG3_MAGO7	MGG_04321	1	EELAMVEK	EELAMVEK	2	EELAMVEK2	911.391
G4MS97	G4MS97	G4MS97_MAGO7	MGG_04489	1	EENPGVTFGQVGK	EENPGVTFGQVGK	2	EENPGVTFGQVGK2	12693.5
G4MY59	Kin1;G4MY59	G4MY59_MAGO7	MGG_01279	1	EEQASAESQAR	EEQASAESQAR	2	EEQASAESQAR2	47520.3
G4MLM8	G4MLM8	G4MLM8_MAGO7	MGG_06759	1	EEQLDYLNESK	EEQLDYLNESK	2	EEQLDYLNESK2	12307	2925.28
G4MP11	G4MP11	G4MP11_MAGO7	MGG_05673	1	EEQPVVQPVSQDYGAK	EEQPVVQPVSQDYGAK	2	EEQPVVQPVSQDYGAK2	4393.07	4608.4
G4MP11	G4MP11	G4MP11_MAGO7	MGG_05673	1	EEQPVVQPVSQDYGAK	EEQPVVQPVSQDYGAK	3	EEQPVVQPVSQDYGAK3	3546.89
G4N4J5	G4N4J5	LIDS_MAGO7	MGG_13239	1	EEQTDITEDIQK	EEQTDITEDIQK	2	EEQTDITEDIQK2	2286.67
G4NE17	G4NE17	G4NE17_MAGO7	MGG_00843	1	EESAETAHK	EESAETAHK	2	EESAETAHK2	2105.18
G4MTW6	G4MTW6	G4MTW6_MAGO7	MGG_01588	1	EESKGNSSQVGLIK	EESKGNSSQVGLIK	3	EESKGNSSQVGLIK3	1732.71
G4MY59	Kin1;G4MY59	G4MY59_MAGO7	MGG_01279	1	EESNGERVPVTPR	EESNGERVPVTPR	3	EESNGERVPVTPR3	24492.8
G4N8K5	G4N8K5	G4N8K5_MAGO7	MGG_13563	1	EETNVELQMGK	EETNVELQMGK	2	EETNVELQMGK2	5630.28
G4MYJ6	G4MYJ6	G4MYJ6_MAGO7	MGG_01305	1	EETTEEPAATEEAK	EETTEEPAATEEAK	2	EETTEEPAATEEAK2	5201.24
G4NC87	G4NC87	G4NC87_MAGO7	MGG_01114	1	EFAVVDVPLPELR	EFAVVDVPLPELR	2	EFAVVDVPLPELR2	1422.61
A4QUF0	A4QUF0	PABP_MAGO7	PAB1	1	EFHGQNLYVGR	EFHGQNLYVGR	3	EFHGQNLYVGR3	3257.36
G4N7S0	G4N7S0	G4N7S0_MAGO7	MGG_03525	1	EFIDQEIDR	EFIDQEIDR	2	EFIDQEIDR2	1860.9
G4MRI0	G4MRI0	G4MRI0_MAGO7	MGG_02432	1	EFQYSYPLDLR	EFQYSYPLDLR	2	EFQYSYPLDLR2	1295.04
G4N6Y6	G4N6Y6	G4N6Y6_MAGO7	MGG_12822	1	EFSEQVR	EFSEQVR	2	EFSEQVR2	5468.6
G4MTK2	G4MTK2	G4MTK2_MAGO7	MGG_15868	1	EFVEQIVFR	EFVEQIVFR	2	EFVEQIVFR2	2169.74
G4N7B1	G4N7B1	G4N7B1_MAGO7	MGG_06427	1	EFVNIFSK	EFVNIFSK	2	EFVNIFSK2	2252.32
G4NF57	G4NF57	G4NF57_MAGO7	MGG_04191	1	EFVSQNQSGEGTATAAELK	EFVSQNQSGEGTATAAELK	3	EFVSQNQSGEGTATAAELK3	3568.34
G4ND56	G4ND56	G4ND56_MAGO7	MGG_00968	1	EFYHLAAGTLEVK	EFYHLAAGTLEVK	3	EFYHLAAGTLEVK3	2735.76	3410.08
G4MU67	G4MU67	G4MU67_MAGO7	MGG_04826	1	EGADIVSSDGATK	EGADIVSSDGATK	2	EGADIVSSDGATK2	3672.14
G4NGM4	G4NGM4	G4NGM4_MAGO7	MGG_04087	1	EGAEGVQILDAR	EGAEGVQILDAR	2	EGAEGVQILDAR2	1533.41
G4NEU7	G4NEU7	G4NEU7_MAGO7	MGG_00041	1	EGDILETLK	EGDILETLK	2	EGDILETLK2	5252.17
G4N849	G4N849	G4N849_MAGO7	MGG_06316	1	EGEGVVTGR	EGEGVVTGR	2	EGEGVVTGR2	10670
G4MQZ0	G4MQZ0	G4MQZ0_MAGO7	MGG_02368	1	EGEIYDPSANKWEVLK	EGEIYDPSANKWEVLK	3	EGEIYDPSANKWEVLK3	2947.13
G4N5C8	G4N5C8	G4N5C8_MAGO7	MGG_05238	1	EGELVFGVAR	EGELVFGVAR	2	EGELVFGVAR2	7831.4	22561.5
G4MY47	G4MY47	G4MY47_MAGO7	MGG_01272	1	EGEQCVHHPGVPIFHEGSK	EGEQC(UniMod:4)VHHPGVPIFHEGSK	4	EGEQC(UniMod:4)VHHPGVPIFHEGSK4	1189.75
G4NCG1	G4NCG1	G4NCG1_MAGO7	MGG_01092	1	EGEQFANAFFDTAK	EGEQFANAFFDTAK	2	EGEQFANAFFDTAK2	2072.39	6832.26
G4NC88	G4NC88	G4NC88_MAGO7	MGG_01113	1	EGGAPGEFQPQFR	EGGAPGEFQPQFR	2	EGGAPGEFQPQFR2	19075.2	24582
G4N7Y6	G4N7Y6	G4N7Y6_MAGO7	MGG_03512	1	EGGGGSVDVEGDR	EGGGGSVDVEGDR	2	EGGGGSVDVEGDR2	1925.45
G4N3I0	G4N3I0	G4N3I0_MAGO7	MGG_04966	1	EGGPTFEQQHEHLGR	EGGPTFEQQHEHLGR	3	EGGPTFEQQHEHLGR3	3760.97
G4NDI0	G4NDI0	G4NDI0_MAGO7	MGG_00256	1	EGGSIPVTLTFEQATGK	EGGSIPVTLTFEQATGK	2	EGGSIPVTLTFEQATGK2	6404.62	1791.59
G4MZT0	G4MZT0	G4MZT0_MAGO7	MGG_09079	1	EGIIGVVGK	EGIIGVVGK	2	EGIIGVVGK2	43464.6	6587.35
G4MYK1	G4MYK1	G4MYK1_MAGO7	MGG_01309	1	EGIKPSAPSALAPAPAPAATEATSDR	EGIKPSAPSALAPAPAPAATEATSDR	3	EGIKPSAPSALAPAPAPAATEATSDR3	1073.55
G4N449	G4N449	G4N449_MAGO7	MGG_05063	1	EGIPEGWMGLDCGEK	EGIPEGWMGLDC(UniMod:4)GEK	2	EGIPEGWMGLDC(UniMod:4)GEK2	9609.84
G4N2G1	G4MY63;G4N2G1;G4N4X6	G4N2G1_MAGO7	MGG_07928	0	EGIPPDQQR	EGIPPDQQR	2	EGIPPDQQR2	27393.4
G4MR36	G4MR36	G4MR36_MAGO7	MGG_09887	1	EGIPPVQQR	EGIPPVQQR	2	EGIPPVQQR2	2580.34
G4MZ86	G4MZ86	G4MZ86_MAGO7	MGG_08190	1	EGKPEVPEAFK	EGKPEVPEAFK	2	EGKPEVPEAFK2	1692.34
G4MZ86	G4MZ86	G4MZ86_MAGO7	MGG_08190	1	EGKPEVPEAFK	EGKPEVPEAFK	3	EGKPEVPEAFK3	7437.76
G4MKI2	G4MKI2	G4MKI2_MAGO7	MGG_05345	1	EGLIDASGITVTGK	EGLIDASGITVTGK	2	EGLIDASGITVTGK2	5159.91
G4NBX7	G4NBX7;G4MT89	G4NBX7_MAGO7	MGG_01158	0	EGLIDTAVK	EGLIDTAVK	2	EGLIDTAVK2	877.417
G4N1P5	G4N1P5	G4N1P5_MAGO7	MGG_07511	1	EGLQGEELEGR	EGLQGEELEGR	2	EGLQGEELEGR2	10101.6
G4MNC1	G4MNC1	G4MNC1_MAGO7	MGG_02086	1	EGMEEADAVQFVK	EGMEEADAVQFVK	2	EGMEEADAVQFVK2	1027.83
G5EH72	G5EH72	G5EH72_MAGO7	MGCH7_ch7g425	1	EGNATLYSEGDMAK	EGNATLYSEGDMAK	2	EGNATLYSEGDMAK2	9114.05
G4N4B9	G4N4B9	G4N4B9_MAGO7	MGG_05956	1	EGNAYADDTDQETMKK	EGNAYADDTDQETMKK	3	EGNAYADDTDQETMKK3	2057.31
G4NAE0	G4NAE0	G4NAE0_MAGO7	MGG_03185	1	EGNDLYHEMQETSVIQLDGESK	EGNDLYHEMQETSVIQLDGESK	3	EGNDLYHEMQETSVIQLDGESK3	7219.77
G4NFT6	G4NFT6	G4NFT6_MAGO7	MGG_08725	1	EGNFNLDGLLGR	EGNFNLDGLLGR	2	EGNFNLDGLLGR2	2768.83
G4NAD9	G4NAD9	G4NAD9_MAGO7	MGG_03186	1	EGNQNSFWYAR	EGNQNSFWYAR	2	EGNQNSFWYAR2	4762.34
G4N7Y7	G4N7Y7	G4N7Y7_MAGO7	MGG_03511	1	EGSGAIEPTESK	EGSGAIEPTESK	2	EGSGAIEPTESK2	845.315	1842.6
G4MVB0	G4MVB0	G4MVB0_MAGO7	MGG_01742	1	EGVLAEEPMR	EGVLAEEPMR	2	EGVLAEEPMR2	52823.6
G4MVB0	G4MVB0	G4MVB0_MAGO7	MGG_01742	1	EGVLAEEPMRGIR	EGVLAEEPMRGIR	3	EGVLAEEPMRGIR3	1981.14
G4MVB1	G4MVB1	G4MVB1_MAGO7	MGG_01743	1	EGVPIISGVDTR	EGVPIISGVDTR	2	EGVPIISGVDTR2	2424.12
G4NKV5	G4NKV5	G4NKV5_MAGO7	MGG_12537	1	EGVVLPDDVVK	EGVVLPDDVVK	2	EGVVLPDDVVK2	7549.12
G4MRS8	G4MRS8	G4MRS8_MAGO7	MGG_04582	1	EGYIMETGWPTNGK	EGYIMETGWPTNGK	2	EGYIMETGWPTNGK2	2284.44
G4N7X7	G4N7X7	G4N7X7_MAGO7	MGG_03521	1	EHAALEPR	EHAALEPR	2	EHAALEPR2	2852.84
G4N716	G4N716	G4N716_MAGO7	MGG_03641	1	EHALLAFTLGVR	EHALLAFTLGVR	2	EHALLAFTLGVR2	970.34	6072.07
G4N716	G4N716	G4N716_MAGO7	MGG_03641	1	EHALLAFTLGVR	EHALLAFTLGVR	3	EHALLAFTLGVR3	440.205	11942.6
G4MYY3	G4MYY3	G4MYY3_MAGO7	MGG_10957	1	EHATGDPIIPISVSFEER	EHATGDPIIPISVSFEER	3	EHATGDPIIPISVSFEER3	1482.6
G4ML11	G4ML11	G4ML11_MAGO7	MGG_08622	1	EIALWFK	EIALWFK	2	EIALWFK2	52423.4
G4N0Q4	G4N0Q4	G4N0Q4_MAGO7	MGG_13376	1	EICYGYNEDSLTIYDVTDK	EIC(UniMod:4)YGYNEDSLTIYDVTDK	4	EIC(UniMod:4)YGYNEDSLTIYDVTDK4	7173.86
G4ML75	G4ML75	G4ML75_MAGO7	MGG_06712	1	EIDAEQYAK	EIDAEQYAK	2	EIDAEQYAK2	13355.8
G4N4E1	G4N4E1	G4N4E1_MAGO7	MGG_16866	1	EIDEANK	EIDEANK	2	EIDEANK2	2085.23
G4N4E1	G4N4E1	G4N4E1_MAGO7	MGG_16866	1	EIDEANKIDVASLR	EIDEANKIDVASLR	3	EIDEANKIDVASLR3	3740.51
G4NAI2	G4NAI2	G4NAI2_MAGO7	MGG_17278	1	EIDLVMPGYTHLQR	EIDLVMPGYTHLQR	3	EIDLVMPGYTHLQR3	4552.16
G4N4R7	G4N4R7	G4N4R7_MAGO7	MGG_05155	1	EIELAENEMPGLMQTR	EIELAENEMPGLMQTR	2	EIELAENEMPGLMQTR2	19929.6
G4N4R7	G4N4R7	G4N4R7_MAGO7	MGG_05155	1	EIELAENEMPGLMQTR	EIELAENEMPGLMQTR	3	EIELAENEMPGLMQTR3	29326.7
G4NKC1	G4NKC1	G4NKC1_MAGO7	MGG_03086	1	EIEQGISPEASWHVDYR	EIEQGISPEASWHVDYR	3	EIEQGISPEASWHVDYR3	1284.88
G4N6M9	G4N6M9	G4N6M9_MAGO7	MGG_06530	1	EIETVVK	EIETVVK	2	EIETVVK2	5384.35
G4MVL8	G4MVL8	G4MVL8_MAGO7	MGG_08905	1	EIEVAAQNVFDK	EIEVAAQNVFDK	2	EIEVAAQNVFDK2	6352.15	3264.32
G4MU97	G4MU97	G4MU97_MAGO7	MGG_10148	1	EIFDQESGLPCALVNQGTGDR	EIFDQESGLPC(UniMod:4)ALVNQGTGDR	3	EIFDQESGLPC(UniMod:4)ALVNQGTGDR3	1421.54
G4NDY5	G4NDY5	G4NDY5_MAGO7	MGG_00175	1	EIGDVFTQWNK	EIGDVFTQWNK	2	EIGDVFTQWNK2	7351.11	5894.89
G4MNV7	G4MNV7	G4MNV7_MAGO7	MGG_16230	1	EIGHDDMVIK	EIGHDDMVIK	2	EIGHDDMVIK2	2051.19
G4NDN8	G4NDN8	G4NDN8_MAGO7	MGG_00901	1	EIGIGQIATVVGR	EIGIGQIATVVGR	2	EIGIGQIATVVGR2	3658.07
G4NAT3	G4NAT3	G4NAT3_MAGO7	MGG_12767	1	EIIAACEK	EIIAAC(UniMod:4)EK	2	EIIAAC(UniMod:4)EK2	3762.03
G4N8F6	G4N8F6	G4N8F6_MAGO7	MGG_06269	1	EIIHDPGR	EIIHDPGR	2	EIIHDPGR2	4823.96	28338.3
G4N3L2	G4N3L2	G4N3L2_MAGO7	MGG_04994	1	EIISEGWTTEK	EIISEGWTTEK	2	EIISEGWTTEK2	2332.27
G4N7B3	G4N7B3	G4N7B3_MAGO7	ALA1	1	EILDEEEEAFAR	EILDEEEEAFAR	2	EILDEEEEAFAR2	1895.89
G4MMY9	G4MMY9	G4MMY9_MAGO7	MGG_16204	1	EILGTAYSVGCQVDGK	EILGTAYSVGC(UniMod:4)QVDGK	2	EILGTAYSVGC(UniMod:4)QVDGK2	4514.29	5421.24
G4MMY9	G4MMY9	G4MMY9_MAGO7	MGG_16204	1	EILGTAYSVGCQVDGK	EILGTAYSVGC(UniMod:4)QVDGK	3	EILGTAYSVGC(UniMod:4)QVDGK3	1783.43
G4MSN4	G4MSN4	G4MSN4_MAGO7	MGG_07076	1	EINAEVGEGVK	EINAEVGEGVK	2	EINAEVGEGVK2	2117.3
G4MY77	G4MY77	G4MY77_MAGO7	MGG_01292	1	EIPNLIGGFDR	EIPNLIGGFDR	2	EIPNLIGGFDR2	1232.92
G4MWD5	G4MWD5	G4MWD5_MAGO7	MGG_08359	1	EIPVLGGLSVK	EIPVLGGLSVK	2	EIPVLGGLSVK2	1464.71
P0CT13	P0CT13	H2B_MAGO7	HTB1	1	EIQTSVR	EIQTSVR	2	EIQTSVR2	10110.1	32612.3
G4N0E2	G4N0E2	G4N0E2_MAGO7	MGG_06197	1	EISDMWPGQAMTLK	EISDMWPGQAMTLK	2	EISDMWPGQAMTLK2	8351.42
G4NGZ4	G4NGZ4	G4NGZ4_MAGO7	MGG_03982	1	EITALAPSSMK	EITALAPSSMK	2	EITALAPSSMK2	14193.4	6241.41
G4NKC0	G4NKC0	G4NKC0_MAGO7	MGG_03087	1	EITHDFLYENYR	EITHDFLYENYR	3	EITHDFLYENYR3	3392.18
G4MYL3	G4MYL3	G4MYL3_MAGO7	MGG_15671	1	EIVAPAVLEK	EIVAPAVLEK	2	EIVAPAVLEK2	7715.75
G4NG70	G4NG70	G4NG70_MAGO7	MGG_10357	1	EKDHVEGFAPELAWVTK	EKDHVEGFAPELAWVTK	3	EKDHVEGFAPELAWVTK3	1687.18
G4MY59	Kin1;G4MY59	G4MY59_MAGO7	MGG_01279	1	EKETQQTPK	EKETQQTPK	2	EKETQQTPK2	4977.92
G4MLE9	G4MLE9	G4MLE9_MAGO7	MGG_08649	1	EKISQIDESK	EKISQIDESK	2	EKISQIDESK2	2414.15
G4NF57	G4NF57	G4NF57_MAGO7	MGG_04191	1	EKTDELQNASLNLFDK	EKTDELQNASLNLFDK	3	EKTDELQNASLNLFDK3	3296.36	3880.59
G4N4R7	G4N4R7	G4N4R7_MAGO7	MGG_05155	1	EKYAADQPLK	EKYAADQPLK	2	EKYAADQPLK2	778.557
G4MW52	G4MW52	G4MW52_MAGO7	MGG_15774	1	EKYEAEMEEIR	EKYEAEMEEIR	2	EKYEAEMEEIR2	1528.2
G4MW52	G4MW52	G4MW52_MAGO7	MGG_15774	1	EKYEAEMEEIR	EKYEAEMEEIR	3	EKYEAEMEEIR3	1850.18
G4MXJ0	G4MXJ0	G4MXJ0_MAGO7	MGG_11259	1	ELAASVTESETYKK	ELAASVTESETYKK	3	ELAASVTESETYKK3	6674.11	5080.48
G4MP11	G4MP11	G4MP11_MAGO7	MGG_05673	1	ELAEEGYSGVEVR	ELAEEGYSGVEVR	2	ELAEEGYSGVEVR2	17552	17415
G4MY15	G4MY15	G4MY15_MAGO7	MGG_10448	1	ELAELLGDVDR	ELAELLGDVDR	2	ELAELLGDVDR2	1316.53
G4MTR3	G4MTR3	G4MTR3_MAGO7	MGG_04752	1	ELAENIIAK	ELAENIIAK	2	ELAENIIAK2	3117.19	12704
A4QVP2	A4QVP2	IF4A_MAGO7	TIF1	1	ELAQQIQK	ELAQQIQK	2	ELAQQIQK2	2493.19
G4NA18	G4MPI9;G4NA18	G4NA18_MAGO7	MGG_09766	0	ELASGLSFPVGFK	ELASGLSFPVGFK	2	ELASGLSFPVGFK2	7449.18
G4N2C2	G4N2C2	G4N2C2_MAGO7	MGG_04861	1	ELDELMDAEAYK	ELDELMDAEAYK	2	ELDELMDAEAYK2	4088.79
G4MUF4	G4MUF4	G4MUF4_MAGO7	MGG_01662	1	ELDEVFDTR	ELDEVFDTR	2	ELDEVFDTR2	2970.2
G4NKC0	G4NKC0	G4NKC0_MAGO7	MGG_03087	1	ELDIELMK	ELDIELMK	2	ELDIELMK2	2148.17
G4MZQ6	G4MZQ6	G4MZQ6_MAGO7	MGG_07048	1	ELDSETLK	ELDSETLK	2	ELDSETLK2	2364.63
G4MZQ6	G4MZQ6	G4MZQ6_MAGO7	MGG_07048	1	ELDSETLKK	ELDSETLKK	2	ELDSETLKK2	3761.94
G4MSB1	G4MSB1	G4MSB1_MAGO7	MGG_04435	1	ELDSGEIK	ELDSGEIK	2	ELDSGEIK2	5020.75
G4N5M5	G4N5M5	G4N5M5_MAGO7	MGG_05264	1	ELDWSQPR	ELDWSQPR	2	ELDWSQPR2	3731.59
G4N449	G4N449	G4N449_MAGO7	MGG_05063	1	ELDYFAQALESPK	ELDYFAQALESPK	2	ELDYFAQALESPK2	4088.11
G4MNH8	G4MNH8	G4MNH8_MAGO7	MGG_06958	1	ELEAVANPIMMK	ELEAVANPIMMK	2	ELEAVANPIMMK2	4115.37	12077.5
G4N4K3	G4N4K3	G4N4K3_MAGO7	MGG_05980	1	ELECDPALLK	ELEC(UniMod:4)DPALLK	2	ELEC(UniMod:4)DPALLK2	4042.39
G5EH72	G5EH72	G5EH72_MAGO7	MGCH7_ch7g425	1	ELFTDSGAGTLIR	ELFTDSGAGTLIR	2	ELFTDSGAGTLIR2	5228.81
G4NEU7	G4NEU7	G4NEU7_MAGO7	MGG_00041	1	ELFVALDPDK	ELFVALDPDK	2	ELFVALDPDK2	1029.24
G4MYY3	G4MYY3	G4MYY3_MAGO7	MGG_10957	1	ELGDEAEVK	ELGDEAEVK	2	ELGDEAEVK2	4047.51
G4NDI0	G4NDI0	G4NDI0_MAGO7	MGG_00256	1	ELGKQPDNPSLDLPPVVLGR	ELGKQPDNPSLDLPPVVLGR	3	ELGKQPDNPSLDLPPVVLGR3	6061.46
Q2KEM0	Q2KEM0	Q2KEM0_MAGO7	MGCH7_ch7g1016	1	ELGTSSELASVNMR	ELGTSSELASVNMR	2	ELGTSSELASVNMR2	493.06
G4MYX0	G4MYX0	G4MYX0_MAGO7	MGG_10827	1	ELIAEGSAK	ELIAEGSAK	2	ELIAEGSAK2	50360.9	10217.8
G4MKQ4	G4MKQ4	G4MKQ4_MAGO7	MGG_06650	1	ELIDQVLDK	ELIDQVLDK	2	ELIDQVLDK2	8735.49
G4MN13	G4MN13	G4MN13_MAGO7	MGG_06913	1	ELIDSAAEK	ELIDSAAEK	2	ELIDSAAEK2	2298.2
G4N0M7	G4N0M7	G4N0M7_MAGO7	MGG_07752	1	ELIIGDR	ELIIGDR	2	ELIIGDR2	97675.1	347965
G4MUT9	G4MUT9	G4MUT9_MAGO7	MGG_11167	1	ELLAAFK	ELLAAFK	2	ELLAAFK2	1095.17
G4NDN3	G4NDN3	G4NDN3_MAGO7	MGG_00905	1	ELLAQIPAENLPK	ELLAQIPAENLPK	2	ELLAQIPAENLPK2	3057.66
G4NJ59	G4NJ59	G4NJ59_MAGO7	MGG_02738	1	ELLNAVADKK	ELLNAVADKK	2	ELLNAVADKK2	2474.19
G4MQ02	G4MQ02	G4MQ02_MAGO7	MGG_16472	1	ELLPTNVVPK	ELLPTNVVPK	2	ELLPTNVVPK2	3593.61
G4MRT4	G4MRT4	G4MRT4_MAGO7	MGG_13803	1	ELLVGNAGAK	ELLVGNAGAK	2	ELLVGNAGAK2	1099.08
G4NGT3	G4NGT3	G4NGT3_MAGO7	MGG_04034	1	ELLYYDYQPLAPEVEK	ELLYYDYQPLAPEVEK	3	ELLYYDYQPLAPEVEK3	1606.17
G4N8F1	G4N8F1	G4N8F1_MAGO7	MGG_12868	1	ELNTALGDYQK	ELNTALGDYQK	2	ELNTALGDYQK2	2920
G4N449	G4N449	G4N449_MAGO7	MGG_05063	1	ELPGVTALSSK	ELPGVTALSSK	2	ELPGVTALSSK2	60965.9	9915.93
G4NGQ9	G4NGQ9	G4NGQ9_MAGO7	MGG_04053	1	ELTIENTSVGIVGLVK	ELTIENTSVGIVGLVK	2	ELTIENTSVGIVGLVK2	1067.22
G4ML83	G4ML83	G4ML83_MAGO7	MGG_06720	1	ELTKEEAYIAELDAK	ELTKEEAYIAELDAK	3	ELTKEEAYIAELDAK3	1017.3
G4MP11	G4MP11	G4MP11_MAGO7	MGG_05673	1	ELTSLIQK	ELTSLIQK	2	ELTSLIQK2		6646.94
G4NJB0	G4NJB0	G4NJB0_MAGO7	MGG_02696	1	ELVCDMAVLHGSR	ELVC(UniMod:4)DMAVLHGSR	2	ELVC(UniMod:4)DMAVLHGSR2	2038.41
G4NJB0	G4NJB0	G4NJB0_MAGO7	MGG_02696	1	ELVCDMAVLHGSR	ELVC(UniMod:4)DMAVLHGSR	3	ELVC(UniMod:4)DMAVLHGSR3	14840.7
G4N7N7	G4N7N7	G4N7N7_MAGO7	MGG_03554	1	ELVKEVAGLAPYER	ELVKEVAGLAPYER	3	ELVKEVAGLAPYER3	663.538	25921.6
G4N3L2	G4N3L2	G4N3L2_MAGO7	MGG_04994	1	ELVPGDIVIIEEGHVVPGDAR	ELVPGDIVIIEEGHVVPGDAR	3	ELVPGDIVIIEEGHVVPGDAR3		3286.08
G4NGW1	G4NGW1	G4NGW1_MAGO7	MGG_04012	1	ELVQTEDLSQR	ELVQTEDLSQR	2	ELVQTEDLSQR2	2385.56
G4MLM8	G4MLM8	G4MLM8_MAGO7	MGG_06759	1	ELVSNCSDALDK	ELVSNC(UniMod:4)SDALDK	2	ELVSNC(UniMod:4)SDALDK2	11672	9681.33
G4MLM8	G4MLM8	G4MLM8_MAGO7	MGG_06759	1	ELVSNCSDALDKIR	ELVSNC(UniMod:4)SDALDKIR	3	ELVSNC(UniMod:4)SDALDKIR3	1723.28
G4N4M3	G4N4M3	G4N4M3_MAGO7	MGG_05999	1	ELVSTAQK	ELVSTAQK	2	ELVSTAQK2	3371.06	67362.7
G4NEL0	G4NEL0	G4NEL0_MAGO7	MGG_00771	1	ELYQEGAAIK	ELYQEGAAIK	2	ELYQEGAAIK2	1884.76
G4MR70	G4MR70	G4MR70_MAGO7	MGG_09916	1	ELYVICSSDK	ELYVIC(UniMod:4)SSDK	2	ELYVIC(UniMod:4)SSDK2	2430.26
G4N5B0	G4N5B0	G4N5B0_MAGO7	MGG_05223	1	EMGEAIIAELNK	EMGEAIIAELNK	2	EMGEAIIAELNK2	1677.21	1250.2
G5EHL1	G5EHL1	G5EHL1_MAGO7	MGCH7_ch7g748	1	EMGEQSVTTR	EMGEQSVTTR	2	EMGEQSVTTR2	2153.92
G4MXC0	G4MXC0	G4MXC0_MAGO7	MGG_08260	1	EMGTWPIMGR	EMGTWPIMGR	2	EMGTWPIMGR2	2325.82
G4N712	G4N712	G4N712_MAGO7	MGG_03645	1	EMLTLFSPR	EMLTLFSPR	2	EMLTLFSPR2	2540.59
G4MXS1	G4MXS1	G4MXS1_MAGO7	MGG_08063	1	EMSDACLK	EMSDAC(UniMod:4)LK	2	EMSDAC(UniMod:4)LK2	4761.45
G4MYY2	G4MYY2	G4MYY2_MAGO7	MGG_11412	1	EMVDNVIER	EMVDNVIER	2	EMVDNVIER2	11287.7
G4N517	G4N517	G4N517_MAGO7	MGG_05193	1	EMVELPLR	EMVELPLR	2	EMVELPLR2	3502.43
G4MYL1	G4MYL1	G4MYL1_MAGO7	MGG_01318	1	EMVQSPQFR	EMVQSPQFR	2	EMVQSPQFR2	1227.82
G4ND36	G4ND36	G4ND36_MAGO7	MGG_00987	1	ENDASGIENNVLTPEDIIK	ENDASGIENNVLTPEDIIK	3	ENDASGIENNVLTPEDIIK3	2647.28
A4RK52	A4RK52	MTNB_MAGO7	MDE1	1	ENDLVYIAPSGVQK	ENDLVYIAPSGVQK	2	ENDLVYIAPSGVQK2	1039.7
G4MWG4	G4MWG4	G4MWG4_MAGO7	MGG_08980	1	ENETEEQTR	ENETEEQTR	2	ENETEEQTR2	2645.4
G4N3J5	G4N3J5	G4N3J5_MAGO7	MGG_04978	1	ENEWAEDR	ENEWAEDR	2	ENEWAEDR2	3761.73	2802.69
G4NDL4	G4NDL4	G4NDL4_MAGO7	MGG_00223	1	ENGTPLFSSHMIDLSEEPR	ENGTPLFSSHMIDLSEEPR	3	ENGTPLFSSHMIDLSEEPR3	1353.27
G4N3L2	G4N3L2	G4N3L2_MAGO7	MGG_04994	1	ENQGEEELESEEVK	ENQGEEELESEEVK	2	ENQGEEELESEEVK2	2565.6
G4MUX0	G4MUX0	G4MUX0_MAGO7	MGG_01712	1	ENTEGEYSGIEHVVVDGVVQSIK	ENTEGEYSGIEHVVVDGVVQSIK	3	ENTEGEYSGIEHVVVDGVVQSIK3	3032.49
G4N7C7	G4N7C7	G4N7C7_MAGO7	MGG_03600	1	ENTVYFAK	ENTVYFAK	2	ENTVYFAK2	3236.87
G4NJP2	G4NJP2	G4NJP2_MAGO7	MGG_02597	1	EPFPAVIR	EPFPAVIR	2	EPFPAVIR2	1837.62
G4N7P0	G4N7P0	G4N7P0_MAGO7	MGG_03551	1	EPITITMPDGSIK	EPITITMPDGSIK	2	EPITITMPDGSIK2	2728.93
G4N2J5	G4N2J5	G4N2J5_MAGO7	MGG_07594	1	EPYSAYDHSVGAPR	EPYSAYDHSVGAPR	3	EPYSAYDHSVGAPR3	5145.89
G4N6P6	G4N6P6	G4N6P6_MAGO7	MGG_03699	1	EQAAALIAAGVDGLR	EQAAALIAAGVDGLR	2	EQAAALIAAGVDGLR2	2625.36
G4N6P6	G4N6P6	G4N6P6_MAGO7	MGG_03699	1	EQAAALIAAGVDGLR	EQAAALIAAGVDGLR	3	EQAAALIAAGVDGLR3	625.667
G5EHG3	G5EHG3	G5EHG3_MAGO7	MGCH7_ch7g895	1	EQAAYPLPWLR	EQAAYPLPWLR	2	EQAAYPLPWLR2	1503.86
A4RM69	A4RM69	EIF3A_MAGO7	TIF32	1	EQALLEAEQQR	EQALLEAEQQR	2	EQALLEAEQQR2	1681.17
G4MY89	G4MY89	G4MY89_MAGO7	MGG_08078	1	EQEITSLQHK	EQEITSLQHK	2	EQEITSLQHK2	11798.7
G4MY89	G4MY89	G4MY89_MAGO7	MGG_08078	1	EQEITSLQHK	EQEITSLQHK	3	EQEITSLQHK3	3457.32
G4MPU8	G4MPU8	G4MPU8_MAGO7	MGG_09235	1	EQLAAYER	EQLAAYER	2	EQLAAYER2	1226.25
G4MPE3	G4MPE3	G4MPE3_MAGO7	MGG_09195	1	EQLTLEPYER	EQLTLEPYER	2	EQLTLEPYER2	7215.71	6359.47
G4MXY6	G4MXY6	G4MXY6_MAGO7	MGG_10868	1	EQLVDAAGNPHPILAK	EQLVDAAGNPHPILAK	3	EQLVDAAGNPHPILAK3	1585
G4MY59	Kin1;G4MY59	G4MY59_MAGO7	MGG_01279	1	EQPERLDK	EQPERLDK	2	EQPERLDK2	43311.4
G4MV32	G4MV32	G4MV32_MAGO7	MGG_08835	1	EQTLLEAAVNGLK	EQTLLEAAVNGLK	2	EQTLLEAAVNGLK2	3570.08
G4N517	G4N517	G4N517_MAGO7	MGG_05193	1	EQVQYPVDHPEK	EQVQYPVDHPEK	3	EQVQYPVDHPEK3	6412.08
G4MY59	Kin1;G4MY59	G4MY59_MAGO7	MGG_01279	1	ERADLSK	ERADLSK	2	ERADLSK2	30849.4
G4MTW7	G4MTW7	G4MTW7_MAGO7	MGG_01589	1	ERAQEDYAIR	ERAQEDYAIR	2	ERAQEDYAIR2	2068.23
G4MTW7	G4MTW7	G4MTW7_MAGO7	MGG_01589	1	ERAQEDYAIR	ERAQEDYAIR	3	ERAQEDYAIR3	593.42
G4MX54	G4MX54	G4MX54_MAGO7	MGG_08008	1	ERDVELIVLAR	ERDVELIVLAR	3	ERDVELIVLAR3	1172.5
G4MVB4	G4MVB4	G4MVB4_MAGO7	MGG_01746	1	ERGPPADGIASK	ERGPPADGIASK	2	ERGPPADGIASK2	1408.29
G4MVB4	G4MVB4	G4MVB4_MAGO7	MGG_01746	1	ERGPPADGIASK	ERGPPADGIASK	3	ERGPPADGIASK3	2471.02
G4MZS0	G4MZS0	G4MZS0_MAGO7	MGG_15072	1	ERNPPIEEVIK	ERNPPIEEVIK	3	ERNPPIEEVIK3	1677.83
G4MY59	Kin1;G4MY59	G4MY59_MAGO7	MGG_01279	1	ESAAAGLLR	ESAAAGLLR	2	ESAAAGLLR2	47195.1
G4MY59	Kin1;G4MY59	G4MY59_MAGO7	MGG_01279	1	ESAAAGLLRR	ESAAAGLLRR	2	ESAAAGLLRR2	9797.88
G4MND5	G4MND5	G4MND5_MAGO7	MGG_11794	1	ESDFVTLHVPATPETK	ESDFVTLHVPATPETK	3	ESDFVTLHVPATPETK3	10000.5
G4MVL8	G4MVL8	G4MVL8_MAGO7	MGG_08905	1	ESDKTVEVVTR	ESDKTVEVVTR	2	ESDKTVEVVTR2	1496.64
G4MVL8	G4MVL8	G4MVL8_MAGO7	MGG_08905	1	ESDKTVEVVTR	ESDKTVEVVTR	3	ESDKTVEVVTR3	10303.8
G4N7C7	G4N7C7	G4N7C7_MAGO7	MGG_03600	1	ESEEVEK	ESEEVEK	2	ESEEVEK2	3956.41
A4RC73	A4RC73	A4RC73_MAGO7	MGG_02671	1	ESFQRPVVVDWNNGR	ESFQRPVVVDWNNGR	3	ESFQRPVVVDWNNGR3	4058.18
G4N7B1	G4N7B1	G4N7B1_MAGO7	MGG_06427	1	ESGCIQR	ESGC(UniMod:4)IQR	2	ESGC(UniMod:4)IQR2	3903.01
G4MSB1	G4MSB1	G4MSB1_MAGO7	MGG_04435	1	ESGFPVEDISAITK	ESGFPVEDISAITK	2	ESGFPVEDISAITK2	5086.65
G4NF57	G4NF57	G4NF57_MAGO7	MGG_04191	1	ESGLDLSGDR	ESGLDLSGDR	2	ESGLDLSGDR2	36017.9	13653.2
A4R5S9	A4R5S9	KATG1_MAGO7	katG1	1	ESGVIDGSESK	ESGVIDGSESK	2	ESGVIDGSESK2	2447.96
G4NCJ7	G4NCJ7	G4NCJ7_MAGO7	MGG_01061	1	ESGVTEQSPMR	ESGVTEQSPMR	2	ESGVTEQSPMR2	2095.24
G4MXK8	G4MXK8	G4MXK8_MAGO7	MGG_11256	1	ESIVEDWDVAQK	ESIVEDWDVAQK	2	ESIVEDWDVAQK2	3376.2
G4N4R7	G4N4R7	G4N4R7_MAGO7	MGG_05155	1	ESLVDGIK	ESLVDGIK	2	ESLVDGIK2	26015.9
G4N4R7	G4N4R7	G4N4R7_MAGO7	MGG_05155	1	ESLVDGIKR	ESLVDGIKR	2	ESLVDGIKR2	10083
G4NCG1	G4NCG1	G4NCG1_MAGO7	MGG_01092	1	ESNDAEQPAAK	ESNDAEQPAAK	2	ESNDAEQPAAK2	1936.5
G5EHQ5	G5EHQ5	G5EHQ5_MAGO7	MGCH7_ch7g833	1	ESNNPGVQMFEK	ESNNPGVQMFEK	2	ESNNPGVQMFEK2	1756.93
G5EHX7	G5EHX7	G5EHX7_MAGO7	MGCH7_ch7g494	1	ESNVFVIGTEKPWISLPK	ESNVFVIGTEKPWISLPK	3	ESNVFVIGTEKPWISLPK3	14621.4	13629
G4NES1	G4NES1	G4NES1_MAGO7	MGG_00063	1	ESPWAGLQELTQK	ESPWAGLQELTQK	2	ESPWAGLQELTQK2	7924.68	69711.2
G4N778	G4N778	G4N778_MAGO7	MGG_06459	1	ESQPEIIDSLER	ESQPEIIDSLER	2	ESQPEIIDSLER2	6192.04
G4N6Y1	G4N6Y1	G4N6Y1_MAGO7	MGG_06496	1	ESQVSDVIDVPVEK	ESQVSDVIDVPVEK	2	ESQVSDVIDVPVEK2	999.654
G4N9V9	G4N9V9	G4N9V9_MAGO7	MGG_03244	1	ESSSYSVLPR	ESSSYSVLPR	2	ESSSYSVLPR2	1651.12
G4N2G1	G4MY63;G4N2G1;G4N4X6	G4N2G1_MAGO7	MGG_07928	0	ESTLHLVLR	ESTLHLVLR	2	ESTLHLVLR2		6384.46
G4NJH2	G4NJH2	G4NJH2_MAGO7	MGG_02653	1	ESVDILGSR	ESVDILGSR	2	ESVDILGSR2	3315.5	4981.39
G4MSU6	G4MSU6	G4MSU6_MAGO7	MGG_04584	1	ETALSEPLVDTVDIK	ETALSEPLVDTVDIK	2	ETALSEPLVDTVDIK2	1408.59
G4MXS1	G4MXS1	G4MXS1_MAGO7	MGG_08063	1	ETDGVMVAR	ETDGVMVAR	2	ETDGVMVAR2	8024.06
G4N9X2	G4N9X2	G4N9X2_MAGO7	MGG_12749	1	ETDYLVIGGGSGGLASAR	ETDYLVIGGGSGGLASAR	2	ETDYLVIGGGSGGLASAR2	2125.16
G4N9X2	G4N9X2	G4N9X2_MAGO7	MGG_12749	1	ETDYLVIGGGSGGLASAR	ETDYLVIGGGSGGLASAR	3	ETDYLVIGGGSGGLASAR3	851.776
G4N3R7	G4N3R7	G4N3R7_MAGO7	MGG_16711	1	ETEEDLTLR	ETEEDLTLR	2	ETEEDLTLR2	2704.42
G4N9Y2	G4N9Y2	G4N9Y2_MAGO7	MGG_03226	1	ETELLGGQLK	ETELLGGQLK	2	ETELLGGQLK2	2284.25
G4MXJ0	G4MXJ0	G4MXJ0_MAGO7	MGG_11259	1	ETEVPKIEEPAEAK	ETEVPKIEEPAEAK	2	ETEVPKIEEPAEAK2	3870.68
G4MXJ0	G4MXJ0	G4MXJ0_MAGO7	MGG_11259	1	ETEVPKIEEPAEAK	ETEVPKIEEPAEAK	3	ETEVPKIEEPAEAK3	9057.22
G4NJB0	G4NJB0	G4NJB0_MAGO7	MGG_02696	1	ETIEISESR	ETIEISESR	2	ETIEISESR2	3182.71
G4N6W6	G4N6W6	G4N6W6_MAGO7	MGG_06510	1	ETLDTLLVGK	ETLDTLLVGK	2	ETLDTLLVGK2	3326.85	7992.9
G4N931	G4N931	G4N931_MAGO7	MGG_10061	1	ETPVFLR	ETPVFLR	2	ETPVFLR2	8214.63
G4MUS7	G4MUS7	G4MUS7_MAGO7	MGG_01676	1	ETQPEEDPSVLAR	ETQPEEDPSVLAR	2	ETQPEEDPSVLAR2	3362.97
G4MY59	Kin1;G4MY59	G4MY59_MAGO7	MGG_01279	1	ETQQTPKDPEK	ETQQTPKDPEK	2	ETQQTPKDPEK2	19806.6
G4MY59	Kin1;G4MY59	G4MY59_MAGO7	MGG_01279	1	ETQQTPKDPEK	ETQQTPKDPEK	3	ETQQTPKDPEK3	57756.2
G4MU97	G4MU97	G4MU97_MAGO7	MGG_10148	1	ETSAWVAPIEDSPKPPPR	ETSAWVAPIEDSPKPPPR	3	ETSAWVAPIEDSPKPPPR3	7393.26
G4N716	G4N716	G4N716_MAGO7	MGG_03641	1	ETSNFLK	ETSNFLK	2	ETSNFLK2		14431.5
G4MTK2	G4MTK2	G4MTK2_MAGO7	MGG_15868	1	ETTGSVEVFK	ETTGSVEVFK	2	ETTGSVEVFK2	2950.33
G5EHQ2	G5EHQ2	G5EHQ2_MAGO7	MGCH7_ch7g132	1	ETWGYLCR	ETWGYLC(UniMod:4)R	2	ETWGYLC(UniMod:4)R2	1940.73
P0CT13	P0CT13	H2B_MAGO7	HTB1	1	ETYSSYIYK	ETYSSYIYK	2	ETYSSYIYK2	951.502	7979.4
G4N0M7	G4N0M7	G4N0M7_MAGO7	MGG_07752	1	EVAAFAQFGSDLDAATK	EVAAFAQFGSDLDAATK	2	EVAAFAQFGSDLDAATK2	6247.07	13145.5
G4MKA5	G4MKA5	G4MKA5_MAGO7	MGG_02503	1	EVAEAYLGK	EVAEAYLGK	2	EVAEAYLGK2	1564.28
G4N7N7	G4N7N7	G4N7N7_MAGO7	MGG_03554	1	EVAGLAPYER	EVAGLAPYER	2	EVAGLAPYER2	23324.8	101317
G4ND36	G4ND36	G4ND36_MAGO7	MGG_00987	1	EVAPAPAVGEESK	EVAPAPAVGEESK	2	EVAPAPAVGEESK2	5479.11
G4ND36	G4ND36	G4ND36_MAGO7	MGG_00987	1	EVAPAPAVGEESKK	EVAPAPAVGEESKK	3	EVAPAPAVGEESKK3	3042.28
G4N517	G4N517	G4N517_MAGO7	MGG_05193	1	EVAVVEVPNVR	EVAVVEVPNVR	2	EVAVVEVPNVR2	1747.38
G4MY97	G4MY97	G4MY97_MAGO7	MGG_08084	1	EVCSLDPSEER	EVC(UniMod:4)SLDPSEER	2	EVC(UniMod:4)SLDPSEER2	3064.73
G4N517	G4N517	G4N517_MAGO7	MGG_05193	1	EVDIGIPDPTGR	EVDIGIPDPTGR	2	EVDIGIPDPTGR2	3346.91
G4NEL0	G4NEL0	G4NEL0_MAGO7	MGG_00771	1	EVDPIMLSVFGHR	EVDPIMLSVFGHR	3	EVDPIMLSVFGHR3	941.88
G4MU02	G4MU02	G4MU02_MAGO7	MGG_07200	1	EVEAPEVVPGDILQVEEGTIIPADGR	EVEAPEVVPGDILQVEEGTIIPADGR	3	EVEAPEVVPGDILQVEEGTIIPADGR3	1440.55
G4NB83	G4NB83	G4NB83_MAGO7	MGG_00604	1	EVEDQMR	EVEDQMR	2	EVEDQMR2	6675.86
G4NJH2	G4NJH2	G4NJH2_MAGO7	MGG_02653	1	EVEDTETDWPNR	EVEDTETDWPNR	2	EVEDTETDWPNR2	1193.82
G4MS82	G4MS82	G4MS82_MAGO7	MGG_04503	1	EVEYEVVR	EVEYEVVR	2	EVEYEVVR2	6641.39
G4MVB4	G4MVB4	G4MVB4_MAGO7	MGG_01746	1	EVFAAYEPVSAK	EVFAAYEPVSAK	2	EVFAAYEPVSAK2	3324.26
G4MTL4	G4MTL4	G4MTL4_MAGO7	MGG_07176	1	EVFEHATR	EVFEHATR	2	EVFEHATR2	3913.91
G4N4U7	G4N4U7	G4N4U7_MAGO7	MGG_16739	1	EVFIVVTK	EVFIVVTK	2	EVFIVVTK2	7418.67	5951.58
G4N0N1	G4N0N1	G4N0N1_MAGO7	MGG_07756	1	EVFYEMNGEVR	EVFYEMNGEVR	2	EVFYEMNGEVR2	761.434
G4NES1	G4NES1	G4NES1_MAGO7	MGG_00063	1	EVIVWGDCVK	EVIVWGDC(UniMod:4)VK	2	EVIVWGDC(UniMod:4)VK2	4174.42	90888.4
G4MYR5	G4MYR5	G4MYR5_MAGO7	MGG_08139	1	EVLDIAAAAIHPGITTDEIDK	EVLDIAAAAIHPGITTDEIDK	3	EVLDIAAAAIHPGITTDEIDK3	3898.96
G4N7B3	G4N7B3	G4N7B3_MAGO7	ALA1	1	EVLGDDINQK	EVLGDDINQK	2	EVLGDDINQK2	981.072
G4MXS1	G4MXS1	G4MXS1_MAGO7	MGG_08063	1	EVLGQDGAHIQIIAK	EVLGQDGAHIQIIAK	3	EVLGQDGAHIQIIAK3	8811.23
G4MLM8	G4MLM8	G4MLM8_MAGO7	MGG_06759	1	EVPDEEAETK	EVPDEEAETK	2	EVPDEEAETK2	17147
G4MUF4	G4MUF4	G4MUF4_MAGO7	MGG_01662	1	EVPFTEEELR	EVPFTEEELR	2	EVPFTEEELR2	10654.2
G4NJT2	G4NJT2	G4NJT2_MAGO7	MGG_10327	1	EVPVEVTGR	EVPVEVTGR	2	EVPVEVTGR2	7598.36
G5EHT3	G5EHT3	G5EHT3_MAGO7	MGCH7_ch7g434	1	EVQTTPLEFAK	EVQTTPLEFAK	2	EVQTTPLEFAK2	1051.14
G4NDD5	G4NDD5	G4NDD5_MAGO7	MGG_00942	1	EVSIPMGEDGQGGK	EVSIPMGEDGQGGK	2	EVSIPMGEDGQGGK2	4206.94
G4NDD5	G4NDD5	G4NDD5_MAGO7	MGG_00942	1	EVSIPMGEDGQGGKYTLK	EVSIPMGEDGQGGKYTLK	3	EVSIPMGEDGQGGKYTLK3	3280.86
G4MXJ0	G4MXJ0	G4MXJ0_MAGO7	MGG_11259	1	EVTPIEEGYLESK	EVTPIEEGYLESK	2	EVTPIEEGYLESK2	38040.7	17774.5
A4QQN1	A4QQN1	M2DH_MAGO7	MGCH7_ch7g1113	1	EVTQAMEDIAR	EVTQAMEDIAR	2	EVTQAMEDIAR2	6830.03
G4N7X7	G4N7X7	G4N7X7_MAGO7	MGG_03521	1	EVYDFLASACAK	EVYDFLASAC(UniMod:4)AK	2	EVYDFLASAC(UniMod:4)AK2	3588.12
G4MW52	G4MW52	G4MW52_MAGO7	MGG_15774	1	EVYSDLYGER	EVYSDLYGER	2	EVYSDLYGER2	5418.49
G4N5S2	G4N5S2	G4N5S2_MAGO7	MGG_05307	1	EWAAAKPLVK	EWAAAKPLVK	2	EWAAAKPLVK2	4960.01
G4MRI0	G4MRI0	G4MRI0_MAGO7	MGG_02432	1	EWIEDAVK	EWIEDAVK	2	EWIEDAVK2	1665.67
G4NC88	G4NC88	G4NC88_MAGO7	MGG_01113	1	EWLHLPAEIVPATHIK	EWLHLPAEIVPATHIK	3	EWLHLPAEIVPATHIK3	3415.7	10135.2
A4R962	A4R962	CLU_MAGO7	CLU1	1	EWVSSEVAK	EWVSSEVAK	2	EWVSSEVAK2	1729.27
G4N5R0	G4N5R0	G4N5R0_MAGO7	MGG_05296	1	EYAQISKPK	EYAQISKPK	2	EYAQISKPK2	858.29
G4N6X3	G4N6X3	G4N6X3_MAGO7	MGG_06503	1	EYDGIFEGLK	EYDGIFEGLK	2	EYDGIFEGLK2	2256.24
G4NKC0	G4NKC0	G4NKC0_MAGO7	MGG_03087	1	EYDNILAEESR	EYDNILAEESR	2	EYDNILAEESR2	6850.36
G4MLM8	G4MLM8	G4MLM8_MAGO7	MGG_06759	1	EYEDLAK	EYEDLAK	2	EYEDLAK2	11079
G4MRZ6	G4MRZ6	G4MRZ6_MAGO7	MGG_02481	1	EYEPLFPEEEK	EYEPLFPEEEK	2	EYEPLFPEEEK2	2920.16
G4MKS1	G4MKS1	G4MKS1_MAGO7	MGG_06668	1	EYFGQSVGPVK	EYFGQSVGPVK	2	EYFGQSVGPVK2	3191.99
G4N0E2	G4N0E2	G4N0E2_MAGO7	MGG_06197	1	EYLPNMSAGFNHPK	EYLPNMSAGFNHPK	2	EYLPNMSAGFNHPK2	3541.91
G4N0E2	G4N0E2	G4N0E2_MAGO7	MGG_06197	1	EYLPNMSAGFNHPK	EYLPNMSAGFNHPK	3	EYLPNMSAGFNHPK3	7064.22
G4MNF0	G4MNF0	G4MNF0_MAGO7	MGG_06936	1	EYPHYDGK	EYPHYDGK	2	EYPHYDGK2	4235.16
G4N8F5	G4N8F5	G4N8F5_MAGO7	MGG_06270	1	EYPVHEIAK	EYPVHEIAK	2	EYPVHEIAK2	7786.34
G4MPT3	G4MPT3	G4MPT3_MAGO7	MGG_16248	1	EYQIVDFFLPK	EYQIVDFFLPK	2	EYQIVDFFLPK2	1811.96	3273.81
G4MPT7	G4MPT7	G4MPT7_MAGO7	MGG_09226	1	EYSDIAAGEKPDPFGR	EYSDIAAGEKPDPFGR	3	EYSDIAAGEKPDPFGR3	3775.86
G4NE17	G4NE17	G4NE17_MAGO7	MGG_00843	1	EYTNWLK	EYTNWLK	2	EYTNWLK2	6079.95	3610.5
G4N1Q3	G4N1Q3	G4N1Q3_MAGO7	MGG_07518	1	EYVCVIR	EYVC(UniMod:4)VIR	2	EYVC(UniMod:4)VIR2	2249.2	45047.5
G5EI15	G5EI15	G5EI15_MAGO7	MGCH7_ch7g347	1	FAADADTLK	FAADADTLK	2	FAADADTLK2	44307.4
G5EI15	G5EI15	G5EI15_MAGO7	MGCH7_ch7g347	1	FAADADTLKGILK	FAADADTLKGILK	2	FAADADTLKGILK2	1570.42
G5EI15	G5EI15	G5EI15_MAGO7	MGCH7_ch7g347	1	FAADADTLKGILK	FAADADTLKGILK	3	FAADADTLKGILK3	13047
G4NJF8	G4NJF8	G4NJF8_MAGO7	MGG_18003	1	FAAFKPATYDVSR	FAAFKPATYDVSR	3	FAAFKPATYDVSR3	1513.79
G5EHG3	G5EHG3	G5EHG3_MAGO7	MGCH7_ch7g895	1	FADALISIR	FADALISIR	2	FADALISIR2	841.512
G4MY14	G4MY14	G4MY14_MAGO7	MGG_10447	1	FADENFQIK	FADENFQIK	2	FADENFQIK2	76577.1	34230.4
A4QQN1	A4QQN1	M2DH_MAGO7	MGCH7_ch7g1113	1	FADGRPPFDLVGVQVVK	FADGRPPFDLVGVQVVK	3	FADGRPPFDLVGVQVVK3	6138.34
G4MU05	G4MU05	G4MU05_MAGO7	MGG_07202	1	FAELLPEK	FAELLPEK	2	FAELLPEK2	63379.5	7715.71
G4MU05	G4MU05	G4MU05_MAGO7	MGG_07202	1	FAELLPEKIEEIK	FAELLPEKIEEIK	2	FAELLPEKIEEIK2	4121.14
G4MU05	G4MU05	G4MU05_MAGO7	MGG_07202	1	FAELLPEKIEEIK	FAELLPEKIEEIK	3	FAELLPEKIEEIK3	26081.1	7680.76
G4MKQ2	G4MKQ2	G4MKQ2_MAGO7	MGG_06648	1	FAESPAAK	FAESPAAK	2	FAESPAAK2	2576.11
G4NES1	G4NES1	G4NES1_MAGO7	MGG_00063	1	FAIEGTSSICR	FAIEGTSSIC(UniMod:4)R	2	FAIEGTSSIC(UniMod:4)R2		21398.9
G4N517	G4N517	G4N517_MAGO7	MGG_05193	1	FALGVSNPSALR	FALGVSNPSALR	2	FALGVSNPSALR2	2499.38
G4NKL2	G4NKL2	G4NKL2_MAGO7	MGG_03051	1	FANRPPPPAEAVK	FANRPPPPAEAVK	3	FANRPPPPAEAVK3	28758.9
G4N530	G4N530	G4N530_MAGO7	MGG_05203	1	FANSENANSFK	FANSENANSFK	2	FANSENANSFK2	1303.54
A4R5S9	A4R5S9	KATG1_MAGO7	katG1	1	FAPLNSWPDNVSLDK	FAPLNSWPDNVSLDK	2	FAPLNSWPDNVSLDK2	1754.31	2829.37
G4ML75	G4ML75	G4ML75_MAGO7	MGG_06712	1	FASLGDKIPK	FASLGDKIPK	2	FASLGDKIPK2	1040.39
G4N3F2	G4N3F2	G4N3F2_MAGO7	MGG_07697	1	FASPGRSEVFK	FASPGRSEVFK	3	FASPGRSEVFK3	2703.68
G4MYA0	G4MYA0	G4MYA0_MAGO7	MGG_08087	1	FASVMDE	FASVMDE	1	FASVMDE1	662.556
A4QVI3	A4QVI3	DENR_MAGO7	TMA22	1	FATGSSVTK	FATGSSVTK	2	FATGSSVTK2	1407.83
G4MY43	G4MY43	G4MY43_MAGO7	MGG_01268	1	FCGTVTSAR	FC(UniMod:4)GTVTSAR	2	FC(UniMod:4)GTVTSAR2	7642.11	29097.9
G4MWD5	G4MWD5	G4MWD5_MAGO7	MGG_08359	1	FDDISDCHLR	FDDISDC(UniMod:4)HLR	2	FDDISDC(UniMod:4)HLR2	1679.08
G4MWD5	G4MWD5	G4MWD5_MAGO7	MGG_08359	1	FDDISDCHLR	FDDISDC(UniMod:4)HLR	3	FDDISDC(UniMod:4)HLR3	1867.99
G4NAY4	G4NAY4	SSB1_MAGO7	SSB1	1	FDDPTVK	FDDPTVK	2	FDDPTVK2	4190.4	2187.58
G5EH72	G5EH72	G5EH72_MAGO7	MGCH7_ch7g425	1	FDDSWTYGLPELVSR	FDDSWTYGLPELVSR	2	FDDSWTYGLPELVSR2	1216.54
G4N1P5	G4N1P5	G4N1P5_MAGO7	MGG_07511	1	FDEEPAR	FDEEPAR	2	FDEEPAR2	1764.75
G5EI15	G5EI15	G5EI15_MAGO7	MGCH7_ch7g347	1	FDFNEDQMAVEK	FDFNEDQMAVEK	2	FDFNEDQMAVEK2	16020.1
G4MSY8	G4MSY8	G4MSY8_MAGO7	MGG_01490	1	FDIGDEDENPYVHSK	FDIGDEDENPYVHSK	3	FDIGDEDENPYVHSK3	5450.51
D4NXE7	D4NXE7	RS3A_MAGO7	RPS1	1	FDLGGLLALHGESTTDEQGQK	FDLGGLLALHGESTTDEQGQK	3	FDLGGLLALHGESTTDEQGQK3	6576.23	12953.5
G4N7G1	G4N7G1	G4N7G1_MAGO7	MGG_13526	1	FDNAETAETSIAK	FDNAETAETSIAK	2	FDNAETAETSIAK2	2165.51
G4N4R7	G4N4R7	G4N4R7_MAGO7	MGG_05155	1	FDNLYGCR	FDNLYGC(UniMod:4)R	2	FDNLYGC(UniMod:4)R2	2707.61
G4N4U1	G4N4U1	G4N4U1_MAGO7	MGG_12925	1	FDPAVNWGELAR	FDPAVNWGELAR	2	FDPAVNWGELAR2	842.499	5724.47
A4R5S9	A4R5S9	KATG1_MAGO7	katG1	1	FDPEYEK	FDPEYEK	2	FDPEYEK2	13119.7
G4MT27	G4MT27	G4MT27_MAGO7	MGG_01519	1	FDPSVLPESNDPNEIRK	FDPSVLPESNDPNEIRK	3	FDPSVLPESNDPNEIRK3	1041.67
G4MU17	G4MU17	G4MU17_MAGO7	MGG_07212	1	FDSAISNAK	FDSAISNAK	2	FDSAISNAK2	11985.7
G5EHX7	G5EHX7	G5EHX7_MAGO7	MGCH7_ch7g494	1	FDTGALAMVTAGNNMGR	FDTGALAMVTAGNNMGR	2	FDTGALAMVTAGNNMGR2	3758.1	7364.53
G4MPX2	G4MPX2	G4MPX2_MAGO7	MGG_05753	1	FDVEEIEK	FDVEEIEK	2	FDVEEIEK2	6341.35
G4MNH8	G4MNH8	G4MNH8_MAGO7	MGG_06958	1	FEELCQDLFR	FEELC(UniMod:4)QDLFR	2	FEELC(UniMod:4)QDLFR2	7229.28	7842.93
G4MNH8	G4MNH8;G4MKA5	G4MNH8_MAGO7	MGG_06958	0	FELTGIPPAPR	FELTGIPPAPR	2	FELTGIPPAPR2	11090
G4NAR5	G4NAR5	G4NAR5_MAGO7	MGG_03165	1	FENLGAK	FENLGAK	2	FENLGAK2	2029.15
G4NAI2	G4NAI2	G4NAI2_MAGO7	MGG_17278	1	FEPDIAESFDYDK	FEPDIAESFDYDK	2	FEPDIAESFDYDK2	885.143
G4N4J5	G4N4J5	LIDS_MAGO7	MGG_13239	1	FESSFPNEPEKR	FESSFPNEPEKR	3	FESSFPNEPEKR3	2726.22
G4MY64	G4MY64	G4MY64_MAGO7	MGG_01284	1	FETEIISETVAK	FETEIISETVAK	2	FETEIISETVAK2	2427.43
G4MYA0	G4MYA0	G4MYA0_MAGO7	MGG_08087	1	FEVPTDGEEVICK	FEVPTDGEEVIC(UniMod:4)K	2	FEVPTDGEEVIC(UniMod:4)K2	2719.59
G4MS82	G4MS82	G4MS82_MAGO7	MGG_04503	1	FFAAGDDVK	FFAAGDDVK	2	FFAAGDDVK2	1072.98
G4N9W9	G4N9W9	G4N9W9_MAGO7	MGG_03236	1	FFDLSKEDDVR	FFDLSKEDDVR	3	FFDLSKEDDVR3	2922.93
G4NAD9	G4NAD9	G4NAD9_MAGO7	MGG_03186	1	FFTTPMEWNGR	FFTTPMEWNGR	2	FFTTPMEWNGR2	6451.01
G4MXJ0	G4MXJ0	G4MXJ0_MAGO7	MGG_11259	1	FFWFGTDAVEPK	FFWFGTDAVEPK	2	FFWFGTDAVEPK2	2904.51	6250.95
G4MUC5	G4MUC5	G4MUC5_MAGO7	MGG_01631	1	FGDAPLIK	FGDAPLIK	2	FGDAPLIK2	1060.39
G4MT51	G4MT51	G4MT51_MAGO7	MGG_07130	1	FGESADGEESIMSR	FGESADGEESIMSR	2	FGESADGEESIMSR2	1334.25
G4MNV7	G4MNV7	G4MNV7_MAGO7	MGG_16230	1	FGFDDNAEFR	FGFDDNAEFR	2	FGFDDNAEFR2	4809.22
G4ML82	G4ML82	G4ML82_MAGO7	MGG_06719	1	FGGALDGAAEEFTK	FGGALDGAAEEFTK	2	FGGALDGAAEEFTK2	5106.97
G4N954	G4N954	G4N954_MAGO7	MGG_03335	1	FGGIAGDSEKGPTR	FGGIAGDSEKGPTR	3	FGGIAGDSEKGPTR3	1940.06
G4MUJ8	G4MUJ8	G4MUJ8_MAGO7	MGG_07273	1	FGHCITADSGNSVGEISGHSK	FGHC(UniMod:4)ITADSGNSVGEISGHSK	3	FGHC(UniMod:4)ITADSGNSVGEISGHSK3	811.648
G4MYT4	G4MYT4	G4MYT4_MAGO7	MGG_12300	1	FGISVLQSEPVQK	FGISVLQSEPVQK	2	FGISVLQSEPVQK2	2532.8
G4NCH2	G4NCH2	G4NCH2_MAGO7	MGG_01084	1	FGIVEGLMTTVHSYTATQK	FGIVEGLMTTVHSYTATQK	3	FGIVEGLMTTVHSYTATQK3	6373.76	8670.27
G4MQ78	G4MQ78	G4MQ78_MAGO7	MGG_09253	1	FGLLQTEK	FGLLQTEK	2	FGLLQTEK2	2328.5	51176.5
G4N517	G4N517	G4N517_MAGO7	MGG_05193	1	FGLSPSR	FGLSPSR	2	FGLSPSR2	2487.45
G4MKY7	G4MKY7	G4MKY7_MAGO7	MGG_05383	1	FGNQFTWELAR	FGNQFTWELAR	2	FGNQFTWELAR2	1715.99
G4N3R7	G4N3R7	G4N3R7_MAGO7	MGG_16711	1	FGPELLEPIGK	FGPELLEPIGK	2	FGPELLEPIGK2	1990.5
G4N1Q3	G4N1Q3	G4N1Q3_MAGO7	MGG_07518	1	FGRPNEATPSR	FGRPNEATPSR	3	FGRPNEATPSR3	6682.25	40708.1
G4NGQ3	G4NGQ3	G4NGQ3_MAGO7	MGG_04059	1	FGTIPPESEWK	FGTIPPESEWK	2	FGTIPPESEWK2	1943
G4N931	G4N931	G4N931_MAGO7	MGG_10061	1	FGVNAPADGVK	FGVNAPADGVK	2	FGVNAPADGVK2	2532.94
G4N6P6	G4N6P6	G4N6P6_MAGO7	MGG_03699	1	FGVPCIADGGIQNVGHIVK	FGVPC(UniMod:4)IADGGIQNVGHIVK	3	FGVPC(UniMod:4)IADGGIQNVGHIVK3	2596.71
G5EHG3	G5EHG3	G5EHG3_MAGO7	MGCH7_ch7g895	1	FGVPLGGGGPHAAFFAVSEK	FGVPLGGGGPHAAFFAVSEK	3	FGVPLGGGGPHAAFFAVSEK3	2535.56
G4MYU8	G4MYU8	G4MYU8_MAGO7	MGG_08164	1	FGVQGFPTLK	FGVQGFPTLK	2	FGVQGFPTLK2	1598.47
A0A151V4L3	A0A151V4L3	A0A151V4L3_MAGO7	MGG_10265	1	FHFKDNDWIADK	FHFKDNDWIADK	3	FHFKDNDWIADK3	6064.75
G4N449	G4N449	G4N449_MAGO7	MGG_05063	1	FHIEEEGSAK	FHIEEEGSAK	2	FHIEEEGSAK2	16750
G4N449	G4N449	G4N449_MAGO7	MGG_05063	1	FHIEEEGSAK	FHIEEEGSAK	3	FHIEEEGSAK3	7478.28
G4N449	G4N449	G4N449_MAGO7	MGG_05063	1	FHIEEEGSAKDK	FHIEEEGSAKDK	3	FHIEEEGSAKDK3	3037.68
G4NGQ3	G4NGQ3	G4NGQ3_MAGO7	MGG_04059	1	FIEDFAKA	FIEDFAKA	2	FIEDFAKA2	4384.48
G4ML75	G4ML75	G4ML75_MAGO7	MGG_06712	1	FIEEEIENNVK	FIEEEIENNVK	2	FIEEEIENNVK2	5123.08
G4MS82	G4MS82	G4MS82_MAGO7	MGG_04503	1	FIEGAAEIDVDGVAHQGK	FIEGAAEIDVDGVAHQGK	3	FIEGAAEIDVDGVAHQGK3	3201.41
G4N036	G4N036	G4N036_MAGO7	MGG_05316	1	FIGTALIDK	FIGTALIDK	2	FIGTALIDK2	12959.5	110569
G4NIW9	G4NIW9	G4NIW9_MAGO7	MGG_02811	1	FILPHAPTIPVTCNMGMR	FILPHAPTIPVTC(UniMod:4)NMGMR	3	FILPHAPTIPVTC(UniMod:4)NMGMR3	2004.19
G4MTH9	G4MTH9	G4MTH9_MAGO7	MGG_01562	1	FINLPEPPQSK	FINLPEPPQSK	2	FINLPEPPQSK2	850.892
G4NCF7	G4NCF7	G4NCF7_MAGO7	MGG_01096	1	FINVASGGAVR	FINVASGGAVR	2	FINVASGGAVR2	4234.06	100116
G4NF57	G4NF57	G4NF57_MAGO7	MGG_04191	1	FKDAEVQR	FKDAEVQR	2	FKDAEVQR2	3084.59
G4MUJ2	G4MUJ2	G4MUJ2_MAGO7	MGG_07268	1	FKDIFEQLYQSTYK	FKDIFEQLYQSTYK	3	FKDIFEQLYQSTYK3	935.193
G4MNH8	G4MNH8	G4MNH8_MAGO7	MGG_06958	1	FKEEDEAEAAR	FKEEDEAEAAR	2	FKEEDEAEAAR2	6763.64
G4MNH8	G4MNH8	G4MNH8_MAGO7	MGG_06958	1	FKEEDEAEAAR	FKEEDEAEAAR	3	FKEEDEAEAAR3	15357.1	5262.86
G4MP11	G4MP11	G4MP11_MAGO7	MGG_05673	1	FKFPADSVSLYAAK	FKFPADSVSLYAAK	3	FKFPADSVSLYAAK3	4102.04
G4NCH2	G4NCH2	G4NCH2_MAGO7	MGG_01084	1	FKGTVEVSGSDLVVNGK	FKGTVEVSGSDLVVNGK	3	FKGTVEVSGSDLVVNGK3	3278.3	12058.1
G4MQA2	G4MQA2	G4MQA2_MAGO7	MGG_09272	1	FLAVIGDDAGSNPR	FLAVIGDDAGSNPR	2	FLAVIGDDAGSNPR2	1617.45
G4MUW4	G4MUW4	G4MUW4_MAGO7	MGG_01706	1	FLDDNSGKGK	FLDDNSGKGK	2	FLDDNSGKGK2	3290.62
G4MU70	G4MU70	G4MU70_MAGO7	MGG_04829	1	FLDGMYVSEK	FLDGMYVSEK	2	FLDGMYVSEK2	5025.2	5606
A4R5S9	A4R5S9	KATG1_MAGO7	katG1	1	FLENPEQFK	FLENPEQFK	2	FLENPEQFK2	6708.07
G4MPE2	G4MPE2	G4MPE2_MAGO7	MGG_09194	1	FLENVQEK	FLENVQEK	2	FLENVQEK2	4688.82
G4N0B5	G4N0B5	G4N0B5_MAGO7	MGG_07384	1	FLEWNSAAIVTEK	FLEWNSAAIVTEK	2	FLEWNSAAIVTEK2	962.058
G4MPJ3	G4MPJ3	G4MPJ3_MAGO7	MGG_05737	1	FLFDGQR	FLFDGQR	2	FLFDGQR2	20844.1
G4NAD9	G4NAD9	G4NAD9_MAGO7	MGG_03186	1	FLNDFDAAMNNCEEK	FLNDFDAAMNNC(UniMod:4)EEK	2	FLNDFDAAMNNC(UniMod:4)EEK2	1562.67	1307.17
G4NES1	G4NES1	G4NES1_MAGO7	MGG_00063	1	FLPYDDTYFDAEDSR	FLPYDDTYFDAEDSR	2	FLPYDDTYFDAEDSR2	9650.84	104455
G4NES1	G4NES1	G4NES1_MAGO7	MGG_00063	1	FLPYDDTYFDAEDSR	FLPYDDTYFDAEDSR	3	FLPYDDTYFDAEDSR3		8138.58
G4N701	G4N701	G4N701_MAGO7	MGG_06479	1	FLSVMQK	FLSVMQK	2	FLSVMQK2	4911.94	15934.2
G4MKI5	G4MKI5	G4MKI5_MAGO7	MGG_04478	1	FLTPTSLVAGNPK	FLTPTSLVAGNPK	2	FLTPTSLVAGNPK2	1609.93
G4NES1	G4NES1	G4NES1_MAGO7	MGG_00063	1	FMGKYPNDWER	FMGKYPNDWER	3	FMGKYPNDWER3	3461.16	7242.2
A4RBS3	A4RBS3	SUB2_MAGO7	SUB2	1	FMQNPTEHYVDEDTK	FMQNPTEHYVDEDTK	3	FMQNPTEHYVDEDTK3	5304.09
G4N6X9	G4N6X9	G4N6X9_MAGO7	MGG_06498	1	FMTKPEGR	FMTKPEGR	2	FMTKPEGR2	5320.68
G4NGW1	G4NGW1	G4NGW1_MAGO7	MGG_04012	1	FNDYDSMQER	FNDYDSMQER	2	FNDYDSMQER2	835.062
G4N987	G4N987	G4N987_MAGO7	MGG_03310	1	FNFFEDCPEAK	FNFFEDC(UniMod:4)PEAK	2	FNFFEDC(UniMod:4)PEAK2	1304.35
G4N9W9	G4N9W9	G4N9W9_MAGO7	MGG_03236	1	FNISNPSTGAQK	FNISNPSTGAQK	2	FNISNPSTGAQK2	1633.94
G4MRF2	G4MRF2	G4MRF2_MAGO7	MGG_02407	1	FNITMTCGGCSGAVDR	FNITMTC(UniMod:4)GGC(UniMod:4)SGAVDR	2	FNITMTC(UniMod:4)GGC(UniMod:4)SGAVDR2	7219.17
G4NCA7	G4NCA7	G4NCA7_MAGO7	MGG_00431	1	FNNTLFATR	FNNTLFATR	2	FNNTLFATR2	5032.47
A4RDD7	A4RDD7	EIF3I_MAGO7	TIF34	1	FNPDGDLIFSVAK	FNPDGDLIFSVAK	2	FNPDGDLIFSVAK2	4232.71
G4N7S0	G4N7S0	G4N7S0_MAGO7	MGG_03525	1	FNPVHSIDVGEALEK	FNPVHSIDVGEALEK	3	FNPVHSIDVGEALEK3	1952.44
A4QSX4	A4QSX4	EIF3C_MAGO7	NIP1	1	FNQVSPEQER	FNQVSPEQER	2	FNQVSPEQER2	1204.97	2123.75
G4MTC2	G4MTC2	G4MTC2_MAGO7	MGG_04696	1	FPTPVSHADDLSGK	FPTPVSHADDLSGK	2	FPTPVSHADDLSGK2	1116.51
G4MTC2	G4MTC2	G4MTC2_MAGO7	MGG_04696	1	FPTPVSHADDLSGK	FPTPVSHADDLSGK	3	FPTPVSHADDLSGK3	25344.8	13436.1
G4MUU2	G4MUU2	G4MUU2_MAGO7	MGG_01689	1	FQEEEAPTGMLAR	FQEEEAPTGMLAR	2	FQEEEAPTGMLAR2	4018.92
G4N7C2	G4N7C2	G4N7C2_MAGO7	MGG_03604	1	FQKEHPEMDFSNAK	FQKEHPEMDFSNAK	3	FQKEHPEMDFSNAK3	1867.34
G4NCL8	G4NCL8	G4NCL8_MAGO7	MGG_14689	1	FQPENFEQNIK	FQPENFEQNIK	2	FQPENFEQNIK2	3147.85
G4NCA7	G4NCA7	G4NCA7_MAGO7	MGG_00431	1	FQVLLPEGTGPAR	FQVLLPEGTGPAR	2	FQVLLPEGTGPAR2	2060.49
A4RD93	A4RD93	KAD2_MAGO7	ADK1	1	FSCCHLATGDMLR	FSC(UniMod:4)C(UniMod:4)HLATGDMLR	3	FSC(UniMod:4)C(UniMod:4)HLATGDMLR3	4491	3027.69
G4MNH8	G4MNH8	G4MNH8_MAGO7	MGG_06958	1	FSDAEVQADMK	FSDAEVQADMK	2	FSDAEVQADMK2	12434.4	5310.53
G5EI69	G5EI69	G5EI69_MAGO7	MGCH7_ch7g721	1	FSDDVIEGR	FSDDVIEGR	2	FSDDVIEGR2	1450.98
G4N716	G4N716	G4N716_MAGO7	MGG_03641	1	FSEILEK	FSEILEK	1	FSEILEK1	2609.75
G4N716	G4N716	G4N716_MAGO7	MGG_03641	1	FSEILEK	FSEILEK	2	FSEILEK2	73289.4	122986
G4MSY8	G4MSY8	G4MSY8_MAGO7	MGG_01490	1	FSEIQKEDPTR	FSEIQKEDPTR	3	FSEIQKEDPTR3	3715.25
G4N6T3	G4N6T3	G4N6T3_MAGO7	MGG_13485	1	FSIVDYSITPDR	FSIVDYSITPDR	2	FSIVDYSITPDR2	5165.79
G4NH48	G4NH48	G4NH48_MAGO7	MGG_03940	1	FSLAEPSANEAGSK	FSLAEPSANEAGSK	2	FSLAEPSANEAGSK2	1681.7
A4QVH4	A4QVH4	CCPR_MAGO7	CCP1	1	FSPEGGHGANAGLK	FSPEGGHGANAGLK	2	FSPEGGHGANAGLK2	11626.4
A4QVH4	A4QVH4	CCPR_MAGO7	CCP1	1	FSPEGGHGANAGLK	FSPEGGHGANAGLK	3	FSPEGGHGANAGLK3	6665.28
G4MQX3	G4MQX3	MIP11_MAGO7	MIP11	1	FSPNPQNPVIVSSGWDK	FSPNPQNPVIVSSGWDK	2	FSPNPQNPVIVSSGWDK2	10010.3
G4MQX3	G4MQX3	MIP11_MAGO7	MIP11	1	FSPNPQNPVIVSSGWDK	FSPNPQNPVIVSSGWDK	3	FSPNPQNPVIVSSGWDK3	3101.7
G4NAY4	G4NAY4	SSB1_MAGO7	SSB1	1	FSPQEISAMVLVK	FSPQEISAMVLVK	2	FSPQEISAMVLVK2	4774.99
G4N762	G4N762	G4N762_MAGO7	MGG_12830	1	FSQVTPEHVGYFKK	FSQVTPEHVGYFKK	3	FSQVTPEHVGYFKK3	1822.78
G4MK90	G4MK90	G4MK90_MAGO7	MGG_02496	1	FSSEDQPVDKGEAK	FSSEDQPVDKGEAK	3	FSSEDQPVDKGEAK3	1506.24
G4MVB0	G4MVB0	G4MVB0_MAGO7	MGG_01742	1	FSVSPVVQQSVQVK	FSVSPVVQQSVQVK	2	FSVSPVVQQSVQVK2	4232.44
G4MVB0	G4MVB0	G4MVB0_MAGO7	MGG_01742	1	FSVSPVVQQSVQVK	FSVSPVVQQSVQVK	3	FSVSPVVQQSVQVK3	744.3
A4QQ05	A4QQ05	RIFK_MAGO7	FMN1	1	FTADFYDAPMR	FTADFYDAPMR	2	FTADFYDAPMR2	765.149
G4NGE1	G4NGE1	G4NGE1_MAGO7	MGG_04340	1	FTANLASAQK	FTANLASAQK	2	FTANLASAQK2	3332.26
G4MP11	G4MP11	G4MP11_MAGO7	MGG_05673	1	FTDGFMIHSGQPAK	FTDGFMIHSGQPAK	3	FTDGFMIHSGQPAK3	6612.17	6794.66
G4NBG7	G4NBG7	G4NBG7_MAGO7	MGG_00543	1	FTPEVLLSAPR	FTPEVLLSAPR	2	FTPEVLLSAPR2	2484
A4R188	A4R188	RSSA_MAGO7	RPS0	1	FTPGSFTNYITR	FTPGSFTNYITR	2	FTPGSFTNYITR2		46891.1
G4NAE0	G4NAE0	G4NAE0_MAGO7	MGG_03185	1	FTQAGSEVSALLGR	FTQAGSEVSALLGR	2	FTQAGSEVSALLGR2	6598.07
G4NAE0	G4NAE0	G4NAE0_MAGO7	MGG_03185	1	FTQAGSEVSALLGR	FTQAGSEVSALLGR	3	FTQAGSEVSALLGR3	4029.43
G4N762	G4N762	G4N762_MAGO7	MGG_12830	1	FTSETYPTIQR	FTSETYPTIQR	2	FTSETYPTIQR2	3480.63
P0CT16	P0CT16	SAR1_MAGO7	SAR1	1	FTTFDLGGHQQAR	FTTFDLGGHQQAR	3	FTTFDLGGHQQAR3	4621.47
G4MQU8	G4MQU8	G4MQU8_MAGO7	MGG_13767	1	FVAGEAK	FVAGEAK	1	FVAGEAK1	2755.51
G4NB68	G4NB68	G4NB68_MAGO7	MGG_11541	1	FVAMMPHPER	FVAMMPHPER	3	FVAMMPHPER3	1140.57
G4NAR5	G4NAR5	G4NAR5_MAGO7	MGG_03165	1	FVDALNATR	FVDALNATR	2	FVDALNATR2	10831.7	14716
G4MU05	G4MU05	G4MU05_MAGO7	MGG_07202	1	FVEELIDR	FVEELIDR	2	FVEELIDR2	39803.5	3349.31
G4NC37	G4NC37	G4NC37_MAGO7	MGG_00444	1	FVGTLQNLDQK	FVGTLQNLDQK	2	FVGTLQNLDQK2	1984.62	1651.68
G4N7N5	G4N7N5	G4N7N5_MAGO7	MGG_03556	1	FVHACEGEMFCESINPK	FVHAC(UniMod:4)EGEMFC(UniMod:4)ESINPK	3	FVHAC(UniMod:4)EGEMFC(UniMod:4)ESINPK3	4010.27	17003.1
G4NGK1	G4NGK1	G4NGK1_MAGO7	MGG_04104	1	FVINASQPVNDK	FVINASQPVNDK	2	FVINASQPVNDK2	5297.64	5817.8
Q9P4R4	Q9P4R4	LYS9_MAGO7	LYS3	1	FVLDGTISDR	FVLDGTISDR	2	FVLDGTISDR2	2847.85
G4NI27	G4NI27	G4NI27_MAGO7	MGG_09367	1	FVSEIKGSDPK	FVSEIKGSDPK	2	FVSEIKGSDPK2	5118.98
G4MZT0	G4MZT0	G4MZT0_MAGO7	MGG_09079	1	FVTGVATLDSSNCK	FVTGVATLDSSNC(UniMod:4)K	2	FVTGVATLDSSNC(UniMod:4)K2	4334.19	3655.76
G4NJP2	G4NJP2	G4NJP2_MAGO7	MGG_02597	1	FVTPAIAK	FVTPAIAK	2	FVTPAIAK2	1040.08
G4NCF7	G4NCF7	G4NCF7_MAGO7	MGG_01096	1	FYPINSGIQVGR	FYPINSGIQVGR	2	FYPINSGIQVGR2	11401.9	287918
G4NCH2	G4NCH2	G4NCH2_MAGO7	MGG_01084	1	GAAQNIIPSSTGAAK	GAAQNIIPSSTGAAK	2	GAAQNIIPSSTGAAK2	107779	111006
G4NCH2	G4NCH2	G4NCH2_MAGO7	MGG_01084	1	GAAQNIIPSSTGAAK	GAAQNIIPSSTGAAK	3	GAAQNIIPSSTGAAK3	3631.71
G4NHY1	G4NHY1	G4NHY1_MAGO7	MGG_12022	1	GADAAKAGADAK	GADAAKAGADAK	2	GADAAKAGADAK2	2832.72
G4N3J2	G4N3J2	G4N3J2_MAGO7	MGG_04975	1	GADFVEGLIDR	GADFVEGLIDR	2	GADFVEGLIDR2	1220.76
G4N763	G4N763	G4N763_MAGO7	MGG_06472	1	GADIVVLGCEK	GADIVVLGC(UniMod:4)EK	2	GADIVVLGC(UniMod:4)EK2	2989.89
G4N7E4	G4N7E4	G4N7E4_MAGO7	MGG_03587	1	GADNFADEYVDEK	GADNFADEYVDEK	2	GADNFADEYVDEK2	716.456
G4NJH2	G4NJH2	G4NJH2_MAGO7	MGG_02653	1	GADVVMTPMK	GADVVMTPMK	2	GADVVMTPMK2	1378.59
G4NCF7	G4NCF7	G4NCF7_MAGO7	MGG_01096	1	GAGPGVVIASPSTVDPDYFYTWTR	GAGPGVVIASPSTVDPDYFYTWTR	3	GAGPGVVIASPSTVDPDYFYTWTR3		15977.6
G4MPX2	G4MPX2	G4MPX2_MAGO7	MGG_05753	1	GAINFATIDAK	GAINFATIDAK	2	GAINFATIDAK2	1375.07
G4MY35	G4MY35	G4MY35_MAGO7	MGG_01261	1	GAIPATNLK	GAIPATNLK	2	GAIPATNLK2	3319.04
G4N4U1	G4N4U1	G4N4U1_MAGO7	MGG_12925	1	GALMYGPPGTGK	GALMYGPPGTGK	2	GALMYGPPGTGK2	1468.92
G5EGZ5	G5EGZ5	G5EGZ5_MAGO7	MGCH7_ch7g391	1	GALTDFDR	GALTDFDR	2	GALTDFDR2	2453.22
G4N4M3	G4N4M3	G4N4M3_MAGO7	MGG_05999	1	GALVSFALPLADDK	GALVSFALPLADDK	2	GALVSFALPLADDK2	2761.62	18559.5
G4N4M3	G4N4M3	G4N4M3_MAGO7	MGG_05999	1	GALVSFALPLADDKIQK	GALVSFALPLADDKIQK	3	GALVSFALPLADDKIQK3	2594.67	17376.4
A4RM69	A4RM69	EIF3A_MAGO7	TIF32	1	GAMVDFDEAKK	GAMVDFDEAKK	2	GAMVDFDEAKK2	1301.71
G4NEU7	G4NEU7	G4NEU7_MAGO7	MGG_00041	1	GAMVIVDNIEDAK	GAMVIVDNIEDAK	2	GAMVIVDNIEDAK2	1540.87
A4RC73	A4RC73	A4RC73_MAGO7	MGG_02671	1	GANSVTEALKK	GANSVTEALKK	2	GANSVTEALKK2	7413.79
G4MLE5	G4MLE5	G4MLE5_MAGO7	MGG_05427	1	GAPLGAAGGGGGGAAVR	GAPLGAAGGGGGGAAVR	2	GAPLGAAGGGGGGAAVR2	2627.23
P58371	P58371	SPM1_MAGO7	SPM1	1	GAPWGLSR	GAPWGLSR	2	GAPWGLSR2	13933.2
G4N4W5	G4N4W5	G4N4W5_MAGO7	MGG_06035	1	GAQFDSSVGR	GAQFDSSVGR	2	GAQFDSSVGR2	4674.56
G4N0B5	G4N0B5	G4N0B5_MAGO7	MGG_07384	1	GAQSVTESATDLIGNTPLVR	GAQSVTESATDLIGNTPLVR	3	GAQSVTESATDLIGNTPLVR3	3339.79
G4N2G3	G4N2G3	G4N2G3_MAGO7	MGG_07930	1	GAQVDEMLEK	GAQVDEMLEK	2	GAQVDEMLEK2	4924.12
G4MZQ6	G4MZQ6	G4MZQ6_MAGO7	MGG_07048	1	GASDGGILIPHSENR	GASDGGILIPHSENR	2	GASDGGILIPHSENR2	4643.4
G4MZQ6	G4MZQ6	G4MZQ6_MAGO7	MGG_07048	1	GASDGGILIPHSENR	GASDGGILIPHSENR	3	GASDGGILIPHSENR3	7790.02
G5EGW6	G5EGW6	G5EGW6_MAGO7	MGCH7_ch7g1060	1	GASPDTDLVK	GASPDTDLVK	2	GASPDTDLVK2	2259.79
G4NCH2	G4NCH2	G4NCH2_MAGO7	MGG_01084	1	GASYEEIK	GASYEEIK	2	GASYEEIK2	22838.2	89842.3
G4MMB9	G4MMB9	G4MMB9_MAGO7	MGG_01979	1	GATEQLLDEAER	GATEQLLDEAER	2	GATEQLLDEAER2	1954.59
G4MNX1	G4MNX1	G4MNX1_MAGO7	MGG_11785	1	GATYGKPTNQGVNQLK	GATYGKPTNQGVNQLK	3	GATYGKPTNQGVNQLK3	6351.27
G4MRY4	G4MRY4	G4MRY4_MAGO7	MGG_02471	1	GAVDFQPPALK	GAVDFQPPALK	2	GAVDFQPPALK2	6144.59	11413.4
G4N9H1	G4N9H1	G4N9H1_MAGO7	MGG_03280	1	GAVDLGDVVGEGGAGAGGK	GAVDLGDVVGEGGAGAGGK	2	GAVDLGDVVGEGGAGAGGK2	6737.99	2775.7
G4MLS9	G4MLS9	G4MLS9_MAGO7	MGG_13068	1	GAVEPAAEELLFR	GAVEPAAEELLFR	2	GAVEPAAEELLFR2	3370.31
G4NDW5	G4NDW5	G4NDW5_MAGO7	MGG_17513	1	GAVEVPIVVGGK	GAVEVPIVVGGK	2	GAVEVPIVVGGK2	12896.2	7288.12
G4MYL7	G4MYL7	G4MYL7_MAGO7	MGG_01325	1	GAVQEEGQR	GAVQEEGQR	2	GAVQEEGQR2	2794.83
G4N4R7	G4N4R7	G4N4R7_MAGO7	MGG_05155	1	GCAMALHGMGAR	GC(UniMod:4)AMALHGMGAR	3	GC(UniMod:4)AMALHGMGAR3	1551.37
G4MP11	G4MP11	G4MP11_MAGO7	MGG_05673	1	GCEVVVSGK	GC(UniMod:4)EVVVSGK	2	GC(UniMod:4)EVVVSGK2	1247.41	9123.26
G4MYL3	G4MYL3	G4MYL3_MAGO7	MGG_15671	1	GCFDIGLPSSK	GC(UniMod:4)FDIGLPSSK	2	GC(UniMod:4)FDIGLPSSK2	2530.44
G4N9W9	G4N9W9	G4N9W9_MAGO7	MGG_03236	1	GCITGMDLSVLAVSIAK	GC(UniMod:4)ITGMDLSVLAVSIAK	2	GC(UniMod:4)ITGMDLSVLAVSIAK2	1230.06
G4MTK2	G4MTK2	G4MTK2_MAGO7	MGG_15868	1	GCYDTPGLTIAR	GC(UniMod:4)YDTPGLTIAR	2	GC(UniMod:4)YDTPGLTIAR2	5445.01
G4NAD3	G4NAD3	G4NAD3_MAGO7	MGG_03193	1	GDAEDNAATEIDVTK	GDAEDNAATEIDVTK	2	GDAEDNAATEIDVTK2	3058.6
G4N4W5	G4N4W5	G4N4W5_MAGO7	MGG_06035	1	GDFETAIGVQR	GDFETAIGVQR	2	GDFETAIGVQR2	27352.2
G4NDY5	G4NDY5	G4NDY5_MAGO7	MGG_00175	1	GDIIIDGGNSFFPDSNRR	GDIIIDGGNSFFPDSNRR	3	GDIIIDGGNSFFPDSNRR3	16182.7	8545.06
G4N6M6	G4N6M6	G4N6M6_MAGO7	MGG_12805	1	GDKDVQSVADELPR	GDKDVQSVADELPR	3	GDKDVQSVADELPR3	1605.94
G4MXS1	G4MXS1	G4MXS1_MAGO7	MGG_08063	1	GDLGIEIPAAEVFAAQK	GDLGIEIPAAEVFAAQK	2	GDLGIEIPAAEVFAAQK2	1175.05
G4MXS1	G4MXS1	G4MXS1_MAGO7	MGG_08063	1	GDLGIEIPAAEVFAAQKK	GDLGIEIPAAEVFAAQKK	3	GDLGIEIPAAEVFAAQKK3	1371.25
G4N9F1	G4N9F1	G4N9F1_MAGO7	MGG_03301	1	GDLSTAPPPTAAPQGR	(UniMod:1)GDLSTAPPPTAAPQGR	2	(UniMod:1)GDLSTAPPPTAAPQGR2	3043.72
G4N849	G4N849	G4N849_MAGO7	MGG_06316	1	GDQLIEEEVAK	GDQLIEEEVAK	2	GDQLIEEEVAK2	9396.53
G4MPA1	G4MPA1	G4MPA1_MAGO7	MGG_07008	1	GDVELDSEGNPVVHSK	GDVELDSEGNPVVHSK	3	GDVELDSEGNPVVHSK3	1711.26
G4N3I0	G4N3I0	G4N3I0_MAGO7	MGG_04966	1	GDVIGIVGFPGR	GDVIGIVGFPGR	2	GDVIGIVGFPGR2	2157.67
G4ML11	G4ML11	G4ML11_MAGO7	MGG_08622	1	GDYAIDVGR	GDYAIDVGR	2	GDYAIDVGR2	41562.5	2523.58
G4MWG4	G4MWG4	G4MWG4_MAGO7	MGG_08980	1	GDYQACIETCTK	GDYQAC(UniMod:4)IETC(UniMod:4)TK	2	GDYQAC(UniMod:4)IETC(UniMod:4)TK2	2216.35
G4MXC0	G4MXC0	G4MXC0_MAGO7	MGG_08260	1	GEAGVAEGLDYER	GEAGVAEGLDYER	2	GEAGVAEGLDYER2	1290.93
G4NJT2	G4NJT2	G4NJT2_MAGO7	MGG_10327	1	GECVDFSGTEFGR	GEC(UniMod:4)VDFSGTEFGR	2	GEC(UniMod:4)VDFSGTEFGR2	1506.59
G4NC90	G4NC90	G4NC90_MAGO7	MGG_01111	1	GEDFAPCR	GEDFAPC(UniMod:4)R	2	GEDFAPC(UniMod:4)R2	16679.2
G4NE42	G4NE42	G4NE42_MAGO7	MGG_00170	1	GEFTNVTSALD	GEFTNVTSALD	2	GEFTNVTSALD2	906.512
G4MPT7	G4MPT7	G4MPT7_MAGO7	MGG_09226	1	GEGGILLR	GEGGILLR	2	GEGGILLR2	2813.07
G4N741	G4N741	G4N741_MAGO7	MGG_03619	1	GEGGLLLNADGDR	GEGGLLLNADGDR	2	GEGGLLLNADGDR2	843.411
G4NE44	G4NE44	G4NE44_MAGO7	MGG_00168	1	GEGGYLLNSEGER	GEGGYLLNSEGER	2	GEGGYLLNSEGER2	14264
G4MMG3	G4MMG3	G4MMG3_MAGO7	MGG_06837	1	GEIVDLYVPR	GEIVDLYVPR	2	GEIVDLYVPR2	1868.73
G4MZZ9	G4MZZ9	G4MZZ9_MAGO7	MGG_06164	1	GELPGEDSER	GELPGEDSER	2	GELPGEDSER2	3743.03
G4NEL0	G4NEL0	G4NEL0_MAGO7	MGG_00771	1	GEQLDTSEIESIR	GEQLDTSEIESIR	2	GEQLDTSEIESIR2	1517.12
G5EHD8	G5EHD8	G5EHD8_MAGO7	MGCH7_ch7g251	1	GEQVGGESDTGIR	GEQVGGESDTGIR	2	GEQVGGESDTGIR2	3712.94	1364.39
G4MYX3	G4MYX3	G4MYX3_MAGO7	MGG_10824	1	GETIVCDK	GETIVC(UniMod:4)DK	2	GETIVC(UniMod:4)DK2	3806.47
A4R962	A4R962	CLU_MAGO7	CLU1	1	GEVAPLNPTEGK	GEVAPLNPTEGK	2	GEVAPLNPTEGK2	5519.71
G4NAT1	G4NAT1	G4NAT1_MAGO7	MGG_03152	1	GEVEMTVTSAQPLDNR	GEVEMTVTSAQPLDNR	2	GEVEMTVTSAQPLDNR2	3971.91
G4NAT1	G4NAT1	G4NAT1_MAGO7	MGG_03152	1	GEVEMTVTSAQPLDNR	GEVEMTVTSAQPLDNR	3	GEVEMTVTSAQPLDNR3	2916.89
G4NIT9	G4NIT9	G4NIT9_MAGO7	MGG_04118	1	GEVLVELPTK	GEVLVELPTK	2	GEVLVELPTK2	1280.25
Q52BY4	Q52BY4	MBF1_MAGO7	MBF1	1	GEVPITQDQVNR	GEVPITQDQVNR	2	GEVPITQDQVNR2	1784.19
G4MQN9	G4MQN9	G4MQN9_MAGO7	MGG_09289	1	GFDIAGVEGK	GFDIAGVEGK	2	GFDIAGVEGK2	4679.04
G4NGE1	G4NGE1	G4NGE1_MAGO7	MGG_04340	1	GFELETK	GFELETK	2	GFELETK2	3596.4
G4MT27	G4MT27	G4MT27_MAGO7	MGG_01519	1	GFGDEEPDTQIK	GFGDEEPDTQIK	2	GFGDEEPDTQIK2	1424.79
G4MRB4	G4MRB4	G4MRB4_MAGO7	MGG_13781	1	GFGEDDFVR	GFGEDDFVR	2	GFGEDDFVR2	1474.4
G4MYV6	G4MYV6	G4MYV6_MAGO7	MGG_11418	1	GFGFIYFETPEAAQK	GFGFIYFETPEAAQK	2	GFGFIYFETPEAAQK2	2270.64
A4QUF0	A4QUF0	PABP_MAGO7	PAB1	1	GFGFVCFANPDDATK	GFGFVC(UniMod:4)FANPDDATK	2	GFGFVC(UniMod:4)FANPDDATK2	2455.05
G4MVB4	G4MVB4	G4MVB4_MAGO7	MGG_01746	1	GFGFVTLASEELQQK	GFGFVTLASEELQQK	2	GFGFVTLASEELQQK2	1336.65
G4MY59	Kin1;G4MY59	G4MY59_MAGO7	MGG_01279	1	GFGFYRR	GFGFYRR	2	GFGFYRR2	1158.12
G4MKR0	G4MKR0	G4MKR0_MAGO7	MGG_16149	1	GFGPSVAGIVVYR	GFGPSVAGIVVYR	2	GFGPSVAGIVVYR2	619.743
G5EHA8	G5EHA8	G5EHA8_MAGO7	MGCH7_ch7g65	1	GFGSGDDIVEILTCK	GFGSGDDIVEILTC(UniMod:4)K	2	GFGSGDDIVEILTC(UniMod:4)K2	1004.67
G4N5M5	G4N5M5	G4N5M5_MAGO7	MGG_05264	1	GFGYAEFATAEGLQK	GFGYAEFATAEGLQK	2	GFGYAEFATAEGLQK2	1233.76
G4MY43	G4MY43	G4MY43_MAGO7	MGG_01268	1	GFGYVDFATPEEAEK	GFGYVDFATPEEAEK	2	GFGYVDFATPEEAEK2	15729.8	16438.5
G4MY43	G4MY43	G4MY43_MAGO7	MGG_01268	1	GFGYVTFNSVEDAK	GFGYVTFNSVEDAK	2	GFGYVTFNSVEDAK2	8240.02	34219.3
G4ML44	G4ML44	G4ML44_MAGO7	MGG_06685	1	GFSEGNAK	GFSEGNAK	2	GFSEGNAK2	1155.45
G4N849	G4N849	G4N849_MAGO7	MGG_06316	1	GFSHPTTVSPSSYVTPYTPLK	GFSHPTTVSPSSYVTPYTPLK	3	GFSHPTTVSPSSYVTPYTPLK3	1592.65
G4MXB8	G4MXB8	G4MXB8_MAGO7	MGG_08262	1	GFTGPITVISNEGNLPIDR	GFTGPITVISNEGNLPIDR	3	GFTGPITVISNEGNLPIDR3	1297.46
A4R6R9	A4R6R9	A4R6R9_MAGO7	MGG_13645	1	GFTLDELK	GFTLDELK	2	GFTLDELK2	6038.96	27512
G4MSN4	G4MSN4	G4MSN4_MAGO7	MGG_07076	1	GFVQALPEEFR	GFVQALPEEFR	2	GFVQALPEEFR2	772.242
G4NAR5	G4NAR5	G4NAR5_MAGO7	MGG_03165	1	GFVSPYFITDAK	GFVSPYFITDAK	2	GFVSPYFITDAK2	4268.88	17012
G4N7P0	G4N7P0	G4N7P0_MAGO7	MGG_03551	1	GFYDYAEEVR	GFYDYAEEVR	2	GFYDYAEEVR2	1429.09
G4NCD4	G4NCD4	G4NCD4_MAGO7	MGG_00409	1	GGASGVYDTANETDFTTK	GGASGVYDTANETDFTTK	2	GGASGVYDTANETDFTTK2	19773.4
G4NCD4	G4NCD4	G4NCD4_MAGO7	MGG_00409	1	GGASGVYDTANETDFTTKK	GGASGVYDTANETDFTTKK	3	GGASGVYDTANETDFTTKK3	67228.8
G4NJB0	G4NJB0	G4NJB0_MAGO7	MGG_02696	1	GGDYAPNTVSIPCHHIR	GGDYAPNTVSIPC(UniMod:4)HHIR	3	GGDYAPNTVSIPC(UniMod:4)HHIR3	14331.8
G4NJB0	G4NJB0	G4NJB0_MAGO7	MGG_02696	1	GGDYAPNTVSIPCHHIR	GGDYAPNTVSIPC(UniMod:4)HHIR	4	GGDYAPNTVSIPC(UniMod:4)HHIR4	5682.81
G4MUJ2	G4MUJ2	G4MUJ2_MAGO7	MGG_07268	1	GGEPQEIQVFDFK	GGEPQEIQVFDFK	2	GGEPQEIQVFDFK2	8937.09
G5EH72	G5EH72	G5EH72_MAGO7	MGCH7_ch7g425	1	GGLFDGDGSK	GGLFDGDGSK	2	GGLFDGDGSK2	13537.4
G4NDY5	G4NDY5	G4NDY5_MAGO7	MGG_00175	1	GGNVSASTYQA	GGNVSASTYQA	2	GGNVSASTYQA2	2650.48
A4RHF1	A4RHF1	DED1_MAGO7	DED1	1	GGNWGNQGGGPPPR	GGNWGNQGGGPPPR	2	GGNWGNQGGGPPPR2	2465.43
P0CT08	P0CT08	EIF3L_MAGO7	MGG_05266	1	GGPESLPVYEELFR	GGPESLPVYEELFR	2	GGPESLPVYEELFR2	1139.36
G4MKI2	G4MKI2	G4MKI2_MAGO7	MGG_05345	1	GGPGMPEMLKPSSAIMGAGLGK	GGPGMPEMLKPSSAIMGAGLGK	3	GGPGMPEMLKPSSAIMGAGLGK3	929.357
G4NI27	G4NI27	G4NI27_MAGO7	MGG_09367	1	GGPGVAADISHINTK	GGPGVAADISHINTK	2	GGPGVAADISHINTK2	15865.5
G4NI27	G4NI27	G4NI27_MAGO7	MGG_09367	1	GGPGVAADISHINTK	GGPGVAADISHINTK	3	GGPGVAADISHINTK3	24797.9
G4MVB1	G4MVB1	G4MVB1_MAGO7	MGG_01743	1	GGPMDSSFLFDK	GGPMDSSFLFDK	2	GGPMDSSFLFDK2	2882.99
G4MTI8	G4MTI8	G4MTI8_MAGO7	MGG_01569	1	GGSPWGAGTFAGGDGSR	GGSPWGAGTFAGGDGSR	2	GGSPWGAGTFAGGDGSR2	12756.1
G4MTI8	G4MTI8	G4MTI8_MAGO7	MGG_01569	1	GGSPWGAGTFAGGDGSRQPSEK	GGSPWGAGTFAGGDGSRQPSEK	3	GGSPWGAGTFAGGDGSRQPSEK3	2991.48
G4MUC5	G4MUC5	G4MUC5_MAGO7	MGG_01631	1	GGTIIDYEGK	GGTIIDYEGK	2	GGTIIDYEGK2	5786.19	4189.56
G4NC87	G4NC87	G4NC87_MAGO7	MGG_01114	1	GGTLVVYGVYGDQDK	GGTLVVYGVYGDQDK	2	GGTLVVYGVYGDQDK2	1055.9
G4MSA5	G4MSA5	G4MSA5_MAGO7	MGG_04482	1	GGTTLYVTGFSHGTR	GGTTLYVTGFSHGTR	2	GGTTLYVTGFSHGTR2	1611.71
G4MSA5	G4MSA5	G4MSA5_MAGO7	MGG_04482	1	GGTTLYVTGFSHGTR	GGTTLYVTGFSHGTR	3	GGTTLYVTGFSHGTR3	4624.72
G4N4K3	G4N4K3	G4N4K3_MAGO7	MGG_05980	1	GGVIMDVTNAEQAR	GGVIMDVTNAEQAR	2	GGVIMDVTNAEQAR2	12134.9
G4N4K3	G4N4K3	G4N4K3_MAGO7	MGG_05980	1	GGVIMDVTNAEQAR	GGVIMDVTNAEQAR	3	GGVIMDVTNAEQAR3	2030.1
G4N2L8	G4N2L8	G4N2L8_MAGO7	MGG_07613	1	GGVLEPEGIIGIK	GGVLEPEGIIGIK	2	GGVLEPEGIIGIK2	823.727
G4N278	G4N278	G4N278_MAGO7	MGG_09457	1	GGWGDELYER	GGWGDELYER	2	GGWGDELYER2	1744.18
G4N6X3	G4N6X3	G4N6X3_MAGO7	MGG_06503	1	GGYFELVNFDEK	GGYFELVNFDEK	2	GGYFELVNFDEK2	577.355
G4N4A8	G4N4A8	G4N4A8_MAGO7	MGG_05948	1	GGYGGGGGGGYSGGGGGYGGGYGGGAGGK	GGYGGGGGGGYSGGGGGYGGGYGGGAGGK	3	GGYGGGGGGGYSGGGGGYGGGYGGGAGGK3	2531.07
A4QVP2	A4QVP2	IF4A_MAGO7	TIF1	1	GHDVIAQAQSGTGK	GHDVIAQAQSGTGK	2	GHDVIAQAQSGTGK2	2815.12
A4QVP2	A4QVP2	IF4A_MAGO7	TIF1	1	GHDVIAQAQSGTGK	GHDVIAQAQSGTGK	3	GHDVIAQAQSGTGK3	4440.25
G4MTW6	G4MTW6	G4MTW6_MAGO7	MGG_01588	1	GHEDAVYLAK	GHEDAVYLAK	2	GHEDAVYLAK2	12297
G4N3L2	G4N3L2	G4N3L2_MAGO7	MGG_04994	1	GHLTAMTGDGVNDAPSLK	GHLTAMTGDGVNDAPSLK	3	GHLTAMTGDGVNDAPSLK3	2374.34
G4MLP9	G4MLP9	G4MLP9_MAGO7	MGG_11861	1	GIAYQQAVGAAGAATTQK	GIAYQQAVGAAGAATTQK	2	GIAYQQAVGAAGAATTQK2	4295.64
G4MLP9	G4MLP9	G4MLP9_MAGO7	MGG_11861	1	GIAYQQAVGAAGAATTQK	GIAYQQAVGAAGAATTQK	3	GIAYQQAVGAAGAATTQK3	1950.82
G4NF57	G4NF57	G4NF57_MAGO7	MGG_04191	1	GIFGRDPAK	GIFGRDPAK	2	GIFGRDPAK2	3882.45
A4QXV8	A4QXV8	PURA_MAGO7	MGG_17000	1	GIGPSYSTK	GIGPSYSTK	2	GIGPSYSTK2	8893.15
G5EGY2	G5EGY2	G5EGY2_MAGO7	MGCH7_ch7g684	1	GIHIMAYSPLGSTGGPLLTAEPVVK	GIHIMAYSPLGSTGGPLLTAEPVVK	3	GIHIMAYSPLGSTGGPLLTAEPVVK3	589.168
G4N6X3	G4N6X3	G4N6X3_MAGO7	MGG_06503	1	GIIELAR	GIIELAR	2	GIIELAR2	2802.42
G4NGM6	G4NGM6	G4NGM6_MAGO7	MGG_04085	1	GIIMLLSGGPGIGK	GIIMLLSGGPGIGK	2	GIIMLLSGGPGIGK2	1807.39
G4N4E4	G4N4E4	G4N4E4_MAGO7	MGG_05095	1	GIIQGLSGPADLQR	GIIQGLSGPADLQR	2	GIIQGLSGPADLQR2	4205.26
G4MSK8	G4MSK8	G4MSK8_MAGO7	MGG_01473	1	GILPYESDLDK	GILPYESDLDK	2	GILPYESDLDK2	3065.91
G4MT51	G4MT51	G4MT51_MAGO7	MGG_07130	1	GINTFSPEGR	GINTFSPEGR	2	GINTFSPEGR2	1869.72
G4MQA2	G4MQA2	G4MQA2_MAGO7	MGG_09272	1	GIQDTGVIATAK	GIQDTGVIATAK	2	GIQDTGVIATAK2	2567.82
G4NCQ6	G4NCQ6	G4NCQ6_MAGO7	MGG_00349	1	GISASAIPYSR	GISASAIPYSR	2	GISASAIPYSR2	3910.59	16879.4
G4NAE0	G4NAE0	G4NAE0_MAGO7	MGG_03185	1	GISELGIYPAVDPLDSK	GISELGIYPAVDPLDSK	2	GISELGIYPAVDPLDSK2	19968.7	3528.86
G5EHZ3	G5EHZ3	G5EHZ3_MAGO7	MGCH7_ch7g256	1	GITAFIVER	GITAFIVER	2	GITAFIVER2	1690.28
G4MYU6	G4MYU6	G4MYU6_MAGO7	MGG_08162	1	GITISSAHIEYSTENR	GITISSAHIEYSTENR	3	GITISSAHIEYSTENR3	3614.72
A4QVP2	A4QVP2	IF4A_MAGO7	TIF1	1	GIYAYGFERPSAIQQR	GIYAYGFERPSAIQQR	3	GIYAYGFERPSAIQQR3	32995.6
G4MYY3	G4MYY3	G4MYY3_MAGO7	MGG_10957	1	GKDYVVEDGDILLIK	GKDYVVEDGDILLIK	3	GKDYVVEDGDILLIK3	1597.57
G4MU05	G4MU05	G4MU05_MAGO7	MGG_07202	1	GKTIPECQELLPK	GKTIPEC(UniMod:4)QELLPK	2	GKTIPEC(UniMod:4)QELLPK2	2007.36
G4MU05	G4MU05	G4MU05_MAGO7	MGG_07202	1	GKTIPECQELLPK	GKTIPEC(UniMod:4)QELLPK	3	GKTIPEC(UniMod:4)QELLPK3	2310.54
G4MU94	G4MU94	G4MU94_MAGO7	MGG_11343	1	GLAHITGGGLTENVPR	GLAHITGGGLTENVPR	3	GLAHITGGGLTENVPR3	3359.86
A4RBS3	A4RBS3	SUB2_MAGO7	SUB2	1	GLAVSFVTNDQDK	GLAVSFVTNDQDK	2	GLAVSFVTNDQDK2	1071.41
A4RBS3	A4RBS3	SUB2_MAGO7	SUB2	1	GLAVSFVTNDQDKEVLTAIEK	GLAVSFVTNDQDKEVLTAIEK	3	GLAVSFVTNDQDKEVLTAIEK3	2887.45	4613.9
G4MS82	G4MS82	G4MS82_MAGO7	MGG_04503	1	GLESAGSLDALR	GLESAGSLDALR	2	GLESAGSLDALR2	3141.24
G4NIC7	G4NIC7	G4NIC7_MAGO7	MGG_09878	1	GLESISASVK	GLESISASVK	2	GLESISASVK2	3056.56	9383.03
G4MY59	Kin1;G4MY59	G4MY59_MAGO7	MGG_01279	1	GLFSVSTTSGKPVR	GLFSVSTTSGKPVR	2	GLFSVSTTSGKPVR2	15198
G4MY59	Kin1;G4MY59	G4MY59_MAGO7	MGG_01279	1	GLFSVSTTSGKPVR	GLFSVSTTSGKPVR	3	GLFSVSTTSGKPVR3	140636
G4N6G4	G4N6G4	G4N6G4_MAGO7	MGG_03727	1	GLHTVLVDE	GLHTVLVDE	2	GLHTVLVDE2	2072.94	5382.55
G4MV32	G4MV32	G4MV32_MAGO7	MGG_08835	1	GLIEIAAEVAPK	GLIEIAAEVAPK	2	GLIEIAAEVAPK2	4437.33
G4NA18	G4NA18	G4NA18_MAGO7	MGG_09766	1	GLINDPDIDQTFK	GLINDPDIDQTFK	2	GLINDPDIDQTFK2	12248.8
G4MSC1	G4MSC1	G4MSC1_MAGO7	MGG_04445	1	GLLPENNR	GLLPENNR	2	GLLPENNR2	7398.82
G4MUS0	G4MUS0	G4MUS0_MAGO7	TIF6	1	GLLVPTTTTDQELQHLR	GLLVPTTTTDQELQHLR	3	GLLVPTTTTDQELQHLR3	6813.2
G4MV87	G4MV87	G4MV87_MAGO7	MGG_01719	1	GLPENYAPLLVENIK	GLPENYAPLLVENIK	2	GLPENYAPLLVENIK2	2755.22
G4NAD2	G4NAD2	G4NAD2_MAGO7	MGG_03194	1	GLPNEEEFAK	GLPNEEEFAK	2	GLPNEEEFAK2	5765.62
G4NDY5	G4NDY5	G4NDY5_MAGO7	MGG_00175	1	GLQFVGSGVSGGEEGAR	GLQFVGSGVSGGEEGAR	2	GLQFVGSGVSGGEEGAR2	57283.4
G4NDY5	G4NDY5	G4NDY5_MAGO7	MGG_00175	1	GLQFVGSGVSGGEEGAR	GLQFVGSGVSGGEEGAR	3	GLQFVGSGVSGGEEGAR3	1754.93
A0A151V4L3	A0A151V4L3	A0A151V4L3_MAGO7	MGG_10265	1	GLVDIEVARPGIPASATPSDCGK	GLVDIEVARPGIPASATPSDC(UniMod:4)GK	3	GLVDIEVARPGIPASATPSDC(UniMod:4)GK3	7054.37
G4ML11	G4ML11	G4ML11_MAGO7	MGG_08622	1	GLVGPIISR	GLVGPIISR	2	GLVGPIISR2	102117	9442.87
G4NDN8	G4NDN8	G4NDN8_MAGO7	MGG_00901	1	GLVLGEGEASEDPVK	GLVLGEGEASEDPVK	2	GLVLGEGEASEDPVK2	2903.83
G4NAT5	G4NAT5	G4NAT5_MAGO7	MGG_03149	1	GLVVPVVR	GLVVPVVR	2	GLVVPVVR2	1696.26	8229.97
G4MUZ4	G4MUZ4	G4MUZ4_MAGO7	MGG_12396	1	GLVYDVTGNK	GLVYDVTGNK	2	GLVYDVTGNK2	1355.06
G4N8F6	G4N8F6	G4N8F6_MAGO7	MGG_06269	1	GMIGLVAGGGR	GMIGLVAGGGR	2	GMIGLVAGGGR2	1022.12	17280
G4ML75	G4ML75	G4ML75_MAGO7	MGG_06712	1	GMLTGPVTCLR	GMLTGPVTC(UniMod:4)LR	2	GMLTGPVTC(UniMod:4)LR2	5317.74	1542.22
G4NC88	G4NC88	G4NC88_MAGO7	MGG_01113	1	GMMGGEGER	GMMGGEGER	2	GMMGGEGER2	11624.4
G4MVB0	G4MVB0	G4MVB0_MAGO7	MGG_01742	1	GMVFNEEQRPGTPLFTIK	GMVFNEEQRPGTPLFTIK	3	GMVFNEEQRPGTPLFTIK3	30443	13497.6
G4MVB0	G4MVB0	G4MVB0_MAGO7	MGG_01742	1	GMVFNEEQRPGTPLFTIK	GM(UniMod:35)VFNEEQRPGTPLFTIK	3	GM(UniMod:35)VFNEEQRPGTPLFTIK3	2640.91
G4N4E4	G4N4E4	G4N4E4_MAGO7	MGG_05095	1	GNAALAWINENK	GNAALAWINENK	2	GNAALAWINENK2		16109.5
Q9P4R4	Q9P4R4	LYS9_MAGO7	LYS3	1	GNALDTLCATLEEK	GNALDTLC(UniMod:4)ATLEEK	2	GNALDTLC(UniMod:4)ATLEEK2	1775.83
A0A151V4S6	A0A151V4S6	A0A151V4S6_MAGO7	MGG_14976	1	GNDVSGISLTLR	GNDVSGISLTLR	2	GNDVSGISLTLR2	1509.94
G4NIT9	G4NIT9	G4NIT9_MAGO7	MGG_04118	1	GNEVHALAATLPGIDTK	GNEVHALAATLPGIDTK	3	GNEVHALAATLPGIDTK3	1697.89
G4N6P6	G4N6P6	G4N6P6_MAGO7	MGG_03699	1	GNFPGLDVIGGNVVTR	GNFPGLDVIGGNVVTR	2	GNFPGLDVIGGNVVTR2	8678.42	7641.84
G4N5E1	G4N5E1	G4N5E1_MAGO7	MGG_05248	1	GNIAMPSIGYGSNKR	GNIAMPSIGYGSNKR	2	GNIAMPSIGYGSNKR2	998.899
G4N5E1	G4N5E1	G4N5E1_MAGO7	MGG_05248	1	GNIAMPSIGYGSNKR	GNIAMPSIGYGSNKR	3	GNIAMPSIGYGSNKR3	2349.06	6270.47
G4MU70	G4MU70	G4MU70_MAGO7	MGG_04829	1	GNIEEIAA	GNIEEIAA	1	GNIEEIAA1	2237.16
G4N716	G4N716	G4N716_MAGO7	MGG_03641	1	GNISPNAPWYK	GNISPNAPWYK	2	GNISPNAPWYK2	7454.21	47180.9
G4NJW1	G4NJW1	G4NJW1_MAGO7	MGG_02570	1	GNPCPIEWYPPNTEEK	GNPC(UniMod:4)PIEWYPPNTEEK	2	GNPC(UniMod:4)PIEWYPPNTEEK2	1193.77
G4MQ03	G4MQ03	G4MQ03_MAGO7	MGG_10607	1	GNPTVEVDVVTDTGLNR	GNPTVEVDVVTDTGLNR	2	GNPTVEVDVVTDTGLNR2	10501.2
G4MQ03	G4MQ03	G4MQ03_MAGO7	MGG_10607	1	GNPTVEVDVVTDTGLNR	GNPTVEVDVVTDTGLNR	3	GNPTVEVDVVTDTGLNR3	4635
G4MKJ9	G4MKJ9	G4MKJ9_MAGO7	MGG_04467	1	GNVGFVFTNSDLK	GNVGFVFTNSDLK	2	GNVGFVFTNSDLK2	2297.89	10112.6
G4MX56	G4MX56	G4MX56_MAGO7	MGG_08011	1	GNWDPNPDPNLAVR	GNWDPNPDPNLAVR	2	GNWDPNPDPNLAVR2	1642.33
G4MR50	G4MR50	G4MR50_MAGO7	MGG_09900	1	GNWLEGDEEK	GNWLEGDEEK	2	GNWLEGDEEK2	3687.18
G4MR82	G4MR82	G4MR82_MAGO7	MGG_09926	1	GPAVLDDFTASYGYK	GPAVLDDFTASYGYK	2	GPAVLDDFTASYGYK2	1368.71
G4N7U7	G4N7U7	G4N7U7_MAGO7	MGG_06358	1	GPEPEIEPPAPEPTIPAR	GPEPEIEPPAPEPTIPAR	3	GPEPEIEPPAPEPTIPAR3	901.199
G4MVB0	G4MVB0	G4MVB0_MAGO7	MGG_01742	1	GPLMLYVSK	GPLMLYVSK	2	GPLMLYVSK2	2092.83	1690.81
G4MZ86	G4MZ86	G4MZ86_MAGO7	MGG_08190	1	GPLVIYDPATDGTDLVK	GPLVIYDPATDGTDLVK	2	GPLVIYDPATDGTDLVK2	6677.63	9086.64
G4NG71	G4NG71	G4NG71_MAGO7	MGG_10358	1	GPNDFQLDEMER	GPNDFQLDEMER	2	GPNDFQLDEMER2	940.515
G4MVB4	G4MVB4	G4MVB4_MAGO7	MGG_01746	1	GPPADGIASK	GPPADGIASK	2	GPPADGIASK2	15929.3
G4MTQ6	G4MTQ6	G4MTQ6_MAGO7	MGG_04741	1	GQDPIPLDAMNIR	GQDPIPLDAMNIR	2	GQDPIPLDAMNIR2	4642.73
G4MNF0	G4MNF0	G4MNF0_MAGO7	MGG_06936	1	GQEHEPVFNVAPDWESYTFTK	GQEHEPVFNVAPDWESYTFTK	3	GQEHEPVFNVAPDWESYTFTK3	7271.88	2920.32
G4NJT2	G4NJT2	G4NJT2_MAGO7	MGG_10327	1	GQGVICLLSGPPGVGK	GQGVIC(UniMod:4)LLSGPPGVGK	2	GQGVIC(UniMod:4)LLSGPPGVGK2	947.072
G4N7P0	G4N7P0	G4N7P0_MAGO7	MGG_03551	1	GQPIALEEALEK	GQPIALEEALEK	2	GQPIALEEALEK2	5185.97
G4MUJ8	G4MUJ8	G4MUJ8_MAGO7	MGG_07273	1	GQPTQLSCDSK	GQPTQLSC(UniMod:4)DSK	2	GQPTQLSC(UniMod:4)DSK2	1774.48
G4MYU8	G4MYU8	G4MYU8_MAGO7	MGG_08164	1	GQSKPEDYNGGR	GQSKPEDYNGGR	3	GQSKPEDYNGGR3	1152.77
G4ML75	G4ML75	G4ML75_MAGO7	MGG_06712	1	GQSVDPIDLLDK	GQSVDPIDLLDK	2	GQSVDPIDLLDK2	10156.2
G4MYU6	G4MYU6	G4MYU6_MAGO7	MGG_08162	1	GQVIAAPGSIK	GQVIAAPGSIK	2	GQVIAAPGSIK2	1511.22
G4MLN4	G4MLN4	G4MLN4_MAGO7	MGG_06764	1	GRGTENEDSVNQR	GRGTENEDSVNQR	3	GRGTENEDSVNQR3	956.42
G4ML84	G4ML84	G4ML84_MAGO7	MGG_06721	1	GRLPDVPMVVR	GRLPDVPMVVR	3	GRLPDVPMVVR3	11057.7	7254.28
G4NES1	G4NES1	G4NES1_MAGO7	MGG_00063	1	GSDTVITVR	GSDTVITVR	2	GSDTVITVR2	5135.95	9967.77
G4NE44	G4NE44	G4NE44_MAGO7	MGG_00168	1	GSDWLGDQDAIHYMTR	GSDWLGDQDAIHYMTR	3	GSDWLGDQDAIHYMTR3	7362.72
G4NI27	G4NI27	G4NI27_MAGO7	MGG_09367	1	GSEVVLIPAGVPR	GSEVVLIPAGVPR	2	GSEVVLIPAGVPR2	21296.3
G4NES1	G4NES1	G4NES1_MAGO7	MGG_00063	1	GSFPDGSLGTEGPAGLK	GSFPDGSLGTEGPAGLK	2	GSFPDGSLGTEGPAGLK2	2826	22965.7
G4N3F2	G4N3F2	G4N3F2_MAGO7	MGG_07697	1	GSGWGWLVK	GSGWGWLVK	2	GSGWGWLVK2	2485.3
G4MKI2	G4MKI2	G4MKI2_MAGO7	MGG_05345	1	GSLAPGGSVGK	GSLAPGGSVGK	2	GSLAPGGSVGK2	3257.67
G4N7B3	G4N7B3	G4N7B3_MAGO7	ALA1	1	GSLVDNEK	GSLVDNEK	2	GSLVDNEK2	1835.26	6377.17
G4N2C1	G4N2C1	G4N2C1_MAGO7	MGG_04860	1	GSLVGTSSPR	GSLVGTSSPR	2	GSLVGTSSPR2	4941.07
G4N700	G4N700	G4N700_MAGO7	MGG_06480	1	GSMSVLDALK	GSMSVLDALK	2	GSMSVLDALK2	1846.42	22542.8
G4ML82	G4ML82	G4ML82_MAGO7	MGG_06719	1	GSNPTGGLSANDNIR	GSNPTGGLSANDNIR	2	GSNPTGGLSANDNIR2	5447.47
G4N9H1	G4N9H1	G4N9H1_MAGO7	MGG_03280	1	GSNTTGGEASTTEPFVSR	GSNTTGGEASTTEPFVSR	2	GSNTTGGEASTTEPFVSR2	1313
G5EH83	G5EH83	G5EH83_MAGO7	MGCH7_ch7g170	1	GSQGTLAEYTILEHEGSAK	GSQGTLAEYTILEHEGSAK	3	GSQGTLAEYTILEHEGSAK3	1887.2
G4NLF1	G4NLF1	G4NLF1_MAGO7	MGG_14061	1	GSTDPGPR	GSTDPGPR	2	GSTDPGPR2	8774.46
G4MUC5	G4MUC5	G4MUC5_MAGO7	MGG_01631	1	GSTVDWDR	GSTVDWDR	2	GSTVDWDR2	5895.32
P58371	P58371	SPM1_MAGO7	SPM1	1	GSVANMSLGGGK	GSVANMSLGGGK	2	GSVANMSLGGGK2	2591.75
G4NHF4	G4NHF4	G4NHF4_MAGO7	MGG_03860	1	GSVEDETALPSGGR	(UniMod:1)GSVEDETALPSGGR	2	(UniMod:1)GSVEDETALPSGGR2	2515.4
G4ML54	G4ML54	G4ML54_MAGO7	MGG_06693	1	GSVTNDTFK	GSVTNDTFK	2	GSVTNDTFK2	1872.11	35487.6
G4MUS6	G4MUS6	G4MUS6_MAGO7	MGG_01675	1	GSYLITDTVVK	GSYLITDTVVK	2	GSYLITDTVVK2	1950.51
G4MXS1	G4MXS1	G4MXS1_MAGO7	MGG_08063	1	GSYPCEAVR	GSYPC(UniMod:4)EAVR	2	GSYPC(UniMod:4)EAVR2	7459.87
G4NCJ7	G4NCJ7	G4NCJ7_MAGO7	MGG_01061	1	GTAFGLNSPGAR	GTAFGLNSPGAR	2	GTAFGLNSPGAR2	2442.31
G4MPT3	G4MPT3	G4MPT3_MAGO7	MGG_16248	1	GTALVASPAVKR	GTALVASPAVKR	2	GTALVASPAVKR2	1622.35
G4N8T4	G4N8T4	G4N8T4_MAGO7	MGG_10111	1	GTASMVDYAATK	GTASMVDYAATK	2	GTASMVDYAATK2	353.327
G4MXJ0	G4MXJ0	G4MXJ0_MAGO7	MGG_11259	1	GTDKTAPGGAIQLSEASEPTADGPTK	GTDKTAPGGAIQLSEASEPTADGPTK	3	GTDKTAPGGAIQLSEASEPTADGPTK3	1582.31
G4N7T0	G4N7T0	G4N7T0_MAGO7	MGG_06371	1	GTEPEYIR	GTEPEYIR	2	GTEPEYIR2	11445.7
G4NAD9	G4NAD9	G4NAD9_MAGO7	MGG_03186	1	GTEVYGFNVKPDNTIVYR	GTEVYGFNVKPDNTIVYR	3	GTEVYGFNVKPDNTIVYR3	14610
Q96X22	Q96X22	HPPD_MAGO7	HPD4	1	GTFLPGFR	GTFLPGFR	2	GTFLPGFR2	1454.33
G4MU67	G4MU67	G4MU67_MAGO7	MGG_04826	1	GTGGIVDDTIVTR	GTGGIVDDTIVTR	2	GTGGIVDDTIVTR2	2035.45
G4NG70	G4NG70	G4NG70_MAGO7	MGG_10357	1	GTGMELQADGQK	GTGMELQADGQK	2	GTGMELQADGQK2	1051.64
G4MKA5	G4MKA5	G4MKA5_MAGO7	MGG_02503	1	GTGNTEQITITNDK	GTGNTEQITITNDK	2	GTGNTEQITITNDK2	763.391
G4NBA2	G4NBA2	G4NBA2_MAGO7	MGG_00592	1	GTIDWAGGLADFSK	GTIDWAGGLADFSK	2	GTIDWAGGLADFSK2	1259.53
G4MKJ9	G4MKJ9	G4MKJ9_MAGO7	MGG_04467	1	GTIEITTDLK	GTIEITTDLK	2	GTIEITTDLK2	1559.32
G4MXJ0	G4MXJ0	G4MXJ0_MAGO7	MGG_11259	1	GTKFPQNFIYTK	GTKFPQNFIYTK	2	GTKFPQNFIYTK2	568.235
G4NAY4	G4NAY4	SSB1_MAGO7	SSB1	1	GTLDPVTQVLK	GTLDPVTQVLK	2	GTLDPVTQVLK2	3364.94	14716.1
G4N7G5	G4N7G5	G4N7G5_MAGO7	MGG_17072	1	GTLGGTCLNVGCIPSK	GTLGGTC(UniMod:4)LNVGC(UniMod:4)IPSK	2	GTLGGTC(UniMod:4)LNVGC(UniMod:4)IPSK2	2098.75
G4NC38	G4NC38	G4NC38_MAGO7	MGG_00443	1	GTMDDAVK	GTMDDAVK	2	GTMDDAVK2	14938.7
G4MU46	G4MU46	G4MU46_MAGO7	MGG_07234	1	GTPLAFPLGTGR	GTPLAFPLGTGR	2	GTPLAFPLGTGR2	5971.24
G4N9H1	G4N9H1	G4N9H1_MAGO7	MGG_03280	1	GTSFGSVIGSR	GTSFGSVIGSR	2	GTSFGSVIGSR2	7203.82
A4RF35	A4RF35	AMPP1_MAGO7	AMPP	1	GTTGFALDPFAR	GTTGFALDPFAR	2	GTTGFALDPFAR2	639.591
G4NCH2	G4NCH2	G4NCH2_MAGO7	MGG_01084	1	GTVEVSGSDLVVNGK	GTVEVSGSDLVVNGK	2	GTVEVSGSDLVVNGK2	8906.82	23238.6
G4N6X9	G4N6X9	G4N6X9_MAGO7	MGG_06498	1	GTVVVMEGPQFSTR	GTVVVMEGPQFSTR	2	GTVVVMEGPQFSTR2	1494.93
G5EHQ2	G5EHQ2	G5EHQ2_MAGO7	MGCH7_ch7g132	1	GTYDAIVYGR	GTYDAIVYGR	2	GTYDAIVYGR2	3120.68
G4MYA0	G4MYA0	G4MYA0_MAGO7	MGG_08087	1	GVAAPALDR	GVAAPALDR	2	GVAAPALDR2	3159.42
G4NI27	G4NI27	G4NI27_MAGO7	MGG_09367	1	GVAFVASNPGK	GVAFVASNPGK	2	GVAFVASNPGK2	37346.1
A0A151V4S6	A0A151V4S6	A0A151V4S6_MAGO7	MGG_14976	1	GVAHTVYHPAGTTR	GVAHTVYHPAGTTR	3	GVAHTVYHPAGTTR3	4107.82
A4QVP2	A4QVP2	IF4A_MAGO7	TIF1	1	GVAINFVTADDVR	GVAINFVTADDVR	2	GVAINFVTADDVR2	1592.19
G4N6Y3	G4N6Y3	G4N6Y3_MAGO7	MGG_06494	1	GVASGNSDHFSIPVK	GVASGNSDHFSIPVK	3	GVASGNSDHFSIPVK3	3115.33
G4N554	G4N554	G4N554_MAGO7	MGG_06065	1	GVDVITNEVSNR	GVDVITNEVSNR	2	GVDVITNEVSNR2	1719.32	1849.05
G4N028	G4N028	G4N028_MAGO7	MGG_06189	1	GVFDTQSTTDISSSCDTFKK	GVFDTQSTTDISSSC(UniMod:4)DTFKK	3	GVFDTQSTTDISSSC(UniMod:4)DTFKK3	4117.83	4121.62
G4NHF4	G4NHF4	G4NHF4_MAGO7	MGG_03860	1	GVGDAVADGAGK	GVGDAVADGAGK	2	GVGDAVADGAGK2	2946.23	3409.65
G4NES1	G4NES1	G4NES1_MAGO7	MGG_00063	1	GVGVNGSSQKN	GVGVNGSSQKN	2	GVGVNGSSQKN2	2586.14	3686.97
G4MVB2	G4MVB2	G4MVB2_MAGO7	MGG_01744	1	GVHVETGEEQLEPLGVAK	GVHVETGEEQLEPLGVAK	3	GVHVETGEEQLEPLGVAK3	2311.2	6546.86
G4NI27	G4NI27	G4NI27_MAGO7	MGG_09367	1	GVIEPTFVDSPLYK	GVIEPTFVDSPLYK	2	GVIEPTFVDSPLYK2	43404.2
G4MKD2	G4MKD2	G4MKD2_MAGO7	MGG_02525	1	GVIFAGGIHK	GVIFAGGIHK	2	GVIFAGGIHK2	1921.54
G4MKD2	G4MKD2	G4MKD2_MAGO7	MGG_02525	1	GVIFAGGIHKEIAPK	GVIFAGGIHKEIAPK	3	GVIFAGGIHKEIAPK3	4972.4
G4MKD2	G4MKD2	G4MKD2_MAGO7	MGG_02525	1	GVIFAGGIHKEIAPK	GVIFAGGIHKEIAPK	4	GVIFAGGIHKEIAPK4	4900.22
G4NDW5	G4NDW5	G4NDW5_MAGO7	MGG_17513	1	GVIQFVPGDPEEVTR	GVIQFVPGDPEEVTR	2	GVIQFVPGDPEEVTR2	5549.37
G4N9Y4	G4N9Y4	G4N9Y4_MAGO7	MGG_03224	1	GVLAIVK	GVLAIVK	1	GVLAIVK1	4788.57	36391.3
Q9P4R4	Q9P4R4	LYS9_MAGO7	LYS3	1	GVLAPMNSK	GVLAPMNSK	2	GVLAPMNSK2	4245.18
G4MU49	G4MU49	G4MU49_MAGO7	MGG_07237	1	GVLDEDPR	GVLDEDPR	2	GVLDEDPR2	1350.65
G4N517	G4N517	G4N517_MAGO7	MGG_05193	1	GVLFYGPPGTGK	GVLFYGPPGTGK	2	GVLFYGPPGTGK2	10731.7
G4N517	G4MZ45;G4N517;G4NDN0;G4NCY2	G4N517_MAGO7	MGG_05193	0	GVLLYGPPGTGK	GVLLYGPPGTGK	2	GVLLYGPPGTGK2	15265.7
G4NIW7	G4NIW7	G4NIW7_MAGO7	MGG_02813	1	GVLPDFLPETR	GVLPDFLPETR	2	GVLPDFLPETR2	4384.64
G4NC30	G4NC30	G4NC30_MAGO7	MGG_00450	1	GVLPPISK	GVLPPISK	2	GVLPPISK2	2412.46
G4N844	G4N844	G4N844_MAGO7	MGG_06321	1	GVLSFTPVVAPTK	GVLSFTPVVAPTK	2	GVLSFTPVVAPTK2	1463.11
G4NAR5	G4NAR5	G4NAR5_MAGO7	MGG_03165	1	GVMADPTTSEYEK	GVMADPTTSEYEK	2	GVMADPTTSEYEK2	8237.1
G4NAR5	G4NAR5	G4NAR5_MAGO7	MGG_03165	1	GVMADPTTSEYEKEK	GVMADPTTSEYEKEK	2	GVMADPTTSEYEKEK2	1063.98
G4MXS1	G4MXS1	G4MXS1_MAGO7	MGG_08063	1	GVNLPNTDVDLPALSEK	GVNLPNTDVDLPALSEK	2	GVNLPNTDVDLPALSEK2	7945.68
G4MXS1	G4MXS1	G4MXS1_MAGO7	MGG_08063	1	GVNLPNTDVDLPALSEKDK	GVNLPNTDVDLPALSEKDK	3	GVNLPNTDVDLPALSEKDK3	5043.93
G4N0M7	G4N0M7	G4N0M7_MAGO7	MGG_07752	1	GVQEEAGLAETGR	GVQEEAGLAETGR	2	GVQEEAGLAETGR2	33585.2	54232
G4MV32	G4MV32	G4MV32_MAGO7	MGG_08835	1	GVQFVNSPPQK	GVQFVNSPPQK	2	GVQFVNSPPQK2	3756.63
G4NDL4	G4NDL4	G4NDL4_MAGO7	MGG_00223	1	GVSNTNQEASIAGAVAAAHFIR	GVSNTNQEASIAGAVAAAHFIR	3	GVSNTNQEASIAGAVAAAHFIR3	1317.96
G5EHG3	G5EHG3	G5EHG3_MAGO7	MGCH7_ch7g895	1	GVSPQQFTDSFTK	GVSPQQFTDSFTK	2	GVSPQQFTDSFTK2	2125.75
G4MLM8	G4MLM8	G4MLM8_MAGO7	MGG_06759	1	GVVDSEDLPLNLSR	GVVDSEDLPLNLSR	2	GVVDSEDLPLNLSR2	27892.5	20102.8
G4MY59	Kin1;G4MY59	G4MY59_MAGO7	MGG_01279	1	GVVDYPNWLSSECK	GVVDYPNWLSSEC(UniMod:4)K	2	GVVDYPNWLSSEC(UniMod:4)K2	1250000
G4MY59	Kin1;G4MY59	G4MY59_MAGO7	MGG_01279	1	GVVDYPNWLSSECK	GVVDYPNWLSSEC(UniMod:4)K	3	GVVDYPNWLSSEC(UniMod:4)K3	3233.11
G4MY59	Kin1;G4MY59	G4MY59_MAGO7	MGG_01279	1	GVVDYPNWLSSECKHLLGR	GVVDYPNWLSSEC(UniMod:4)KHLLGR	3	GVVDYPNWLSSEC(UniMod:4)KHLLGR3	3165.21
G4MY59	Kin1;G4MY59	G4MY59_MAGO7	MGG_01279	1	GVVDYPNWLSSECKHLLGR	GVVDYPNWLSSEC(UniMod:4)KHLLGR	4	GVVDYPNWLSSEC(UniMod:4)KHLLGR4	5161.92
G5EH72	G5EH72	G5EH72_MAGO7	MGCH7_ch7g425	1	GVVVQAISSVASQR	GVVVQAISSVASQR	2	GVVVQAISSVASQR2	1579.87
G4MXS1	G4MXS1	G4MXS1_MAGO7	MGG_08063	1	GVYPFLFPEAKPDFSK	GVYPFLFPEAKPDFSK	3	GVYPFLFPEAKPDFSK3	4681.02
G4N4W5	G4N4W5	G4N4W5_MAGO7	MGG_06035	1	GWDEGVVSMK	GWDEGVVSMK	2	GWDEGVVSMK2	6051.6
G4MKI9	G4MKI9	G4MKI9_MAGO7	MGG_04476	1	GWDIGVAGMAVGGER	GWDIGVAGMAVGGER	2	GWDIGVAGMAVGGER2	2445.25
G4NJH2	G4NJH2	G4NJH2_MAGO7	MGG_02653	1	GWLSEGGTLIGTAR	GWLSEGGTLIGTAR	2	GWLSEGGTLIGTAR2	2873.4
A4RDD7	A4RDD7	EIF3I_MAGO7	TIF34	1	GYASGGEDGYVR	GYASGGEDGYVR	2	GYASGGEDGYVR2	2010.76
G4N7X7	G4N7X7	G4N7X7_MAGO7	MGG_03521	1	GYDAGENTYQAPPK	GYDAGENTYQAPPK	2	GYDAGENTYQAPPK2	1512.57
G4N7X7	G4N7X7	G4N7X7_MAGO7	MGG_03521	1	GYDAGENTYQAPPKDR	GYDAGENTYQAPPKDR	3	GYDAGENTYQAPPKDR3	5555.13
G4NI27	G4NI27	G4NI27_MAGO7	MGG_09367	1	GYDPTPSGLAAALK	GYDPTPSGLAAALK	2	GYDPTPSGLAAALK2	30437.5
G4NDW5	G4NDW5	G4NDW5_MAGO7	MGG_17513	1	GYFVHPTIYETTDPAHK	GYFVHPTIYETTDPAHK	4	GYFVHPTIYETTDPAHK4	1816.36
A4QUF0	A4QUF0	PABP_MAGO7	PAB1	1	GYGFVHYETDEAASQAIK	GYGFVHYETDEAASQAIK	3	GYGFVHYETDEAASQAIK3	2966.07
G4NGT3	G4NGT3	G4NGT3_MAGO7	MGG_04034	1	GYGGDVWFPQPAPK	GYGGDVWFPQPAPK	2	GYGGDVWFPQPAPK2	7710.65
G4MUZ9	G4MUZ9	G4MUZ9_MAGO7	MGG_07307	1	GYISPEMLK	GYISPEMLK	2	GYISPEMLK2	2126.95
G4MSC1	G4MSC1	G4MSC1_MAGO7	MGG_04445	1	GYLADSPPSVVR	GYLADSPPSVVR	2	GYLADSPPSVVR2	3415.77
G4MU02	G4MU02	G4MU02_MAGO7	MGG_07200	1	GYLVAMTGDGVNDAPSLK	GYLVAMTGDGVNDAPSLK	2	GYLVAMTGDGVNDAPSLK2	2848.56	2348.99
G4NES1	G4NES1	G4NES1_MAGO7	MGG_00063	1	GYNMIHFTPLQTR	GYNMIHFTPLQTR	3	GYNMIHFTPLQTR3	2905.33	57837.2
G4MKL3	G4MKL3	G4MKL3_MAGO7	MGG_15294	1	GYQVLYLDYR	GYQVLYLDYR	2	GYQVLYLDYR2	1377.63
G4MRY4	G4MRY4	G4MRY4_MAGO7	MGG_02471	1	GYSEVDKK	GYSEVDKK	2	GYSEVDKK2	2746.17
G4MY59	Kin1;G4MY59	G4MY59_MAGO7	MGG_01279	1	GYSGPPENYLPNR	GYSGPPENYLPNR	2	GYSGPPENYLPNR2	26189.1
G4MY59	Kin1;G4MY59	G4MY59_MAGO7	MGG_01279	1	GYSGPPENYLPNR	GYSGPPENYLPNR	3	GYSGPPENYLPNR3	6520.97
G4MZ65	G4MZ65	G4MZ65_MAGO7	MGG_08173	1	GYSNTTPAPVQQAIK	GYSNTTPAPVQQAIK	2	GYSNTTPAPVQQAIK2	2980.48
G4NGZ4	G4NGZ4	G4NGZ4_MAGO7	MGG_03982	1	GYTFSTTAER	GYTFSTTAER	2	GYTFSTTAER2	1794.55	8203.85
G4MUJ2	G4MUJ2	G4MUJ2_MAGO7	MGG_07268	1	HAFGDQYR	HAFGDQYR	2	HAFGDQYR2	2937.56
G4N8F5	G4N8F5	G4N8F5_MAGO7	MGG_06270	1	HAGIFEELLNNYDAK	HAGIFEELLNNYDAK	3	HAGIFEELLNNYDAK3	1417.69
G4N0T7	G4N0T7	G4N0T7_MAGO7	MGG_16630	1	HAILATNTSSISITR	HAILATNTSSISITR	2	HAILATNTSSISITR2		4027.17
G4MXS1	G4MXS1	G4MXS1_MAGO7	MGG_08063	1	HALDLGVLEK	HALDLGVLEK	2	HALDLGVLEK2	1224.16
G4N449	G4N449	G4N449_MAGO7	MGG_05063	1	HALDNGAK	HALDNGAK	2	HALDNGAK2	1483.72
G4NES1	G4NES1	G4NES1_MAGO7	MGG_00063	1	HASGMSFR	HASGMSFR	2	HASGMSFR2	11823	29490.2
P0CT13	P0CT13	H2B_MAGO7	HTB1	1	HAVSEGTK	HAVSEGTK	2	HAVSEGTK2	2043.91
G5EHX7	G5EHX7	G5EHX7_MAGO7	MGCH7_ch7g494	1	HDGGFNIVHLK	HDGGFNIVHLK	3	HDGGFNIVHLK3	1637.82
G4MY59	Kin1;G4MY59	G4MY59_MAGO7	MGG_01279	1	HDSSSEVSENSEAR	HDSSSEVSENSEAR	3	HDSSSEVSENSEAR3	8983.08
G4NG12	G4NG12	G4NG12_MAGO7	MGG_14279	1	HETGAIDTFSYGVANR	HETGAIDTFSYGVANR	3	HETGAIDTFSYGVANR3	1850.11
G4N517	G4N517	G4N517_MAGO7	MGG_05193	1	HGDVVTIHPCPDIK	HGDVVTIHPC(UniMod:4)PDIK	3	HGDVVTIHPC(UniMod:4)PDIK3	1940.78
G4MTC2	G4MTC2	G4MTC2_MAGO7	MGG_04696	1	HGGIDSMSADDLK	HGGIDSMSADDLK	3	HGGIDSMSADDLK3	576.047
G4MTC2	G4MTC2	G4MTC2_MAGO7	MGG_04696	1	HGGIDSMSADDLKK	HGGIDSMSADDLKK	3	HGGIDSMSADDLKK3	18888.5
G4NAD9	G4NAD9	G4NAD9_MAGO7	MGG_03186	1	HGMAEDWLK	HGMAEDWLK	2	HGMAEDWLK2	2967.05
G4NAD3	G4NAD3	G4NAD3_MAGO7	MGG_03193	1	HGSLAYLPR	HGSLAYLPR	2	HGSLAYLPR2	1075.4
G5EH72	G5EH72	G5EH72_MAGO7	MGCH7_ch7g425	1	HGVEIGGFQVHSSGK	HGVEIGGFQVHSSGK	3	HGVEIGGFQVHSSGK3	1556.09
G4N701	G4N701	G4N701_MAGO7	MGG_06479	1	HGYIGEFEELDDHR	HGYIGEFEELDDHR	3	HGYIGEFEELDDHR3	6212.81
G4N3F2	G4N3F2	G4N3F2_MAGO7	MGG_07697	1	HHAAYVANLNK	HHAAYVANLNK	3	HHAAYVANLNK3	19262.1
G4MYJ6	G4MYJ6	G4MYJ6_MAGO7	MGG_01305	1	HHYDECVER	HHYDEC(UniMod:4)VER	3	HHYDEC(UniMod:4)VER3	2367.81
G4MSB2	G4MSB2	G4MSB2_MAGO7	MGG_04436	1	HIASFEDEFSNLPGDSTK	HIASFEDEFSNLPGDSTK	3	HIASFEDEFSNLPGDSTK3	7983.91
G4NLC8	G4NLC8	G4NLC8_MAGO7	MGG_02952	1	HIDFALTSPFGGGRPGR	HIDFALTSPFGGGRPGR	3	HIDFALTSPFGGGRPGR3	2710.79
G4N186	G4N186	G4N186_MAGO7	MGG_07468	1	HIETGYLEEASAR	HIETGYLEEASAR	3	HIETGYLEEASAR3	922.697
G4MLR8	G4MLR8	G4MLR8_MAGO7	MGG_05447	1	HIGGNSDFQALGNSESLIK	HIGGNSDFQALGNSESLIK	3	HIGGNSDFQALGNSESLIK3	1265.14
G4ML75	G4ML75	G4ML75_MAGO7	MGG_06712	1	HIGPGVYDIHSPR	HIGPGVYDIHSPR	3	HIGPGVYDIHSPR3	2874.75
G4N4R7	G4N4R7	G4N4R7_MAGO7	MGG_05155	1	HIILLAEGR	HIILLAEGR	2	HIILLAEGR2	7469.53
G4NEI0	G4NEI0	G4NEI0_MAGO7	MGG_00099	1	HIIQSQIQDVQAAK	HIIQSQIQDVQAAK	3	HIIQSQIQDVQAAK3	2992.72
G4MXB8	G4MXB8	G4MXB8_MAGO7	MGG_08262	1	HIVDPAGFK	HIVDPAGFK	2	HIVDPAGFK2	1208.86
G4MMD8	G4MMD8	G4MMD8_MAGO7	MGG_01995	1	HKDVDLCIIR	HKDVDLC(UniMod:4)IIR	3	HKDVDLC(UniMod:4)IIR3	1143.17
A4QQN1	A4QQN1	M2DH_MAGO7	MGCH7_ch7g1113	1	HLADIGAQTEK	HLADIGAQTEK	2	HLADIGAQTEK2	3391.87
G4NG28	G4NG28	G4NG28_MAGO7	MGG_17596	1	HLDFVQNANGVFGLDVADAEK	HLDFVQNANGVFGLDVADAEK	3	HLDFVQNANGVFGLDVADAEK3	511.076
G5EH09	G5EH09	G5EH09_MAGO7	MGCH7_ch7g591	1	HLEAHYPAAK	HLEAHYPAAK	2	HLEAHYPAAK2	1963.41
G4N6X9	G4N6X9	G4N6X9_MAGO7	MGG_06498	1	HLEGASVGAVK	HLEGASVGAVK	2	HLEGASVGAVK2	4872.94
G4NIU4	G4NIU4	G4NIU4_MAGO7	MGG_04114	1	HLGFDSTIPVNVIPVTQTQVSER	HLGFDSTIPVNVIPVTQTQVSER	3	HLGFDSTIPVNVIPVTQTQVSER3	4690.63	8893.27
G4N7X7	G4N7X7	G4N7X7_MAGO7	MGG_03521	1	HLGGLAIITR	HLGGLAIITR	2	HLGGLAIITR2	6096.1
G4NES1	G4NES1	G4NES1_MAGO7	MGG_00063	1	HLGSWTLEVDDSEEAR	HLGSWTLEVDDSEEAR	3	HLGSWTLEVDDSEEAR3	1216.04	17607.8
G4MTZ0	G4MTZ0	G4MTZ0_MAGO7	MGG_01607	1	HLNSPPTAR	HLNSPPTAR	2	HLNSPPTAR2	772.758
G4N6U9	G4N6U9	G4N6U9_MAGO7	MGG_03653	1	HLPTESNPTPSLYR	HLPTESNPTPSLYR	3	HLPTESNPTPSLYR3	9177.97
G4MRM7	G4MRM7	G4MRM7_MAGO7	MGG_09952	1	HLTGEFEK	HLTGEFEK	2	HLTGEFEK2	1623.56
G4MNC1	G4MNC1	G4MNC1_MAGO7	MGG_02086	1	HLYLPDEGYTVKH	HLYLPDEGYTVKH	3	HLYLPDEGYTVKH3	916.521
G4MUX0	G4MUX0	G4MUX0_MAGO7	MGG_01712	1	HMGLGEYADR	HMGLGEYADR	2	HMGLGEYADR2	2121.39
G4NCL5	G4NCL5	G4NCL5_MAGO7	MGG_00383	1	HNEGTFLFTSESVGEGHPDK	HNEGTFLFTSESVGEGHPDK	3	HNEGTFLFTSESVGEGHPDK3	1250.07
G4MKA5	G4MKA5	G4MKA5_MAGO7	MGG_02503	1	HNVDVTK	HNVDVTK	2	HNVDVTK2	710.676
G5EHZ3	G5EHZ3	G5EHZ3_MAGO7	MGCH7_ch7g256	1	HPAGFVAPDQAALDELR	HPAGFVAPDQAALDELR	3	HPAGFVAPDQAALDELR3	5084.55
G4MNF0	G4MNF0	G4MNF0_MAGO7	MGG_06936	1	HPCDLLPK	HPC(UniMod:4)DLLPK	2	HPC(UniMod:4)DLLPK2	2115.38
G4ML82	G4ML82	G4ML82_MAGO7	MGG_06719	1	HPDVDTVVNFASSR	HPDVDTVVNFASSR	3	HPDVDTVVNFASSR3	5286.21
G4NC99	G4NC99	G4NC99_MAGO7	MGG_01102	1	HPEEVHDEVFYSPR	HPEEVHDEVFYSPR	3	HPEEVHDEVFYSPR3	3971.5
G4NG12	G4NG12	G4NG12_MAGO7	MGG_14279	1	HQEHIAVYGEGNEK	HQEHIAVYGEGNEK	3	HQEHIAVYGEGNEK3	2429.52
G4NG12	G4NG12	G4NG12_MAGO7	MGG_14279	1	HQEHIAVYGEGNEKR	HQEHIAVYGEGNEKR	4	HQEHIAVYGEGNEKR4	1739.29
G4MLE5	G4MLE5	G4MLE5_MAGO7	MGG_05427	1	HQVDKPIPVAGLVK	HQVDKPIPVAGLVK	3	HQVDKPIPVAGLVK3	2593.68
G4MY59	Kin1;G4MY59	G4MY59_MAGO7	MGG_01279	1	HRPSTAQPPAPHR	HRPSTAQPPAPHR	2	HRPSTAQPPAPHR2	7425.59
G4MLM8	G4MLM8	G4MLM8_MAGO7	MGG_06759	1	HSEFISYPIYLHVEK	HSEFISYPIYLHVEK	3	HSEFISYPIYLHVEK3	11307.5	9425.92
G4N6P6	G4N6P6	G4N6P6_MAGO7	MGG_03699	1	HSLQDCGVVSLK	HSLQDC(UniMod:4)GVVSLK	3	HSLQDC(UniMod:4)GVVSLK3	1114.37
G4N0M7	G4N0M7	G4N0M7_MAGO7	MGG_07752	1	HSLVIFDDLSK	HSLVIFDDLSK	2	HSLVIFDDLSK2	7365.51
G4MVB2	G4MVB2	G4MVB2_MAGO7	MGG_01744	1	HSMNPFDELSVEEAVR	HSMNPFDELSVEEAVR	3	HSMNPFDELSVEEAVR3	1929.76
G4MY59	Kin1;G4MY59	G4MY59_MAGO7	MGG_01279	1	HSPSIDLQNVADNGAASPAQTPSGAK	HSPSIDLQNVADNGAASPAQTPSGAK	3	HSPSIDLQNVADNGAASPAQTPSGAK3	140410
G4MY59	Kin1;G4MY59	G4MY59_MAGO7	MGG_01279	1	HSPSIDLQNVADNGAASPAQTPSGAKR	HSPSIDLQNVADNGAASPAQTPSGAKR	4	HSPSIDLQNVADNGAASPAQTPSGAKR4	7185.34
G4N8F6	G4N8F6	G4N8F6_MAGO7	MGG_06269	1	HTETFIANEGMYTGQFVYAGK	HTETFIANEGMYTGQFVYAGK	3	HTETFIANEGMYTGQFVYAGK3	817.814	3459.87
G4NE44	G4NE44	G4NE44_MAGO7	MGG_00168	1	HTPAAADAGAESIEVLDQVR	HTPAAADAGAESIEVLDQVR	3	HTPAAADAGAESIEVLDQVR3	1798.7
G4MRY4	G4MRY4	G4MRY4_MAGO7	MGG_02471	1	HTPSIIALSR	HTPSIIALSR	2	HTPSIIALSR2	2623.54
G4MRZ6	G4MRZ6	G4MRZ6_MAGO7	MGG_02481	1	HTSSDDASVSKPTIPER	HTSSDDASVSKPTIPER	3	HTSSDDASVSKPTIPER3	2450.22
G4MTL4	G4MTL4	G4MTL4_MAGO7	MGG_07176	1	HVELALWDTAGQEDYDR	HVELALWDTAGQEDYDR	3	HVELALWDTAGQEDYDR3	4153.79	6618.38
G4NJK6	G4NJK6	G4NJK6_MAGO7	MGG_02625	1	HVGDLGNFDTDGQGNASGSK	HVGDLGNFDTDGQGNASGSK	3	HVGDLGNFDTDGQGNASGSK3	3182.62
Q9UWF0	Q9UWF0	CALM_MAGO7	CMD1	1	HVMTSIGEK	HVMTSIGEK	2	HVMTSIGEK2	18249.6	3428.97
G4MSB1	G4MSB1	G4MSB1_MAGO7	MGG_04435	1	HVSPAGAAIGTPLSADEQK	HVSPAGAAIGTPLSADEQK	3	HVSPAGAAIGTPLSADEQK3	3114.8
G4MYB7	G4MYB7	G4MYB7_MAGO7	MGG_08104	1	HVVFGQVLSGK	HVVFGQVLSGK	2	HVVFGQVLSGK2	1786.94
G4MYB7	G4MYB7	G4MYB7_MAGO7	MGG_08104	1	HVVFGQVLSGK	HVVFGQVLSGK	3	HVVFGQVLSGK3	1188.87
G4NJT2	G4NJT2	G4NJT2_MAGO7	MGG_10327	1	IAAFEDYIR	IAAFEDYIR	2	IAAFEDYIR2	1412.01
G4MNY6	G4MNY6	G4MNY6_MAGO7	MGG_06999	1	IAAIVAGIK	IAAIVAGIK	2	IAAIVAGIK2	655.858
G4NE52	G4NE52	G4NE52_MAGO7	MGG_00162	1	IAAVEAEMK	IAAVEAEMK	2	IAAVEAEMK2	4973.77
G4MU87	G4MU87	G4MU87_MAGO7	MGG_10126	1	IAAVPLQLFVVR	IAAVPLQLFVVR	2	IAAVPLQLFVVR2	3460.32	2827.29
G4NEF1	G4NEF1	G4NEF1_MAGO7	MGG_00124	1	IADGQASQWGEVSK	IADGQASQWGEVSK	2	IADGQASQWGEVSK2	1649.48
G4NCL5	G4NCL5	G4NCL5_MAGO7	MGG_00383	1	IADQVSDAVLDACLAQDPLSK	IADQVSDAVLDAC(UniMod:4)LAQDPLSK	3	IADQVSDAVLDAC(UniMod:4)LAQDPLSK3	1343.62
G4MSV3	G4MSV3	G4MSV3_MAGO7	MGG_11382	1	IAEAADEFNIDR	IAEAADEFNIDR	2	IAEAADEFNIDR2	739.955
G4N4K3	G4N4K3	G4N4K3_MAGO7	MGG_05980	1	IAEEAGACAVMALER	IAEEAGAC(UniMod:4)AVMALER	2	IAEEAGAC(UniMod:4)AVMALER2	3415.34
G4MXY6	G4MXY6	G4MXY6_MAGO7	MGG_10868	1	IAEEPYR	IAEEPYR	2	IAEEPYR2	1483.45
G4N4K3	G4N4K3	G4N4K3_MAGO7	MGG_05980	1	IAEGAAMIR	IAEGAAMIR	2	IAEGAAMIR2	9459.62
G4NFB7	G4NFB7	TRX2_MAGO7	TRX2	1	IAEWSDAFPNIHYVK	IAEWSDAFPNIHYVK	2	IAEWSDAFPNIHYVK2	2342.46
G4NFB7	G4NFB7	TRX2_MAGO7	TRX2	1	IAEWSDAFPNIHYVK	IAEWSDAFPNIHYVK	3	IAEWSDAFPNIHYVK3	11051.2
A4QZL9	A4QZL9	EIF3B_MAGO7	PRT1	1	IAGADQEVVDNR	IAGADQEVVDNR	2	IAGADQEVVDNR2	2382.92
G4N449	G4N449	G4N449_MAGO7	MGG_05063	1	IAGAVPTIK	IAGAVPTIK	2	IAGAVPTIK2	36215.6
A4QUC1	A4QUC1	LKHA4_MAGO7	MGG_09481	1	IAGIDWEGR	IAGIDWEGR	2	IAGIDWEGR2	1834.04
G4N2A0	G4N2A0	G4N2A0_MAGO7	MGG_04842	1	IAGPGWYEKPEGVEK	IAGPGWYEKPEGVEK	3	IAGPGWYEKPEGVEK3	2286.08
G4MU49	G4MU49	G4MU49_MAGO7	MGG_07237	1	IAHRPSPDELIK	IAHRPSPDELIK	3	IAHRPSPDELIK3	3319.96
G4N7G5	G4N7G5	G4N7G5_MAGO7	MGG_17072	1	IALNDGGETSR	IALNDGGETSR	2	IALNDGGETSR2	23226.7
G4N3I0	G4N3I0	G4N3I0_MAGO7	MGG_04966	1	IAPELYLK	IAPELYLK	2	IAPELYLK2		20221.7
G4MU05	G4MU05	G4MU05_MAGO7	MGG_07202	1	IAPGVLTEHGK	IAPGVLTEHGK	2	IAPGVLTEHGK2	42143.9
G4MS90	G4MS90	G4MS90_MAGO7	MGG_04495	1	IASIPDIDITNIGTK	IASIPDIDITNIGTK	2	IASIPDIDITNIGTK2	5344.76
G4NLU9	G4NLU9	G4NLU9_MAGO7	MGG_02842	1	IASNLGAIFPESTK	IASNLGAIFPESTK	2	IASNLGAIFPESTK2	5377.18
G5EI15	G5EI15	G5EI15_MAGO7	MGCH7_ch7g347	1	IASTWEGIK	IASTWEGIK	2	IASTWEGIK2	9117.23
G4NHU5	G4NHU5	G4NHU5_MAGO7	MGG_14971	1	IAVIGPNGAGK	IAVIGPNGAGK	2	IAVIGPNGAGK2	1120.85	5370.85
G4N4R7	G4N4R7	G4N4R7_MAGO7	MGG_05155	1	IAVVAGYGDVGK	IAVVAGYGDVGK	2	IAVVAGYGDVGK2	22329.4	2002.58
G4N4R7	G4N4R7	G4N4R7_MAGO7	MGG_05155	1	IAVVAGYGDVGKGCAMALHGMGAR	IAVVAGYGDVGKGC(UniMod:4)AMALHGMGAR	3	IAVVAGYGDVGKGC(UniMod:4)AMALHGMGAR3	2865.29
G4N4R7	G4N4R7	G4N4R7_MAGO7	MGG_05155	1	IAVVAGYGDVGKGCAMALHGMGAR	IAVVAGYGDVGKGC(UniMod:4)AMALHGMGAR	4	IAVVAGYGDVGKGC(UniMod:4)AMALHGMGAR4	1839.19
G4NIU4	G4NIU4	G4NIU4_MAGO7	MGG_04114	1	ICDEIAIIASK	IC(UniMod:4)DEIAIIASK	2	IC(UniMod:4)DEIAIIASK2	2977.45	14095.7
G4N374	Q9UV51;G4N374	MPS1_MAGO7	MPS1	0	ICDFGLAR	IC(UniMod:4)DFGLAR	2	IC(UniMod:4)DFGLAR2	865.676
G4MTW6	G4MTW6	G4MTW6_MAGO7	MGG_01588	1	ICEDILSVLDK	IC(UniMod:4)EDILSVLDK	2	IC(UniMod:4)EDILSVLDK2	5042.87	1921.28
G4MKA5	G4MKA5	G4MKA5_MAGO7	MGG_02503	1	IDESDKEALLDAIK	IDESDKEALLDAIK	3	IDESDKEALLDAIK3	8488.87
G4MSC0	G4MSC0	G4MSC0_MAGO7	MGG_04444	1	IDEVAAPK	IDEVAAPK	2	IDEVAAPK2	2269.57
G4MQ02	G4MQ02	G4MQ02_MAGO7	MGG_16472	1	IDFDETISK	IDFDETISK	2	IDFDETISK2	1835.59
P0CT16	P0CT16	SAR1_MAGO7	SAR1	1	IDHPEAISEEELR	IDHPEAISEEELR	3	IDHPEAISEEELR3	3169.03
G4MR82	G4MR82	G4MR82_MAGO7	MGG_09926	1	IDHYLGK	IDHYLGK	2	IDHYLGK2		17613.5
G4MLM8	G4MLM8	G4MLM8_MAGO7	MGG_06759	1	IDIIPDK	IDIIPDK	1	IDIIPDK1	969.698
G4MLM8	G4MLM8	G4MLM8_MAGO7	MGG_06759	1	IDIIPDK	IDIIPDK	2	IDIIPDK2	29838.7
G4MLM8	G4MLM8	G4MLM8_MAGO7	MGG_06759	1	IDIIPDKANK	IDIIPDKANK	2	IDIIPDKANK2	6278.89
G4MTK2	G4MTK2	G4MTK2_MAGO7	MGG_15868	1	IDIVENR	IDIVENR	2	IDIVENR2	17539.5	30464.8
G4MRV8	G4MRV8	G4MRV8_MAGO7	MGG_02449	1	IDLLDSAEAVAK	IDLLDSAEAVAK	2	IDLLDSAEAVAK2	3074.56
G4NCF7	G4NCF7	G4NCF7_MAGO7	MGG_01096	1	IDNPSGPLSDGSGLGEPK	IDNPSGPLSDGSGLGEPK	2	IDNPSGPLSDGSGLGEPK2	4308.36	62364.9
G4N778	G4N778	G4N778_MAGO7	MGG_06459	1	IDPVIGR	IDPVIGR	2	IDPVIGR2	2229.2
G4N778	G4N778	G4N778_MAGO7	MGG_06459	1	IDPVIGREEEIR	IDPVIGREEEIR	3	IDPVIGREEEIR3	1861.9
G4MZ65	G4MZ65	G4MZ65_MAGO7	MGG_08173	1	IDRVQDASLVVAR	IDRVQDASLVVAR	3	IDRVQDASLVVAR3	1383.13
G4N0G1	G4N0G1	G4N0G1_MAGO7	MGG_06214	1	IDVAETGDAHGLVSSTSAR	IDVAETGDAHGLVSSTSAR	3	IDVAETGDAHGLVSSTSAR3	2221.84
G4N4E1	G4N4E1	G4N4E1_MAGO7	MGG_16866	1	IDVASLRDPEADSDR	IDVASLRDPEADSDR	3	IDVASLRDPEADSDR3	2077.27
G4MRY4	G4MRY4	G4MRY4_MAGO7	MGG_02471	1	IEAAIPELVGGSADLTGSNLTR	IEAAIPELVGGSADLTGSNLTR	3	IEAAIPELVGGSADLTGSNLTR3	3833.55
G4ND36	G4ND36	G4ND36_MAGO7	MGG_00987	1	IEAELLK	IEAELLK	2	IEAELLK2	3823.1
G4NB71	G4NB71	G4NB71_MAGO7	MGG_11543	1	IEDAGYMFQK	IEDAGYMFQK	2	IEDAGYMFQK2	1534.76
G4N849	G4N849	G4N849_MAGO7	MGG_06316	1	IEDEEVLK	IEDEEVLK	2	IEDEEVLK2	8304.88
G4N5J5	G4N5J5	G4N5J5_MAGO7	MGG_06127	1	IEDNTIYAR	IEDNTIYAR	2	IEDNTIYAR2	14738.2
A4RAE9	A4RAE9	AMPP3_MAGO7	PEPP	1	IEDNVVITK	IEDNVVITK	2	IEDNVVITK2	9151.35
G4N5C8	G4N5C8	G4N5C8_MAGO7	MGG_05238	1	IEDVTPTPSDSTR	IEDVTPTPSDSTR	2	IEDVTPTPSDSTR2	22698.3	16472.4
G4N5C8	G4N5C8	G4N5C8_MAGO7	MGG_05238	1	IEDVTPTPSDSTRR	IEDVTPTPSDSTRR	3	IEDVTPTPSDSTRR3	8613.86	5365.12
G4MQ03	G4MQ03	G4MQ03_MAGO7	MGG_10607	1	IEEELGSNAVFAGESFR	IEEELGSNAVFAGESFR	2	IEEELGSNAVFAGESFR2	9484.29
G4MQ03	G4MQ03	G4MQ03_MAGO7	MGG_10607	1	IEEELGSNAVFAGESFR	IEEELGSNAVFAGESFR	3	IEEELGSNAVFAGESFR3	16257.1
G4MQ03	G4MQ03	G4MQ03_MAGO7	MGG_10607	1	IEEELGSNAVFAGESFRK	IEEELGSNAVFAGESFRK	3	IEEELGSNAVFAGESFRK3	16238.4
Q2KEM0	Q2KEM0	Q2KEM0_MAGO7	MGCH7_ch7g1016	1	IEEGGWTR	IEEGGWTR	2	IEEGGWTR2	3131.73
G4MXJ0	G4MXJ0	G4MXJ0_MAGO7	MGG_11259	1	IEEPAEAK	IEEPAEAK	2	IEEPAEAK2	21465.1	3304.62
G4MLM8	G4MLM8	G4MLM8_MAGO7	MGG_06759	1	IEEVDDEEEEK	IEEVDDEEEEK	2	IEEVDDEEEEK2	1741.51
G4MWF3	G4MWF3	G4MWF3_MAGO7	MGG_08343	1	IEFATVGQTK	IEFATVGQTK	2	IEFATVGQTK2	2471.81
G4MY47	G4MY47	G4MY47_MAGO7	MGG_01272	1	IEGCATK	IEGC(UniMod:4)ATK	2	IEGC(UniMod:4)ATK2	1562.29
G4MRJ2	G4MRJ2	G4MRJ2_MAGO7	MGG_09927	1	IEGVDDTNAANFYLGK	IEGVDDTNAANFYLGK	2	IEGVDDTNAANFYLGK2	1967.47	3156.74
G4MRJ2	G4MRJ2	G4MRJ2_MAGO7	MGG_09927	1	IEGVDDTNAANFYLGKK	IEGVDDTNAANFYLGKK	3	IEGVDDTNAANFYLGKK3	2896.15
G4MKA5	G4MKA5	G4MKA5_MAGO7	MGG_02503	1	IEIESFFDGK	IEIESFFDGK	2	IEIESFFDGK2	2241.54
G4MNH8	G4MNH8	G4MNH8_MAGO7	MGG_06958	1	IEIIANDQGNR	IEIIANDQGNR	2	IEIIANDQGNR2	39958.4	11365.6
G4NGK1	G4NGK1	G4NGK1_MAGO7	MGG_04104	1	IEIVAHNELSGR	IEIVAHNELSGR	2	IEIVAHNELSGR2	3030.56	6700.88
G4NGK1	G4NGK1	G4NGK1_MAGO7	MGG_04104	1	IEIVAHNELSGR	IEIVAHNELSGR	3	IEIVAHNELSGR3	14075.3	8618.33
Q52BY4	Q52BY4	MBF1_MAGO7	MBF1	1	IEKGEVPITQDQVNR	IEKGEVPITQDQVNR	3	IEKGEVPITQDQVNR3	1609.19
G4N555	G4N555	G4N555_MAGO7	MGG_06066	1	IEMGGHQPTYGR	IEMGGHQPTYGR	3	IEMGGHQPTYGR3	2505.82
G4MY59	Kin1;G4MY59	G4MY59_MAGO7	MGG_01279	1	IENILISK	IENILISK	1	IENILISK1	19507.8
G4MY59	Kin1;G4MY59	G4MY59_MAGO7	MGG_01279	1	IENILISK	IENILISK	2	IENILISK2	706477
G4MTR3	G4MTR3	G4MTR3_MAGO7	MGG_04752	1	IENVQQMSGVIDITK	IENVQQMSGVIDITK	2	IENVQQMSGVIDITK2	1335.1
G4MRF0	G4MRF0	G4MRF0_MAGO7	MGG_02405	1	IEQAPVVK	IEQAPVVK	2	IEQAPVVK2	973.645
G4NAD9	G4NAD9	G4NAD9_MAGO7	MGG_03186	1	IEQSEGSIEK	IEQSEGSIEK	2	IEQSEGSIEK2	1530.13
G4N716	G4N716	G4N716_MAGO7	MGG_03641	1	IETGILKPGMVVTFAPANVTTEVK	IETGILKPGMVVTFAPANVTTEVK	3	IETGILKPGMVVTFAPANVTTEVK3	42462.1	106552
G5EH95	G5EH95	G5EH95_MAGO7	MGCH7_ch7g257	1	IETNVDPTSPEFR	IETNVDPTSPEFR	2	IETNVDPTSPEFR2	3882.16
G4MYM7	G4MYM7	G4MYM7_MAGO7	MGG_01333	1	IEVPIVNPADK	IEVPIVNPADK	2	IEVPIVNPADK2	3326.37
G4N6U9	G4N6U9	G4N6U9_MAGO7	MGG_03653	1	IFAPNEVVAK	IFAPNEVVAK	2	IFAPNEVVAK2	1863.76	13634.7
G4NGK1	G4NGK1	G4NGK1_MAGO7	MGG_04104	1	IFDISAFEK	IFDISAFEK	2	IFDISAFEK2	5545.87	48078.9
A4RPY8	A4RPY8	CBPYA_MAGO7	CPYA	1	IFEAGHMVPYDQAEPSVDFVNR	IFEAGHMVPYDQAEPSVDFVNR	3	IFEAGHMVPYDQAEPSVDFVNR3	2779.66	21699.3
A4RDD7	A4RDD7	EIF3I_MAGO7	TIF34	1	IFEDEIGR	IFEDEIGR	2	IFEDEIGR2	4729.14
D4NXE7	D4NXE7	RS3A_MAGO7	RPS1	1	IFEVSLADLQK	IFEVSLADLQK	2	IFEVSLADLQK2	7530.11	14042.8
G4NC87	G4NC87	G4NC87_MAGO7	MGG_01114	1	IFGDEIR	IFGDEIR	2	IFGDEIR2	25109.8
G4N3X6	G4N3X6	G4N3X6_MAGO7	MGG_15241	1	IFPQSFHPTLIK	IFPQSFHPTLIK	2	IFPQSFHPTLIK2	1371.67
G4NGQ9	G4NGQ9	G4NGQ9_MAGO7	MGG_04053	1	IFQVEYTAEAVK	IFQVEYTAEAVK	2	IFQVEYTAEAVK2	1352.61
G4MNV7	G4MNV7	G4MNV7_MAGO7	MGG_16230	1	IFSIDDLQSAAEK	IFSIDDLQSAAEK	2	IFSIDDLQSAAEK2	8563.94	3523.34
A4RBS3	A4RBS3	SUB2_MAGO7	SUB2	1	IFVLDECDK	IFVLDEC(UniMod:4)DK	2	IFVLDEC(UniMod:4)DK2	9868.84	4690.79
G4MRN0	G4MRN0	G4MRN0_MAGO7	MGG_09955	1	IFVTQAHGATGR	IFVTQAHGATGR	3	IFVTQAHGATGR3	3104.36
G4N6M9	G4N6M9	G4N6M9_MAGO7	MGG_06530	1	IGAEFLSK	IGAEFLSK	2	IGAEFLSK2	21317.9
G4MTF1	G4MTF1	G4MTF1_MAGO7	MGG_01535	1	IGAWASR	IGAWASR	2	IGAWASR2	3464.81
G5EI34	G5EI34	G5EI34_MAGO7	MGCH7_ch7g332	1	IGDDGHLSGGEINGADVFASVR	IGDDGHLSGGEINGADVFASVR	3	IGDDGHLSGGEINGADVFASVR3	1111.16	2554.32
G4NDW5	G4NDW5	G4NDW5_MAGO7	MGG_17513	1	IGDPGDHGNFIGPVIHEGSFK	IGDPGDHGNFIGPVIHEGSFK	3	IGDPGDHGNFIGPVIHEGSFK3	1496.38
G4NDW5	G4NDW5	G4NDW5_MAGO7	MGG_17513	1	IGDPGDHGNFIGPVIHEGSFK	IGDPGDHGNFIGPVIHEGSFK	4	IGDPGDHGNFIGPVIHEGSFK4	1883.13
G4NLU9	G4NLU9	G4NLU9_MAGO7	MGG_02842	1	IGDSLAEAAIR	IGDSLAEAAIR	2	IGDSLAEAAIR2	2052.77
G4MUJ0	G4MUJ0	G4MUJ0_MAGO7	MGG_07266	1	IGEEFDR	IGEEFDR	2	IGEEFDR2	2853.37
G4N6N9	G4N6N9	G4N6N9_MAGO7	MGG_06524	1	IGGDSELSPR	IGGDSELSPR	2	IGGDSELSPR2	782.6
G4N716	G4N716	G4N716_MAGO7	MGG_03641	1	IGGIGTVPVGR	IGGIGTVPVGR	2	IGGIGTVPVGR2	69057	195066
G4N9X2	G4N9X2	G4N9X2_MAGO7	MGG_12749	1	IGGTCVNVGCVPK	IGGTC(UniMod:4)VNVGC(UniMod:4)VPK	2	IGGTC(UniMod:4)VNVGC(UniMod:4)VPK2	3082.97
G4N3V2	G4N3V2	G4N3V2_MAGO7	MGG_05026	1	IGILEQDEEK	IGILEQDEEK	2	IGILEQDEEK2	24568.7	18676.3
G4N3V2	G4N3V2	G4N3V2_MAGO7	MGG_05026	1	IGILEQDEEKGGR	IGILEQDEEKGGR	3	IGILEQDEEKGGR3	9533.46	15603.3
Q9UVT8	Q9UVT8	RIB4_MAGO7	MGG_04626	1	IGIVHAR	IGIVHAR	2	IGIVHAR2	15726.4
G4NAD3	G4NAD3	G4NAD3_MAGO7	MGG_03193	1	IGKGDAEDNAATEIDVTK	IGKGDAEDNAATEIDVTK	3	IGKGDAEDNAATEIDVTK3	1761.81
G4NEI0	G4NEI0	G4NEI0_MAGO7	MGG_00099	1	IGLEAMYK	IGLEAMYK	2	IGLEAMYK2		30426.4
G4NAE0	G4NAE0	G4NAE0_MAGO7	MGG_03185	1	IGLFGGAGVGK	IGLFGGAGVGK	2	IGLFGGAGVGK2	7090.68
G4MS82	G4MS82	G4MS82_MAGO7	MGG_04503	1	IGLGNALPTLPNAVTK	IGLGNALPTLPNAVTK	2	IGLGNALPTLPNAVTK2	5927.59
G4MTI4	G4MTI4	G4MTI4_MAGO7	MGG_01566	1	IGLIAGDGIGKDVVPAGR	IGLIAGDGIGKDVVPAGR	3	IGLIAGDGIGKDVVPAGR3	2324.82
G4N340	G4N340	G4N340_MAGO7	MGG_04913	1	IGNENGSFHWQ	IGNENGSFHWQ	2	IGNENGSFHWQ2	3017.56
G4ND56	G4ND56	G4ND56_MAGO7	MGG_00968	1	IGNSVGLEVATK	IGNSVGLEVATK	2	IGNSVGLEVATK2	1094.36	6760.95
G4N0E7	G4N0E7	G4N0E7_MAGO7	MGG_06201	1	IGNSYDIIK	IGNSYDIIK	2	IGNSYDIIK2	14474.6
G4ML82	G4ML82	G4ML82_MAGO7	MGG_06719	1	IGNTGGMMDNIVASK	IGNTGGMMDNIVASK	2	IGNTGGMMDNIVASK2	3366.35	3141.8
G4ML44	G4ML44	G4ML44_MAGO7	MGG_06685	1	IGPALHGLFGR	IGPALHGLFGR	2	IGPALHGLFGR2	2008.58
G4ML44	G4ML44	G4ML44_MAGO7	MGG_06685	1	IGPALHGLFGRK	IGPALHGLFGRK	3	IGPALHGLFGRK3	14836.8
G4MLE9	G4MLE9	G4MLE9_MAGO7	MGG_08649	1	IGTDIMDNK	IGTDIMDNK	2	IGTDIMDNK2	2489.12	1136.64
G4N414	G4N414	G4N414_MAGO7	MGG_05915	1	IGTLINEVHYE	IGTLINEVHYE	2	IGTLINEVHYE2	1113.99
G4N625	G4N625	G4N625_MAGO7	MGG_06609	1	IGTTSIPIDPSK	IGTTSIPIDPSK	2	IGTTSIPIDPSK2	2513.13	1281.13
G4NBA2	G4NBA2	G4NBA2_MAGO7	MGG_00592	1	IGTWVGGAEGGNK	IGTWVGGAEGGNK	2	IGTWVGGAEGGNK2	4337.58
G4N6X9	G4N6X9	G4N6X9_MAGO7	MGG_06498	1	IGVIGGTGLSK	IGVIGGTGLSK	2	IGVIGGTGLSK2	14588.9
G4MZS0	G4MZS0	G4MZS0_MAGO7	MGG_15072	1	IHECQTNANEEIYMK	IHEC(UniMod:4)QTNANEEIYMK	3	IHEC(UniMod:4)QTNANEEIYMK3	1966.81
G4N7X7	G4N667;G4N7X7	G4N7X7_MAGO7	MGG_03521	0	IHETNLKK	IHETNLKK	2	IHETNLKK2	1852.46
G4NAE0	G4NAE0	G4NAE0_MAGO7	MGG_03185	1	IHQVIGAVVDVK	IHQVIGAVVDVK	3	IHQVIGAVVDVK3	1328.2
G4MYY2	G4MYY2	G4MYY2_MAGO7	MGG_11412	1	IHYPLISYAPVISASK	IHYPLISYAPVISASK	3	IHYPLISYAPVISASK3	4261.29	2663.37
G4NGZ4	G4NGZ4	G4NGZ4_MAGO7	MGG_03982	1	IIAPPER	IIAPPER	2	IIAPPER2	3104.99	13263.9
G4MUJ8	G4MUJ8	G4MUJ8_MAGO7	MGG_07273	1	IIAVGDGR	IIAVGDGR	2	IIAVGDGR2	1398.27
G4N6M6	G4N6M6	G4N6M6_MAGO7	MGG_12805	1	IIDDPAFWEEYR	IIDDPAFWEEYR	2	IIDDPAFWEEYR2	2148.18
G4N6N5	G4N6N5	G4N6N5_MAGO7	MGG_12809	1	IIDDSGMAPLNR	IIDDSGMAPLNR	2	IIDDSGMAPLNR2	2133.7
G4MY59	Kin1;G4MY59	G4MY59_MAGO7	MGG_01279	1	IIDFGLSNLFAPK	IIDFGLSNLFAPK	2	IIDFGLSNLFAPK2	40290.5
G4MYC7	G4MYC7	G4MYC7_MAGO7	MGG_08113	1	IIFSPEEGNDSLK	IIFSPEEGNDSLK	2	IIFSPEEGNDSLK2	1435.85	3706.49
G4MX54	G4MX54	G4MX54_MAGO7	MGG_08008	1	IIGATAHFVTADLDEGPIIEQR	IIGATAHFVTADLDEGPIIEQR	3	IIGATAHFVTADLDEGPIIEQR3	3605.36	5196.29
G5EH72	G5EH72	G5EH72_MAGO7	MGCH7_ch7g425	1	IIGEPPFVK	IIGEPPFVK	2	IIGEPPFVK2	2044.66
G4NEL0	G4NEL0	G4NEL0_MAGO7	MGG_00771	1	IIINTPGGGGWGPVGTEK	IIINTPGGGGWGPVGTEK	2	IIINTPGGGGWGPVGTEK2	2305.5
G4MKN9	G4MKN9	G4MKN9_MAGO7	MGG_06639	1	IILLDCPLEYK	IILLDC(UniMod:4)PLEYK	2	IILLDC(UniMod:4)PLEYK2	1492.56
G4NCY2	G4NCY2	G4NCY2_MAGO7	MGG_00330	1	IIMATNRPDTLDPALLR	IIMATNRPDTLDPALLR	3	IIMATNRPDTLDPALLR3	3858.76
G4MNH8	G4MNH8	G4MNH8_MAGO7	MGG_06958	1	IINEPTAAAIAYGLDK	IINEPTAAAIAYGLDK	2	IINEPTAAAIAYGLDK2	8806.27	36445.7
G4MNH8	G4MNH8	G4MNH8_MAGO7	MGG_06958	1	IINEPTAAAIAYGLDK	IINEPTAAAIAYGLDK	3	IINEPTAAAIAYGLDK3	1900.99	9046.35
G4MNH8	G4MNH8	G4MNH8_MAGO7	MGG_06958	1	IINEPTAAAIAYGLDKK	IINEPTAAAIAYGLDKK	3	IINEPTAAAIAYGLDKK3	11857.5	12429.4
G4NAY4	G4NAY4	SSB1_MAGO7	SSB1	1	IINEPTAAAIAYGLGSGK	IINEPTAAAIAYGLGSGK	2	IINEPTAAAIAYGLGSGK2	3595.02	4501.59
G4NAY4	G4NAY4	SSB1_MAGO7	SSB1	1	IINEPTAAAIAYGLGSGK	IINEPTAAAIAYGLGSGK	3	IINEPTAAAIAYGLGSGK3	3060.22
G4MKA5	G4MKA5	G4MKA5_MAGO7	MGG_02503	1	IINHFVK	IINHFVK	2	IINHFVK2	1537.73
G4MX54	G4MX54	G4MX54_MAGO7	MGG_08008	1	IINIHHSFLPSFK	IINIHHSFLPSFK	3	IINIHHSFLPSFK3	2388.77
G4MY14	G4MY14	G4MY14_MAGO7	MGG_10447	1	IIPDFMLQGGDFTR	IIPDFMLQGGDFTR	2	IIPDFMLQGGDFTR2	50014.5	34677.2
G4MY14	G4MY14	G4MY14_MAGO7	MGG_10447	1	IIPDFMLQGGDFTR	IIPDFMLQGGDFTR	3	IIPDFMLQGGDFTR3	783.673
G4MY14	G4MY14	G4MY14_MAGO7	MGG_10447	1	IIPDFMLQGGDFTRGNGTGGK	IIPDFMLQGGDFTRGNGTGGK	3	IIPDFMLQGGDFTRGNGTGGK3	9349.81
G4NF04	G4NF04	G4NF04_MAGO7	MGG_00693	1	IISGGELSPLK	IISGGELSPLK	2	IISGGELSPLK2	9992.43	82639.1
G4N818	G4N818	G4N818_MAGO7	MGG_03484	1	IISLLQK	IISLLQK	2	IISLLQK2	16374
G4MRU8	G4MRU8	G4MRU8_MAGO7	MGG_13806	1	IISSIEQK	IISSIEQK	2	IISSIEQK2	14719.7	16735.9
A4R188	A4R188	RSSA_MAGO7	RPS0	1	IITAIDNPADVCVISAR	IITAIDNPADVC(UniMod:4)VISAR	2	IITAIDNPADVC(UniMod:4)VISAR2	4301.5	3818.18
A4R188	A4R188	RSSA_MAGO7	RPS0	1	IITAIDNPADVCVISAR	IITAIDNPADVC(UniMod:4)VISAR	3	IITAIDNPADVC(UniMod:4)VISAR3	2724.63	2976.71
A4R188	A4R188	RSSA_MAGO7	RPS0	1	IITAIDNPADVCVISARPYGQR	IITAIDNPADVC(UniMod:4)VISARPYGQR	3	IITAIDNPADVC(UniMod:4)VISARPYGQR3	2875.31
G4NHU5	G4NHU5	G4NHU5_MAGO7	MGG_14971	1	IITEEDEK	IITEEDEK	2	IITEEDEK2	18671.2
G4NCL5	G4NCL5	G4NCL5_MAGO7	MGG_00383	1	IIVDTYGGWGAHGGGAFSGK	IIVDTYGGWGAHGGGAFSGK	3	IIVDTYGGWGAHGGGAFSGK3	3745.54	9182.42
G4MUN3	G4MUN3	G4MUN3_MAGO7	MGG_10185	1	IIVHPLNTESAMK	IIVHPLNTESAMK	2	IIVHPLNTESAMK2		3903.63
G4MUN3	G4MUN3	G4MUN3_MAGO7	MGG_10185	1	IIVHPLNTESAMK	IIVHPLNTESAMK	3	IIVHPLNTESAMK3	16596.8	12760.4
G4N4N6	G4N4N6	G4N4N6_MAGO7	MGG_06011	1	IIVVDVNPAKEEWAR	IIVVDVNPAKEEWAR	3	IIVVDVNPAKEEWAR3	9675.48
G4N372	G4N372	G4N372_MAGO7	MGG_04941	1	IKEEHELPSYVR	IKEEHELPSYVR	3	IKEEHELPSYVR3	2239.41
G4N7G5	G4N7G5	G4N7G5_MAGO7	MGG_17072	1	IKLDIDAAK	IKLDIDAAK	2	IKLDIDAAK2	2103.64
G4NE45	G4NE45	G4NE45_MAGO7	MGG_00167	1	IKNELDPTLTFR	IKNELDPTLTFR	2	IKNELDPTLTFR2	1464.11
G4NE45	G4NE45	G4NE45_MAGO7	MGG_00167	1	IKNELDPTLTFR	IKNELDPTLTFR	3	IKNELDPTLTFR3	5196.82
G4NDY5	G4NDY5	G4NDY5_MAGO7	MGG_00175	1	IKPEFANAK	IKPEFANAK	2	IKPEFANAK2	31389.7
G4MUJ8	G4MUJ8	G4MUJ8_MAGO7	MGG_07273	1	ILAATPATVR	ILAATPATVR	2	ILAATPATVR2	1074.94
G4NLU9	G4NLU9	G4NLU9_MAGO7	MGG_02842	1	ILAPSTTPTAINPSELQAR	ILAPSTTPTAINPSELQAR	3	ILAPSTTPTAINPSELQAR3	3062.96
G4N4R7	G4N4R7	G4N4R7_MAGO7	MGG_05155	1	ILDEEVAK	ILDEEVAK	2	ILDEEVAK2	84232.8	8351.51
G4NC87	G4NC87	G4NC87_MAGO7	MGG_01114	1	ILEDSINYCR	ILEDSINYC(UniMod:4)R	2	ILEDSINYC(UniMod:4)R2	8118.32
A4QZL9	A4QZL9	EIF3B_MAGO7	PRT1	1	ILEDWYEWR	ILEDWYEWR	2	ILEDWYEWR2	2389.2	3046.49
G4MS82	G4MS82	G4MS82_MAGO7	MGG_04503	1	ILGTNPQDIDKAEDR	ILGTNPQDIDKAEDR	3	ILGTNPQDIDKAEDR3	6290.57
G4NC37	G4NC37	G4NC37_MAGO7	MGG_00444	1	ILGTSAAGTEKPK	ILGTSAAGTEKPK	2	ILGTSAAGTEKPK2	1227.53
G4NC37	G4NC37	G4NC37_MAGO7	MGG_00444	1	ILGTSAAGTEKPK	ILGTSAAGTEKPK	3	ILGTSAAGTEKPK3	5415.23
G4N745	G4N745	G4N745_MAGO7	MGG_13499	1	ILGWGDAAR	ILGWGDAAR	2	ILGWGDAAR2	7249.62
G4NC13	G4NC13	G4NC13_MAGO7	MGG_11575	1	ILKDGEAALEPLAK	ILKDGEAALEPLAK	3	ILKDGEAALEPLAK3	2135.21
G4N7Y7	G4N7Y7	G4N7Y7_MAGO7	MGG_03511	1	ILLIDPTEYR	ILLIDPTEYR	2	ILLIDPTEYR2	1253.07
G4MND5	G4MND5	G4MND5_MAGO7	MGG_11794	1	ILLLENVNQSGQDILR	ILLLENVNQSGQDILR	2	ILLLENVNQSGQDILR2	3273.25
G4N6R7	G4N6R7	G4N6R7_MAGO7	MGG_03680	1	ILNGTVISTK	ILNGTVISTK	2	ILNGTVISTK2	1268.56
G4MM59	G4MM59	G4MM59_MAGO7	MGG_16374	1	ILNLPDQAPHR	ILNLPDQAPHR	3	ILNLPDQAPHR3	829.74
G4NI27	G4NI27	G4NI27_MAGO7	MGG_09367	1	ILPIGEIDANEQK	ILPIGEIDANEQK	2	ILPIGEIDANEQK2	166643
G4NI27	G4NI27	G4NI27_MAGO7	MGG_09367	1	ILPIGEIDANEQK	ILPIGEIDANEQK	3	ILPIGEIDANEQK3	832.247
G4MSU7	G4MSU7	G4MSU7_MAGO7	MGG_11383	1	ILTTPQLHYLVR	ILTTPQLHYLVR	3	ILTTPQLHYLVR3	2702.34
G5EHM8	G5EHM8	G5EHM8_MAGO7	MGCH7_ch7g348	1	ILVEEGLASVHQYSAEK	ILVEEGLASVHQYSAEK	3	ILVEEGLASVHQYSAEK3	2712.82
G4MTJ8	G4MTJ8	G4MTJ8_MAGO7	MGG_07165	1	ILVQDVAR	ILVQDVAR	2	ILVQDVAR2	6582.75	4908.39
G4N6M9	G4N6M9	G4N6M9_MAGO7	MGG_06530	1	ILVRPMYSNPPIHGAR	ILVRPMYSNPPIHGAR	3	ILVRPMYSNPPIHGAR3	4353.88
G4N6M9	G4N6M9	G4N6M9_MAGO7	MGG_06530	1	ILVRPMYSNPPIHGAR	ILVRPMYSNPPIHGAR	4	ILVRPMYSNPPIHGAR4	3430.92
G4MVL8	G4MVL8	G4MVL8_MAGO7	MGG_08905	1	ILYGGSVNEK	ILYGGSVNEK	2	ILYGGSVNEK2	9926.94
G4N7X7	G4N7X7	G4N7X7_MAGO7	MGG_03521	1	ILYSHLDNPHEQDIER	ILYSHLDNPHEQDIER	3	ILYSHLDNPHEQDIER3	2729.63
G4N7X7	G4N7X7	G4N7X7_MAGO7	MGG_03521	1	ILYSHLDNPHEQDIER	ILYSHLDNPHEQDIER	4	ILYSHLDNPHEQDIER4	5514.58
G4NDY5	G4NDY5	G4NDY5_MAGO7	MGG_00175	1	IMLLVQAGK	IMLLVQAGK	2	IMLLVQAGK2	4436.54
G4NAE0	G4NAE0	G4NAE0_MAGO7	MGG_03185	1	IMNVTGDPIDER	IMNVTGDPIDER	2	IMNVTGDPIDER2	31820.4	8380.05
G4NAE0	G4NAE0	G4NAE0_MAGO7	MGG_03185	1	IMNVTGDPIDER	IM(UniMod:35)NVTGDPIDER	2	IM(UniMod:35)NVTGDPIDER2	865.591
G4N3V2	G4N3V2	G4N3V2_MAGO7	MGG_05026	1	IMQSLEK	IMQSLEK	2	IMQSLEK2	8543.09	17134.8
G4NFS0	G4NFS0	G4NFS0_MAGO7	MGG_08741	1	IMTDAMTGQSR	IMTDAMTGQSR	2	IMTDAMTGQSR2	1060.59
Q9P4R4	Q9P4R4	LYS9_MAGO7	LYS3	1	INDPLMK	INDPLMK	2	INDPLMK2	6475.22
G4N372	G4N372	G4N372_MAGO7	MGG_04941	1	INETDVGGENR	INETDVGGENR	2	INETDVGGENR2	1409.51
G4N6Y6	G4N6Y6	G4N6Y6_MAGO7	MGG_12822	1	INFTEGR	INFTEGR	2	INFTEGR2	10442.2
G4N6M9	G4N6M9	G4N6M9_MAGO7	MGG_06530	1	INLGVGAYR	INLGVGAYR	2	INLGVGAYR2	10780.8
G4N2E4	G4N2E4	G4N2E4_MAGO7	MGG_07914	1	INLPGVDPTDGR	INLPGVDPTDGR	2	INLPGVDPTDGR2	4350.29
A4RK52	A4RK52	MTNB_MAGO7	MDE1	1	INNIEQIK	INNIEQIK	2	INNIEQIK2	950.28
G4ND07	G4ND07	G4ND07_MAGO7	MGG_00309	1	INVGETTEQVR	INVGETTEQVR	2	INVGETTEQVR2	980.257
G4N6N5	G4N6N5	G4N6N5_MAGO7	MGG_12809	1	INVSQSSGPNETER	INVSQSSGPNETER	2	INVSQSSGPNETER2	1360.62
G4MNX1	G4MNX1	G4MNX1_MAGO7	MGG_11785	1	INWIVNPVHK	INWIVNPVHK	3	INWIVNPVHK3	2036.05	6882.55
G4MXS1	G4MXS1	G4MXS1_MAGO7	MGG_08063	1	INWLAQLNTAAQPDK	INWLAQLNTAAQPDK	2	INWLAQLNTAAQPDK2	4423.25
G4N9Y8	G4N9Y8	G4N9Y8_MAGO7	MGG_03220	1	IPEIVPK	IPEIVPK	2	IPEIVPK2	1802.45
G4N7N5	G4N7N5	G4N7N5_MAGO7	MGG_03556	1	IPHFSAPIYLENK	IPHFSAPIYLENK	2	IPHFSAPIYLENK2		9767.3
G4N7N5	G4N7N5	G4N7N5_MAGO7	MGG_03556	1	IPHFSAPIYLENK	IPHFSAPIYLENK	3	IPHFSAPIYLENK3	8886.77	26586.7
G4NAE0	G4NAE0	G4NAE0_MAGO7	MGG_03185	1	IPSAVGYQPTLAVDMGGMQER	IPSAVGYQPTLAVDMGGMQER	3	IPSAVGYQPTLAVDMGGMQER3	13079.2
G4MNZ8	G4MNZ8	G4MNZ8_MAGO7	MGG_05661	1	IPSWFLNR	IPSWFLNR	2	IPSWFLNR2	2823.77	43165.8
G4NE45	G4NE45	G4NE45_MAGO7	MGG_00167	1	IPTEASSEVK	IPTEASSEVK	2	IPTEASSEVK2	11078.1
G4MU87	G4MU87	G4MU87_MAGO7	MGG_10126	1	IPTLAIHLNR	IPTLAIHLNR	3	IPTLAIHLNR3	1736.92
G4N7Z3	G4N7Z3	G4N7Z3_MAGO7	MGG_03506	1	IPVDPGSQR	IPVDPGSQR	2	IPVDPGSQR2	4122.39
G5EHX7	G5EHX7	G5EHX7_MAGO7	MGCH7_ch7g494	1	IQAEEAEYK	IQAEEAEYK	2	IQAEEAEYK2	14593.7	11714.8
A4QUF0	A4QUF0	PABP_MAGO7	PAB1	1	IQAIHPELAGK	IQAIHPELAGK	2	IQAIHPELAGK2	2980.82
A4QUF0	A4QUF0	PABP_MAGO7	PAB1	1	IQAIHPELAGK	IQAIHPELAGK	3	IQAIHPELAGK3	6193.21
G4MUJ0	G4MUJ0	G4MUJ0_MAGO7	MGG_07266	1	IQCVPVSK	IQC(UniMod:4)VPVSK	2	IQC(UniMod:4)VPVSK2	3563.03
G4N2G1	G4MY63;G4N2G1;G4N4X6	G4N2G1_MAGO7	MGG_07928	0	IQDKEGIPPDQQR	IQDKEGIPPDQQR	3	IQDKEGIPPDQQR3	4399.58
G4MPS3	G4MPS3	G4MPS3_MAGO7	MGG_09212	1	IQEIVNEAVQHVPSSFNSQSNR	IQEIVNEAVQHVPSSFNSQSNR	3	IQEIVNEAVQHVPSSFNSQSNR3	1847.53
G4MRM7	G4MRM7	G4MRM7_MAGO7	MGG_09952	1	IQFDVWDTAGQEK	IQFDVWDTAGQEK	2	IQFDVWDTAGQEK2	24012.2	6849.34
G4MTI8	G4MTI8	G4MTI8_MAGO7	MGG_01569	1	IQGEEFYNHVSK	IQGEEFYNHVSK	2	IQGEEFYNHVSK2	439.657
G4MTI8	G4MTI8	G4MTI8_MAGO7	MGG_01569	1	IQGEEFYNHVSK	IQGEEFYNHVSK	3	IQGEEFYNHVSK3	1165.33
G4N0M7	G4N0M7	G4N0M7_MAGO7	MGG_07752	1	IRGVQEEAGLAETGR	IRGVQEEAGLAETGR	3	IRGVQEEAGLAETGR3	5257.44	9083.62
G4MQA2	G4MQA2	G4MQA2_MAGO7	MGG_09272	1	IRLDPGQSATFK	IRLDPGQSATFK	3	IRLDPGQSATFK3	1559.82
G5EHN4	G5EHN4	G5EHN4_MAGO7	MGG_01160	1	ISAMIYEETR	ISAMIYEETR	2	ISAMIYEETR2	3990.56	23558.4
G4NDG3	G4NDG3	G4NDG3_MAGO7	MGG_00923	1	ISAVSTYFETMPYR	ISAVSTYFETMPYR	2	ISAVSTYFETMPYR2	1489.88
A4R6R9	A4R6R9	A4R6R9_MAGO7	MGG_13645	1	ISAVVPIVPPVGVTEISK	ISAVVPIVPPVGVTEISK	2	ISAVVPIVPPVGVTEISK2	6217.62	18600.9
Q52FS9	Q52FS9	NPC2_MAGO7	NPC2	1	ISCLTAEVR	ISC(UniMod:4)LTAEVR	2	ISC(UniMod:4)LTAEVR2	1244.79
G4MPT7	G4MPT7	G4MPT7_MAGO7	MGG_09226	1	ISDLDEITR	ISDLDEITR	2	ISDLDEITR2	3712.97
G4NE52	G4NE52	G4NE52_MAGO7	MGG_00162	1	ISEIMQAENQKR	ISEIMQAENQKR	3	ISEIMQAENQKR3	8972.53
A4QXV8	A4QXV8	PURA_MAGO7	MGG_17000	1	ISEVFDEAVFER	ISEVFDEAVFER	2	ISEVFDEAVFER2	933.877	2094.1
G4NBP7	G4NBP7	G4NBP7_MAGO7	MGG_00518	1	ISEYDLK	ISEYDLK	2	ISEYDLK2	6692.56
G4MNE6	G4MNE6	G4MNE6_MAGO7	MGG_06933	1	ISFEEFTK	ISFEEFTK	2	ISFEEFTK2	1545.85
G4NAD9	G4NAD9	G4NAD9_MAGO7	MGG_03186	1	ISLFLPNGQLIDR	ISLFLPNGQLIDR	2	ISLFLPNGQLIDR2	2924.73	2238.61
G4NIQ1	G4NIQ1	G4NIQ1_MAGO7	MGG_04156	1	ISMAGLNSR	ISMAGLNSR	2	ISMAGLNSR2	3465.43
G4N0E5	G4N0E5	G4N0E5_MAGO7	MGG_06199	1	ISPIELDNVLTR	ISPIELDNVLTR	2	ISPIELDNVLTR2	2354.19	1298.97
G4ND36	G4ND36	G4ND36_MAGO7	MGG_00987	1	ISPLPASDGAVNPIK	ISPLPASDGAVNPIK	2	ISPLPASDGAVNPIK2	11429.1	4945.24
G4NAT0	G4NAT0	G4NAT0_MAGO7	MGG_12766	1	ISPLPISDDLR	ISPLPISDDLR	2	ISPLPISDDLR2	709.631
G4ML75	G4ML75	G4ML75_MAGO7	MGG_06712	1	ISQDDLLAEAK	ISQDDLLAEAK	2	ISQDDLLAEAK2	5642.82
G4ML75	G4ML75	G4ML75_MAGO7	MGG_06712	1	ISQDDLLAEAKR	ISQDDLLAEAKR	3	ISQDDLLAEAKR3	4590.38
G4MLE9	G4MLE9	G4MLE9_MAGO7	MGG_08649	1	ISQIDESK	ISQIDESK	2	ISQIDESK2	1886.38
G4MKD3	G4MKD3	G4MKD3_MAGO7	MGG_02526	1	ISQIEDR	ISQIEDR	2	ISQIEDR2	4611.6	17311.1
G4N6M9	G4N6M9	G4N6M9_MAGO7	MGG_06530	1	ISVAGITSENVGR	ISVAGITSENVGR	2	ISVAGITSENVGR2	16164.7	2143.62
G4MQ02	G4MQ02	G4MQ02_MAGO7	MGG_16472	1	ISYNEDTQVTK	ISYNEDTQVTK	2	ISYNEDTQVTK2	1345.87
G4MZ06	G4MZ06	G4MZ06_MAGO7	MGG_01351	1	ITAAGGFVDFGR	ITAAGGFVDFGR	2	ITAAGGFVDFGR2	1601.17
G4N0B5	G4N0B5	G4N0B5_MAGO7	MGG_07384	1	ITAVVAGAGTGGTISGLAR	ITAVVAGAGTGGTISGLAR	2	ITAVVAGAGTGGTISGLAR2	1816.04
G4NC37	G4NC37	G4NC37_MAGO7	MGG_00444	1	ITDLQVNTEGETK	ITDLQVNTEGETK	2	ITDLQVNTEGETK2	1145.05
G4MVL0	G4MVL0	G4MVL0_MAGO7	MGG_08897	1	ITEDPSLPPATR	ITEDPSLPPATR	2	ITEDPSLPPATR2	958.921
G4NDG4	G4NDG4	G4NDG4_MAGO7	MGG_00922	1	ITEIPLR	ITEIPLR	2	ITEIPLR2	10786.5	5559
G4NAR6	G4NAR6	G4NAR6_MAGO7	MGG_03164	1	ITFIAWSPDDAGVKPK	ITFIAWSPDDAGVKPK	3	ITFIAWSPDDAGVKPK3	2797.49
G4N784	G4N784	G4N784_MAGO7	MGG_06453	1	ITIIGNLADTPELQATSTGR	ITIIGNLADTPELQATSTGR	3	ITIIGNLADTPELQATSTGR3	1359.13
G4MKI9	G4MKI9	G4MKI9_MAGO7	MGG_04476	1	ITMAAIDPTEEPEADEDGKVPR	ITMAAIDPTEEPEADEDGKVPR	3	ITMAAIDPTEEPEADEDGKVPR3	3431.73
G4MY59	Kin1;G4MY59	G4MY59_MAGO7	MGG_01279	1	ITMAEILSHPWMVK	ITMAEILSHPWMVK	2	ITMAEILSHPWMVK2	3152.12
G4MY59	Kin1;G4MY59	G4MY59_MAGO7	MGG_01279	1	ITMAEILSHPWMVK	ITMAEILSHPWMVK	3	ITMAEILSHPWMVK3	137981
G4MY59	Kin1;G4MY59	G4MY59_MAGO7	MGG_01279	1	ITMAEILSHPWMVK	ITMAEILSHPWM(UniMod:35)VK	2	ITMAEILSHPWM(UniMod:35)VK2	1017.93
G4MY59	Kin1;G4MY59	G4MY59_MAGO7	MGG_01279	1	ITMAEILSHPWMVK	ITMAEILSHPWM(UniMod:35)VK	3	ITMAEILSHPWM(UniMod:35)VK3	26656.5
G4N931	G4N931	G4N931_MAGO7	MGG_10061	1	ITNPDDWLR	ITNPDDWLR	2	ITNPDDWLR2	3646.43
G4MRF0	G4MRF0	G4MRF0_MAGO7	MGG_02405	1	ITPAVPLPAALTQK	ITPAVPLPAALTQK	2	ITPAVPLPAALTQK2	1901.91
G4MKA5	G4MKA5	G4MKA5_MAGO7	MGG_02503	1	ITPSYVAFTDDER	ITPSYVAFTDDER	2	ITPSYVAFTDDER2	3531.73	4193.86
G4MS34	G4MS34	G4MS34_MAGO7	MGG_10504	1	ITSFEAHPDYIR	ITSFEAHPDYIR	3	ITSFEAHPDYIR3	1604.97
G4MU67	G4MU67	G4MU67_MAGO7	MGG_04826	1	ITSGCPSPTLGK	ITSGC(UniMod:4)PSPTLGK	2	ITSGC(UniMod:4)PSPTLGK2	3933.16
G4N2J5	G4N2J5	G4N2J5_MAGO7	MGG_07594	1	ITSPGESSGTGAR	ITSPGESSGTGAR	2	ITSPGESSGTGAR2	3638.5
G4MKN9	G4MKN9	G4MKN9_MAGO7	MGG_06639	1	IVADIIR	IVADIIR	2	IVADIIR2	102315	798784
G4N0Y1	G4N0Y1	G4N0Y1_MAGO7	MGG_09571	1	IVALTSDLDAAK	IVALTSDLDAAK	2	IVALTSDLDAAK2	8934.42
G4N014	G4N014	G4N014_MAGO7	MGG_06177	1	IVDEGVTPEQAQEK	IVDEGVTPEQAQEK	2	IVDEGVTPEQAQEK2	14067
G4N4U7	G4N4U7	G4N4U7_MAGO7	MGG_16739	1	IVDMSTSK	IVDMSTSK	2	IVDMSTSK2	12053.9	6297.13
G4MST7	G4MST7	G4MST7_MAGO7	MGG_04569	1	IVDYVHSQGQK	IVDYVHSQGQK	2	IVDYVHSQGQK2	2131.7
G4N844	G4N844	G4N844_MAGO7	MGG_06321	1	IVEAIQELVSGNK	IVEAIQELVSGNK	2	IVEAIQELVSGNK2	2844.77
G4N844	G4N844	G4N844_MAGO7	MGG_06321	1	IVEEWTVEVDK	IVEEWTVEVDK	2	IVEEWTVEVDK2	4105.48
A4RHF1	A4RHF1	DED1_MAGO7	DED1	1	IVEGEDMPNVQDR	IVEGEDMPNVQDR	2	IVEGEDMPNVQDR2	2894.25
G4MVL8	G4MVL8	G4MVL8_MAGO7	MGG_08905	1	IVENLNDAK	IVENLNDAK	2	IVENLNDAK2	5019.76
G4ML75	G4ML75	G4ML75_MAGO7	MGG_06712	1	IVESDYNR	IVESDYNR	2	IVESDYNR2	21233
G4N4B9	G4N4B9	G4N4B9_MAGO7	MGG_05956	1	IVFFNIPTGK	IVFFNIPTGK	2	IVFFNIPTGK2	2419.47
G4N011	G4N011	G4N011_MAGO7	MGG_06174	1	IVFPGQDYNNAR	IVFPGQDYNNAR	2	IVFPGQDYNNAR2	3928.77	18257.8
G4NCF7	G4NCF7	G4NCF7_MAGO7	MGG_01096	1	IVGDIEDLGK	IVGDIEDLGK	2	IVGDIEDLGK2	3623.96	45955.3
G4NAE0	G4NAE0	G4NAE0_MAGO7	MGG_03185	1	IVGQEHYEVATR	IVGQEHYEVATR	2	IVGQEHYEVATR2	4167.23
G4NAE0	G4NAE0	G4NAE0_MAGO7	MGG_03185	1	IVGQEHYEVATR	IVGQEHYEVATR	3	IVGQEHYEVATR3	109773
A4R962	A4R962	CLU_MAGO7	CLU1	1	IVGQSIVPGIFK	IVGQSIVPGIFK	2	IVGQSIVPGIFK2	3031.69
G4N849	G4N849	G4N849_MAGO7	MGG_06316	1	IVIAPGEGAK	IVIAPGEGAK	2	IVIAPGEGAK2	4661.31	2533.89
G4N449	G4N449	G4N449_MAGO7	MGG_05063	1	IVIIGGGDTATVAAK	IVIIGGGDTATVAAK	2	IVIIGGGDTATVAAK2	21489.3
G4MZI8	G4MZI8	G4MZI8_MAGO7	MGG_01409	1	IVITDMDSIEK	IVITDMDSIEK	2	IVITDMDSIEK2	1887
G5EHR9	G5EHR9	G5EHR9_MAGO7	MGCH7_ch7g455	1	IVIVSVPGAFTPTCQEQHLK	IVIVSVPGAFTPTC(UniMod:4)QEQHLK	3	IVIVSVPGAFTPTC(UniMod:4)QEQHLK3	5198.57
G4MKA5	G4MKA5	G4MKA5_MAGO7	MGG_02503	1	IVNEPTAAALAYGLDK	IVNEPTAAALAYGLDK	2	IVNEPTAAALAYGLDK2	5967.3	3562.83
G4NDG4	G4NDG4	G4NDG4_MAGO7	MGG_00922	1	IVPPFYAMVDQK	IVPPFYAMVDQK	2	IVPPFYAMVDQK2	9794.39
G4NF57	G4NF57	G4NF57_MAGO7	MGG_04191	1	IVQHTNGDAWVEAR	IVQHTNGDAWVEAR	3	IVQHTNGDAWVEAR3	6806.96	3214.48
G4MZ06	G4MZ06	G4MZ06_MAGO7	MGG_01351	1	IVQNQDTFK	IVQNQDTFK	2	IVQNQDTFK2	1882.72
G4N028	G4N028	G4N028_MAGO7	MGG_06189	1	IVSLSSTSLK	IVSLSSTSLK	2	IVSLSSTSLK2	13715.1
G4N028	G4N028	G4N028_MAGO7	MGG_06189	1	IVSLSSTSLKK	IVSLSSTSLKK	2	IVSLSSTSLKK2	4222.02
G4MNH8	G4MNH8	G4MNH8_MAGO7	MGG_06958	1	IVSWLDESQQATK	IVSWLDESQQATK	2	IVSWLDESQQATK2	3635.45
G4MYM7	G4MYM7	G4MYM7_MAGO7	MGG_01333	1	IVTEPLELTQAFR	IVTEPLELTQAFR	2	IVTEPLELTQAFR2	3627.01
G4MTW6	G4MTW6	G4MTW6_MAGO7	MGG_01588	1	IVTSIEQK	IVTSIEQK	2	IVTSIEQK2	24204.8	4497.16
G4N745	G4N745	G4N745_MAGO7	MGG_13499	1	IVTTLTTVLK	IVTTLTTVLK	2	IVTTLTTVLK2	2647.22
A4QSX4	A4QSX4	EIF3C_MAGO7	NIP1	1	IWELMPNADAIK	IWELMPNADAIK	2	IWELMPNADAIK2	1681.61	1768.36
A0A151V4S6	A0A151V4S6	A0A151V4S6_MAGO7	MGG_14976	1	IWESFGVR	IWESFGVR	2	IWESFGVR2	3491.65
G4MRB5	G4MRB5	G4MRB5_MAGO7	MGG_13782	1	IWLDPNEVSEISNANSR	IWLDPNEVSEISNANSR	2	IWLDPNEVSEISNANSR2	2693.15
G4MRB5	G4MRB5	G4MRB5_MAGO7	MGG_13782	1	IWLDPNEVSEISNANSR	IWLDPNEVSEISNANSR	3	IWLDPNEVSEISNANSR3	2804.03	3252.48
G4NJP0	G4NJP0	G4NJP0_MAGO7	MGG_18017	1	IYNLTGTPR	IYNLTGTPR	2	IYNLTGTPR2	520.013
G4NE45	G4NE45	G4NE45_MAGO7	MGG_00167	1	IYPLPHTYVVK	IYPLPHTYVVK	3	IYPLPHTYVVK3	2964.92
G4MU05	G4MU05	G4MU05_MAGO7	MGG_07202	1	IYQNVFK	IYQNVFK	2	IYQNVFK2	20422.1
G4MU05	G4MU05	G4MU05_MAGO7	MGG_07202	1	IYQNVFKGGK	IYQNVFKGGK	2	IYQNVFKGGK2	1522.98
G4N184	G4N184	G4N184_MAGO7	MGG_07466	1	IYQPPVEEDDEAAAQHAR	IYQPPVEEDDEAAAQHAR	3	IYQPPVEEDDEAAAQHAR3	6639.51
G4N684	G4N684	G4N684_MAGO7	MGG_08597	1	IYTPVGGPR	IYTPVGGPR	2	IYTPVGGPR2	1601.84
G4NC30	G4NC30	G4NC30_MAGO7	MGG_00450	1	IYVVDGYAGWDEK	IYVVDGYAGWDEK	2	IYVVDGYAGWDEK2	1611.55
G4MU02	G4MU02	G4MU02_MAGO7	MGG_07200	1	KADTGIAVEGASDAAR	KADTGIAVEGASDAAR	3	KADTGIAVEGASDAAR3	4860.54
P58371	P58371	SPM1_MAGO7	SPM1	1	KAQVYAVK	KAQVYAVK	2	KAQVYAVK2	1643.31
G4MQN1	G4MQN1	G4MQN1_MAGO7	MGG_09285	1	KDDIEANEPGVAER	KDDIEANEPGVAER	3	KDDIEANEPGVAER3	2251.27
A4QVP2	A4QVP2	IF4A_MAGO7	TIF1	1	KDELTLEGIK	KDELTLEGIK	2	KDELTLEGIK2	1608.35
G4NDW5	G4NDW5	G4NDW5_MAGO7	MGG_17513	1	KDWESLPFNDR	KDWESLPFNDR	2	KDWESLPFNDR2	837.874
G4NDW5	G4NDW5	G4NDW5_MAGO7	MGG_17513	1	KDWESLPFNDR	KDWESLPFNDR	3	KDWESLPFNDR3	1308.58
G4MY59	Kin1;G4MY59	G4MY59_MAGO7	MGG_01279	1	KEDGTEQVACK	KEDGTEQVAC(UniMod:4)K	2	KEDGTEQVAC(UniMod:4)K2	223209
G4MY59	Kin1;G4MY59	G4MY59_MAGO7	MGG_01279	1	KEDGTEQVACK	KEDGTEQVAC(UniMod:4)K	3	KEDGTEQVAC(UniMod:4)K3	803693
[truncated: 2,072 more rows]

## Sheet: Sheet2
GO annotation of MoKin1 putative interacters
MGG_10265	GO:0004864,GO:0006337,GO:0005634,GO:0045892,GO:0043524,GO:0005829,GO:0045446,GO:0061638,GO:0000775,GO:0000785,GO:0050769,GO:0005654,GO:0005783,GO:0048471,GO:0042393,GO:0003677,GO:0032991,GO:0034080,GO:0003682,GO:0042470,GO:0007399,GO:0005737,GO:0140713,GO:2000179,GO:0019888,GO:0005811,GO:0006260,GO:0045944,GO:0035067,GO:0019900,GO:0043005,GO:0006334
MGG_14976	GO:0030976,GO:0046593,GO:0047875,GO:0016899,GO:0044550,GO:0018697,GO:0071949,GO:0008205,GO:0000272,GO:0008982,GO:0047639,GO:0046872,GO:0016152,GO:0030234,GO:0045340,GO:0016668,GO:1990146,GO:0047645,GO:0006429,GO:0016670,GO:0034335,GO:0009507,GO:0016163,GO:0031012,GO:0019748,GO:0042802,GO:0005938,GO:0042803,GO:0006970,GO:0009274,GO:0050237,GO:0046654,GO:0005694,GO:0009279,GO:0046656,GO:0045122,GO:…
MGG_14853	GO:0004834,GO:0005634,GO:0006915,GO:0005829,GO:0033864,GO:0005737,GO:0005739,GO:0008270,GO:0009231,GO:0003919,GO:0005743,GO:0072593,GO:0008531,GO:0006771,GO:0016787,GO:0005524,GO:0009398,GO:0016310,GO:0005783,GO:0046872,GO:0006747,GO:0043231,GO:0000287
MGG_10334	GO:0007424,GO:0007427,GO:0006915,GO:0005125,GO:0051973,GO:0044297,GO:0005901,GO:0006414,GO:0007186,GO:0006165,GO:0044053,GO:0000278,GO:0045335,GO:0046872,GO:0000792,GO:0071704,GO:0034332,GO:0000287,GO:0006183,GO:0006186,GO:0006187,GO:0090666,GO:0042802,GO:0006457,GO:0009026,GO:0006468,GO:0050765,GO:0035152,GO:0008017,GO:0030036,GO:0006228,GO:0019031,GO:0051287,GO:0042840,GO:0045920,GO:0006241,GO:…
MGG_05134	GO:0045056,GO:0003073,GO:0009986,GO:0001541,GO:0009992,GO:0001545,GO:0033290,GO:0016139,GO:0007179,GO:0006413,GO:0016913,GO:0007186,GO:0016914,GO:0007188,GO:0033044,GO:0035092,GO:0007189,GO:0007190,GO:0005655,GO:0007193,GO:0009755,GO:0071711,GO:0007200,GO:0008737,GO:0030246,GO:0000294,GO:0006446,GO:0042802,GO:0015928,GO:0051258,GO:0004930,GO:0022602,GO:0008528,GO:0003924,GO:0043093,GO:0032350,GO:…
MGG_04926	GO:0005634,GO:0006915,GO:0006979,GO:0005829,GO:0060170,GO:0051603,GO:1903561,GO:0003924,GO:0005525,GO:0061077,GO:0012501,GO:0046872,GO:0030488,GO:0031514,GO:0016540,GO:0002144,GO:0009506,GO:0009507,GO:0004197,GO:0004198,GO:0006952,GO:0008233,GO:0005737,GO:0008234,GO:0005739,GO:0030955,GO:0006508,GO:0002926,GO:0042542,GO:0048046,GO:0140018,GO:0010225,GO:0042802,GO:0002098,GO:0006515,GO:0009268,GO:…
MGG_09481	GO:0005634,GO:0006402,GO:0009986,GO:0061957,GO:0003081,GO:0006412,GO:0005903,GO:0043025,GO:0005138,GO:0005654,GO:0016920,GO:0046872,GO:0008217,GO:0010013,GO:0005151,GO:0045088,GO:0071456,GO:0006691,GO:0042277,GO:0031526,GO:0008233,GO:0048169,GO:0008235,GO:0005164,GO:0008237,GO:0055087,GO:0120113,GO:0042802,GO:0010043,GO:0010813,GO:0009792,GO:0032835,GO:0046662,GO:0000328,GO:1904724,GO:0051019,GO:…
MGG_09505	GO:0030720,GO:0043009,GO:0045070,GO:0043022,GO:0043023,GO:0043024,GO:0043025,GO:0008219,GO:0000028,GO:0045087,GO:0051237,GO:1990715,GO:0043047,GO:0000049,GO:0071732,GO:0016441,GO:0043066,GO:0090170,GO:0051260,GO:0045121,GO:0008266,GO:0061515,GO:0008270,GO:0010319,GO:0071765,GO:0016477,GO:0008285,GO:0022625,GO:0008289,GO:0022626,GO:0004197,GO:0032872,GO:0008298,GO:0016491,GO:0008306,GO:0006260,GO:…
MGG_09535	GO:0005634,GO:0008194,GO:0032259,GO:0043529,GO:0007179,GO:0003084,GO:0002062,GO:0051216,GO:0048144,GO:0043025,GO:0043027,GO:0005654,GO:0016407,GO:0071711,GO:0001569,GO:0007204,GO:0030245,GO:0008233,GO:0042538,GO:0071722,GO:0008237,GO:0043066,GO:0005178,GO:0007229,GO:0071230,GO:0005184,GO:0004672,GO:0005185,GO:0043588,GO:0062023,GO:0043084,GO:0042060,GO:0002125,GO:0008270,GO:0004175,GO:0032849,GO:…
MGG_04545	GO:0004096,GO:0006145,GO:0006147,GO:0006148,GO:0006149,GO:0008198,GO:0008199,GO:0008201,GO:0006154,GO:0008202,GO:0008203,GO:0032780,GO:0006157,GO:0032781,GO:0006161,GO:0043025,GO:0008210,GO:0043027,GO:1902600,GO:0051223,GO:0071705,GO:0008217,GO:1904646,GO:0010269,GO:0045087,GO:0004130,GO:0045098,GO:0045103,GO:0002095,GO:0006196,GO:0045109,GO:0002102,GO:0043066,GO:0006204,GO:0045121,GO:0061512,GO:…
MGG_04504	GO:0022626,GO:0001731,GO:0075522,GO:0046628,GO:1990904,GO:0005737,GO:0003723,GO:0002188,GO:0120142,GO:0005840,GO:0003729,GO:0032790,GO:0048027,GO:0008284,GO:0003743,GO:0032991
MGG_04400	GO:0043008,GO:0071683,GO:0048132,GO:0032774,GO:0072715,GO:0140297,GO:0043021,GO:0043025,GO:0032786,GO:0071701,GO:0000027,GO:0032797,GO:0045087,GO:0043065,GO:0016442,GO:0043066,GO:0009274,GO:0000070,GO:0043085,GO:0008270,GO:0005198,GO:0008283,GO:0008285,GO:1904707,GO:0009314,GO:0051301,GO:0007276,GO:0007279,GO:0008306,GO:0007283,GO:0006260,GO:0007286,GO:0002168,GO:0000122,GO:0005245,GO:0045182,GO:…
MGG_17000	GO:0071682,GO:0045059,GO:0045060,GO:0046086,GO:0060425,GO:0045066,GO:0007182,GO:0045070,GO:0035855,GO:0045071,GO:0043025,GO:0008209,GO:0007186,GO:0007187,GO:0006163,GO:0006164,GO:0006167,GO:0090136,GO:0007193,GO:0071709,GO:0007198,GO:0045087,GO:0007200,GO:0007204,GO:1903672,GO:0042025,GO:0061483,GO:0008236,GO:0070700,GO:0004145,GO:0007217,GO:0021556,GO:0043066,GO:0005179,GO:0002118,GO:0035912,GO:…
MGG_01978	GO:0075522,GO:0075525,GO:0033290,GO:0006413,GO:0043022,GO:0042255,GO:0005903,GO:0006417,GO:0046872,GO:0016410,GO:0009245,GO:0045087,GO:0006953,GO:0006446,GO:0000049,GO:0042802,GO:0045109,GO:0009277,GO:0045893,GO:0062023,GO:0051015,GO:0030280,GO:0009289,GO:0051017,GO:0051536,GO:0005201,GO:0016209,GO:0051539,GO:0046677,GO:0003677,GO:0043614,GO:0009055,GO:0008544,GO:0022626,GO:0022627,GO:0051302,GO:…
MGG_10653	GO:0005634,GO:0005506,GO:0075522,GO:0005635,GO:0002183,GO:0031369,GO:0033290,GO:0015627,GO:0006412,GO:0015628,GO:0101005,GO:0006413,GO:0009744,GO:0045202,GO:0016020,GO:0005524,GO:0005654,GO:0045335,GO:0046872,GO:0043161,GO:1990023,GO:0016282,GO:0003743,GO:0045087,GO:0020002,GO:0005794,GO:0009507,GO:0008237,GO:0042802,GO:0045747,GO:0052794,GO:0052795,GO:0052796,GO:0009793,GO:0016579,GO:0001732,GO:…
MGG_11776	GO:0005634,GO:0019843,GO:0002181,GO:0030855,GO:0006407,GO:0003723,GO:0006412,GO:0043022,GO:0003729,GO:0043025,GO:0009617,GO:0045202,GO:0016020,GO:0005654,GO:0003735,GO:0045335,GO:0004252,GO:0000028,GO:0020002,GO:0009506,GO:0042274,GO:0009507,GO:0098978,GO:0042788,GO:0031012,GO:0070062,GO:0098609,GO:0009651,GO:0006970,GO:0015935,GO:0005055,GO:0000447,GO:0039619,GO:0005829,GO:0062023,GO:0000461,GO:…
MGG_06910	GO:0051712,GO:0005634,GO:0090114,GO:0061709,GO:0051216,GO:0048658,GO:0005654,GO:0046872,GO:0050714,GO:0043547,GO:0004129,GO:0006954,GO:0071466,GO:0060463,GO:0042803,GO:0001843,GO:0031284,GO:0032310,GO:0060982,GO:0071222,GO:0034617,GO:0070971,GO:0034618,GO:0003899,GO:0048702,GO:0004672,GO:0035138,GO:0090178,GO:0070469,GO:0006468,GO:0020037,GO:0035909,GO:0003400,GO:0008270,GO:0003151,GO:0048471,GO:…
MGG_04337	GO:0004096,GO:0006145,GO:0006147,GO:0006148,GO:0006149,GO:0008198,GO:0008199,GO:0008201,GO:0006154,GO:0008202,GO:0008203,GO:0032780,GO:0006157,GO:0032781,GO:0006161,GO:0043025,GO:0008210,GO:0043027,GO:1902600,GO:0051223,GO:0071705,GO:0008217,GO:1904646,GO:0010269,GO:0045087,GO:0004130,GO:0045098,GO:0045103,GO:0002095,GO:0006196,GO:0045109,GO:0002102,GO:0043066,GO:0006204,GO:0045121,GO:0061512,GO:…
MGG_13645	GO:0009536,GO:0009986,GO:0005634,GO:0005829,GO:0002181,GO:0000325,GO:0003723,GO:0006412,GO:0097421,GO:0051726,GO:0140236,GO:0005840,GO:0140242,GO:0003729,GO:0045202,GO:0016020,GO:0003735,GO:0005783,GO:0001824,GO:0022625,GO:0009505,GO:0005730,GO:0022626,GO:0009506,GO:0031012,GO:0042788,GO:1990904,GO:0098793,GO:0005737,GO:0098794,GO:0016236,GO:0060348
MGG_03388	GO:0043008,GO:0071683,GO:0048132,GO:0032774,GO:0072715,GO:0140297,GO:0043021,GO:0043025,GO:0032786,GO:0071701,GO:0000027,GO:0032797,GO:0045087,GO:0043065,GO:0016442,GO:0043066,GO:0009274,GO:1902626,GO:0043085,GO:0005198,GO:0008270,GO:0008285,GO:1904707,GO:0009314,GO:2001014,GO:0007276,GO:0007279,GO:0008306,GO:0007283,GO:0006260,GO:0007286,GO:0000122,GO:0005245,GO:0045182,GO:0048255,GO:0002183,GO:…
MGG_03317	GO:0005634,GO:0010498,GO:0033290,GO:0003723,GO:0006412,GO:0006413,GO:0003729,GO:0005524,GO:0016020,GO:0005654,GO:0006935,GO:0005783,GO:0046872,GO:0016282,GO:0003743,GO:0045727,GO:0030371,GO:0071973,GO:0044325,GO:0006310,GO:0042150,GO:0071977,GO:0009640,GO:0120107,GO:0071978,GO:0030254,GO:0006446,GO:0070062,GO:0030257,GO:0009009,GO:0042802,GO:0032436,GO:0009908,GO:0070196,GO:0015031,GO:0000184,GO:…
MGG_06522	GO:0050688,GO:0005634,GO:0000002,GO:0005635,GO:0043531,GO:0005131,GO:0070156,GO:0043021,GO:0045069,GO:0070159,GO:0031252,GO:0005654,GO:0042006,GO:0110102,GO:0000027,GO:0045087,GO:0034337,GO:0005667,GO:0070180,GO:0043046,GO:0070183,GO:0042538,GO:0032301,GO:0032302,GO:0005681,GO:0000049,GO:0005682,GO:0016442,GO:0043066,GO:0009274,GO:0005179,GO:0005694,GO:1902626,GO:0009791,GO:0007232,GO:0043073,GO:…
MGG_06261	GO:0003777,GO:0005634,GO:0005829,GO:0005576,GO:0007049,GO:0000266,GO:0003723,GO:0043022,GO:0003729,GO:0008017,GO:0055059,GO:0031315,GO:0006996,GO:0005783,GO:0008088,GO:0042073,GO:0000281,GO:0031514,GO:0010906,GO:0007005,GO:0003677,GO:0005794,GO:0019750,GO:0005737,GO:0007018,GO:0005739,GO:0098799,GO:0072686,GO:0005871,GO:0005874,GO:0007283,GO:0035253,GO:0008053,GO:0019894,GO:0007286,GO:0051640,GO:…
MGG_13438	GO:0005634,GO:0050821,GO:0051592,GO:0032780,GO:0032781,GO:0000015,GO:0060048,GO:0006418,GO:0016787,GO:0005523,GO:0016020,GO:0005524,GO:0003094,GO:0046872,GO:0006936,GO:0004634,GO:0016795,GO:0045214,GO:0000287,GO:0043171,GO:0009636,GO:0016805,GO:0031013,GO:0034982,GO:0030246,GO:1990584,GO:0008233,GO:0008235,GO:0070573,GO:0008237,GO:0070062,GO:0042802,GO:0042803,GO:0051764,GO:0030145,GO:0030017,GO:…
MGG_02806	GO:0043008,GO:0050688,GO:0005634,GO:0071683,GO:0005635,GO:0048132,GO:0032774,GO:0009737,GO:0072715,GO:0005643,GO:0043531,GO:0140297,GO:0043021,GO:0048653,GO:0043025,GO:0032786,GO:0071701,GO:0005654,GO:0000027,GO:0032797,GO:0045087,GO:0005667,GO:0035368,GO:0005681,GO:0005682,GO:0045621,GO:0005687,GO:0005688,GO:0043065,GO:0016442,GO:0043066,GO:0009274,GO:0048701,GO:0005694,GO:0009791,GO:0043073,GO:…
MGG_02713	GO:0009792,GO:0006401,GO:0005634,GO:0005507,GO:0004803,GO:0005829,GO:0051082,GO:0051083,GO:0003723,GO:0008652,GO:0008270,GO:0009423,GO:0003856,GO:0003729,GO:0009298,GO:1905551,GO:0016020,GO:0006613,GO:0005975,GO:0003676,GO:0006620,GO:0042972,GO:0003677,GO:0005854,GO:1900034,GO:0000287,GO:0009252,GO:0042788,GO:0001701,GO:0000166,GO:0008360,GO:0005737,GO:0006313,GO:0004523,GO:0005739,GO:0016236,GO:…
MGG_02671	GO:0019028,GO:0016491,GO:0005739
MGG_02660	GO:0070273,GO:0003713,GO:0017025,GO:0019841,GO:0060417,GO:0005634,GO:0009986,GO:0030089,GO:0051082,GO:0032266,GO:0043403,GO:0051083,GO:0006412,GO:0043022,GO:0030864,GO:0003729,GO:2001295,GO:1905551,GO:2000138,GO:0005524,GO:0003989,GO:0080025,GO:0046872,GO:0006811,GO:0070300,GO:1900034,GO:0003231,GO:0030239,GO:0009506,GO:0005794,GO:0042788,GO:0005925,GO:0010664,GO:0030254,GO:0070062,GO:0030257,GO:…
MGG_01159	GO:0006145,GO:0004100,GO:0005125,GO:0004108,GO:0004109,GO:0007188,GO:1902600,GO:0000022,GO:0051225,GO:0006171,GO:0000028,GO:0051231,GO:0004132,GO:0042030,GO:0004142,GO:0002094,GO:0009263,GO:0004146,GO:0009267,GO:0004148,GO:0001080,GO:0004152,GO:0006207,GO:0004164,GO:0000070,GO:0000073,GO:0022604,GO:0006221,GO:0008270,GO:0005198,GO:0000079,GO:0006226,GO:0000082,GO:0006227,GO:0009303,GO:0006231,GO:…
MGG_01128	GO:0005829,GO:0007623,GO:0005768,GO:0008652,GO:0009423,GO:0003855,GO:0003856,GO:0005524,GO:0051287,GO:0046872,GO:0003866,GO:0004764,GO:0004765,GO:0009570,GO:0005794,GO:0009507,GO:0009635,GO:0010597,GO:0000166,GO:0005737,GO:0005802,GO:0019631,GO:0009073,GO:0042802,GO:0016310,GO:0000122
MGG_01108	GO:0005634,GO:0090114,GO:0005127,GO:0005654,GO:0070176,GO:0005667,GO:0043565,GO:0005677,GO:0005680,GO:2000427,GO:1905188,GO:1905191,GO:0048188,GO:0019005,GO:0005694,GO:0009279,GO:0009792,GO:0009793,GO:0070210,GO:0005700,GO:0000070,GO:0045638,GO:0046665,GO:0005198,GO:0008270,GO:0050767,GO:0045138,GO:0046677,GO:0040027,GO:0008284,GO:0016477,GO:0003677,GO:0008285,GO:0005730,GO:0040035,GO:0051301,GO:…
MGG_01058	GO:0086016,GO:0000003,GO:0008202,GO:0008206,GO:0008209,GO:1904645,GO:0008217,GO:0032793,GO:0004122,GO:0032794,GO:1904646,GO:0032795,GO:0000028,GO:0086047,GO:0086046,GO:1904699,GO:0008233,GO:0032809,GO:1904692,GO:0086059,GO:0008236,GO:0000045,GO:0086062,GO:0045104,GO:0086067,GO:0008250,GO:0000062,GO:0045121,GO:0061512,GO:0086091,GO:0008270,GO:0004175,GO:0000082,GO:0008277,GO:0000086,GO:0016471,GO:…
MGG_01013	GO:0004096,GO:0030723,GO:0071682,GO:0008198,GO:0008199,GO:0008200,GO:0008201,GO:0043021,GO:0032781,GO:0043022,GO:1902610,GO:0043025,GO:0051219,GO:0051225,GO:0008217,GO:0032794,GO:0008219,GO:0000027,GO:0032797,GO:0045087,GO:0004129,GO:1990716,GO:1904692,GO:0043051,GO:0000045,GO:0010288,GO:0000049,GO:0002102,GO:0008247,GO:0016441,GO:0043065,GO:0043066,GO:0051260,GO:1904672,GO:1902624,GO:0090176,GO:…
MGG_00476	GO:0005634,GO:0050821,GO:0051592,GO:0003723,GO:0006412,GO:0032780,GO:0032781,GO:0042254,GO:0000015,GO:0060048,GO:0004497,GO:0006418,GO:0016787,GO:0005523,GO:0051603,GO:0016020,GO:0005524,GO:0003735,GO:0005783,GO:0046872,GO:0006936,GO:0004634,GO:0010013,GO:0045214,GO:0000287,GO:0009507,GO:0000932,GO:0031013,GO:1990584,GO:0030246,GO:0008233,GO:0008235,GO:0008237,GO:0070062,GO:0042802,GO:0042803,GO:…
MGG_00341	GO:0005634,GO:0005506,GO:0006402,GO:0071555,GO:0075522,GO:0075525,GO:0140678,GO:0033290,GO:0003723,GO:0006413,GO:2000147,GO:0002191,GO:0035855,GO:0009617,GO:0003729,GO:0045202,GO:0016020,GO:0043158,GO:0005654,GO:0045335,GO:0046872,GO:0016282,GO:0048027,GO:1902209,GO:0019614,GO:0016798,GO:0003743,GO:0045727,GO:0009887,GO:0009507,GO:0071973,GO:0009767,GO:0071978,GO:0009643,GO:1990837,GO:0043565,GO:…
MGG_07033	GO:0050688,GO:0005634,GO:0005635,GO:0032774,GO:0072715,GO:0043021,GO:0045069,GO:0043025,GO:0031252,GO:0005654,GO:0042006,GO:0000027,GO:0097308,GO:0045087,GO:0043046,GO:0035368,GO:0097322,GO:0005681,GO:0005682,GO:0045621,GO:0005686,GO:0016442,GO:0009274,GO:0048701,GO:0005694,GO:0009791,GO:0043073,GO:0005700,GO:0043590,GO:0000070,GO:0005703,GO:0071243,GO:0008270,GO:0045648,GO:0009299,GO:0040019,GO:…
MGG_01608	GO:0005634,GO:0006915,GO:0004869,GO:0034315,GO:0004364,GO:0034316,GO:0043278,GO:0030479,GO:0043025,GO:0007186,GO:0035094,GO:0032280,GO:0010008,GO:0046872,GO:0140312,GO:0098586,GO:0000287,GO:0034592,GO:0019233,GO:0008738,GO:0009507,GO:0034599,GO:0006952,GO:1990964,GO:0006955,GO:0005935,GO:0007218,GO:0042802,GO:0005938,GO:0019509,GO:0035641,GO:0019001,GO:0043066,GO:0009536,GO:0043332,GO:2000987,GO:…
MGG_14772	GO:0015986,GO:0000276,GO:1902600,GO:0042407,GO:0005753,GO:0005739,GO:0033615,GO:0005743
MGG_10192	GO:0005634,GO:0009986,GO:0000131,GO:0075522,GO:0075525,GO:0051592,GO:0033290,GO:0003723,GO:0002188,GO:0006413,GO:0042381,GO:0051087,GO:0003729,GO:0016020,GO:0005654,GO:0046872,GO:0016282,GO:0003743,GO:0045087,GO:0008233,GO:0042025,GO:0009897,GO:0007596,GO:0002605,GO:0006446,GO:0018991,GO:0005815,GO:0002617,GO:0051258,GO:0072378,GO:0009792,GO:0001732,GO:0005829,GO:0062023,GO:0005576,GO:0005577,GO:…
MGG_05663	GO:0046083,GO:0045063,GO:0061448,GO:0030728,GO:0045064,GO:0060425,GO:0008203,GO:0032781,GO:0046100,GO:0006164,GO:0006166,GO:0043032,GO:0060441,GO:0048156,GO:0045087,GO:0006178,GO:0048167,GO:0008233,GO:0042026,GO:0072752,GO:0000049,GO:0007219,GO:0047158,GO:0007224,GO:0043065,GO:0043066,GO:0005178,GO:0007229,GO:0045120,GO:0045121,GO:0060487,GO:0009289,GO:0005200,GO:0005201,GO:0004180,GO:1904715,GO:…
MGG_05701	GO:0005634,GO:0071682,GO:0005125,GO:0008201,GO:0008203,GO:0005133,GO:0048143,GO:0048661,GO:0005654,GO:0008217,GO:0045087,GO:0020002,GO:1990712,GO:0050728,GO:0042025,GO:0008233,GO:0042026,GO:0043565,GO:0042542,GO:0005681,GO:0005682,GO:0005683,GO:0098869,GO:0005685,GO:0005686,GO:0005687,GO:0071222,GO:0005688,GO:0005689,GO:0034362,GO:0034364,GO:0005697,GO:1900121,GO:0020037,GO:0019013,GO:1900122,GO:…
MGG_06919	GO:0043009,GO:0005634,GO:0002181,GO:0005829,GO:0005576,GO:0031369,GO:0030154,GO:0003723,GO:0006412,GO:0006413,GO:0000462,GO:0042254,GO:0005840,GO:0003729,GO:0045202,GO:0048146,GO:0005654,GO:0003735,GO:0005783,GO:0062040,GO:0048027,GO:0048477,GO:0030686,GO:0045727,GO:0045471,GO:0009505,GO:0022626,GO:0005730,GO:0009506,GO:0022627,GO:0042788,GO:0031012,GO:0005925,GO:1990904,GO:0005737,GO:0098794,GO:…
MGG_02489	GO:0005634,GO:0001540,GO:0043524,GO:0005125,GO:0014854,GO:0030217,GO:0030218,GO:0004108,GO:0048144,GO:0048146,GO:0005141,GO:0005654,GO:0016407,GO:0043032,GO:1904646,GO:0005150,GO:0005151,GO:0031267,GO:0005667,GO:0045095,GO:0050728,GO:0035881,GO:0043565,GO:0002099,GO:0019509,GO:0045109,GO:0071222,GO:0009792,GO:0010817,GO:0035907,GO:0020037,GO:0002119,GO:0030280,GO:0016459,GO:0008270,GO:0002639,GO:…
MGG_02496	GO:0005634,GO:0005125,GO:0021766,GO:0061448,GO:0006665,GO:0042761,GO:0099080,GO:0015629,GO:0004365,GO:0003854,GO:0008207,GO:0009744,GO:0005654,GO:0005143,GO:0046872,GO:0043546,GO:0045087,GO:0050464,GO:0030240,GO:0030497,GO:0102176,GO:0009507,GO:0006694,GO:0034599,GO:0042025,GO:0070191,GO:0006702,GO:0006703,GO:0000304,GO:0042802,GO:0042803,GO:0019253,GO:0009535,GO:1901149,GO:0035905,GO:0035906,GO:…
MGG_02503	GO:0010243,GO:0032781,GO:0043022,GO:0000018,GO:0051219,GO:0048156,GO:0097308,GO:1990718,GO:0042026,GO:0010286,GO:0000049,GO:0009266,GO:0009267,GO:0000054,GO:0043066,GO:0009277,GO:0009279,GO:0045121,GO:1903707,GO:0040019,GO:0021589,GO:0009307,GO:0008285,GO:1904764,GO:0009314,GO:0022626,GO:0045156,GO:0040036,GO:0007269,GO:0016491,GO:0007283,GO:1901673,GO:0006260,GO:0007286,GO:0000122,GO:0035967,GO:…
MGG_11889	GO:0060417,GO:0070660,GO:0008201,GO:0007179,GO:0004111,GO:0043025,GO:0007187,GO:0044053,GO:0007191,GO:0043032,GO:0090136,GO:0051225,GO:0043034,GO:0002080,GO:0010273,GO:1904702,GO:0042026,GO:0007212,GO:0043052,GO:0071729,GO:0007218,GO:0009267,GO:0045111,GO:0043065,GO:0043066,GO:0005178,GO:0009274,GO:0005179,GO:0007229,GO:0045121,GO:0000070,GO:0008270,GO:0005198,GO:0005200,GO:0005201,GO:0000086,GO:…
MGG_02525	GO:0005504,GO:0000256,GO:0006144,GO:0005634,GO:0046724,GO:0008453,GO:0051591,GO:0071944,GO:0004879,GO:0005777,GO:0003729,GO:0004497,GO:0043025,GO:0005782,GO:0006807,GO:0046487,GO:0005911,GO:0004760,GO:0046872,GO:0097053,GO:0000287,GO:0004129,GO:0009507,GO:0008483,GO:0006563,GO:0015908,GO:0036137,GO:0001964,GO:0043565,GO:0048046,GO:0042802,GO:0042803,GO:0007219,GO:0019253,GO:0051384,GO:0008121,GO:…
MGG_02526	GO:0006913,GO:0005634,GO:0005635,GO:0009860,GO:0006406,GO:0000776,GO:0005642,GO:0005643,GO:0003723,GO:0140297,GO:0042254,GO:0016020,GO:0005525,GO:0005654,GO:1900037,GO:0030619,GO:0030620,GO:0030621,GO:0030623,GO:0009506,GO:0031267,GO:0061608,GO:0008104,GO:0017070,GO:0032434,GO:0000054,GO:0015030,GO:0000055,GO:0015031,GO:0000056,GO:0005816,GO:0005049,GO:0007099,GO:0009408,GO:0019904,GO:0042176,GO:…
MGG_05344	GO:0005506,GO:0010242,GO:0009635,GO:0009507,GO:0045156,GO:0016168,GO:0005576,GO:0090729,GO:0016682,GO:0009772,GO:0005743,GO:0009523,GO:0046872,GO:0022904,GO:0008121,GO:0042651,GO:0045275
MGG_05345	GO:0004160,GO:0009536,GO:0005507,GO:0016836,GO:0005829,GO:0005576,GO:0009097,GO:0002250,GO:0009099,GO:0042571,GO:0051536,GO:0051537,GO:0009553,GO:0009555,GO:0051539,GO:0005783,GO:0006551,GO:0046872,GO:0000287,GO:0045087,GO:0009570,GO:0009507,GO:0050853,GO:0019814,GO:0009897,GO:0006955,GO:0034987,GO:0005739,GO:0048364,GO:0006958,GO:0005615,GO:0003823,GO:0009651,GO:0042742,GO:0071735,GO:0050871,GO:…
MGG_04478	GO:0060416,GO:0033280,GO:0005634,GO:0008199,GO:0010761,GO:0034316,GO:0007182,GO:0070161,GO:0043025,GO:0014866,GO:0031252,GO:0043034,GO:0048666,GO:0034332,GO:0071709,GO:1902083,GO:0032287,GO:0043043,GO:0045104,GO:0021556,GO:0051764,GO:0045109,GO:0002102,GO:0045111,GO:0005178,GO:0045121,GO:0010818,GO:2000983,GO:0042060,GO:0005198,GO:0008270,GO:0005200,GO:0040018,GO:0022617,GO:0008283,GO:0016477,GO:…
MGG_04476	GO:0006144,GO:0006145,GO:0006147,GO:0006148,GO:0006149,GO:0051209,GO:0006154,GO:0006157,GO:0007183,GO:0072721,GO:0006161,GO:0051219,GO:0003091,GO:0001046,GO:0003094,GO:0051223,GO:0008217,GO:0016410,GO:0097308,GO:0085029,GO:0007204,GO:0008230,GO:0043046,GO:0048167,GO:0005160,GO:0008232,GO:0042025,GO:0008233,GO:0042026,GO:0086064,GO:0006196,GO:0060468,GO:0048185,GO:0005179,GO:0006204,GO:0070716,GO:…
MGG_04467	GO:0043009,GO:0003073,GO:0005634,GO:0006915,GO:0008201,GO:0034059,GO:0006412,GO:1904401,GO:0042254,GO:0045070,GO:0005654,GO:0016151,GO:0045335,GO:0046872,GO:0030490,GO:0050714,GO:0000027,GO:0010269,GO:0000287,GO:0042273,GO:0009506,GO:0042788,GO:0031012,GO:0070180,GO:0042277,GO:0005925,GO:0032040,GO:0000055,GO:0043065,GO:0006457,GO:0010043,GO:0015934,GO:0014911,GO:0003906,GO:0071492,GO:0062023,GO:…
MGG_04462	GO:0005634,GO:0036098,GO:0032781,GO:0015630,GO:0090129,GO:0043025,GO:0140311,GO:0005654,GO:0051223,GO:0046872,GO:0016925,GO:1900034,GO:0009505,GO:0009506,GO:0009507,GO:0006952,GO:0042026,GO:0008236,GO:0034605,GO:0006457,GO:0043065,GO:0030521,GO:0043066,GO:0006458,GO:0005178,GO:0034620,GO:0050750,GO:0009535,GO:0009536,GO:0045892,GO:0020037,GO:0031048,GO:0006986,GO:0051787,GO:0008270,GO:0030544,GO:…
MGG_15294	GO:0004177,GO:0005737,GO:0006508
MGG_04396	GO:1904668,GO:0008201,GO:0043021,GO:0043022,GO:0000015,GO:0090129,GO:0018452,GO:0007189,GO:1904645,GO:0051225,GO:0004129,GO:0061475,GO:0009252,GO:0085029,GO:0009253,GO:1990715,GO:0008233,GO:0000049,GO:0007219,GO:0002102,GO:0043065,GO:0005178,GO:0009274,GO:0008250,GO:0043066,GO:0051259,GO:0007229,GO:0061512,GO:0016459,GO:0016460,GO:0016461,GO:0008270,GO:0005198,GO:0005200,GO:0040020,GO:0043093,GO:…
MGG_06639	GO:0060417,GO:0005125,GO:0070660,GO:0097284,GO:0005131,GO:0002062,GO:0010256,GO:0051216,GO:0043025,GO:0051219,GO:0007187,GO:0044053,GO:0007191,GO:0051225,GO:0043034,GO:0002080,GO:0042026,GO:0007212,GO:0043052,GO:0071729,GO:1902636,GO:0007218,GO:0009267,GO:0090162,GO:0045111,GO:0043066,GO:0005178,GO:0009274,GO:0005179,GO:0007229,GO:0045121,GO:0060486,GO:0000070,GO:0097352,GO:0008270,GO:0005200,GO:…
MGG_06643	GO:0060416,GO:0005634,GO:0009986,GO:0032259,GO:0050435,GO:0006915,GO:1990418,GO:0005903,GO:0043025,GO:0007186,GO:0044306,GO:0010002,GO:0000276,GO:0005654,GO:0046872,GO:0010008,GO:0008217,GO:0003100,GO:0019229,GO:0001822,GO:0090399,GO:0042783,GO:0019233,GO:0042277,GO:0005925,GO:0008233,GO:0008237,GO:0008238,GO:0071472,GO:1901612,GO:0007218,GO:0042802,GO:0042803,GO:0008757,GO:0042552,GO:0010814,GO:…
MGG_06648	GO:0071682,GO:0010243,GO:0043014,GO:0032781,GO:0043022,GO:0051219,GO:0048156,GO:0097308,GO:1990718,GO:0042026,GO:0010286,GO:0000049,GO:0009266,GO:0009267,GO:0000054,GO:0043066,GO:0009274,GO:0009277,GO:0009279,GO:0045121,GO:0008270,GO:0040019,GO:0021589,GO:0009307,GO:0008285,GO:0007264,GO:1904764,GO:0009314,GO:0022626,GO:0043107,GO:0045156,GO:0040036,GO:0007269,GO:0016491,GO:0007283,GO:1901673,GO:…
MGG_06650	GO:0005634,GO:0005635,GO:0005637,GO:0005641,GO:0030220,GO:0009741,GO:0051726,GO:0043025,GO:0001556,GO:0031252,GO:0005654,GO:0000022,GO:0051225,GO:0032794,GO:0051228,GO:0021542,GO:0098863,GO:0051256,GO:0061496,GO:0007224,GO:0061497,GO:0019001,GO:0061499,GO:0009792,GO:0045121,GO:0009794,GO:0000070,GO:0005198,GO:0005200,GO:1902669,GO:0040016,GO:0008275,GO:0046677,GO:0045143,GO:0071258,GO:0034399,GO:…
MGG_16149	GO:0000002,GO:0043010,GO:0010242,GO:1902616,GO:0015367,GO:0061459,GO:1902600,GO:1902603,GO:0007193,GO:0008217,GO:0007194,GO:0000027,GO:0061470,GO:0007200,GO:0004129,GO:0002082,GO:0009252,GO:0009253,GO:0042025,GO:1901612,GO:0009266,GO:0007218,GO:0000050,GO:0043066,GO:0015419,GO:0000064,GO:0045121,GO:0040011,GO:0042060,GO:0008270,GO:0005198,GO:0008272,GO:0051282,GO:0004180,GO:0008284,GO:0000095,GO:…
MGG_06657	GO:0005634,GO:0002181,GO:0005829,GO:0000325,GO:0003723,GO:0006412,GO:0005773,GO:0005840,GO:0003729,GO:0045202,GO:0005844,GO:0005654,GO:0034198,GO:0003735,GO:0006364,GO:0000028,GO:0042274,GO:0005730,GO:0022626,GO:0009506,GO:0022627,GO:0042788,GO:0031012,GO:1990904,GO:0005737,GO:0070062,GO:0014069,GO:0005886,GO:0010494,GO:0015935
MGG_06658	GO:0005634,GO:0009986,GO:0005125,GO:0032774,GO:0048646,GO:0006407,GO:0006412,GO:0006413,GO:0032784,GO:0019222,GO:0005654,GO:0045335,GO:0046872,GO:0016153,GO:0039706,GO:0000028,GO:0000287,GO:0005665,GO:0009505,GO:0005666,GO:0009506,GO:0009507,GO:0031012,GO:0042788,GO:0005925,GO:0006438,GO:0048167,GO:0008234,GO:0070700,GO:0000049,GO:0006450,GO:1903146,GO:0015159,GO:0003899,GO:0000062,GO:0015935,GO:…
MGG_06668	GO:0046784,GO:0031297,GO:0005634,GO:0005829,GO:0006405,GO:0006406,GO:0043462,GO:0016071,GO:0062153,GO:0035145,GO:0008266,GO:0003723,GO:0006283,GO:0016973,GO:0006413,GO:0000781,GO:0008143,GO:0003729,GO:0006417,GO:0003730,GO:0032786,GO:0000018,GO:1902281,GO:0016020,GO:0051028,GO:0005654,GO:0000346,GO:0006364,GO:0006368,GO:0005730,GO:0071013,GO:1990904,GO:0006952,GO:0005737,GO:0005739,GO:0003697,GO:…
MGG_06669	GO:0043392,GO:0005634,GO:0010628,GO:0060548,GO:0051972,GO:0051973,GO:0050821,GO:0046726,GO:0046983,GO:0003720,GO:0007049,GO:0042761,GO:0051082,GO:0070922,GO:0051085,GO:0000781,GO:0045070,GO:0060430,GO:0051087,GO:0102158,GO:0048144,GO:0022417,GO:0043025,GO:2000012,GO:0005524,GO:0005654,GO:0005783,GO:0005789,GO:0030497,GO:0019233,GO:0009506,GO:0080037,GO:0005925,GO:0006693,GO:0101031,GO:0006950,GO:…
MGG_05383	GO:0055072,GO:0043169,GO:0046872,GO:0005739
MGG_08622	GO:0060416,GO:0007424,GO:0005634,GO:0007427,GO:0006915,GO:0021766,GO:0009734,GO:0043015,GO:0071944,GO:0051211,GO:0006414,GO:0019215,GO:0043024,GO:0007186,GO:0006163,GO:0006165,GO:0007189,GO:0000278,GO:0045335,GO:0046872,GO:0034332,GO:0000287,GO:0009507,GO:0031012,GO:0033574,GO:0006183,GO:0034599,GO:0006186,GO:0071466,GO:0006187,GO:1901363,GO:0042542,GO:1901612,GO:0042802,GO:0045618,GO:0043066,GO:…
MGG_06685	GO:0043393,GO:0005634,GO:0006915,GO:0005507,GO:0006919,GO:0018063,GO:0043280,GO:0045333,GO:0042775,GO:0046872,GO:0043293,GO:0009629,GO:0034465,GO:0009767,GO:0097193,GO:0034349,GO:0042802,GO:0097202,GO:0070069,GO:0043065,GO:0008635,GO:0019899,GO:1901857,GO:2001056,GO:2001244,GO:0006979,GO:0070469,GO:0020037,GO:0005829,GO:0000325,GO:0005576,GO:0043209,GO:0046669,GO:0009055,GO:0010336,GO:0046688,GO:…
MGG_06693	GO:0005634,GO:0002181,GO:0005829,GO:0030218,GO:0003723,GO:0006412,GO:0140236,GO:0005840,GO:0140242,GO:0003729,GO:0045202,GO:0016020,GO:0005654,GO:0003735,GO:0005783,GO:0006364,GO:0030687,GO:0022625,GO:0005730,GO:0022626,GO:0042788,GO:0005925,GO:1990904,GO:0098793,GO:0032040,GO:0005737,GO:0098794,GO:0070062,GO:1904044,GO:0098556,GO:0015934
MGG_06712	GO:0044416,GO:0042113,GO:0008705,GO:0005506,GO:0005634,GO:0009986,GO:0032259,GO:0005507,GO:0046084,GO:0006534,GO:0005771,GO:0003729,GO:0005777,GO:0004888,GO:0006555,GO:0004252,GO:0003871,GO:0019871,GO:0035999,GO:0009506,GO:0009507,GO:0050853,GO:0009897,GO:0034605,GO:0048046,GO:0042802,GO:0009274,GO:0010043,GO:0009277,GO:0045121,GO:0005829,GO:0020037,GO:0000325,GO:0005576,GO:0002250,GO:0006346,GO:…
MGG_06719	GO:0005634,GO:0043524,GO:0098831,GO:0002576,GO:0031250,GO:0007189,GO:0031253,GO:0005654,GO:0045087,GO:0020002,GO:0090660,GO:0006695,GO:0106022,GO:0030248,GO:0004650,GO:0042538,GO:0033326,GO:0009265,GO:0010807,GO:0004151,GO:0009274,GO:0019003,GO:0006207,GO:0015936,GO:0042566,GO:0098888,GO:0015949,GO:0008270,GO:0008788,GO:0019031,GO:0036440,GO:0051289,GO:0009313,GO:0009314,GO:0032355,GO:0031333,GO:…
MGG_06720	GO:0015936,GO:0005634,GO:0006084,GO:0005829,GO:0006085,GO:0140615,GO:0044423,GO:0005576,GO:0003723,GO:0006099,GO:0005524,GO:0016020,GO:0042709,GO:0006101,GO:0005654,GO:0006104,GO:0046872,GO:0012506,GO:0006107,GO:0030430,GO:0000287,GO:0008610,GO:0020002,GO:0030435,GO:0006629,GO:0003878,GO:0004775,GO:0006695,GO:0030248,GO:0006633,GO:0005737,GO:0005739,GO:0070062,GO:1904813,GO:0019058,GO:0031160,GO:…
MGG_06721	GO:0005634,GO:0019843,GO:0005507,GO:0070469,GO:0002181,GO:0005829,GO:0003723,GO:0006412,GO:0140236,GO:0005840,GO:0140242,GO:0003729,GO:0045202,GO:0016020,GO:0003735,GO:0005783,GO:0022625,GO:0004129,GO:0005730,GO:0022626,GO:0009506,GO:0031012,GO:0042788,GO:1990904,GO:0098793,GO:0005737,GO:0005739,GO:0098794,GO:0005743,GO:0009908,GO:0010229,GO:0098556,GO:0015934,GO:0009791
MGG_06722	GO:0035840,GO:0035841,GO:0071555,GO:0009986,GO:0003844,GO:0071940,GO:0000902,GO:0071944,GO:0006537,GO:0042123,GO:0003723,GO:0042124,GO:0030476,GO:0009231,GO:0007568,GO:0031505,GO:0016787,GO:0031507,GO:0016020,GO:0005524,GO:0000917,GO:0042645,GO:0005783,GO:0032153,GO:0004252,GO:0005788,GO:0000287,GO:0016799,GO:0071840,GO:0004386,GO:0071970,GO:0000936,GO:0071978,GO:0071852,GO:0043188,GO:0030134,GO:…
MGG_06726	GO:0005634,GO:0045572,GO:0051726,GO:0043025,GO:0005654,GO:0030234,GO:0048668,GO:0035869,GO:0150050,GO:0031270,GO:0036391,GO:0042025,GO:1905719,GO:0061484,GO:0007224,GO:0043065,GO:0051258,GO:0019003,GO:0051260,GO:0060997,GO:0010314,GO:0005198,GO:0005200,GO:0000082,GO:0048729,GO:0019033,GO:0016476,GO:0003677,GO:0008289,GO:0051301,GO:0050790,GO:0005737,GO:0005739,GO:0030317,GO:0005741,GO:0051311,GO:…
MGG_05427	GO:0005634,GO:0030981,GO:0000776,GO:0030473,GO:0030989,GO:0015630,GO:0032014,GO:0000276,GO:0010005,GO:0031253,GO:0099609,GO:0051225,GO:0000281,GO:0043547,GO:0030496,GO:0051233,GO:0045860,GO:1905721,GO:0005925,GO:0001578,GO:0035371,GO:0035372,GO:0042802,GO:0009524,GO:1902888,GO:0009279,GO:0051010,GO:0045893,GO:0030543,GO:0008017,GO:0046930,GO:0051285,GO:0008022,GO:0048471,GO:0031578,GO:0051549,GO:…
MGG_08649	GO:0005634,GO:0006915,GO:0016135,GO:0008199,GO:0009739,GO:0051726,GO:0043025,GO:0000785,GO:0000278,GO:0005654,GO:0009751,GO:0046872,GO:0045337,GO:0009753,GO:0030490,GO:0000028,GO:0000287,GO:0055072,GO:0032545,GO:0060962,GO:0009507,GO:0009252,GO:0033574,GO:0042790,GO:0006695,GO:0006696,GO:0032040,GO:0005929,GO:0009002,GO:0034606,GO:0071470,GO:0003887,GO:0034608,GO:0004659,GO:0019253,GO:1903146,GO:…
MGG_06759	GO:0043008,GO:0050178,GO:0071682,GO:0010243,GO:0002052,GO:0005125,GO:0005126,GO:0051208,GO:0008201,GO:0071688,GO:0032781,GO:0043025,GO:0048146,GO:0007186,GO:0051219,GO:0007187,GO:0007189,GO:0043030,GO:0060440,GO:1904645,GO:0008217,GO:0048156,GO:0045087,GO:0007200,GO:0005153,GO:0005158,GO:0008233,GO:0042026,GO:0005164,GO:0008237,GO:0051248,GO:0032819,GO:0071732,GO:0000054,GO:0043065,GO:0009274,GO:…
MGG_06764	GO:0007169,GO:0031748,GO:0007173,GO:0005125,GO:0008201,GO:0140297,GO:0007179,GO:0002062,GO:1904659,GO:0004111,GO:0043025,GO:0048146,GO:0006163,GO:0048147,GO:0048149,GO:0001046,GO:0035865,GO:0045087,GO:0005153,GO:0006183,GO:0005159,GO:0002088,GO:0006185,GO:0045098,GO:0032810,GO:0045107,GO:0045109,GO:0043065,GO:0043066,GO:0005178,GO:0042043,GO:0051260,GO:0086077,GO:0045121,GO:0033863,GO:0042058,GO:…
MGG_11862	GO:0007171,GO:0043011,GO:0045059,GO:0005125,GO:0050182,GO:0021510,GO:0070665,GO:0005129,GO:0008201,GO:1901585,GO:0043022,GO:1904659,GO:0140306,GO:0043024,GO:0043025,GO:0007186,GO:0007188,GO:0007189,GO:0007190,GO:0097305,GO:1904646,GO:0000027,GO:0008228,GO:0042025,GO:0042026,GO:0000048,GO:0045104,GO:0015408,GO:0000049,GO:0015412,GO:0015413,GO:0071732,GO:0045110,GO:0015415,GO:0004151,GO:0015416,GO:…
MGG_11861	GO:0035840,GO:0035841,GO:0071555,GO:0009986,GO:0003844,GO:0071940,GO:0000902,GO:0071944,GO:0006537,GO:0042123,GO:0003723,GO:0042124,GO:0030476,GO:0009231,GO:0007568,GO:0031505,GO:0016787,GO:0031507,GO:0016020,GO:0005524,GO:0000917,GO:0042645,GO:0005783,GO:0032153,GO:0004252,GO:0005788,GO:0000287,GO:0016799,GO:0071840,GO:0004386,GO:0071970,GO:0000936,GO:0071978,GO:0071852,GO:0043188,GO:0030134,GO:…
MGG_05438	GO:0005634,GO:0009733,GO:0009734,GO:0090377,GO:0071944,GO:0009737,GO:0043531,GO:0090378,GO:0009742,GO:0043278,GO:0015375,GO:0070417,GO:0043025,GO:1902600,GO:0000278,GO:0005654,GO:0070678,GO:0045335,GO:0032279,GO:0046872,GO:0031514,GO:0048156,GO:0030496,GO:0009507,GO:0098850,GO:1904440,GO:0045862,GO:0034605,GO:0010286,GO:0042030,GO:0010288,GO:0042802,GO:0009266,GO:0042803,GO:0071218,GO:0070455,GO:…
MGG_05446	GO:0003968,GO:0004129,GO:0009410,GO:0005507,GO:0070469,GO:1990904,GO:0016872,GO:0005737,GO:0005739,GO:0003723,GO:0006412,GO:0005743,GO:0005840,GO:0003735,GO:0022904,GO:0046872,GO:0008121,GO:0045275,GO:0003964,GO:0009055
MGG_05447	GO:0005634,GO:0004867,GO:0006915,GO:0009735,GO:0009737,GO:0004362,GO:0009738,GO:0071949,GO:0004364,GO:0048653,GO:0045838,GO:0043025,GO:0000786,GO:0007188,GO:2000651,GO:0005654,GO:0042262,GO:0046872,GO:0032024,GO:0071451,GO:0044572,GO:0055070,GO:0043295,GO:0055072,GO:0001825,GO:0009507,GO:0019236,GO:0097573,GO:0034599,GO:0042542,GO:0009263,GO:0010033,GO:0009266,GO:0042802,GO:0042302,GO:0009534,GO:…
MGG_05449	GO:0005634,GO:0019843,GO:0002181,GO:0060425,GO:0003723,GO:0006412,GO:0009102,GO:0003729,GO:0045202,GO:0016020,GO:0005524,GO:0003735,GO:1901194,GO:0071320,GO:0017053,GO:0009374,GO:0009506,GO:0042788,GO:0005925,GO:0032040,GO:0097452,GO:0071346,GO:0042803,GO:0009267,GO:0071480,GO:0015934,GO:0009536,GO:0071493,GO:0005829,GO:0036170,GO:0140236,GO:0005840,GO:0000976,GO:0140242,GO:0006355,GO:0036180,GO:…
MGG_13068	GO:1990748,GO:0005634,GO:0032259,GO:0032580,GO:0005829,GO:0005576,GO:1990743,GO:0016266,GO:0019082,GO:0000138,GO:0000139,GO:0008983,GO:0016791,GO:0005783,GO:0046872,GO:0051998,GO:0097503,GO:0045471,GO:2001020,GO:0005794,GO:1900024,GO:0005797,GO:0006054,GO:0018279,GO:0005737,GO:0050922,GO:0006959,GO:2000110,GO:0032946,GO:0103026,GO:0042803,GO:0008757,GO:0008373,GO:0019899,GO:0003835,GO:0097023,GO:…
MGG_06786	GO:0005634,GO:0005635,GO:0046598,GO:1904148,GO:0032781,GO:0043025,GO:0009236,GO:0007189,GO:0009749,GO:0004629,GO:0005654,GO:0047134,GO:0020002,GO:0085029,GO:0048678,GO:0042025,GO:0008233,GO:0043565,GO:0004656,GO:2000427,GO:0043065,GO:0052794,GO:0043066,GO:0005178,GO:0052795,GO:0043067,GO:0052796,GO:0015420,GO:1901149,GO:0009793,GO:0004674,GO:1902175,GO:0140359,GO:0106055,GO:0004679,GO:1904724,GO:…
MGG_05480	GO:0005634,GO:0043524,GO:0098831,GO:0002576,GO:0031250,GO:0007189,GO:0031253,GO:0005654,GO:0045087,GO:0020002,GO:0090660,GO:0006695,GO:0106022,GO:0030248,GO:0004650,GO:0042538,GO:0033326,GO:0009265,GO:0010807,GO:0004151,GO:0009274,GO:0019003,GO:0006207,GO:0015936,GO:0042566,GO:0098888,GO:0015949,GO:0008270,GO:0008788,GO:0019031,GO:0051289,GO:0009313,GO:0009314,GO:0032355,GO:0031333,GO:0007269,GO:…
MGG_16374	GO:0006913,GO:0005634,GO:0003924,GO:0005525,GO:0015031,GO:0005737,GO:0016491,GO:0004029
MGG_01979	GO:0060417,GO:0097284,GO:0070665,GO:0005131,GO:0002062,GO:0043025,GO:0007187,GO:0044053,GO:0007191,GO:0051225,GO:0005148,GO:0090143,GO:0009253,GO:0042026,GO:0007212,GO:0043052,GO:0007218,GO:0009267,GO:0090162,GO:0045109,GO:0045111,GO:0043066,GO:0009274,GO:0005179,GO:0060486,GO:0000070,GO:0008270,GO:0005200,GO:0005201,GO:0000086,GO:0005212,GO:0060509,GO:0031838,GO:0060510,GO:0035936,GO:0040032,GO:…
MGG_01995	GO:0043008,GO:0006144,GO:0045056,GO:0043011,GO:1902618,GO:0008202,GO:0008203,GO:0045071,GO:0051216,GO:0008209,GO:0008210,GO:0006164,GO:0043032,GO:0008217,GO:0032793,GO:0071711,GO:0086046,GO:0008228,GO:0090151,GO:0086059,GO:0002095,GO:0000050,GO:0002102,GO:0043066,GO:0051259,GO:0034875,GO:0002113,GO:0002114,GO:0086091,GO:0006221,GO:0008270,GO:0043086,GO:0032849,GO:0000086,GO:0051287,GO:0006231,GO:…
MGG_06837	GO:0009536,GO:0005634,GO:0005829,GO:0002181,GO:0002182,GO:0003723,GO:0006412,GO:0000461,GO:0043022,GO:0042127,GO:0005840,GO:0006417,GO:0045202,GO:0005654,GO:0003735,GO:0006364,GO:0048542,GO:0005791,GO:0022626,GO:0042274,GO:0022627,GO:0042788,GO:1990904,GO:0005737,GO:0098794,GO:0009658,GO:0047485,GO:0098556,GO:0000447,GO:0015935
MGG_06876	GO:0072583,GO:0005768,GO:0007049,GO:0051020,GO:0048268,GO:0005516,GO:0044877,GO:0005198,GO:0071439,GO:0030479,GO:0030672,GO:0005905,GO:0098835,GO:0098843,GO:0005794,GO:0098978,GO:0042277,GO:0051301,GO:0006886,GO:0030118,GO:0006887,GO:0005737,GO:0005802,GO:0065003,GO:0030125,GO:0099631,GO:0045807,GO:0072686,GO:0006897,GO:0032050,GO:0030130,GO:0031410,GO:0005938,GO:0030132,GO:0030136,GO:0005819,GO:…
MGG_16204	GO:0009536,GO:0005634,GO:0019843,GO:0002181,GO:0005829,GO:0000325,GO:0003723,GO:0006412,GO:0045901,GO:0140236,GO:0008270,GO:0005840,GO:0140242,GO:0003729,GO:0045202,GO:0016020,GO:0003735,GO:0005783,GO:0000027,GO:0022625,GO:0005730,GO:0022626,GO:0009506,GO:0009507,GO:0070180,GO:0005925,GO:1990904,GO:0098793,GO:0005737,GO:0098794,GO:0070062,GO:0014069,GO:0000381,GO:0015934
MGG_06913	GO:0005634,GO:2000412,GO:1905183,GO:0005635,GO:0001540,GO:0046597,GO:0090630,GO:0005643,GO:0045580,GO:0051726,GO:0000015,GO:0018964,GO:0005654,GO:0007193,GO:0004634,GO:0016925,GO:0001569,GO:0004129,GO:0045089,GO:0031267,GO:0048678,GO:0048167,GO:0048168,GO:0050729,GO:2000439,GO:1903671,GO:0043565,GO:0000049,GO:0046641,GO:1904684,GO:0004148,GO:0009269,GO:0071222,GO:0071230,GO:0031297,GO:0010820,GO:…
MGG_06915	GO:0005125,GO:0097284,GO:0009228,GO:0009231,GO:0043025,GO:0090131,GO:0007186,GO:2000904,GO:0043032,GO:0007193,GO:0008217,GO:1990663,GO:0045087,GO:0007199,GO:0060454,GO:0140330,GO:0008233,GO:0042025,GO:1990708,GO:0071723,GO:0045104,GO:0000049,GO:0007218,GO:0045109,GO:0043066,GO:0005178,GO:0051259,GO:0005179,GO:0006206,GO:0006207,GO:0009279,GO:0040008,GO:0042058,GO:0043083,GO:0008270,GO:0006222,GO:…
MGG_02086	GO:0080129,GO:0004865,GO:0010498,GO:0005634,GO:0050434,GO:0010499,GO:0005635,GO:0039689,GO:0039694,GO:0043279,GO:0039697,GO:0005654,GO:0039702,GO:0046872,GO:0044826,GO:0098586,GO:0032801,GO:0020002,GO:1990970,GO:0008233,GO:0042025,GO:0014889,GO:0001069,GO:0001070,GO:0006959,GO:0003887,GO:0072494,GO:0010801,GO:0042802,GO:0042805,GO:0033077,GO:1903908,GO:1903911,GO:1903905,GO:0051260,GO:0019773,GO:…
MGG_11794	GO:0005634,GO:0032259,GO:0046597,GO:0021510,GO:0004617,GO:0140297,GO:0098831,GO:0051726,GO:0008720,GO:0007188,GO:0005654,GO:0006171,GO:0000027,GO:0045087,GO:0005664,GO:0020002,GO:0020003,GO:0045604,GO:0070180,GO:0030246,GO:0004648,GO:0030254,GO:0030257,GO:0009274,GO:0030267,GO:0009279,GO:0015935,GO:1901149,GO:0019521,GO:0009793,GO:0098882,GO:0070210,GO:0019013,GO:0009288,GO:0009800,GO:0009289,GO:…
MGG_06924	GO:0004864,GO:0005634,GO:0009986,GO:0031491,GO:0043524,GO:0007178,GO:0000785,GO:0043025,GO:0071442,GO:0005654,GO:0098841,GO:0046872,GO:0042274,GO:0045859,GO:2000179,GO:0005934,GO:0042802,GO:0048179,GO:0060215,GO:0048185,GO:0016444,GO:0009536,GO:0004674,GO:0004675,GO:0045892,GO:0006468,GO:0046662,GO:0043085,GO:0009294,GO:0045648,GO:0050769,GO:0007506,GO:0000082,GO:0001878,GO:0048471,GO:0008283,GO:…
MGG_06933	GO:0043014,GO:0010248,GO:0043020,GO:0032780,GO:0051213,GO:0032781,GO:0043025,GO:0010259,GO:0006164,GO:1902600,GO:0051222,GO:0006166,GO:0032795,GO:0045087,GO:0006178,GO:0090151,GO:0047144,GO:0032809,GO:0008233,GO:0004146,GO:0061493,GO:0071735,GO:0047159,GO:0043066,GO:0051259,GO:0045121,GO:0032839,GO:0004170,GO:0022604,GO:0051276,GO:0043085,GO:0047184,GO:0051284,GO:0000086,GO:0006230,GO:0047191,GO:…
MGG_06936	GO:0005634,GO:0004100,GO:0009734,GO:0004364,GO:0004365,GO:0006414,GO:0043022,GO:0006418,GO:0005654,GO:0001046,GO:0009751,GO:0046872,GO:0140825,GO:0043295,GO:0009505,GO:0009506,GO:0006691,GO:0009253,GO:0006438,GO:0008233,GO:0008745,GO:0042025,GO:0008237,GO:0071470,GO:0006449,GO:0042803,GO:0010043,GO:0006979,GO:0020037,GO:0000325,GO:0062023,GO:0008270,GO:0039502,GO:0004180,GO:0004181,GO:0051287,GO:…
MGG_06952	GO:0005634,GO:0002181,GO:0006406,GO:0016266,GO:0019082,GO:0033291,GO:0003723,GO:0000139,GO:0006412,GO:0030224,GO:0006417,GO:0003729,GO:0045202,GO:0032786,GO:0005654,GO:0003735,GO:2000002,GO:0034463,GO:0042788,GO:0005925,GO:0007605,GO:0008373,GO:0008118,GO:0060215,GO:0008380,GO:0000445,GO:0048318,GO:0046784,GO:0032580,GO:0005829,GO:0005576,GO:0140236,GO:0005840,GO:0140242,GO:0010706,GO:0006486,GO:…
MGG_06958	GO:0010243,GO:0032781,GO:0043022,GO:0000018,GO:0051219,GO:0048156,GO:0097308,GO:1990718,GO:0042026,GO:0010286,GO:0000049,GO:0009266,GO:0009267,GO:0000054,GO:0043066,GO:0009277,GO:0009279,GO:0045121,GO:1903707,GO:0040019,GO:0021589,GO:0009307,GO:0008285,GO:1904764,GO:0009314,GO:0022626,GO:0045156,GO:0040036,GO:0007269,GO:0016491,GO:0007283,GO:1901673,GO:0006260,GO:0007286,GO:0000122,GO:0035967,GO:…
MGG_06962	GO:0045056,GO:0043009,GO:0090114,GO:0045063,GO:0008201,GO:1990676,GO:0000011,GO:0010256,GO:0043025,GO:0006165,GO:0030742,GO:0051223,GO:0016407,GO:0008217,GO:0032794,GO:0008219,GO:0090141,GO:0045087,GO:0002080,GO:0006177,GO:0004129,GO:0002083,GO:0090150,GO:0006183,GO:1902647,GO:0043051,GO:0002092,GO:0000045,GO:0008237,GO:0000054,GO:0000055,GO:0090166,GO:0000056,GO:0004156,GO:0045121,GO:0002115,GO:…
MGG_16230	GO:0007169,GO:0071682,GO:0046083,GO:0005125,GO:0061448,GO:0008201,GO:0140297,GO:0043022,GO:0005135,GO:0043025,GO:0048146,GO:0007186,GO:0001042,GO:0043027,GO:0007187,GO:0046100,GO:0006164,GO:0048149,GO:0006166,GO:1904646,GO:0007196,GO:0000028,GO:0007197,GO:0045087,GO:0007200,GO:0005153,GO:0006178,GO:0007204,GO:0042025,GO:0032809,GO:0008236,GO:0007213,GO:0043055,GO:0007216,GO:0007218,GO:0007219,GO:…
MGG_11785	GO:0005634,GO:0019843,GO:0002181,GO:0005829,GO:0000325,GO:0003723,GO:0006412,GO:0140236,GO:0005840,GO:0140242,GO:0003729,GO:0045202,GO:0003735,GO:0045471,GO:0022625,GO:0022626,GO:0005730,GO:0031012,GO:0042788,GO:1990904,GO:0098793,GO:0005737,GO:0098794,GO:0016236,GO:0045296,GO:0031672
MGG_06995	GO:0005634,GO:0009986,GO:0004867,GO:0032259,GO:1905179,GO:0042246,GO:0006407,GO:0007179,GO:0006412,GO:0043025,GO:0042771,GO:0005654,GO:0046872,GO:0000028,GO:0090399,GO:0032543,GO:1990145,GO:0009505,GO:0009506,GO:0045602,GO:0009507,GO:0045603,GO:0070181,GO:0042788,GO:0030246,GO:0032040,GO:0042025,GO:0030509,GO:0030513,GO:0007218,GO:0000307,GO:0071480,GO:0043068,GO:0015935,GO:0006978,GO:0004675,GO:…
MGG_06999	GO:0030209,GO:0005634,GO:0030211,GO:0005635,GO:0005125,GO:0005128,GO:0030218,GO:0032526,GO:0004879,GO:0019217,GO:0000785,GO:0038162,GO:0009749,GO:0005654,GO:0019478,GO:0046872,GO:0000287,GO:0042789,GO:0006695,GO:0034599,GO:0032810,GO:0006955,GO:0051499,GO:0042542,GO:1902895,GO:0009267,GO:1903146,GO:0032570,GO:0005179,GO:0044877,GO:0046676,GO:0005975,GO:0030295,GO:0031065,GO:0010842,GO:0008284,GO:…
MGG_05660	GO:0006144,GO:0005634,GO:0006148,GO:0005509,GO:0005829,GO:0047622,GO:0046982,GO:0006152,GO:0006216,GO:0072585,GO:0006218,GO:0015949,GO:0008655,GO:0042454,GO:0050263,GO:0046872,GO:0008477,GO:0009117,GO:0043101,GO:0019358,GO:0016798,GO:0016799,GO:0032991,GO:1901564,GO:0010150,GO:0005737,GO:0070635,GO:0047724,GO:0070636,GO:0042802,GO:0035251,GO:0042803,GO:0034356,GO:0046133,GO:0046135,GO:0006139,GO:…
MGG_05661	GO:0000002,GO:0140288,GO:0008201,GO:0140297,GO:0008203,GO:0009228,GO:0043020,GO:0009229,GO:0007186,GO:0048146,GO:0007190,GO:0004129,GO:0004134,GO:0042025,GO:0047146,GO:0042026,GO:0000049,GO:0007219,GO:0071732,GO:0045111,GO:0051257,GO:0006203,GO:0009279,GO:0045122,GO:0000070,GO:0008270,GO:0005198,GO:0000079,GO:0004176,GO:0000086,GO:0051286,GO:0008284,GO:0008285,GO:0090209,GO:0007265,GO:0022626,GO:…
MGG_05671	GO:0007168,GO:0005634,GO:0006914,GO:0006915,GO:0035331,GO:0005635,GO:0110085,GO:0009734,GO:0000775,GO:0009738,GO:0015630,GO:0006672,GO:0006417,GO:0043025,GO:0005654,GO:0051225,GO:1990405,GO:0045595,GO:0051232,GO:0009505,GO:0046627,GO:0042532,GO:0006952,GO:0051754,GO:0005934,GO:0005935,GO:0010033,GO:0031030,GO:0045879,GO:0031034,GO:0009789,GO:1901149,GO:0009792,GO:0045121,GO:0006468,GO:0043332,GO:…
MGG_05673	GO:0005634,GO:0006915,GO:0043524,GO:0006407,GO:0140297,GO:0006412,GO:0015631,GO:0006417,GO:0000278,GO:0045335,GO:0051225,GO:0009506,GO:0009507,GO:0070181,GO:0042788,GO:0031012,GO:0061481,GO:0140078,GO:0034614,GO:0000056,GO:0006974,GO:0015935,GO:0009536,GO:0003906,GO:0000325,GO:0051018,GO:0032587,GO:2001235,GO:0044877,GO:0097100,GO:0032079,GO:0030544,GO:0008017,GO:0008534,GO:0062040,GO:0003677,GO:…
MGG_05690	GO:0050832,GO:0031410,GO:0030246,GO:0005576,GO:0031640,GO:0020009,GO:0006508
MGG_07008	GO:0005634,GO:0000387,GO:0060041,GO:0003723,GO:0043021,GO:0000398,GO:0042254,GO:0070417,GO:0003729,GO:0016020,GO:0005654,GO:0030490,GO:0000154,GO:0030621,GO:0030622,GO:0009506,GO:0032040,GO:0071339,GO:0017069,GO:0051117,GO:0005681,GO:0042802,GO:0030515,GO:0005684,GO:0015030,GO:0005687,GO:0005690,GO:0008380,GO:0000447,GO:0009409,GO:0000452,GO:0031428,GO:0030532,GO:0005829,GO:0001094,GO:0006346,GO:…
MGG_09173	GO:0042593,GO:0005634,GO:2000765,GO:1902494,GO:0008612,GO:2000378,GO:0005829,GO:0005737,GO:0006412,GO:0043085,GO:0008047,GO:0009553,GO:0042802,GO:0050514,GO:0042803,GO:0016020,GO:0034038,GO:0042102,GO:0008216,GO:0051290,GO:0046203,GO:0019899,GO:0008284,GO:0016765
MGG_09190	GO:0005634,GO:0009986,GO:0061957,GO:0003081,GO:0006412,GO:0042254,GO:0005903,GO:0043025,GO:0005138,GO:0005654,GO:0016920,GO:0046872,GO:0008217,GO:0000793,GO:0010013,GO:0005151,GO:0045088,GO:0071456,GO:0006691,GO:0042277,GO:0005669,GO:0031526,GO:0008233,GO:0048169,GO:0008235,GO:0005164,GO:0008237,GO:0120113,GO:0042802,GO:0005938,GO:0010043,GO:0010813,GO:1990947,GO:0009792,GO:0032835,GO:0046662,GO:…
MGG_09194	GO:0000448,GO:0005634,GO:0009986,GO:0019843,GO:0002181,GO:0005829,GO:0000325,GO:0003723,GO:0006412,GO:0005773,GO:0140236,GO:1990928,GO:0042255,GO:0140242,GO:0005840,GO:0003729,GO:0045202,GO:0005844,GO:0046677,GO:0034198,GO:0003735,GO:0030687,GO:0022625,GO:0022626,GO:0005730,GO:0009506,GO:0042788,GO:0031012,GO:0070180,GO:0098793,GO:0005737,GO:1900087,GO:0098794,GO:0005739,GO:0061484,GO:0031672,GO:…
MGG_09195	GO:0003968,GO:0005634,GO:0032259,GO:0044423,GO:0019079,GO:0075526,GO:0044167,GO:0043144,GO:0039689,GO:0003723,GO:0039563,GO:0019083,GO:0039564,GO:0039694,GO:0003727,GO:0039696,GO:0003729,GO:0044178,GO:0016787,GO:0016020,GO:0005525,GO:0005654,GO:0046872,GO:0030490,GO:0039707,GO:0004252,GO:0000166,GO:0032040,GO:0006952,GO:0046760,GO:0042025,GO:0001835,GO:0051117,GO:0070062,GO:0030515,GO:0015030,GO:…
MGG_05718	GO:0004096,GO:0031234,GO:0005634,GO:0005635,GO:0005125,GO:0005640,GO:0071944,GO:0008201,GO:0006665,GO:0008203,GO:0045324,GO:0097038,GO:0000272,GO:0003091,GO:0005654,GO:0003095,GO:0045335,GO:0046872,GO:0032541,GO:0001822,GO:0016161,GO:0006691,GO:0046628,GO:0035621,GO:0055078,GO:0008233,GO:0015914,GO:0006699,GO:0015918,GO:0005935,GO:0032305,GO:0055092,GO:0140343,GO:0036150,GO:0030011,GO:0005179,GO:…
MGG_05719	GO:0005634,GO:0009986,GO:0030435,GO:0004803,GO:0005829,GO:0140453,GO:0006313,GO:0005737,GO:0051082,GO:0019882,GO:0005739,GO:0006955,GO:0034605,GO:0030670,GO:0042802,GO:0071218,GO:0006457,GO:0012507,GO:0034620,GO:0003677,GO:0097308,GO:0031901,GO:0005886,GO:0055038
MGG_05737	GO:0043392,GO:0043009,GO:0005634,GO:1990426,GO:0050821,GO:1900180,GO:0000776,GO:0031625,GO:0006281,GO:0003723,GO:0005643,GO:0097165,GO:0008076,GO:1903379,GO:0045202,GO:0005654,GO:0030998,GO:0000792,GO:0031386,GO:0000794,GO:0071965,GO:0016925,GO:0031647,GO:0071456,GO:2000060,GO:0034599,GO:0008104,GO:0007080,GO:1902260,GO:0043433,GO:0034605,GO:0010286,GO:0042802,GO:0070194,GO:0005940,GO:0032436,GO:…
MGG_16459	GO:0043010,GO:0007173,GO:0005125,GO:0005126,GO:0005131,GO:0140297,GO:0043020,GO:0043025,GO:0043027,GO:1902600,GO:0045087,GO:0042022,GO:0021542,GO:0005164,GO:0008236,GO:0032819,GO:0007224,GO:0043066,GO:1904724,GO:0008270,GO:0005198,GO:0005200,GO:0040018,GO:0070742,GO:0090200,GO:0008283,GO:0007259,GO:0051301,GO:1990776,GO:0032880,GO:0045171,GO:0030836,GO:1901673,GO:0042102,GO:0097401,GO:0000122,GO:…
MGG_16462	GO:0009536,GO:0033762,GO:0005634,GO:0070469,GO:0020037,GO:0042597,GO:0005829,GO:0000325,GO:0006122,GO:0005739,GO:0005773,GO:0005743,GO:0016020,GO:0045333,GO:0005750,GO:0046872,GO:0022904,GO:0008121,GO:0005886,GO:0005758,GO:0009055
MGG_09212	GO:0016657,GO:0005634,GO:0045922,GO:0034599,GO:0006631,GO:0005737
MGG_16248	GO:0005634,GO:0009986,GO:0032259,GO:1905179,GO:0042246,GO:0006407,GO:0032263,GO:0007179,GO:0006412,GO:0097294,GO:0043025,GO:0042771,GO:0006164,GO:0005654,GO:0046872,GO:0000028,GO:0090399,GO:1990145,GO:0032544,GO:0009505,GO:0006177,GO:0009506,GO:0045602,GO:0009507,GO:0045603,GO:0070181,GO:0031012,GO:0042788,GO:0005925,GO:0006183,GO:0032040,GO:0030509,GO:0030513,GO:0007218,GO:0042802,GO:0000307,GO:…
MGG_09226	GO:0005506,GO:0005634,GO:0010242,GO:0003844,GO:0008202,GO:0003723,GO:0071949,GO:0050829,GO:0016020,GO:0005783,GO:0045335,GO:0046872,GO:0042776,GO:0102040,GO:0016156,GO:0008734,GO:0044318,GO:0034975,GO:0071454,GO:0043169,GO:0009507,GO:0071973,GO:0000166,GO:0070062,GO:0098609,GO:0042549,GO:0009654,GO:0005178,GO:0019645,GO:0006974,GO:0009535,GO:0034628,GO:0010181,GO:0005829,GO:0019013,GO:0004553,GO:…
MGG_09235	GO:1903644,GO:0005634,GO:0003714,GO:0140416,GO:0140036,GO:0001671,GO:0071944,GO:0031625,GO:0051082,GO:1903895,GO:0030346,GO:0019722,GO:0051085,GO:0032781,GO:0051087,GO:0005524,GO:0016020,GO:0061077,GO:0008597,GO:0005654,GO:0005783,GO:0044183,GO:0046872,GO:0032153,GO:0043161,GO:0005788,GO:0005789,GO:0034976,GO:0070050,GO:0031396,GO:0031398,GO:0042406,GO:0042026,GO:0005933,GO:0051117,GO:0034605,GO:…
MGG_05753	GO:1903640,GO:0000011,GO:0032781,GO:0043025,GO:0007186,GO:0007188,GO:0009236,GO:0007189,GO:0047134,GO:0007200,GO:0007204,GO:0085029,GO:0051238,GO:0060455,GO:0008233,GO:0042025,GO:0008237,GO:0009263,GO:0043065,GO:0051258,GO:0043066,GO:0009274,GO:0005178,GO:0043067,GO:0015420,GO:0007229,GO:0009279,GO:1990748,GO:0140359,GO:2000978,GO:0043085,GO:0070732,GO:0008270,GO:0005198,GO:0043086,GO:0051279,GO:…
MGG_16472	GO:0005634,GO:0006402,GO:0009986,GO:0061957,GO:0003081,GO:0006412,GO:0042254,GO:0005903,GO:0043025,GO:0005138,GO:0005654,GO:0016920,GO:0046872,GO:0008217,GO:0000793,GO:0010013,GO:0005151,GO:0045088,GO:0071456,GO:0006691,GO:0042277,GO:0031526,GO:0008233,GO:0048169,GO:0008235,GO:0005164,GO:0008237,GO:0055087,GO:0120113,GO:0042802,GO:0005938,GO:0010043,GO:0010813,GO:1990947,GO:0009792,GO:0032835,GO:…
MGG_10607	GO:0071682,GO:0061448,GO:0008201,GO:0002062,GO:0000015,GO:0002063,GO:0051216,GO:0043025,GO:0032786,GO:0006164,GO:0006166,GO:0010266,GO:0010269,GO:0045087,GO:0006178,GO:0008233,GO:0008234,GO:0000045,GO:0051246,GO:0010286,GO:0010288,GO:0000049,GO:0002098,GO:0043065,GO:0043066,GO:0051259,GO:0051260,GO:0045121,GO:1904724,GO:0045132,GO:0008270,GO:0090190,GO:0051287,GO:0090201,GO:0051289,GO:0008283,GO:…
MGG_09253	GO:0005697,GO:0019843,GO:0031429,GO:0000454,GO:0003723,GO:0072589,GO:0031118,GO:0031120,GO:0034513,GO:0070034,GO:0010197,GO:0000469,GO:0005654,GO:0006364,GO:0007004,GO:0016604,GO:0005730,GO:0090661,GO:0005732,GO:1990904,GO:0005739,GO:0001522,GO:0030515,GO:0015030,GO:0060215,GO:1904874
MGG_09272	GO:0009986,GO:0043524,GO:0010756,GO:0102148,GO:0006919,GO:0008199,GO:0051209,GO:0018697,GO:0006412,GO:0005901,GO:0043280,GO:0007186,GO:0046872,GO:0051482,GO:0071451,GO:2000899,GO:0003105,GO:0009505,GO:0009506,GO:0009251,GO:0009507,GO:0016163,GO:0007204,GO:0009252,GO:0019748,GO:0030245,GO:0007205,GO:0009254,GO:0085030,GO:0006954,GO:0042026,GO:0006189,GO:0042285,GO:0003886,GO:0035375,GO:0000049,GO:…
MGG_09285	GO:0007169,GO:0008199,GO:0008201,GO:0005131,GO:0000015,GO:0007186,GO:0007187,GO:0007189,GO:0007190,GO:0007191,GO:0007195,GO:0007198,GO:0004129,GO:0007204,GO:0042025,GO:0005163,GO:0008236,GO:0007218,GO:0007224,GO:0003130,GO:0005179,GO:0007228,GO:0009279,GO:0045121,GO:0005198,GO:0008270,GO:0042063,GO:0051287,GO:0042073,GO:0015453,GO:0008285,GO:0007267,GO:0007268,GO:0045158,GO:0043114,GO:0048245,GO:…
MGG_09289	GO:1904925,GO:0009986,GO:0043266,GO:0005634,GO:0004356,GO:0007179,GO:0043531,GO:0036364,GO:0005901,GO:0009741,GO:0010255,GO:0080147,GO:0009747,GO:0045589,GO:0009749,GO:0005654,GO:0001046,GO:0032024,GO:0045087,GO:0000287,GO:0044320,GO:0009507,GO:0007204,GO:0006954,GO:0032811,GO:0004396,GO:0055088,GO:0005938,GO:0042802,GO:0043066,GO:0006970,GO:0047931,GO:0006974,GO:0004672,GO:0045121,GO:0042562,GO:…
MGG_13767	GO:1900575,GO:0008194,GO:0005125,GO:0008201,GO:0047117,GO:1900563,GO:1900557,GO:0008210,GO:0003091,GO:0002068,GO:1901576,GO:1900554,GO:0003097,GO:0004124,GO:0045087,GO:0009247,GO:0004129,GO:0009252,GO:0000036,GO:1900602,GO:1900596,GO:0042025,GO:0008236,GO:1900593,GO:0000049,GO:0019505,GO:1900590,GO:1900584,GO:1900587,GO:0002102,GO:0015416,GO:0019512,GO:0009274,GO:0035902,GO:0009279,GO:0005183,GO:…
MGG_04719	GO:0004096,GO:1904668,GO:0030721,GO:0030723,GO:0008200,GO:0008201,GO:0043021,GO:0043022,GO:1902610,GO:0043025,GO:0051219,GO:0051225,GO:0008217,GO:0032794,GO:0000027,GO:0008219,GO:0000028,GO:0045087,GO:0010272,GO:0004129,GO:1990716,GO:0061484,GO:0000045,GO:0000049,GO:0008247,GO:0043065,GO:0051260,GO:1904672,GO:1902624,GO:0090176,GO:0090181,GO:0002119,GO:0000077,GO:0043087,GO:0000082,GO:0045138,GO:…
MGG_02368	GO:0050832,GO:0003937,GO:0004643,GO:0005576,GO:0045480,GO:0046872,GO:0006189,GO:0004031,GO:0005615
MGG_02370	GO:0000002,GO:0043010,GO:0010242,GO:0004109,GO:1902600,GO:1902603,GO:0007193,GO:0008217,GO:0007194,GO:0061470,GO:0007200,GO:0004129,GO:0002082,GO:0009253,GO:0042025,GO:0010288,GO:1901612,GO:0009266,GO:0007218,GO:0043066,GO:0000064,GO:0040011,GO:0008270,GO:0005198,GO:0008272,GO:0051282,GO:0008284,GO:0005212,GO:0000095,GO:0097374,GO:0032868,GO:0045156,GO:0032869,GO:0032870,GO:0002158,GO:0006260,GO:…
MGG_09887	GO:0005634,GO:0043011,GO:0010243,GO:0009733,GO:0046605,GO:0043022,GO:0051726,GO:0008720,GO:0043025,GO:0003093,GO:0005654,GO:0001558,GO:0009751,GO:0005657,GO:0000027,GO:0000028,GO:0071712,GO:0004129,GO:0020002,GO:0034341,GO:0042022,GO:0050728,GO:0042025,GO:0051247,GO:0032819,GO:0000055,GO:0043065,GO:0043066,GO:0045116,GO:0019005,GO:0002109,GO:0015934,GO:0015935,GO:0004672,GO:0004674,GO:0110148,GO:…
MGG_09890	GO:0005874,GO:0048487,GO:0006457,GO:0005737,GO:0007021,GO:0015630,GO:0015631,GO:0007023
MGG_09894	GO:0009536,GO:0005829,GO:0002181,GO:0006407,GO:0003723,GO:0006412,GO:0042254,GO:0140236,GO:0005840,GO:0140242,GO:0003729,GO:0045202,GO:0000469,GO:0005654,GO:0003735,GO:0062040,GO:0030490,GO:0000028,GO:0006364,GO:0009505,GO:0022626,GO:0005730,GO:0042274,GO:0022627,GO:0042788,GO:1900153,GO:1990904,GO:0098793,GO:0005737,GO:0098794,GO:0070062,GO:0098556,GO:0005886,GO:0015935
MGG_09916	GO:0005634,GO:0004618,GO:1901576,GO:0030234,GO:1901575,GO:0004129,GO:0020002,GO:0030245,GO:0009767,GO:0030247,GO:0008233,GO:0042026,GO:0009772,GO:0009773,GO:0043565,GO:0030253,GO:0030255,GO:0030256,GO:0000050,GO:0071732,GO:0004149,GO:0052794,GO:0009274,GO:0052795,GO:0052796,GO:0046653,GO:0009279,GO:0046655,GO:0004673,GO:0045121,GO:0004674,GO:0032324,GO:0008773,GO:0020037,GO:0140359,GO:0009289,GO:…
MGG_09926	GO:0005634,GO:0021762,GO:0043523,GO:0004867,GO:0044550,GO:0008721,GO:0015889,GO:1902600,GO:0009239,GO:0045335,GO:0015128,GO:0106009,GO:0046872,GO:0097305,GO:0055065,GO:0009245,GO:0000287,GO:0055072,GO:0006433,GO:0043041,GO:0009507,GO:0070178,GO:0030246,GO:0034599,GO:0006695,GO:0009255,GO:0140330,GO:0008233,GO:0008236,GO:0055085,GO:0042542,GO:0003887,GO:1990961,GO:0042802,GO:0009266,GO:0042803,GO:…
MGG_13778	GO:0005634,GO:0010501,GO:0039702,GO:0005654,GO:0044826,GO:0005662,GO:0000287,GO:0020002,GO:0042788,GO:0043047,GO:0042025,GO:0008233,GO:0006955,GO:0008494,GO:0003887,GO:0072494,GO:0007472,GO:0042802,GO:0009791,GO:0019013,GO:0045893,GO:0015173,GO:0033353,GO:0006730,GO:0008270,GO:0005198,GO:0048471,GO:0008284,GO:0007004,GO:0003676,GO:0003677,GO:0048477,GO:0004190,GO:2000767,GO:0008289,GO:0005730,GO:…
MGG_04689	GO:0044416,GO:0071555,GO:0009986,GO:0005509,GO:0042123,GO:0042124,GO:0005773,GO:0000272,GO:0031505,GO:0003729,GO:0036244,GO:0005524,GO:0031638,GO:0003993,GO:0004252,GO:0005788,GO:0016798,GO:0003873,GO:0005796,GO:0042149,GO:0005543,GO:0009897,GO:0007596,GO:0015926,GO:0072377,GO:0051897,GO:0009277,GO:0043709,GO:0000324,GO:0005829,GO:1905370,GO:0005576,GO:0036170,GO:0030288,GO:0036178,GO:1903561,GO:…
MGG_13781	GO:0005634,GO:0009986,GO:0032259,GO:0004356,GO:0008199,GO:0032264,GO:0004364,GO:0015630,GO:0007186,GO:0004372,GO:0005654,GO:0006166,GO:0045335,GO:0055063,GO:0046872,GO:0008218,GO:0008732,GO:0098590,GO:0009506,GO:0002082,GO:0020003,GO:0009507,GO:0070178,GO:0034340,GO:0031012,GO:0008234,GO:0020011,GO:0007218,GO:0042802,GO:0004146,GO:0042803,GO:0006457,GO:0005179,GO:0046653,GO:0046654,GO:0051262,GO:…
MGG_13782	GO:0009986,GO:0005829,GO:0002181,GO:0005576,GO:1990932,GO:0003723,GO:0006412,GO:0097421,GO:0005516,GO:0003729,GO:0030097,GO:0045202,GO:0016020,GO:0008340,GO:0003735,GO:0022625,GO:0022626,GO:0005730,GO:0009506,GO:0042788,GO:0070180,GO:0005925,GO:0005737,GO:0005811,GO:0015934
MGG_02405	GO:0030371,GO:0000932,GO:0010628,GO:1990904,GO:0005737,GO:0007049,GO:0031370,GO:0033962,GO:0003723,GO:1904689,GO:0034063,GO:0072686,GO:0006417,GO:0003729,GO:0005681,GO:1990124,GO:0043186,GO:0000242,GO:0000979,GO:0005783,GO:1990023,GO:0045947,GO:0010494
MGG_02407	GO:0015680,GO:0019904,GO:0005634,GO:0005507,GO:0006979,GO:0005829,GO:0050896,GO:0016530,GO:0016531,GO:0046872,GO:0006878,GO:0046686,GO:0006879,GO:0060003,GO:0009507,GO:0034599,GO:0006825,GO:0003755,GO:0005739,GO:0051117,GO:0099503,GO:0006457,GO:0043066,GO:1903136,GO:0032767,GO:0009279
MGG_02432	GO:0005634,GO:0032008,GO:0008201,GO:0009737,GO:0006412,GO:0044300,GO:0010765,GO:0002062,GO:0003855,GO:0009744,GO:0000785,GO:0060689,GO:0010001,GO:0006418,GO:0002067,GO:0018452,GO:0005654,GO:0031000,GO:0006425,GO:2000647,GO:0043547,GO:1900039,GO:0006428,GO:0006429,GO:0006431,GO:0071456,GO:0032289,GO:0009506,GO:0009507,GO:0015908,GO:0042277,GO:0006438,GO:0030246,GO:0050731,GO:0021549,GO:0042542,GO:…
MGG_09927	GO:0005634,GO:0009986,GO:0019843,GO:0002181,GO:0044295,GO:0003723,GO:0006412,GO:0003729,GO:0043025,GO:0045202,GO:0016020,GO:0003735,GO:0006935,GO:0042273,GO:0031012,GO:0005925,GO:0070062,GO:0000049,GO:0009279,GO:0019904,GO:0005829,GO:0031175,GO:0062023,GO:0005576,GO:0045773,GO:0008270,GO:0140236,GO:0005840,GO:0140242,GO:0030424,GO:0030425,GO:0006364,GO:0016477,GO:0022625,GO:0005730,GO:0022626,GO:…
MGG_09952	GO:0045056,GO:0043009,GO:0090114,GO:0045063,GO:0008201,GO:1990676,GO:0000011,GO:0010256,GO:0051216,GO:0043025,GO:0006165,GO:0030742,GO:0051223,GO:0016407,GO:0008217,GO:0032794,GO:0008219,GO:0090141,GO:0045087,GO:0002080,GO:0006177,GO:0004129,GO:0002083,GO:0090150,GO:0006183,GO:1902647,GO:0043051,GO:0002092,GO:0000045,GO:0008237,GO:0000054,GO:0000055,GO:0000056,GO:0016442,GO:0004156,GO:0045121,GO:…
MGG_09955	GO:0005634,GO:0005829,GO:0042254
MGG_04622	GO:0004865,GO:0010498,GO:0005634,GO:0050434,GO:0010499,GO:0039694,GO:0005654,GO:0039702,GO:0046872,GO:0044826,GO:0032801,GO:0020002,GO:1990970,GO:0019748,GO:0042025,GO:0008233,GO:0001069,GO:0001070,GO:0003887,GO:0072494,GO:0010801,GO:0042805,GO:1903908,GO:1903911,GO:1903905,GO:0051260,GO:0019773,GO:0019774,GO:0006979,GO:0052548,GO:0019013,GO:0000325,GO:0002376,GO:0004170,GO:0005198,GO:0008270,GO:…
MGG_04582	GO:0044416,GO:0071555,GO:0009986,GO:0003714,GO:0005634,GO:0010243,GO:0043524,GO:0005509,GO:0071944,GO:0042123,GO:0042124,GO:0009612,GO:0005773,GO:0000272,GO:0031505,GO:0003729,GO:0051602,GO:0036244,GO:0005783,GO:0009251,GO:0030245,GO:0042149,GO:0021542,GO:0061351,GO:0043434,GO:2000178,GO:0043565,GO:0045104,GO:0010033,GO:0060213,GO:0015926,GO:0043066,GO:0009277,GO:0043709,GO:0006974,GO:0021954,GO:…
MGG_13803	GO:0009793,GO:0005634,GO:0000900,GO:0050821,GO:0003723,GO:0003729,GO:0006417,GO:0003730,GO:0010835,GO:0016020,GO:0005654,GO:0005783,GO:0048027,GO:0003677,GO:0030687,GO:0009055,GO:0042273,GO:0008354,GO:0005730,GO:0101031,GO:0005739,GO:0005934,GO:0007475,GO:0017148,GO:0005694,GO:0015934
MGG_13806	GO:0000003,GO:0031748,GO:0005125,GO:0043014,GO:1904667,GO:0008201,GO:0140297,GO:0005131,GO:0043022,GO:0002064,GO:0090128,GO:0043025,GO:0008209,GO:0007186,GO:0051219,GO:0097298,GO:0031763,GO:0007188,GO:0031764,GO:0051220,GO:0140311,GO:0031765,GO:0007189,GO:0031766,GO:0007191,GO:0007193,GO:0007194,GO:0007195,GO:0045087,GO:1903672,GO:0006182,GO:0005159,GO:0048167,GO:0002088,GO:0007212,GO:0007214,GO:…
MGG_02449	GO:0005634,GO:0006915,GO:0010628,GO:0002181,GO:0038023,GO:0019210,GO:0003723,GO:0004619,GO:0015884,GO:0006412,GO:0001933,GO:0003729,GO:0006418,GO:0005524,GO:0016020,GO:0043039,GO:0005153,GO:0006436,GO:0006437,GO:0005542,GO:0009897,GO:0007342,GO:0070062,GO:0000049,GO:0042802,GO:0042803,GO:0019898,GO:0019901,GO:0006974,GO:0019904,GO:0030145,GO:0005829,GO:0006469,GO:0045765,GO:0005576,GO:1904724,GO:…
MGG_02467	GO:0005634,GO:0006661,GO:0008201,GO:0048142,GO:0002062,GO:0051216,GO:0043025,GO:0007186,GO:0005654,GO:0045087,GO:0090661,GO:0007205,GO:0030246,GO:0043052,GO:0004143,GO:0005681,GO:0007218,GO:0005173,GO:0005687,GO:0005690,GO:0005179,GO:0005694,GO:0005184,GO:0005697,GO:0009794,GO:0000070,GO:0062023,GO:0043083,GO:0008270,GO:0042575,GO:0000079,GO:0005201,GO:0003676,GO:0071773,GO:1905216,GO:0003677,GO:…
MGG_02471	GO:0005634,GO:0016907,GO:0009228,GO:0043025,GO:0007186,GO:0007187,GO:0031252,GO:1901576,GO:0007189,GO:0005654,GO:0007190,GO:0098839,GO:0030742,GO:0032279,GO:0007194,GO:0140312,GO:0070685,GO:0002077,GO:0007197,GO:0031267,GO:0030246,GO:0050728,GO:0008233,GO:0042025,GO:0008234,GO:1904695,GO:0008236,GO:0046636,GO:0031789,GO:0007213,GO:0047663,GO:0090160,GO:0009267,GO:0051764,GO:0009274,GO:0015934,GO:…
MGG_02479	GO:0009536,GO:0006913,GO:0005634,GO:0005635,GO:0042307,GO:0005829,GO:0044613,GO:0005637,GO:0031047,GO:0005640,GO:0005643,GO:0006606,GO:0003729,GO:0006611,GO:0051028,GO:0005654,GO:0031965,GO:0090204,GO:0017056,GO:0031267,GO:1990904,GO:0061608,GO:0005737,GO:0070062,GO:0042802,GO:1904046,GO:0015031
MGG_10504	GO:1904668,GO:0030721,GO:0030723,GO:0008200,GO:0008201,GO:0043021,GO:0043022,GO:1902610,GO:0043025,GO:0051219,GO:0051225,GO:0008217,GO:0032794,GO:0000027,GO:0000028,GO:0045087,GO:0004129,GO:1990716,GO:0043051,GO:0061484,GO:0000049,GO:0002098,GO:0008247,GO:0016441,GO:0043065,GO:0051260,GO:1904672,GO:1902624,GO:0090176,GO:0090181,GO:0000070,GO:0000077,GO:0008270,GO:0043087,GO:0000082,GO:0000083,GO:…
MGG_04551	GO:0004865,GO:0010498,GO:0005634,GO:0050434,GO:0005635,GO:0010499,GO:0039689,GO:0039694,GO:0043279,GO:0039697,GO:0039702,GO:0005654,GO:0046872,GO:0044826,GO:0098586,GO:0032801,GO:0020002,GO:1990970,GO:0019748,GO:0042025,GO:0014889,GO:0001069,GO:0001070,GO:0003887,GO:0072494,GO:0010801,GO:0042805,GO:1903908,GO:1903911,GO:1903905,GO:0051260,GO:0019774,GO:0052548,GO:0019013,GO:0000325,GO:0002376,GO:…
MGG_04506	GO:0005634,GO:1990426,GO:0009733,GO:0046854,GO:0009735,GO:0031624,GO:0009737,GO:0003723,GO:0048528,GO:0009744,GO:0006032,GO:0000272,GO:0005654,GO:0043161,GO:0010150,GO:0006952,GO:0010029,GO:0042802,GO:0009651,GO:0016308,GO:0060090,GO:0006974,GO:0009408,GO:0005829,GO:0000070,GO:0048455,GO:0051788,GO:0008270,GO:0005838,GO:0036435,GO:0009555,GO:0030163,GO:0004568,GO:0008540,GO:0008541,GO:0022624,GO:…
MGG_04503	GO:0060416,GO:0007169,GO:0005125,GO:0051209,GO:0140297,GO:0060429,GO:0002063,GO:0043025,GO:0007186,GO:0007187,GO:0035860,GO:0002068,GO:0008217,GO:0045087,GO:0007200,GO:0007202,GO:0007205,GO:0051238,GO:0005159,GO:0007208,GO:0008233,GO:0006189,GO:0008240,GO:0060465,GO:0000050,GO:0004151,GO:0043065,GO:0043066,GO:0051260,GO:0043068,GO:0035902,GO:0006207,GO:0045121,GO:0002119,GO:0042056,GO:0006221,GO:…
MGG_04495	GO:0007169,GO:0000003,GO:0070660,GO:0071689,GO:0008201,GO:0008202,GO:0043022,GO:0002062,GO:0051216,GO:0043025,GO:0007187,GO:0007188,GO:0048149,GO:0006166,GO:0043034,GO:0009243,GO:0009244,GO:0048156,GO:0007197,GO:0009246,GO:0045087,GO:0007200,GO:0008227,GO:0009252,GO:0043051,GO:0035883,GO:0007213,GO:0010288,GO:0071729,GO:0019510,GO:0005178,GO:0043066,GO:0040002,GO:0042051,GO:0002119,GO:1904724,GO:…
MGG_04489	GO:0006144,GO:0002052,GO:0005125,GO:0140297,GO:0005131,GO:0002062,GO:0051216,GO:0005138,GO:0007186,GO:0051219,GO:0006163,GO:0010259,GO:0007187,GO:0005140,GO:0007188,GO:0021529,GO:0035867,GO:0005148,GO:0035868,GO:0045087,GO:0045089,GO:0005158,GO:0005159,GO:0042025,GO:0000048,GO:0060465,GO:0008242,GO:0032825,GO:0043065,GO:0043066,GO:0005178,GO:0005179,GO:0002111,GO:0140355,GO:0097350,GO:0042056,GO:…
MGG_04484	GO:0009536,GO:0005634,GO:0002181,GO:0005829,GO:0000325,GO:0003723,GO:0006412,GO:0097421,GO:0005773,GO:0140236,GO:0005840,GO:0140242,GO:0003729,GO:0045202,GO:0016020,GO:0003735,GO:0005783,GO:0005791,GO:0022625,GO:0005730,GO:0022626,GO:0009506,GO:0009507,GO:0042788,GO:0005925,GO:1990904,GO:0098793,GO:0005737,GO:0098794,GO:0015934
MGG_04482	GO:0005634,GO:0060548,GO:0010629,GO:0003723,GO:0000398,GO:0003729,GO:0005654,GO:0048025,GO:0048026,GO:0000413,GO:0030496,GO:0036002,GO:0003755,GO:0043565,GO:0005681,GO:0045617,GO:0006325,GO:0030520,GO:0008380,GO:2000675,GO:0009408,GO:0009409,GO:0045892,GO:0005829,GO:0009414,GO:0040008,GO:0031053,GO:0010445,GO:0042445,GO:0008270,GO:0000978,GO:0006355,GO:0006357,GO:0060501,GO:0010837,GO:0019031,GO:…
MGG_04435	GO:0005125,GO:0043014,GO:0070662,GO:0051209,GO:0007178,GO:0015371,GO:0007179,GO:0070668,GO:1904659,GO:0097294,GO:0004111,GO:0035855,GO:0000017,GO:0007186,GO:0090131,GO:0007187,GO:0009235,GO:0006164,GO:0007193,GO:0008217,GO:0007198,GO:0045087,GO:0007200,GO:0006177,GO:0007205,GO:0005158,GO:0007208,GO:0032809,GO:0009259,GO:0008236,GO:0006188,GO:0006189,GO:0021549,GO:0097324,GO:0090162,GO:0048179,GO:…
MGG_04436	GO:0005634,GO:0004867,GO:0007173,GO:0007175,GO:0140297,GO:0023051,GO:0006414,GO:0000785,GO:0008211,GO:0019221,GO:0005654,GO:0045335,GO:0046872,GO:0036120,GO:0046875,GO:0090650,GO:0036126,GO:1990145,GO:0009506,GO:0009765,GO:0005925,GO:0033574,GO:0043303,GO:0016168,GO:0009768,GO:0005929,GO:0043565,GO:0006449,GO:0005938,GO:0009522,GO:0009523,GO:0035635,GO:0071479,GO:0080182,GO:0043066,GO:0006974,GO:…
MGG_04438	GO:0045056,GO:0043009,GO:0010243,GO:0090114,GO:0090117,GO:0043014,GO:0008203,GO:0000011,GO:0043025,GO:0030742,GO:0051223,GO:0016407,GO:0032794,GO:0045087,GO:0051233,GO:0090150,GO:0008234,GO:1902647,GO:0002090,GO:0043051,GO:0061484,GO:0000045,GO:0090158,GO:0090162,GO:0051258,GO:0043066,GO:0045121,GO:0061512,GO:0043083,GO:0008270,GO:0051285,GO:0051286,GO:0008283,GO:0008284,GO:0016477,GO:1904707,GO:…
MGG_04444	GO:0005634,GO:0009986,GO:0002181,GO:0005829,GO:1990932,GO:0036170,GO:0003723,GO:0006412,GO:0140236,GO:0005840,GO:0140242,GO:0003729,GO:0045202,GO:0006355,GO:0008340,GO:0016020,GO:0036180,GO:0003735,GO:0005783,GO:0000027,GO:0003677,GO:0005791,GO:0022625,GO:0042273,GO:0022626,GO:0005730,GO:0009506,GO:0042788,GO:0031012,GO:0005925,GO:1990904,GO:0098793,GO:0005737,GO:0098794,GO:0005739,GO:0030447,GO:…
MGG_04445	GO:0005634,GO:0005829,GO:0005737,GO:0008235,GO:0006508,GO:0008270,GO:0008239,GO:0070062,GO:0004177,GO:0030163,GO:0016020,GO:0046872,GO:0005886
MGG_04455	GO:0046848,GO:0043009,GO:0009986,GO:0006914,GO:0005634,GO:0004867,GO:0030218,GO:0006412,GO:0043021,GO:0051726,GO:0000785,GO:0002326,GO:0005654,GO:0046872,GO:0009506,GO:0030500,GO:0030246,GO:0043303,GO:0006953,GO:0006955,GO:1900076,GO:0007218,GO:0043066,GO:0032571,GO:0005179,GO:0034364,GO:0015934,GO:0005184,GO:0048704,GO:0046914,GO:0071493,GO:2000987,GO:0062023,GO:0042060,GO:0090190,GO:1903942,GO:…
MGG_01449	GO:0031232,GO:0006913,GO:0005634,GO:0009986,GO:0005635,GO:0048771,GO:0006403,GO:0002052,GO:0006404,GO:0045445,GO:0042246,GO:0034185,GO:0005642,GO:0016525,GO:0007565,GO:0043534,GO:0051087,GO:0043536,GO:0051603,GO:0008083,GO:0032534,GO:0005783,GO:1990405,GO:0004252,GO:0005148,GO:1903489,GO:0030879,GO:0031267,GO:0060707,GO:0098978,GO:0061608,GO:0007596,GO:0060716,GO:0042802,GO:0031667,GO:0019897,GO:…
MGG_01452	GO:0046915,GO:0000324,GO:0005829,GO:1902555,GO:0006857,GO:0034634,GO:0000138,GO:1901584,GO:0045454,GO:0005777,GO:1901583,GO:0016020,GO:0098709,GO:0034775,GO:0005783,GO:0035672,GO:0035673,GO:0006875,GO:0005789,GO:0031520,GO:0042144,GO:0055072,GO:0005794,GO:0009506,GO:0061091,GO:0034470,GO:1990904,GO:1990388,GO:0048235,GO:0005427,GO:0015031,GO:0044088,GO:0051515,GO:0005886
MGG_01473	GO:0009410,GO:0047555,GO:0005829,GO:0042053,GO:0007626,GO:0005516,GO:0042446,GO:0004112,GO:0030224,GO:0043025,GO:0004114,GO:0004115,GO:0018580,GO:0004117,GO:0050136,GO:0046872,GO:0042393,GO:0004314,GO:0008542,GO:0001505,GO:0009636,GO:0048101,GO:0000166,GO:0036006,GO:0006633,GO:0005737,GO:0016491,GO:0005615,GO:0097011,GO:0006707,GO:0003700,GO:0001975,GO:0005179,GO:0042428,GO:0007165,GO:0006590,GO:…
MGG_07070	GO:0005634,GO:0090307,GO:0031619,GO:0005829,GO:0034502,GO:0000775,GO:0001673,GO:0000785,GO:0061780,GO:0007062,GO:0008278,GO:0005654,GO:0000278,GO:0097431,GO:0030999,GO:0007064,GO:0007129,GO:0007065,GO:0005721,GO:0007066,GO:0000794,GO:0000795,GO:0016604,GO:0003677,GO:0000800,GO:0003682,GO:0005730,GO:0000802,GO:0010789,GO:0051301,GO:0034087,GO:0034089,GO:0051177,GO:0051754,GO:0099115,GO:0051179,GO:…
MGG_07076	GO:0000003,GO:0043011,GO:0043014,GO:0030728,GO:0008201,GO:0008202,GO:0047116,GO:0004109,GO:0008206,GO:0008207,GO:0008209,GO:0008210,GO:0008211,GO:0016404,GO:1902600,GO:0018454,GO:0018455,GO:0018460,GO:0071711,GO:0045087,GO:0008234,GO:0010288,GO:0018482,GO:0043065,GO:0043066,GO:0010304,GO:0006212,GO:0018502,GO:0043085,GO:0008270,GO:0051281,GO:0008277,GO:0051287,GO:0022617,GO:0051289,GO:0002138,GO:…
MGG_07097	GO:0009408,GO:0009409,GO:0009734,GO:0010118,GO:0010182,GO:0030151,GO:0008265,GO:1903958,GO:0018315,GO:0042126,GO:0005777,GO:0051537,GO:0102867,GO:0051410,GO:0032787,GO:0016661,GO:0009749,GO:0009688,GO:0006809,GO:0043545,GO:0043546,GO:0030170,GO:0009636,GO:0009000,GO:0005739,GO:0016491,GO:0008940,GO:0005741,GO:0045037,GO:0005743,GO:0003824,GO:0009651,GO:0050421,GO:0042742,GO:0098809,GO:0006777,GO:…
MGG_04569	GO:0005634,GO:0009986,GO:0010242,GO:0006915,GO:0032259,GO:0016646,GO:0034567,GO:0033543,GO:0046857,GO:0008201,GO:0033033,GO:0008202,GO:0071949,GO:0110095,GO:0016657,GO:1900809,GO:0046872,GO:0016156,GO:0047133,GO:0020002,GO:0050470,GO:0006952,GO:0008233,GO:0008748,GO:0019504,GO:0042802,GO:0042549,GO:0034361,GO:0009274,GO:0099130,GO:0048443,GO:0034364,GO:0051006,GO:0009535,GO:0042562,GO:0003908,GO:…
MGG_04584	GO:0071168,GO:0043009,GO:0005634,GO:0032259,GO:0072197,GO:1900053,GO:0009737,GO:0140297,GO:0043021,GO:0042509,GO:0043022,GO:0002062,GO:0051216,GO:0045586,GO:0045588,GO:0005654,GO:0043031,GO:0021529,GO:0048666,GO:0000027,GO:0045600,GO:0020002,GO:0005667,GO:0043046,GO:0060455,GO:0050728,GO:0042025,GO:0043565,GO:0010286,GO:0002098,GO:0008757,GO:0043065,GO:0043066,GO:0051260,GO:0046656,GO:0010817,GO:…
MGG_11383	GO:0004610,GO:0071555,GO:0005634,GO:0005829,GO:0020037,GO:0008966,GO:0005576,GO:0005833,GO:0006281,GO:0043531,GO:0045261,GO:0090575,GO:0030097,GO:0048337,GO:0000978,GO:0005524,GO:0046933,GO:0000981,GO:0006357,GO:0005975,GO:0006487,GO:0046872,GO:0006041,GO:0006493,GO:0000287,GO:0006048,GO:0005344,GO:0009952,GO:0009506,GO:0009507,GO:0042659,GO:0090597,GO:0005737,GO:0005739,GO:0034221,GO:0019825,GO:…
MGG_11382	GO:0043011,GO:0008201,GO:0043022,GO:0043024,GO:0043025,GO:0004113,GO:1902600,GO:0032790,GO:0071704,GO:1904646,GO:0045087,GO:0004129,GO:1990712,GO:0032811,GO:0000048,GO:0000049,GO:0000054,GO:0043065,GO:0043066,GO:0045121,GO:0043084,GO:2000978,GO:0008270,GO:0008272,GO:2000969,GO:0051289,GO:0008283,GO:0071773,GO:0008284,GO:0004190,GO:0008289,GO:0043114,GO:0016491,GO:0016493,GO:0043117,GO:0016494,GO:…
MGG_04612	GO:0042752,GO:0005634,GO:0006412,GO:1904401,GO:0042254,GO:0051726,GO:0000272,GO:0043025,GO:0005654,GO:0008217,GO:0000027,GO:0009506,GO:0009507,GO:0042788,GO:0031012,GO:0005925,GO:2000435,GO:0016941,GO:0003887,GO:0007218,GO:0005173,GO:1990948,GO:0005179,GO:0042811,GO:0005184,GO:0004674,GO:0005956,GO:0000325,GO:0106310,GO:0030027,GO:0043083,GO:0008270,GO:0042575,GO:0046933,GO:0003676,GO:0003677,GO:…
MGG_04618	GO:0007424,GO:0005634,GO:0046083,GO:0000775,GO:0004360,GO:0000779,GO:0009997,GO:0000781,GO:0097294,GO:0045843,GO:0031507,GO:0006164,GO:0031508,GO:0000278,GO:0005654,GO:0000791,GO:0046872,GO:0000792,GO:0000793,GO:0048666,GO:1902339,GO:0001822,GO:0000287,GO:0009505,GO:0006177,GO:0004129,GO:0009507,GO:0016168,GO:0030506,GO:0071466,GO:0009772,GO:0006189,GO:0042802,GO:0072499,GO:0009523,GO:0099122,GO:…
MGG_01484	GO:0030496,GO:0003713,GO:0005634,GO:0005829,GO:0051301,GO:0034599,GO:0005737,GO:0007049,GO:0019882,GO:0006955,GO:0030670,GO:0006351,GO:0005815,GO:0006366,GO:0005886
MGG_01490	GO:0016020,GO:0031288,GO:0005737,GO:0016829,GO:0050766
MGG_01509	GO:0005634,GO:0071682,GO:0043524,GO:0005654,GO:0046872,GO:0008217,GO:0030492,GO:0000290,GO:0043565,GO:0042542,GO:0007472,GO:0005681,GO:0120115,GO:0007474,GO:0005682,GO:0098869,GO:0005685,GO:0015670,GO:0005686,GO:0015671,GO:0005687,GO:0005688,GO:0005689,GO:0007487,GO:0009536,GO:0005697,GO:0020037,GO:1904724,GO:1990726,GO:0071001,GO:0071005,GO:0071004,GO:0031838,GO:0008033,GO:0005730,GO:0071011,GO:…
MGG_01519	GO:0006400,GO:0032897,GO:0005634,GO:0075522,GO:0071045,GO:0006281,GO:0006409,GO:0003723,GO:0060043,GO:0000781,GO:0042254,GO:0008334,GO:0003729,GO:0001682,GO:0008083,GO:0005524,GO:0016020,GO:0005654,GO:0000791,GO:0048024,GO:0046872,GO:0042780,GO:0009505,GO:0008098,GO:0034470,GO:0097322,GO:1900087,GO:0017070,GO:0000049,GO:1990825,GO:1990438,GO:0033592,GO:0005179,GO:0008380,GO:0009793,GO:0120259,GO:…
MGG_07130	GO:0080129,GO:0004865,GO:0010498,GO:0005634,GO:0050434,GO:0010499,GO:0005635,GO:0039693,GO:0039694,GO:0005654,GO:0039702,GO:0045335,GO:0046872,GO:0044826,GO:0032801,GO:0020002,GO:0009506,GO:0042788,GO:0031012,GO:1990970,GO:0050727,GO:0008233,GO:0042025,GO:0001069,GO:0043565,GO:0002862,GO:0001070,GO:0006959,GO:0003887,GO:0072494,GO:0010801,GO:0000049,GO:0042802,GO:0009524,GO:0042805,GO:0035639,GO:…
MGG_07135	GO:0030976,GO:0005634,GO:0009986,GO:0010242,GO:0030216,GO:0006412,GO:0043025,GO:0000276,GO:0042773,GO:0007189,GO:0050965,GO:0007190,GO:1990408,GO:0043542,GO:0045335,GO:0046872,GO:0051480,GO:0051482,GO:0010523,GO:0006939,GO:0000287,GO:0004129,GO:0009507,GO:0009252,GO:0007204,GO:0016168,GO:0009002,GO:0006954,GO:0016682,GO:0006955,GO:0071466,GO:0009772,GO:0042802,GO:0007218,GO:0009523,GO:0046132,GO:…
MGG_07137	GO:0005634,GO:2000541,GO:0032259,GO:0009860,GO:0090630,GO:0051592,GO:0007049,GO:0003723,GO:1905552,GO:0043025,GO:0045202,GO:0016020,GO:0005654,GO:0032153,GO:0000922,GO:0030496,GO:0001568,GO:0005794,GO:0102307,GO:0009506,GO:0031267,GO:0102308,GO:0005925,GO:0010152,GO:0018344,GO:0048046,GO:0070062,GO:0007601,GO:0008757,GO:0015031,GO:0004663,GO:0005818,GO:0016192,GO:0099523,GO:0005829,GO:0005576,GO:…
MGG_07154	GO:0070469,GO:1990904,GO:0008137,GO:0005737,GO:0005739,GO:0006412,GO:0005743,GO:0005840,GO:0016884,GO:0016020,GO:0070900,GO:0003735,GO:0005759
MGG_04667	GO:0006913,GO:2000156,GO:0005634,GO:0005635,GO:0003849,GO:0003723,GO:0003724,GO:0033677,GO:0034063,GO:0003729,GO:0005524,GO:0051607,GO:1905538,GO:0045087,GO:0031267,GO:0000932,GO:0005925,GO:0004519,GO:0042802,GO:0015031,GO:0051260,GO:0009536,GO:0016579,GO:0043204,GO:0005829,GO:0044613,GO:0031047,GO:1901525,GO:0008652,GO:0062029,GO:0006606,GO:0009423,GO:0030159,GO:1990861,GO:0006099,GO:0060628,GO:…
MGG_04696	GO:0009536,GO:0005634,GO:0019843,GO:0002181,GO:0005829,GO:0005576,GO:0090696,GO:0003723,GO:0006412,GO:0140236,GO:0005840,GO:0140242,GO:0006417,GO:0003729,GO:0005777,GO:0045202,GO:0016020,GO:0009941,GO:0000470,GO:0003735,GO:0045471,GO:0022625,GO:0009570,GO:0022626,GO:0005730,GO:0009506,GO:0009507,GO:0042788,GO:0005925,GO:1990904,GO:0098793,GO:0005737,GO:0005739,GO:0098794,GO:0042541,GO:0070062,GO:…
MGG_01521	GO:0005634,GO:0045572,GO:0051726,GO:0043025,GO:0005654,GO:0030234,GO:0048668,GO:0035869,GO:0150050,GO:0031270,GO:0036391,GO:0042025,GO:1905719,GO:0061484,GO:0007224,GO:0043065,GO:0051258,GO:0019003,GO:0051260,GO:0060997,GO:0010314,GO:0005198,GO:0005200,GO:0000082,GO:0048729,GO:0019033,GO:0016476,GO:0003677,GO:0008289,GO:0051301,GO:0050790,GO:0005737,GO:0005739,GO:0030317,GO:0005741,GO:0051311,GO:…
MGG_01535	GO:0046080,GO:0016899,GO:0039694,GO:0007188,GO:0006935,GO:0046872,GO:0039707,GO:0020002,GO:0009507,GO:0030246,GO:0042025,GO:0042803,GO:0051259,GO:0042301,GO:0009279,GO:0009536,GO:0004418,GO:0042818,GO:0019013,GO:0020037,GO:0042823,GO:0016712,GO:0004170,GO:0042572,GO:0042573,GO:0005198,GO:0008270,GO:0006734,GO:0039502,GO:0039505,GO:0046930,GO:0006739,GO:0003924,GO:0110165,GO:0004950,GO:0019031,GO:…
MGG_01537	GO:0060416,GO:0007169,GO:0002052,GO:0005125,GO:0051209,GO:0008201,GO:0140297,GO:0060429,GO:0002063,GO:0043025,GO:0007186,GO:0007187,GO:0035860,GO:0002068,GO:0008217,GO:0005148,GO:0045087,GO:0007200,GO:0007202,GO:0007205,GO:0051238,GO:0005159,GO:1901626,GO:0007208,GO:0008233,GO:0060465,GO:0000050,GO:0004151,GO:0043065,GO:0043066,GO:0005179,GO:0051260,GO:0043068,GO:0035902,GO:0006207,GO:0045121,GO:…
MGG_01566	GO:0045056,GO:0006144,GO:0043008,GO:0043011,GO:1902618,GO:0008202,GO:0008203,GO:0045071,GO:0051216,GO:0008209,GO:0008210,GO:0006164,GO:0043032,GO:0032793,GO:0008217,GO:0071711,GO:0086046,GO:0008228,GO:0090151,GO:0086059,GO:0002095,GO:0000050,GO:0002102,GO:0043066,GO:0034875,GO:0051259,GO:0002113,GO:0002114,GO:0086091,GO:0006221,GO:0008270,GO:0043086,GO:0032849,GO:0000086,GO:0051287,GO:0006231,GO:…
MGG_01569	GO:0009536,GO:0045121,GO:0005634,GO:0006979,GO:0071365,GO:0010181,GO:0005829,GO:0005576,GO:0018697,GO:0071944,GO:0016655,GO:0051536,GO:0016020,GO:0005524,GO:0051287,GO:0050136,GO:0046872,GO:0003677,GO:0032991,GO:0009055,GO:0009506,GO:0016163,GO:0050660,GO:0050661,GO:0034599,GO:0005737,GO:0016491,GO:0005739,GO:0018541,GO:0019439,GO:0008753,GO:0042802,GO:0003955,GO:0046196,GO:0009399,GO:0005886,GO:…
MGG_07165	GO:0080129,GO:0004865,GO:0005634,GO:0010498,GO:0050434,GO:0010499,GO:0039693,GO:0005654,GO:0039702,GO:0045335,GO:0046872,GO:0032801,GO:0009506,GO:0020002,GO:0042788,GO:0031012,GO:1990970,GO:0050727,GO:0042025,GO:0043565,GO:0002862,GO:0001070,GO:0072494,GO:0010801,GO:0000049,GO:0042802,GO:0009524,GO:0042805,GO:0035639,GO:1903908,GO:1903911,GO:0010043,GO:1903905,GO:0019773,GO:0019774,GO:0009536,GO:…
MGG_15868	GO:0060416,GO:0071681,GO:0005125,GO:0008201,GO:0140296,GO:1901585,GO:0032781,GO:0000015,GO:0051216,GO:0043025,GO:1905673,GO:0043034,GO:0032794,GO:0043043,GO:0021542,GO:0032809,GO:0007215,GO:0000049,GO:0000050,GO:0007218,GO:0004146,GO:0000052,GO:0000053,GO:0043066,GO:0051260,GO:0005184,GO:0045121,GO:2000987,GO:0002118,GO:0035914,GO:1900625,GO:0016460,GO:0008270,GO:0043086,GO:0005200,GO:0045141,GO:…
MGG_07176	GO:0043009,GO:1902622,GO:0090114,GO:0000011,GO:0043020,GO:0010256,GO:0043025,GO:0008210,GO:0006165,GO:0030742,GO:0090135,GO:0051223,GO:0016407,GO:0032794,GO:0008219,GO:0090141,GO:0045087,GO:0002080,GO:0006177,GO:0051233,GO:0004129,GO:0090150,GO:0006183,GO:1902647,GO:0043051,GO:0002092,GO:0000045,GO:0008237,GO:0000054,GO:0002102,GO:0043065,GO:0043066,GO:0051260,GO:0045121,GO:0008258,GO:0002118,GO:…
MGG_04741	GO:0005634,GO:0000387,GO:0071682,GO:0003723,GO:0000395,GO:0000398,GO:0003729,GO:0070034,GO:1903241,GO:0070293,GO:0034709,GO:0005654,GO:0046872,GO:0008217,GO:0034715,GO:0030492,GO:0034719,GO:0000290,GO:0000932,GO:0036261,GO:0071209,GO:0043177,GO:0071208,GO:0033962,GO:0017070,GO:0042542,GO:0070062,GO:1904813,GO:1990446,GO:0005681,GO:0120115,GO:0005682,GO:0043186,GO:0005683,GO:0098869,GO:0005685,GO:…
MGG_04752	GO:0005634,GO:0021762,GO:0018697,GO:0000274,GO:0000978,GO:0051539,GO:0000276,GO:0005524,GO:0016020,GO:0046933,GO:0000981,GO:0006357,GO:0005654,GO:0046872,GO:0042776,GO:0003677,GO:0016163,GO:0015078,GO:0015977,GO:0065003,GO:0005739,GO:0015979,GO:0043886,GO:0031470,GO:0005743,GO:0046961,GO:0015986,GO:0009399,GO:0005753,GO:0005759
MGG_04772	GO:0015074,GO:0032196,GO:0015078,GO:0042407,GO:0065003,GO:0005739,GO:0005198,GO:0005743,GO:0015986,GO:0000276,GO:0005524,GO:0046677,GO:0000150,GO:0005753,GO:0003677
MGG_14746	GO:0004672,GO:0005634,GO:0006468,GO:0005737,GO:0007165,GO:0005933,GO:0005934,GO:0005886,GO:0005935
MGG_01588	GO:0000003,GO:0031748,GO:0005125,GO:0043014,GO:1904667,GO:0008201,GO:0140297,GO:0005131,GO:0043022,GO:0002064,GO:0090128,GO:0043025,GO:0008209,GO:0007186,GO:0051219,GO:0097298,GO:0031763,GO:0007188,GO:0031764,GO:0051220,GO:0140311,GO:0031765,GO:0007189,GO:0031766,GO:0007191,GO:0007193,GO:0007194,GO:0007195,GO:0045087,GO:1903672,GO:0006182,GO:0005159,GO:0048167,GO:0002088,GO:0007212,GO:0007214,GO:…
MGG_01589	GO:0140678,GO:0019814,GO:0004857,GO:0002250,GO:0005739,GO:0006955,GO:0032780,GO:0051117,GO:0042030,GO:0005886,GO:0005615
MGG_01592	GO:0008201,GO:0051213,GO:0043021,GO:0043022,GO:0000014,GO:0000015,GO:0008209,GO:0043025,GO:0010259,GO:0061469,GO:0045087,GO:0008233,GO:0008236,GO:0008239,GO:0000049,GO:0004146,GO:1904680,GO:0043065,GO:0043066,GO:0071738,GO:0000062,GO:0071742,GO:0008255,GO:0045121,GO:0004165,GO:2000987,GO:0004170,GO:0008266,GO:0051276,GO:0008270,GO:0004175,GO:0004177,GO:0006226,GO:0006230,GO:0090201,GO:0008283,GO:…
MGG_15739	GO:0007169,GO:0005634,GO:0031234,GO:0005126,GO:0035335,GO:0045577,GO:0005131,GO:0030220,GO:0035855,GO:0097296,GO:0005654,GO:2000904,GO:0016918,GO:0045595,GO:0035867,GO:0045087,GO:0015908,GO:1903672,GO:0043559,GO:0008233,GO:0001578,GO:0050732,GO:0042546,GO:0030261,GO:0051260,GO:0004672,GO:0045639,GO:0051276,GO:0008270,GO:0016462,GO:0051279,GO:0033363,GO:0033364,GO:0046677,GO:0062040,GO:0045657,GO:…
MGG_01605	GO:0006144,GO:0005634,GO:0070402,GO:0070404,GO:0044550,GO:0046983,GO:0019336,GO:0031625,GO:0019338,GO:0071949,GO:0006412,GO:0004497,GO:0016020,GO:0004502,GO:0003735,GO:0046872,GO:0019608,GO:0031386,GO:0043420,GO:0030245,GO:0019622,GO:0006569,GO:0019882,GO:0006955,GO:0019628,GO:0070189,GO:0016174,GO:0019505,GO:0034354,GO:0042802,GO:0042803,GO:0019380,GO:0047670,GO:0044598,GO:0016567,GO:0016709,GO:…
MGG_01607	GO:0009986,GO:0005634,GO:0005635,GO:0048387,GO:0043025,GO:0045335,GO:0046872,GO:0098586,GO:0090398,GO:0030496,GO:0009505,GO:0044322,GO:0009506,GO:0009507,GO:0042277,GO:1903416,GO:0030246,GO:0033574,GO:0034605,GO:0010033,GO:0009267,GO:0006457,GO:0060473,GO:0001849,GO:0005178,GO:0042048,GO:0042562,GO:0000324,GO:0045892,GO:0000325,GO:0062023,GO:0032839,GO:0042824,GO:0050766,GO:0040020,GO:0048471,GO:…
MGG_07200	GO:0010248,GO:0051208,GO:0032778,GO:0061454,GO:0051216,GO:0043025,GO:1902601,GO:0086037,GO:0006164,GO:1902600,GO:0086036,GO:0086039,GO:0061462,GO:0008217,GO:1904646,GO:1904643,GO:0010273,GO:0002087,GO:0008233,GO:0032809,GO:0000045,GO:0006189,GO:0010288,GO:0086064,GO:0000050,GO:0043069,GO:0045121,GO:0010312,GO:0008270,GO:0016463,GO:0051282,GO:0000082,GO:0000083,GO:0051286,GO:0000086,GO:1904714,GO:…
MGG_07202	GO:0005634,GO:0070404,GO:0050440,GO:0003723,GO:0004108,GO:0005777,GO:0005524,GO:0046356,GO:0045461,GO:0045335,GO:0009505,GO:0009506,GO:0009507,GO:0034214,GO:0009514,GO:0019629,GO:0099503,GO:0070062,GO:0042802,GO:0045239,GO:0020023,GO:0031288,GO:0007610,GO:0046912,GO:0006084,GO:0005829,GO:0050766,GO:0008270,GO:0006097,GO:0006099,GO:0006101,GO:0005975,GO:0019031,GO:0019543,GO:0036440,GO:0006107,GO:…
MGG_07234	GO:0006144,GO:0006145,GO:0006147,GO:0006148,GO:0006149,GO:0051209,GO:0006154,GO:0006157,GO:0045070,GO:0007183,GO:0072721,GO:0043025,GO:0006161,GO:0051219,GO:0003091,GO:0001046,GO:0003094,GO:0051223,GO:0008217,GO:0016410,GO:0048156,GO:0097308,GO:0085029,GO:0007204,GO:0043046,GO:0008230,GO:0048167,GO:0005160,GO:0008232,GO:0042025,GO:0008233,GO:0042026,GO:0086064,GO:0006196,GO:0060468,GO:0048185,GO:…
MGG_07237	GO:0005634,GO:0043522,GO:0005640,GO:0140297,GO:0070412,GO:0043022,GO:0000785,GO:0060947,GO:0045844,GO:0005654,GO:0001560,GO:0046872,GO:0044319,GO:0001570,GO:0004392,GO:0042025,GO:0035886,GO:0097070,GO:0030511,GO:1902895,GO:0009536,GO:0006979,GO:0045893,GO:2000727,GO:0042826,GO:2001234,GO:0010832,GO:0033617,GO:0031314,GO:0007507,GO:0030036,GO:0008284,GO:0003677,GO:0007517,GO:0008285,GO:0045661,GO:…
MGG_04826	GO:0009986,GO:0032259,GO:0005125,GO:0019464,GO:0018697,GO:0071949,GO:0043022,GO:0000271,GO:0043024,GO:1902600,GO:0005654,GO:0046872,GO:0006171,GO:0000287,GO:0008480,GO:0098848,GO:0004129,GO:0008483,GO:0009507,GO:0016163,GO:2000186,GO:1904184,GO:0030246,GO:0019752,GO:0042025,GO:0042026,GO:0043565,GO:0030254,GO:0009007,GO:0004143,GO:0042803,GO:0008757,GO:0015159,GO:0006457,GO:0009274,GO:0046653,GO:…
MGG_04827	GO:1902495,GO:0007042,GO:0048388,GO:0005829,GO:0000325,GO:0005765,GO:0030665,GO:0000329,GO:0033227,GO:0005773,GO:0005774,GO:0016020,GO:0008340,GO:1902600,GO:0019031,GO:0045335,GO:0016471,GO:0033176,GO:0030234,GO:0045851,GO:0033180,GO:0000221,GO:0033181,GO:0005794,GO:0061795,GO:0009507,GO:1904949,GO:0098793,GO:0070062,GO:0046961,GO:0006897,GO:0016241,GO:0097401,GO:0007035,GO:0031164,GO:0051452,GO:…
MGG_04829	GO:0005634,GO:0014850,GO:0010507,GO:0006412,GO:0045335,GO:0000027,GO:0098591,GO:0009506,GO:0020002,GO:0042788,GO:0031012,GO:0070180,GO:0005925,GO:0031528,GO:1905460,GO:0055093,GO:1990184,GO:0071222,GO:2001190,GO:0071230,GO:0015171,GO:0015173,GO:0000325,GO:0015175,GO:0015179,GO:0005198,GO:0046677,GO:0015190,GO:0015196,GO:0060252,GO:0002399,GO:0022625,GO:0022626,GO:0005730,GO:1905534,GO:0003684,GO:…
MGG_04839	GO:0009410,GO:0033540,GO:0033989,GO:0005829,GO:0033542,GO:0030283,GO:0008203,GO:0004300,GO:0004303,GO:0036111,GO:0036112,GO:0007568,GO:0003857,GO:0008209,GO:0005777,GO:0008210,GO:0005778,GO:0106386,GO:0006355,GO:0016020,GO:0016853,GO:0005782,GO:0080023,GO:0045335,GO:0015774,GO:0048545,GO:0000038,GO:0005351,GO:0060009,GO:0006635,GO:0005739,GO:0016491,GO:0033644,GO:0071407,GO:0001649,GO:0044594,GO:…
MGG_10126	GO:0032258,GO:0005634,GO:0009507,GO:0000324,GO:0005829,GO:0009415,GO:0000328,GO:0005737,GO:0006508,GO:0008237,GO:0008270,GO:0004177,GO:0042802,GO:0072562,GO:0016020,GO:0019253,GO:0006518,GO:0070006,GO:0016984,GO:0006457,GO:0009853,GO:0005886,GO:0034270
MGG_11343	GO:0006144,GO:0009986,GO:0046084,GO:0006412,GO:0043022,GO:0097294,GO:0006164,GO:0000276,GO:0007189,GO:0042773,GO:0007190,GO:0046872,GO:0031770,GO:0004637,GO:0000287,GO:0003360,GO:0004641,GO:0004129,GO:0006177,GO:0009507,GO:0004644,GO:0000036,GO:0009767,GO:0016168,GO:0030252,GO:0006189,GO:0021549,GO:0051246,GO:0043567,GO:0043568,GO:0010033,GO:0009522,GO:0010035,GO:0019253,GO:0003899,GO:0009532,GO:…
MGG_10148	GO:0005634,GO:0005506,GO:0006409,GO:0003723,GO:0042128,GO:0005777,GO:0016529,GO:0016020,GO:0043158,GO:0005783,GO:0097305,GO:0005788,GO:0048029,GO:0042910,GO:0017057,GO:0009507,GO:0071461,GO:0030246,GO:0004521,GO:0044205,GO:0070062,GO:0002229,GO:0047934,GO:0047935,GO:0006207,GO:0009536,GO:0047936,GO:0030017,GO:0005829,GO:0000325,GO:0005576,GO:0042318,GO:0055120,GO:0052689,GO:0006098,GO:0006739,GO:…
MGG_10149	GO:0043136,GO:0003712,GO:0005634,GO:0032259,GO:0046084,GO:0050308,GO:0008967,GO:0035335,GO:0046475,GO:0015629,GO:0031247,GO:0016787,GO:0005524,GO:0006164,GO:0016791,GO:0071318,GO:0005911,GO:0046872,GO:0045721,GO:0009113,GO:0031258,GO:0032154,GO:0070938,GO:0004637,GO:0000287,GO:0008864,GO:0030496,GO:0004641,GO:0008610,GO:0009507,GO:0004644,GO:0009767,GO:0106411,GO:0006189,GO:0007088,GO:0042803,GO:…
MGG_01622	GO:0060992,GO:0006785,GO:0005634,GO:0006787,GO:0005829,GO:0008198,GO:0071243,GO:0051597,GO:0009941,GO:0005654,GO:0045335,GO:0019353,GO:0046686,GO:0045471,GO:0001889,GO:0046689,GO:0009570,GO:0005794,GO:0009507,GO:0032355,GO:0046502,GO:0005737,GO:0004853,GO:0014070,GO:0010039,GO:0042168,GO:0006778,GO:0006779,GO:0015995,GO:0014075,GO:0006780,GO:0006782,GO:0006783
MGG_01631	GO:0005634,GO:0035339,GO:0005654,GO:0046872,GO:0030244,GO:0031012,GO:0030246,GO:0090406,GO:0000045,GO:0032557,GO:0008237,GO:0090156,GO:0042802,GO:0099634,GO:0019255,GO:0052543,GO:0008767,GO:0009536,GO:0004672,GO:0009793,GO:0006465,GO:0032324,GO:0006468,GO:0002121,GO:0019276,GO:0008270,GO:0004176,GO:0009553,GO:0009555,GO:0005977,GO:0097112,GO:0005978,GO:0005985,GO:0005992,GO:0005737,GO:0019305,GO:…
MGG_01637	GO:0071456,GO:0005634,GO:0005829,GO:0004615,GO:0005737,GO:0019853,GO:1990830,GO:0043025,GO:0009298,GO:0005654,GO:0006486,GO:0006487,GO:0046872,GO:0062040,GO:0006013,GO:0010494
MGG_01656	GO:0005634,GO:0006402,GO:0036099,GO:0005635,GO:0009733,GO:0071942,GO:0006412,GO:0042254,GO:0045070,GO:0008979,GO:0005654,GO:0045335,GO:0046872,GO:0010008,GO:0044826,GO:0000027,GO:0042802,GO:0000055,GO:0045879,GO:0043065,GO:0043066,GO:0045116,GO:0120125,GO:0019005,GO:0015934,GO:0006974,GO:0015935,GO:0009536,GO:0140612,GO:0043335,GO:0008270,GO:0004176,GO:0003924,GO:0008283,GO:0003677,GO:0022625,GO:…
MGG_01662	GO:0007169,GO:0008201,GO:0043022,GO:0002062,GO:0043023,GO:0002063,GO:0097294,GO:0043024,GO:0051216,GO:0043025,GO:0007186,GO:0048146,GO:0002068,GO:0048148,GO:0019477,GO:0007189,GO:0007190,GO:0019481,GO:0008219,GO:0019484,GO:0009244,GO:0071711,GO:0004128,GO:0004129,GO:0006177,GO:0005154,GO:0019491,GO:1903672,GO:0006183,GO:0005161,GO:0021545,GO:0008233,GO:0008234,GO:0004141,GO:0021549,GO:0001072,GO:…
MGG_07250	GO:0006401,GO:0010497,GO:0005634,GO:0019843,GO:0032264,GO:0006281,GO:0003723,GO:0031499,GO:0003724,GO:0003725,GO:0000398,GO:0003727,GO:0009615,GO:0003729,GO:0016787,GO:0005524,GO:0031125,GO:0005654,GO:0006166,GO:0051607,GO:0046872,GO:0045087,GO:0004386,GO:0009507,GO:0000166,GO:0016554,GO:0020015,GO:0000176,GO:0052657,GO:0000178,GO:0045111,GO:0016441,GO:0009274,GO:0008380,GO:0006974,GO:0009793,GO:…
MGG_07252	GO:0030720,GO:0005634,GO:0005635,GO:0043022,GO:0043023,GO:0045071,GO:0048144,GO:0043024,GO:0005654,GO:0032790,GO:0003094,GO:0045087,GO:0070180,GO:0050733,GO:0043565,GO:0005681,GO:0005686,GO:0071222,GO:0005689,GO:0005691,GO:0001596,GO:0005694,GO:0009279,GO:0010305,GO:0048706,GO:0071748,GO:0071751,GO:0005703,GO:0071750,GO:0071752,GO:0008266,GO:0062026,GO:0016973,GO:0071756,GO:0008270,GO:0040019,GO:…
MGG_07266	GO:0005730,GO:0005634,GO:0005829,GO:0004518,GO:0005737,GO:0008234,GO:0005739,GO:0006508,GO:0043214,GO:0003824,GO:0000785,GO:0016787,GO:0005524,GO:0005654,GO:0019031,GO:0015031,GO:0044281,GO:0035641,GO:1901857,GO:0005886,GO:0005759
MGG_07268	GO:0009986,GO:0005634,GO:0031234,GO:0005891,GO:0005635,GO:0044548,GO:1902618,GO:0015629,GO:0003862,GO:0045335,GO:0048407,GO:0046872,GO:0006936,GO:0060696,GO:0005912,GO:0002074,GO:0034332,GO:0006941,GO:0000287,GO:0043296,GO:0001568,GO:0009506,GO:0009507,GO:0031012,GO:0044327,GO:1990454,GO:0030506,GO:0031532,GO:0042542,GO:0002095,GO:0042802,GO:0042803,GO:0055093,GO:0044344,GO:0010043,GO:0010812,GO:…
MGG_07273	GO:0007173,GO:0008199,GO:0071689,GO:0140297,GO:0043021,GO:0043022,GO:1902610,GO:0032785,GO:0007186,GO:0007188,GO:0035861,GO:0007190,GO:0007191,GO:0008217,GO:0000027,GO:0032797,GO:0097308,GO:0045087,GO:0007200,GO:0007204,GO:1903673,GO:1903669,GO:0061484,GO:1903665,GO:0007213,GO:0009267,GO:0007219,GO:0002102,GO:0008247,GO:0043065,GO:0048185,GO:0048188,GO:0051260,GO:1902624,GO:0090181,GO:0000070,GO:…
MGG_15895	GO:0004129,GO:0043209,GO:0006123,GO:0005739,GO:0016491,GO:0005743,GO:1902600,GO:0045333,GO:0005751,GO:0046872,GO:0045787,GO:0045277,GO:0031966,GO:0009055
MGG_10185	GO:0009409,GO:0005634,GO:0019843,GO:0005507,GO:0006979,GO:0070469,GO:0002181,GO:0005829,GO:0003723,GO:0006412,GO:0140236,GO:0005840,GO:0140242,GO:0003729,GO:0045202,GO:1904841,GO:0003735,GO:0000027,GO:0030687,GO:0022625,GO:0004129,GO:0009505,GO:0022626,GO:0005730,GO:0005794,GO:0009506,GO:0009507,GO:0031012,GO:0042788,GO:0070180,GO:1990904,GO:0098793,GO:0005737,GO:0005739,GO:0098794,GO:0009644,GO:…
MGG_08829	GO:0004096,GO:1904668,GO:0030721,GO:0030723,GO:0008200,GO:0008201,GO:0043022,GO:1902610,GO:0043025,GO:0051219,GO:0051225,GO:0008217,GO:0032794,GO:0000027,GO:0008219,GO:0000028,GO:0045087,GO:0010272,GO:0004129,GO:1990716,GO:0043051,GO:0061484,GO:0000045,GO:0000049,GO:0008247,GO:0016441,GO:0043065,GO:0051260,GO:1904672,GO:1902624,GO:0090176,GO:0090181,GO:0043087,GO:0000082,GO:0000083,GO:0008277,GO:…
MGG_01671	GO:0042304,GO:0009793,GO:0005634,GO:0019843,GO:0005829,GO:0005638,GO:0000460,GO:0006413,GO:0043022,GO:0035278,GO:0043023,GO:0000463,GO:0042256,GO:0045202,GO:0000466,GO:0045652,GO:0000470,GO:0005654,GO:0006364,GO:0006110,GO:0003743,GO:0030687,GO:0045727,GO:0042273,GO:0005730,GO:0032868,GO:2000377,GO:0005737,GO:0071215,GO:0070062,GO:0000054,GO:0005882,GO:0035195,GO:1902626
MGG_01675	GO:0005634,GO:0032515,GO:0042755,GO:0080135,GO:0032781,GO:1903634,GO:1903629,GO:0007186,GO:1903625,GO:0048149,GO:0007191,GO:0007193,GO:0051481,GO:0030234,GO:1901318,GO:0043547,GO:0031005,GO:0007197,GO:0001822,GO:0007200,GO:0019233,GO:0007204,GO:0042277,GO:0005925,GO:0007218,GO:0043066,GO:0045121,GO:0004930,GO:0006469,GO:0032839,GO:1902679,GO:0008270,GO:0032590,GO:0050769,GO:1901896,GO:0008022,GO:…
MGG_01676	GO:0003968,GO:0005634,GO:0005829,GO:0019079,GO:0030154,GO:0042826,GO:0003723,GO:0042382,GO:0006351,GO:0031439,GO:0039697,GO:0003729,GO:1900365,GO:2000975,GO:0034451,GO:0031124,GO:0035925,GO:0005654,GO:0005847,GO:0046872,GO:0110104,GO:0005849,GO:0051290,GO:0016604,GO:0006364,GO:0030430,GO:0003682,GO:0098789,GO:0005737,GO:0006378,GO:0006379,GO:0010608,GO:0042802,GO:0042803,GO:0005813,GO:1990120,GO:…
MGG_01679	GO:0035840,GO:0035841,GO:0005634,GO:0110085,GO:0004100,GO:0051208,GO:0043531,GO:0043539,GO:0043542,GO:0005654,GO:0030234,GO:0003099,GO:0006171,GO:0003100,GO:0045087,GO:0048675,GO:0031267,GO:0007204,GO:0008228,GO:0030246,GO:0008233,GO:1900087,GO:0009268,GO:2000427,GO:0061493,GO:0005179,GO:1904161,GO:0106044,GO:0004672,GO:1990748,GO:0020037,GO:0051276,GO:0008270,GO:0000079,GO:0030288,GO:0000082,GO:…
MGG_11167	GO:0010248,GO:0008201,GO:0032781,GO:0051213,GO:0043025,GO:0010259,GO:1902600,GO:0032795,GO:0045087,GO:0002086,GO:0090151,GO:0032809,GO:0008233,GO:0045098,GO:0045103,GO:0010288,GO:0004146,GO:0045109,GO:0061493,GO:0071735,GO:0045111,GO:0061496,GO:0043066,GO:0045121,GO:0002119,GO:0004170,GO:0016459,GO:0016460,GO:0022604,GO:0051276,GO:0016461,GO:0008270,GO:0051284,GO:0000086,GO:0051286,GO:0006230,GO:…
MGG_01689	GO:0005504,GO:0030336,GO:0005634,GO:0098693,GO:0000902,GO:0009617,GO:0045202,GO:0016020,GO:0046872,GO:0102040,GO:0000281,GO:0003868,GO:0031267,GO:0071461,GO:0051879,GO:0008360,GO:0001835,GO:0005934,GO:0005935,GO:0070062,GO:0031410,GO:0043066,GO:0019901,GO:0140220,GO:0005829,GO:0010181,GO:0010053,GO:0042438,GO:0009932,GO:0035023,GO:0030288,GO:0003924,GO:0030036,GO:0003677,GO:0071260,GO:0005856,GO:…
MGG_01706	GO:0015986,GO:0000276,GO:1902600,GO:0042776,GO:0065003
MGG_01712	GO:0043008,GO:0006144,GO:0045056,GO:0043011,GO:1902618,GO:0008202,GO:0008203,GO:0045071,GO:0051216,GO:0008209,GO:0008210,GO:0006164,GO:0043032,GO:0008217,GO:0032793,GO:0071711,GO:0086046,GO:0008228,GO:0090151,GO:0086059,GO:0002095,GO:0000050,GO:0002102,GO:0043066,GO:0051259,GO:0034875,GO:0002113,GO:0002114,GO:0086091,GO:0006221,GO:0008270,GO:0043086,GO:0032849,GO:0000086,GO:0051287,GO:0006231,GO:…
MGG_07301	GO:0005634,GO:0005765,GO:0046982,GO:0030089,GO:0000139,GO:0000786,GO:0050583,GO:0046872,GO:0042776,GO:0005789,GO:0031902,GO:0048038,GO:0019886,GO:0050870,GO:0031676,GO:0016829,GO:0030527,GO:0030658,GO:0070469,GO:0005829,GO:0010181,GO:0002503,GO:0008137,GO:0043209,GO:0002250,GO:0030666,GO:0032588,GO:0030669,GO:0008270,GO:0051537,GO:0008658,GO:0051539,GO:0045271,GO:0045272,GO:0012507,GO:0003677,GO:…
MGG_12396	GO:0015232,GO:1901215,GO:0005634,GO:0005635,GO:0001540,GO:0000775,GO:0005768,GO:0044297,GO:1905809,GO:0005773,GO:0015886,GO:0043025,GO:0045202,GO:0043410,GO:0008083,GO:0016020,GO:0030868,GO:0005783,GO:0046872,GO:0010008,GO:0005789,GO:0045087,GO:0030496,GO:0005794,GO:0000165,GO:0006696,GO:1903537,GO:0070062,GO:0042803,GO:0032443,GO:0007613,GO:0009535,GO:0019904,GO:0009536,GO:0060612,GO:0020037,GO:…
MGG_07307	GO:0005634,GO:0070402,GO:0043531,GO:0071949,GO:0016653,GO:0016655,GO:0018963,GO:0005654,GO:0045335,GO:0046872,GO:0043546,GO:0017183,GO:0004128,GO:0050464,GO:0009505,GO:0020002,GO:0006695,GO:0034599,GO:0006696,GO:0016174,GO:0042802,GO:0009536,GO:0020037,GO:0000325,GO:1903958,GO:0071500,GO:0005198,GO:0008015,GO:0016208,GO:0051537,GO:0006739,GO:0071250,GO:0048468,GO:0015701,GO:0046677,GO:0019029,GO:…
MGG_12403	GO:0006401,GO:0005634,GO:0006402,GO:0021766,GO:0006413,GO:0051984,GO:0043025,GO:0005654,GO:0110103,GO:0046872,GO:0000287,GO:0000291,GO:0060965,GO:0000294,GO:0033574,GO:0010286,GO:0042802,GO:0008270,GO:0070479,GO:0008017,GO:0048471,GO:0010587,GO:0003676,GO:0040028,GO:0040029,GO:0005730,GO:0003682,GO:0040034,GO:0009826,GO:0060261,GO:0051301,GO:0002151,GO:0010087,GO:0005737,GO:0007017,GO:0090730,GO:…
MGG_08834	GO:0005634,GO:0002181,GO:0005829,GO:0044297,GO:0003723,GO:0006412,GO:0140236,GO:0005840,GO:0000976,GO:0140242,GO:0003729,GO:0045202,GO:0016020,GO:0005654,GO:0003735,GO:0030425,GO:0022625,GO:0009505,GO:0009506,GO:0022626,GO:0005730,GO:0009955,GO:0009507,GO:0031012,GO:1990904,GO:0098793,GO:0005737,GO:0005739,GO:0098794,GO:0009965,GO:0070062,GO:0036464,GO:0005886
MGG_08835	GO:0050688,GO:0005634,GO:0004100,GO:0007173,GO:0009734,GO:0004618,GO:0051726,GO:0004623,GO:0031763,GO:0031764,GO:0031765,GO:0009749,GO:0005654,GO:0031766,GO:0140825,GO:0000028,GO:0097308,GO:0045087,GO:1990204,GO:0030245,GO:0008746,GO:0102443,GO:0001580,GO:0042542,GO:0007218,GO:0043065,GO:0031290,GO:0019516,GO:0004672,GO:0005184,GO:0009793,GO:0004674,GO:1990748,GO:0005186,GO:0020037,GO:0071751,GO:…
MGG_14814	GO:0007552,GO:0070401,GO:0035073,GO:0070402,GO:0004355,GO:0006537,GO:0008203,GO:0071949,GO:0009102,GO:0004497,GO:0016020,GO:0046872,GO:0044571,GO:0008860,GO:0097054,GO:0000287,GO:0016032,GO:0009507,GO:0006694,GO:0007591,GO:0019253,GO:0009274,GO:0015039,GO:0042048,GO:0005829,GO:0006091,GO:0051536,GO:0070995,GO:0051538,GO:0051539,GO:0006744,GO:0016984,GO:0016731,GO:0019676,GO:0003676,GO:0006879,GO:…
MGG_01719	GO:0005634,GO:0033539,GO:0039686,GO:0071949,GO:0000023,GO:0046872,GO:0071704,GO:0008218,GO:0061723,GO:0047646,GO:0030246,GO:0002086,GO:0042025,GO:0006955,GO:0003896,GO:0009274,GO:0042575,GO:0039503,GO:0051539,GO:0019028,GO:0019031,GO:0019033,GO:0005980,GO:0003677,GO:0009055,GO:0005985,GO:0019814,GO:0009063,GO:0005737,GO:0005739,GO:0016491,GO:0016747,GO:0006508,GO:0030317,GO:0072562,GO:0006260,GO:…
MGG_01721	GO:0006656,GO:0060416,GO:0007169,GO:0005634,GO:0031234,GO:0010243,GO:0032259,GO:0005125,GO:0004102,GO:0090630,GO:0001547,GO:0043025,GO:1901576,GO:0005654,GO:0032281,GO:0043547,GO:0045087,GO:0031267,GO:0015908,GO:0015909,GO:0001579,GO:2000431,GO:0007219,GO:1990698,GO:0043065,GO:0043066,GO:0051260,GO:0015936,GO:0050764,GO:0051791,GO:0046677,GO:0008284,GO:0008289,GO:0045666,GO:0005730,GO:0008292,GO:…
MGG_01742	GO:0000002,GO:0045058,GO:0010243,GO:0045059,GO:0045060,GO:0043022,GO:0004112,GO:0043025,GO:0043027,GO:0032790,GO:1902596,GO:0045087,GO:0045089,GO:0004129,GO:0071723,GO:0071727,GO:0071726,GO:0000049,GO:0016437,GO:0090166,GO:0090169,GO:0043065,GO:0043066,GO:0051259,GO:0051262,GO:0045121,GO:0002115,GO:2000986,GO:2000987,GO:0010314,GO:0022604,GO:0008270,GO:0051281,GO:0000082,GO:0000083,GO:0004181,GO:…
MGG_01743	GO:0060416,GO:0006144,GO:0003073,GO:0002052,GO:0008201,GO:0140297,GO:0032781,GO:0043025,GO:0051219,GO:0006166,GO:0060442,GO:0090141,GO:0005148,GO:0047134,GO:0006177,GO:0005154,GO:0051238,GO:1901626,GO:0008233,GO:0008236,GO:0060465,GO:0000050,GO:0009267,GO:0004151,GO:0043066,GO:0005179,GO:0006207,GO:0045121,GO:0002119,GO:0040008,GO:0008266,GO:0051276,GO:1900625,GO:0006221,GO:0008270,GO:0004175,GO:…
MGG_01744	GO:0019072,GO:0019073,GO:0033539,GO:0019076,GO:0005125,GO:0044423,GO:0000137,GO:0003723,GO:0071949,GO:0050829,GO:0050830,GO:0005902,GO:0006545,GO:0016020,GO:0019605,GO:0005654,GO:0005783,GO:0031640,GO:0046872,GO:0006552,GO:0005788,GO:0016798,GO:0007586,GO:0020002,GO:0005795,GO:0044196,GO:0009253,GO:0000166,GO:0004519,GO:0042025,GO:0044201,GO:0039595,GO:0046765,GO:0042413,GO:0042802,GO:0004146,GO:…
MGG_01746	GO:0050688,GO:0043009,GO:0005634,GO:1990428,GO:0004867,GO:0050825,GO:0031370,GO:0003723,GO:0009611,GO:0006412,GO:0005773,GO:0045070,GO:0000398,GO:0043022,GO:0034063,GO:0043023,GO:0003727,GO:0070417,GO:0003729,GO:0006417,GO:0003730,GO:0045202,GO:0106002,GO:0031252,GO:0016020,GO:0005654,GO:0070934,GO:0048793,GO:0048026,GO:0045727,GO:0140445,GO:0009631,GO:0009507,GO:0030371,GO:0070181,GO:0005925,GO:…
MGG_01755	GO:0006144,GO:1902622,GO:0008201,GO:0043020,GO:0008206,GO:0000014,GO:0002062,GO:0016401,GO:0043025,GO:0000019,GO:0006164,GO:0043029,GO:0030742,GO:0090141,GO:0002076,GO:0002080,GO:0006177,GO:0000038,GO:0000045,GO:0006189,GO:0010288,GO:0051248,GO:0008247,GO:0043066,GO:0000062,GO:0045121,GO:0016453,GO:0010310,GO:0047179,GO:0000076,GO:0000077,GO:0008270,GO:0090200,GO:0008283,GO:0008284,GO:0016476,GO:…
MGG_08895	GO:0071682,GO:0005125,GO:0060422,GO:0140297,GO:0000014,GO:0045071,GO:0032784,GO:0043025,GO:0007186,GO:0007187,GO:0006164,GO:0016407,GO:0007193,GO:0008217,GO:0008218,GO:0005147,GO:0061469,GO:0007204,GO:0009252,GO:0051238,GO:0043052,GO:0008236,GO:0007218,GO:1904680,GO:0004149,GO:0000055,GO:0007224,GO:0043065,GO:0043066,GO:0005179,GO:0051259,GO:0008254,GO:0009279,GO:0045121,GO:0042052,GO:0040008,GO:…
MGG_08897	GO:0070145,GO:0005634,GO:0032258,GO:0045060,GO:2000406,GO:0000011,GO:0018444,GO:0022029,GO:0043534,GO:0006165,GO:0005654,GO:0001046,GO:0019992,GO:0001569,GO:0020002,GO:0006183,GO:0042025,GO:0015914,GO:0090666,GO:0043565,GO:0002606,GO:0140338,GO:0000049,GO:0140339,GO:0004657,GO:0140337,GO:0140340,GO:1901611,GO:0009274,GO:0005178,GO:0051259,GO:0034364,GO:0046654,GO:0051262,GO:0046656,GO:0009793,GO:…
MGG_08905	GO:1990430,GO:0044416,GO:0005634,GO:0009986,GO:0005507,GO:0031625,GO:2000535,GO:0004618,GO:0043531,GO:0009612,GO:0045454,GO:0008340,GO:0005524,GO:0016020,GO:0080022,GO:0019863,GO:0097308,GO:0009505,GO:0009506,GO:0009507,GO:0019242,GO:0048046,GO:0020015,GO:0070062,GO:0042802,GO:0042803,GO:0009267,GO:0061621,GO:0019253,GO:0009658,GO:0010043,GO:0050877,GO:0009277,GO:0030016,GO:0030018,GO:0005829,GO:…
MGG_08923	GO:0009088,GO:0005634,GO:0005829,GO:0005125,GO:0005737,GO:0009071,GO:0005615,GO:0016311,GO:0070905,GO:0046360,GO:0008345,GO:0030170,GO:0004795,GO:0007420,GO:0016829
MGG_01783	GO:0052642,GO:0005634,GO:0016036,GO:0005829,GO:0005737,GO:0042732,GO:0009166,GO:0090549,GO:0009045,GO:0070328,GO:0008252,GO:0008253,GO:0006206,GO:0000287
MGG_15768	GO:0033792,GO:0043014,GO:0030728,GO:0008201,GO:0008202,GO:0140297,GO:0007179,GO:0047116,GO:0008205,GO:0004109,GO:0008206,GO:0008207,GO:0008209,GO:0008210,GO:0008211,GO:0007187,GO:0016404,GO:0018454,GO:0018455,GO:0009243,GO:0018460,GO:0071711,GO:0045087,GO:0009253,GO:0008234,GO:0010288,GO:0000049,GO:0018482,GO:0007218,GO:0045111,GO:0043065,GO:0009274,GO:0050235,GO:0005184,GO:0006212,GO:0018502,GO:…
MGG_15774	GO:0000002,GO:0005507,GO:0070402,GO:0009097,GO:0009099,GO:0002193,GO:0042645,GO:0005654,GO:0006551,GO:0046872,GO:0000287,GO:0045087,GO:0009505,GO:0009507,GO:0050853,GO:0009897,GO:0006955,GO:0034987,GO:0060844,GO:0048046,GO:0006958,GO:0042803,GO:0050871,GO:0009536,GO:0005829,GO:0071748,GO:0071751,GO:0002250,GO:0042571,GO:0001228,GO:0048844,GO:0071756,GO:0016853,GO:0009941,GO:0000981,GO:0003677,GO:…
MGG_01819	GO:0075521,GO:0045824,GO:0030980,GO:0039687,GO:0002060,GO:0039693,GO:0000023,GO:0039704,GO:0009501,GO:0009507,GO:0004645,GO:0030246,GO:0042025,GO:0010033,GO:0042802,GO:0009266,GO:0042803,GO:0032052,GO:0005184,GO:0009536,GO:0005185,GO:0030018,GO:0019013,GO:0005198,GO:0008270,GO:0016208,GO:0019028,GO:0005975,GO:0005977,GO:0005980,GO:0003677,GO:0032094,GO:0008286,GO:0042593,GO:0102499,GO:0009570,GO:…
MGG_11130	GO:0006368,GO:0080163,GO:0005634,GO:0005829,GO:0001096,GO:0032968,GO:0005674,GO:0006355,GO:0051123,GO:0001174,GO:0001111,GO:0016251,GO:0003677,GO:0070940,GO:0072542,GO:0006367
MGG_08370	GO:0035840,GO:0035841,GO:0071555,GO:0009986,GO:0003844,GO:0071940,GO:0000902,GO:0071944,GO:0006537,GO:0042123,GO:0003723,GO:0042124,GO:0030476,GO:0009231,GO:0007568,GO:0031505,GO:0016787,GO:0031507,GO:0016020,GO:0005524,GO:0000917,GO:0042645,GO:0005783,GO:0032153,GO:0004252,GO:0005788,GO:0000287,GO:0016799,GO:0071840,GO:0004386,GO:0071970,GO:0000936,GO:0071978,GO:0071852,GO:0043188,GO:0030134,GO:…
MGG_08359	GO:0045056,GO:0007169,GO:0010242,GO:0051209,GO:0010252,GO:0051213,GO:0097295,GO:0007186,GO:0048147,GO:0006164,GO:0045087,GO:0010273,GO:0000038,GO:1900602,GO:0042025,GO:0008233,GO:0006189,GO:0007218,GO:0000050,GO:0071732,GO:0000053,GO:1905703,GO:0005179,GO:0005184,GO:0045121,GO:0040002,GO:0010314,GO:0043083,GO:0005198,GO:0008270,GO:1905736,GO:0009306,GO:0007263,GO:0010336,GO:0031841,GO:0008289,GO:…
MGG_08343	GO:0080129,GO:0004865,GO:0005634,GO:0010498,GO:0050434,GO:0010499,GO:0005635,GO:0039693,GO:0039694,GO:0005654,GO:0039702,GO:0045335,GO:0046872,GO:0044826,GO:0032801,GO:0020002,GO:0009506,GO:0042788,GO:0031012,GO:1990970,GO:0050727,GO:0042025,GO:0043565,GO:0002862,GO:0001070,GO:0006959,GO:0003887,GO:0072494,GO:0010801,GO:0000049,GO:0042802,GO:0009524,GO:0042805,GO:0035639,GO:1903908,GO:1903911,GO:…
MGG_08980	GO:0006913,GO:0005634,GO:0000003,GO:0005635,GO:0090377,GO:0071944,GO:0043531,GO:0090378,GO:0006412,GO:0032780,GO:0043278,GO:0043022,GO:0039694,GO:0015375,GO:0070417,GO:0043025,GO:1902600,GO:0005654,GO:0000278,GO:0045335,GO:0032279,GO:0070678,GO:0046872,GO:0031514,GO:0048156,GO:1900034,GO:0010017,GO:0009506,GO:0098850,GO:0010019,GO:1904440,GO:0042026,GO:0008236,GO:0034605,GO:0010286,GO:0042030,GO:…
MGG_01208	GO:0016192,GO:0009408,GO:0031234,GO:0006915,GO:0005667,GO:0005829,GO:0006886,GO:0080135,GO:0005543,GO:0006888,GO:0005737,GO:0043433,GO:0001649,GO:0042802,GO:0006355,GO:0016020,GO:0009271,GO:0005783,GO:0019031,GO:0060187,GO:0070973,GO:0005789,GO:0010557,GO:0005886
MGG_08008	GO:0033280,GO:0007169,GO:0043010,GO:0005634,GO:0046084,GO:0005125,GO:0090630,GO:0000011,GO:0097294,GO:0043025,GO:0006164,GO:0035860,GO:0004637,GO:0004641,GO:0006177,GO:0032801,GO:0020002,GO:0004644,GO:0009767,GO:0042025,GO:0009257,GO:0006189,GO:0021549,GO:0042551,GO:0051259,GO:0046653,GO:0046654,GO:0045121,GO:0020037,GO:0006726,GO:0006727,GO:0006730,GO:0070731,GO:0051276,GO:0039502,GO:0005198,GO:…
MGG_08011	GO:0003073,GO:0005634,GO:0005635,GO:0048646,GO:0045576,GO:0043021,GO:0043025,GO:0048147,GO:0035861,GO:0019478,GO:0005654,GO:0043547,GO:0070178,GO:0007204,GO:0048678,GO:0032809,GO:0021546,GO:0050731,GO:0008236,GO:0043565,GO:0045104,GO:0045105,GO:0070192,GO:0045109,GO:0045110,GO:0045111,GO:0005178,GO:0043066,GO:0005179,GO:0051260,GO:0007229,GO:1902114,GO:0048704,GO:0045121,GO:0021570,GO:0021571,GO:…
MGG_08012	GO:0007169,GO:0005634,GO:0010242,GO:0043010,GO:0032259,GO:0043524,GO:0004614,GO:0004615,GO:0008712,GO:0009225,GO:0009226,GO:0004106,GO:0043022,GO:0051216,GO:0043024,GO:0098839,GO:0009242,GO:0009243,GO:0086045,GO:0009246,GO:0048672,GO:0048675,GO:0007204,GO:0006694,GO:0030246,GO:0033320,GO:0042025,GO:0086056,GO:0005163,GO:0046124,GO:0009772,GO:0086064,GO:0042546,GO:0019509,GO:0015416,GO:0004664,GO:…
MGG_08262	GO:0005634,GO:0043010,GO:0043525,GO:0047110,GO:0051213,GO:0007189,GO:0009753,GO:0031770,GO:0090650,GO:0042025,GO:0030252,GO:0008236,GO:0043568,GO:0004148,GO:0098869,GO:0071732,GO:0030261,GO:0043065,GO:0005184,GO:0020037,GO:0005198,GO:0004174,GO:0010319,GO:0040018,GO:0006739,GO:0110165,GO:0070742,GO:0051287,GO:0008284,GO:0003677,GO:0005730,GO:0007267,GO:0005737,GO:0019049,GO:0016491,GO:0005739,GO:…
MGG_08256	GO:0005634,GO:0043524,GO:0045581,GO:0051726,GO:0043022,GO:0004623,GO:0048144,GO:0043027,GO:0043029,GO:0140824,GO:0140313,GO:0004129,GO:0020002,GO:0010286,GO:0042542,GO:0098869,GO:0009269,GO:0004151,GO:0009274,GO:0043066,GO:0051258,GO:0070716,GO:0009277,GO:1901149,GO:0031297,GO:0004674,GO:0020037,GO:0010310,GO:0032843,GO:0000077,GO:0008270,GO:0010319,GO:0047184,GO:0008785,GO:0007252,GO:0019031,GO:…
MGG_01224	GO:0005730,GO:0032040,GO:0003723,GO:0000462,GO:0034511,GO:0003729,GO:0033553,GO:0030515,GO:2000234,GO:0005654,GO:0045943,GO:0034455,GO:0030490,GO:0030686
MGG_01230	GO:0047105,GO:0047106,GO:0043010,GO:0000002,GO:0010242,GO:0047107,GO:0090114,GO:0034832,GO:0002072,GO:0071704,GO:0032794,GO:0018462,GO:0016415,GO:0004129,GO:0090153,GO:0008233,GO:0018474,GO:0008237,GO:0018478,GO:0018479,GO:0018480,GO:0018484,GO:0018485,GO:0043065,GO:0043066,GO:0051262,GO:0000062,GO:0006207,GO:0045121,GO:0006210,GO:0032836,GO:0061512,GO:0006221,GO:0090191,GO:0008270,GO:0006225,GO:…
MGG_11256	GO:0006144,GO:0000001,GO:0140288,GO:0002052,GO:0021510,GO:0008199,GO:0071689,GO:0000011,GO:0090131,GO:0007186,GO:0007188,GO:0048149,GO:0085017,GO:0008217,GO:0043034,GO:0070685,GO:0045087,GO:0004129,GO:0061474,GO:0005158,GO:0048167,GO:0008234,GO:0072749,GO:0035891,GO:0002102,GO:0043066,GO:0005179,GO:0035902,GO:0045121,GO:0005186,GO:0040011,GO:0005198,GO:0000079,GO:0005200,GO:0040019,GO:0046164,GO:…
MGG_01248	GO:0006913,GO:0005634,GO:0005635,GO:0006404,GO:0090630,GO:0006407,GO:0000776,GO:0031625,GO:0006409,GO:0007049,GO:0003723,GO:0005643,GO:0000781,GO:0000911,GO:0031509,GO:0005654,GO:0032153,GO:0043547,GO:0039580,GO:0016925,GO:0009504,GO:0031267,GO:0048678,GO:0042025,GO:0006066,GO:0009524,GO:0004022,GO:0000054,GO:0005819,GO:0009792,GO:0005829,GO:0044614,GO:0045132,GO:0071375,GO:0039502,GO:0006606,GO:…
MGG_08063	GO:0005634,GO:1990428,GO:0009986,GO:0004867,GO:1904408,GO:0030213,GO:0008199,GO:0008201,GO:0043531,GO:0009744,GO:0009749,GO:0005654,GO:0014870,GO:0046872,GO:0000287,GO:0042273,GO:0009507,GO:0085029,GO:1903672,GO:0071204,GO:0006952,GO:0006953,GO:0005929,GO:0043565,GO:0010033,GO:0042802,GO:0005938,GO:0042803,GO:0009267,GO:0010038,GO:0051258,GO:0005179,GO:0051262,GO:0045893,GO:0050501,GO:0062023,GO:…
MGG_10447	GO:0005634,GO:0005635,GO:0009737,GO:0005642,GO:0005643,GO:0032780,GO:0045069,GO:0043021,GO:0045070,GO:0043022,GO:0009742,GO:0005654,GO:0050714,GO:0016925,GO:0031267,GO:0010275,GO:0042026,GO:0005681,GO:0009267,GO:0005684,GO:0043065,GO:0009785,GO:0043066,GO:0005178,GO:0009274,GO:0010305,GO:1902686,GO:0044614,GO:0044615,GO:0002119,GO:0071243,GO:0008270,GO:0030288,GO:0040018,GO:0019538,GO:0034389,GO:…
MGG_10448	GO:0005634,GO:0005768,GO:0001673,GO:0032266,GO:0043531,GO:0030479,GO:0005905,GO:0000786,GO:0000147,GO:0030100,GO:0004373,GO:0046870,GO:0005654,GO:0019863,GO:0080025,GO:0000281,GO:0015643,GO:0004252,GO:0009501,GO:0009504,GO:0005794,GO:0042147,GO:0009507,GO:0001701,GO:0005543,GO:0005546,GO:0030122,GO:1903671,GO:0005802,GO:0030125,GO:0071985,GO:0030128,GO:0045747,GO:0007219,GO:0019252,GO:0030261,GO:…
MGG_01261	GO:0016323,GO:0005509,GO:0005829,GO:0005576,GO:0004555,GO:0070413,GO:0005903,GO:0030288,GO:0016020,GO:0044248,GO:0009887,GO:0042597,GO:0030437,GO:0005991,GO:0071465,GO:0005992,GO:0005993,GO:0005737,GO:0005739,GO:0034605,GO:0070062,GO:0071474,GO:0009267,GO:0015927,GO:0005946,GO:0005886,GO:0006974,GO:0097150
MGG_01268	GO:0030720,GO:0043009,GO:0005125,GO:0060425,GO:0140297,GO:0045070,GO:0043022,GO:0005134,GO:0048142,GO:0043023,GO:0043024,GO:0048144,GO:0043025,GO:0007186,GO:0032790,GO:0003094,GO:0060440,GO:0035865,GO:0008219,GO:0000028,GO:0045087,GO:0007204,GO:1990715,GO:0007205,GO:0043047,GO:0042025,GO:0021549,GO:0001069,GO:0071732,GO:0016441,GO:0043066,GO:0090170,GO:0051260,GO:0009279,GO:0010305,GO:0071748,GO:…
MGG_01272	GO:0005634,GO:0030018,GO:0005509,GO:0050821,GO:0010824,GO:0005576,GO:0043531,GO:0031116,GO:0008270,GO:0050832,GO:0005524,GO:0050773,GO:0061077,GO:0048471,GO:0046872,GO:0009626,GO:0007517,GO:1900034,GO:0051298,GO:0031267,GO:0017124,GO:0051879,GO:0008361,GO:0005737,GO:0042546,GO:1901673,GO:2000299,GO:0042742,GO:0002679,GO:0005178,GO:1990498,GO:0007165,GO:0006078
MGG_01279	GO:0000002,GO:0043011,GO:0043015,GO:0008199,GO:0004105,GO:0090122,GO:0008203,GO:0043021,GO:0090129,GO:0043025,GO:0090128,GO:0032792,GO:0051225,GO:0008217,GO:0032793,GO:0032794,GO:0090141,GO:0051228,GO:0045087,GO:0051233,GO:0004129,GO:0090153,GO:0043050,GO:0008235,GO:0000045,GO:0010286,GO:0004146,GO:0051255,GO:0051256,GO:0043065,GO:0051257,GO:0043066,GO:0006203,GO:0051259,GO:0043068,GO:0045120,GO:…
MGG_01284	GO:0033797,GO:0008198,GO:0009228,GO:0000012,GO:0000014,GO:0043025,GO:0008210,GO:0016407,GO:0008217,GO:0043034,GO:0000027,GO:0010269,GO:0045087,GO:0004129,GO:0009252,GO:0008233,GO:0004148,GO:0004149,GO:0000054,GO:0009277,GO:1902626,GO:0007232,GO:0046146,GO:0043085,GO:0000077,GO:0005198,GO:0040014,GO:0008270,GO:0005199,GO:0051287,GO:0051289,GO:0008283,GO:0007264,GO:0102499,GO:0051301,GO:0008295,GO:…
MGG_01292	GO:0006400,GO:0005634,GO:0005762,GO:0002946,GO:0019843,GO:0080009,GO:0003723,GO:0050829,GO:0042127,GO:0042256,GO:0006417,GO:0003729,GO:0005654,GO:0019222,GO:0022038,GO:0030488,GO:0031641,GO:0000027,GO:0070301,GO:0010015,GO:1900035,GO:0045727,GO:0001825,GO:0042273,GO:0045089,GO:0033313,GO:0070181,GO:0009253,GO:0001701,GO:0009383,GO:0010793,GO:0008745,GO:0019882,GO:0006955,GO:0016428,GO:0070062,GO:…
MGG_08078	GO:0005826,GO:0043332,GO:0110085,GO:0051015,GO:0051017,GO:0003786,GO:0034316,GO:0000142,GO:1904530,GO:0030479,GO:1903116,GO:0007124,GO:0006937,GO:1902404,GO:0000281,GO:0032153,GO:0032220,GO:0090527,GO:0007015,GO:0110056,GO:0005737,GO:0044396,GO:1903475,GO:0030447,GO:0032432,GO:1903919,GO:0042803,GO:0030835,GO:0030837,GO:1904618,GO:0070648,GO:0005884,GO:1990819
MGG_08084	GO:0007169,GO:0000014,GO:0043025,GO:0006164,GO:0035861,GO:0060438,GO:0016410,GO:0009245,GO:0060446,GO:0045089,GO:0042026,GO:0001069,GO:0000049,GO:0007219,GO:0007220,GO:0043066,GO:0009279,GO:0045121,GO:0008266,GO:0016459,GO:0042060,GO:0005198,GO:0004175,GO:0005200,GO:0042065,GO:0048210,GO:0008284,GO:0008285,GO:0004190,GO:0008289,GO:0040034,GO:0051301,GO:0016485,GO:0000105,GO:0051306,GO:0008298,GO:…
MGG_08087	GO:0006144,GO:0071682,GO:1902622,GO:0008201,GO:0051209,GO:0010255,GO:0043025,GO:0061459,GO:0006164,GO:0002068,GO:1902600,GO:0006167,GO:0032793,GO:0006171,GO:0008219,GO:1904643,GO:0045091,GO:0032809,GO:0043050,GO:0008237,GO:0000049,GO:0043065,GO:0043066,GO:0043069,GO:1902624,GO:0008253,GO:0000064,GO:0043073,GO:0045121,GO:0002119,GO:0008270,GO:0004175,GO:0016469,GO:0016471,GO:1902661,GO:0022617,GO:…
MGG_08104	GO:0005634,GO:0005635,GO:0009737,GO:0005642,GO:0005643,GO:0032780,GO:0045069,GO:0043021,GO:0045070,GO:0043022,GO:0009742,GO:0043025,GO:0051219,GO:0005654,GO:0050714,GO:0048156,GO:0016925,GO:0031267,GO:0010275,GO:0042026,GO:0005681,GO:0009267,GO:0005684,GO:0043065,GO:0009785,GO:0043066,GO:0005178,GO:0009274,GO:0010305,GO:1902686,GO:0046661,GO:0044614,GO:0044615,GO:0002119,GO:0071243,GO:0008270,GO:…
MGG_10380	GO:0075521,GO:0005634,GO:0019458,GO:0004867,GO:0080146,GO:0006935,GO:0004121,GO:0004123,GO:0004124,GO:0120092,GO:0020002,GO:0009507,GO:0009252,GO:0071973,GO:0043565,GO:0098606,GO:0042802,GO:0043066,GO:0051009,GO:0004165,GO:2001234,GO:0005198,GO:0019279,GO:0008784,GO:0019281,GO:0046677,GO:0019031,GO:0051289,GO:0009820,GO:0008284,GO:0006749,GO:0008285,GO:0003677,GO:0001887,GO:0018272,GO:0009570,GO:…
MGG_10370	GO:0005634,GO:0043266,GO:0009986,GO:0051458,GO:0006915,GO:0043268,GO:0004869,GO:0006407,GO:0006412,GO:0039694,GO:0043025,GO:0048147,GO:0007188,GO:0007189,GO:0048149,GO:0005654,GO:0007190,GO:0006935,GO:0004888,GO:1904645,GO:0000028,GO:0019228,GO:0009506,GO:0042274,GO:0020002,GO:0009507,GO:0042788,GO:0005925,GO:0071460,GO:2000697,GO:0008233,GO:0006955,GO:0008236,GO:0008237,GO:0042802,GO:0009523,GO:…
MGG_01305	GO:0009060,GO:1902600,GO:0045333,GO:0005750,GO:0006122,GO:0005739,GO:0005758,GO:0034399
MGG_01309	GO:1904668,GO:0071682,GO:0002055,GO:0008201,GO:0008203,GO:0043022,GO:0043025,GO:0008210,GO:0010259,GO:0002070,GO:0006166,GO:0006168,GO:0008217,GO:0043034,GO:0010269,GO:0045087,GO:0043043,GO:0006182,GO:0008237,GO:0051248,GO:0000049,GO:0000050,GO:0090162,GO:0000052,GO:0000053,GO:0071732,GO:0043065,GO:0043066,GO:0000062,GO:0016447,GO:0045121,GO:0045124,GO:1904724,GO:0004170,GO:0000077,GO:0008270,GO:…
MGG_01318	GO:1901340,GO:0005634,GO:0005507,GO:0035973,GO:1900186,GO:1904021,GO:0031625,GO:0030474,GO:0006412,GO:2000785,GO:0019215,GO:0005776,GO:0006289,GO:0016020,GO:0005654,GO:0005783,GO:0003735,GO:0045335,GO:0140693,GO:0031386,GO:0034976,GO:0071456,GO:0004129,GO:0031396,GO:0031398,GO:0042025,GO:0000045,GO:0042802,GO:0031410,GO:2000042,GO:1990440,GO:0016567,GO:0019900,GO:0019904,GO:1903071,GO:1902175,GO:…
MGG_15671	GO:0003713,GO:0005634,GO:0072579,GO:0003977,GO:0009226,GO:0018315,GO:0035339,GO:0017038,GO:0003983,GO:0016020,GO:0005524,GO:0052630,GO:0005654,GO:0004758,GO:0005783,GO:0046872,GO:0098970,GO:0045211,GO:0061598,GO:0006047,GO:0061599,GO:0006048,GO:0017059,GO:0051748,GO:0030244,GO:0031012,GO:0030246,GO:0090406,GO:0070569,GO:0031404,GO:0000045,GO:0090156,GO:0016301,GO:0010672,GO:0046512,GO:0046513,GO:…
MGG_01325	GO:0006338,GO:0060962,GO:0005730,GO:0005634,GO:0044804,GO:0005829,GO:0032040,GO:0005737,GO:0003690,GO:0051276,GO:0008301,GO:0000400,GO:0033553,GO:2001034,GO:0006356,GO:0030261,GO:0001174,GO:0070550,GO:0006265
MGG_01333	GO:0007169,GO:0005125,GO:0070663,GO:0008201,GO:0140297,GO:0031755,GO:0005131,GO:0002060,GO:0060431,GO:0000015,GO:0005137,GO:0007186,GO:0048150,GO:0007190,GO:0007193,GO:0010269,GO:0007202,GO:0003108,GO:0008233,GO:0005163,GO:0008236,GO:0007213,GO:0008239,GO:0007217,GO:0004146,GO:0007218,GO:0007219,GO:1902631,GO:0005179,GO:0051260,GO:0035900,GO:0035902,GO:0009279,GO:0035904,GO:0004160,GO:0045121,GO:…
MGG_08139	GO:0030145,GO:0046914,GO:0005634,GO:0005506,GO:0004867,GO:0070084,GO:0031365,GO:0005829,GO:0010629,GO:0008198,GO:0005576,GO:0009611,GO:0008270,GO:0003729,GO:0004177,GO:0050897,GO:0006417,GO:0016787,GO:0005524,GO:0016151,GO:0046872,GO:0006555,GO:0003677,GO:0018206,GO:0003678,GO:0035551,GO:0005730,GO:0022626,GO:0009507,GO:0016485,GO:0005737,GO:0042025,GO:0005739,GO:0008235,GO:0015979,GO:0006508,GO:…
MGG_08144	GO:0045056,GO:0043009,GO:0090114,GO:0045063,GO:0008201,GO:1990676,GO:0000011,GO:0010256,GO:0051216,GO:0043025,GO:0071701,GO:0006165,GO:0030742,GO:0051223,GO:0016407,GO:0008217,GO:0032794,GO:0008219,GO:0045087,GO:0002080,GO:0006177,GO:0004129,GO:0002083,GO:0090150,GO:0006183,GO:1902647,GO:0043051,GO:0002092,GO:0000045,GO:0008237,GO:0000054,GO:0000055,GO:0000056,GO:0016442,GO:0004156,GO:0045121,GO:…
MGG_12300	GO:0007169,GO:0030723,GO:0002052,GO:0007173,GO:0030727,GO:0008201,GO:0140296,GO:0048142,GO:0043025,GO:0032785,GO:0007186,GO:0007188,GO:0048148,GO:0048149,GO:0007191,GO:0097305,GO:0090136,GO:0045087,GO:0005154,GO:0048167,GO:0042023,GO:0032809,GO:0035883,GO:0007219,GO:0004151,GO:0043066,GO:0005178,GO:0051260,GO:0048190,GO:0006207,GO:1990748,GO:0008258,GO:0001092,GO:0042053,GO:0032839,GO:0008266,GO:…
MGG_08162	GO:0030728,GO:0043022,GO:0000014,GO:0000015,GO:0008209,GO:0043025,GO:0010259,GO:0051223,GO:0045087,GO:0008233,GO:0008236,GO:0002092,GO:0000049,GO:0004146,GO:0043065,GO:0043066,GO:0071738,GO:0000062,GO:0071742,GO:0008255,GO:0045121,GO:0045124,GO:0004165,GO:0004170,GO:0008266,GO:0051276,GO:0008270,GO:0004175,GO:0006226,GO:0086100,GO:0008283,GO:0008284,GO:0016477,GO:0008285,GO:0010339,GO:0032868,GO:…
MGG_08164	GO:1903640,GO:0000011,GO:0032781,GO:0043025,GO:0007186,GO:0007188,GO:0007189,GO:0010269,GO:0047134,GO:0007200,GO:0085029,GO:0007204,GO:0060455,GO:0008233,GO:0042025,GO:0008237,GO:0010286,GO:0009263,GO:0071731,GO:0043065,GO:0043066,GO:0009274,GO:0005178,GO:0051259,GO:0043067,GO:0007229,GO:0009279,GO:0140359,GO:1904724,GO:2000978,GO:0043085,GO:0070732,GO:0043086,GO:0008270,GO:0005198,GO:0010319,GO:…
MGG_15831	GO:0035970,GO:0005634,GO:0071555,GO:0035845,GO:0046982,GO:0008967,GO:0000775,GO:0060041,GO:0006281,GO:0045202,GO:0004114,GO:0016787,GO:0005524,GO:0000278,GO:0016791,GO:0046872,GO:0000922,GO:0042651,GO:0000159,GO:0000287,GO:0009507,GO:0009252,GO:0009254,GO:0008360,GO:0007601,GO:0042802,GO:2000045,GO:0042803,GO:0016311,GO:1903525,GO:0051898,GO:0051258,GO:0051260,GO:0009534,GO:0009535,GO:0045121,GO:…
MGG_11418	GO:0030720,GO:0043009,GO:0045070,GO:0043022,GO:0043024,GO:0043025,GO:0000026,GO:0008219,GO:0000028,GO:0000030,GO:0045087,GO:0000032,GO:1990715,GO:0043047,GO:0071732,GO:0016441,GO:0043066,GO:0090170,GO:0051260,GO:0010305,GO:0071748,GO:0071751,GO:0071750,GO:0071752,GO:0008266,GO:0061515,GO:0071756,GO:0008270,GO:0010319,GO:0051287,GO:0008285,GO:0016477,GO:0022625,GO:0022626,GO:0032872,GO:0008298,GO:…
MGG_10827	GO:0007424,GO:0005634,GO:0032002,GO:0045058,GO:0009986,GO:0004866,GO:0007427,GO:0007428,GO:0007173,GO:0007429,GO:0030217,GO:1904401,GO:0006412,GO:0043021,GO:0009997,GO:0000272,GO:0019221,GO:0060438,GO:0051480,GO:0098586,GO:0007455,GO:0004896,GO:0005921,GO:0009507,GO:0045860,GO:0042788,GO:0000036,GO:0031012,GO:0097060,GO:0005925,GO:0030247,GO:0007464,GO:0007465,GO:0006954,GO:0006955,GO:0043565,GO:…
MGG_11412	GO:0005634,GO:0005635,GO:0005637,GO:0005641,GO:0030220,GO:0009741,GO:0051726,GO:0043025,GO:0001556,GO:0031252,GO:0005654,GO:0000022,GO:0051225,GO:0032794,GO:0051228,GO:0021542,GO:0098863,GO:0051256,GO:0061496,GO:0007224,GO:0061497,GO:0019001,GO:0061499,GO:0009792,GO:0045121,GO:0009794,GO:0000070,GO:0005198,GO:0005200,GO:1902669,GO:0040016,GO:0008275,GO:0046677,GO:0045143,GO:0071258,GO:0034399,GO:…
MGG_10957	GO:0007169,GO:0005634,GO:0043524,GO:0035845,GO:0035335,GO:0050699,GO:0043022,GO:0051726,GO:0043023,GO:0007186,GO:0007187,GO:0005654,GO:0001558,GO:0000027,GO:0043548,GO:0045087,GO:0051233,GO:0004129,GO:0005158,GO:0030246,GO:0048678,GO:0043052,GO:0035372,GO:0008242,GO:0021554,GO:0007218,GO:0051250,GO:0060468,GO:0002102,GO:0071222,GO:0032825,GO:0031290,GO:0043066,GO:0019003,GO:0051260,GO:0019013,GO:…
MGG_15527	GO:0008198,GO:0008199,GO:0004104,GO:0008201,GO:0006154,GO:0008203,GO:0032781,GO:0006157,GO:0043025,GO:0090131,GO:0010259,GO:0002070,GO:0008217,GO:0010266,GO:0043034,GO:1904646,GO:0006172,GO:0002076,GO:0010269,GO:0002077,GO:0018467,GO:0032811,GO:0008236,GO:0018479,GO:0010288,GO:0006196,GO:0043066,GO:0043069,GO:0045121,GO:1904724,GO:0043083,GO:0043084,GO:0008270,GO:0016462,GO:0086097,GO:0004180,GO:…
MGG_01351	GO:0050688,GO:0000001,GO:0005634,GO:0051716,GO:1900056,GO:0009737,GO:0009738,GO:0007178,GO:0023052,GO:0051726,GO:0007186,GO:0007188,GO:0007189,GO:0005654,GO:0042006,GO:0051224,GO:1900036,GO:0006171,GO:0000028,GO:0051229,GO:0030238,GO:0005667,GO:1904184,GO:0009765,GO:0009767,GO:0043565,GO:0009267,GO:1901098,GO:0010811,GO:0009787,GO:0009788,GO:0004672,GO:0004674,GO:0008774,GO:0016459,GO:0008270,GO:…
MGG_01359	GO:0003714,GO:0005634,GO:0098691,GO:0031748,GO:0006535,GO:2000276,GO:0003723,GO:0032780,GO:0042124,GO:0007568,GO:0019344,GO:0004753,GO:0005777,GO:0003729,GO:0031505,GO:0004754,GO:0016018,GO:0031507,GO:0080146,GO:0016020,GO:0019477,GO:0007191,GO:0042393,GO:0047130,GO:0006554,GO:0047131,GO:0007195,GO:0070301,GO:0004124,GO:0000413,GO:0071970,GO:0019878,GO:0000936,GO:0003755,GO:0046902,GO:0030134,GO:…
MGG_08173	GO:0070401,GO:0043531,GO:0009743,GO:0072592,GO:0005524,GO:0046872,GO:0000287,GO:0009505,GO:0009506,GO:0009507,GO:0001956,GO:0048046,GO:0042802,GO:0042803,GO:0030141,GO:0016831,GO:0016192,GO:0009536,GO:0030145,GO:0019905,GO:0099525,GO:0005829,GO:0000325,GO:0042566,GO:0043464,GO:0006090,GO:0009165,GO:0006734,GO:0008270,GO:0006094,GO:0016081,GO:0050897,GO:1902031,GO:0006739,GO:0006099,GO:0051287,GO:…
MGG_08190	GO:0005634,GO:0009986,GO:0019843,GO:0002181,GO:0005829,GO:0000325,GO:0030154,GO:0003723,GO:0006412,GO:0045773,GO:0005773,GO:0140236,GO:0005840,GO:0140242,GO:0003729,GO:0016020,GO:0008340,GO:0050772,GO:0003735,GO:0005791,GO:0003360,GO:0022625,GO:0008097,GO:0009505,GO:0022626,GO:0005730,GO:0009506,GO:0042788,GO:0031012,GO:0005925,GO:1990904,GO:0098793,GO:0005737,GO:0098794,GO:0070062,GO:0005811,GO:…
MGG_04425	GO:0006144,GO:0006145,GO:0006152,GO:0003084,GO:0043022,GO:1904659,GO:0009231,GO:0007186,GO:0007188,GO:0007190,GO:0140313,GO:0071711,GO:0002080,GO:0021537,GO:0046113,GO:0009253,GO:0042025,GO:0042026,GO:0000045,GO:0002095,GO:0000049,GO:0046133,GO:0008250,GO:0043066,GO:0051259,GO:0006206,GO:0009279,GO:0045121,GO:0009289,GO:0000077,GO:0005198,GO:0008270,GO:0009297,GO:0007249,GO:0086098,GO:0000086,GO:…
MGG_01404	GO:0005634,GO:0030216,GO:0004616,GO:1900053,GO:0009738,GO:0008202,GO:0047115,GO:0072205,GO:0110095,GO:0008206,GO:0097295,GO:0008207,GO:0033808,GO:0008209,GO:0000018,GO:0007186,GO:0003091,GO:0048661,GO:0002070,GO:0005654,GO:0016918,GO:0047128,GO:0047641,GO:0000027,GO:0004129,GO:0020002,GO:0006693,GO:0006694,GO:0047655,GO:0042026,GO:0006699,GO:0006700,GO:0050221,GO:0043565,GO:0010286,GO:0006703,GO:…
MGG_01409	GO:0043008,GO:0005634,GO:0009986,GO:0006915,GO:0021764,GO:0021766,GO:0017162,GO:0008203,GO:0009228,GO:0021517,GO:0009229,GO:0051726,GO:0005905,GO:0032020,GO:0030229,GO:0031510,GO:0005654,GO:0000278,GO:0046872,GO:0010008,GO:0000792,GO:0016922,GO:0016925,GO:0000287,GO:0042783,GO:0009506,GO:0009507,GO:0045860,GO:0042789,GO:0005669,GO:0034599,GO:0006955,GO:0061484,GO:0042802,GO:0002098,GO:0042292,GO:…
MGG_07048	GO:0006913,GO:0005634,GO:0010628,GO:0050821,GO:0002181,GO:1904667,GO:0031625,GO:0003723,GO:0006412,GO:0005773,GO:0003729,GO:0003730,GO:0045202,GO:0016020,GO:0005654,GO:0003735,GO:0005783,GO:0000027,GO:0048027,GO:0045727,GO:0010015,GO:0008097,GO:0042273,GO:0009507,GO:0042788,GO:0031012,GO:2000059,GO:0005925,GO:0010922,GO:2000435,GO:0070062,GO:1990948,GO:0009536,GO:0005829,GO:0000325,GO:0071241,GO:…
MGG_15072	GO:0005634,GO:0005635,GO:0000003,GO:0043525,GO:0005125,GO:0009737,GO:0010761,GO:0000011,GO:0140297,GO:0005643,GO:0050700,GO:0000018,GO:0097300,GO:0005654,GO:0005149,GO:0031261,GO:0005150,GO:0005151,GO:0005152,GO:1990716,GO:0090660,GO:0050727,GO:0008233,GO:0050729,GO:0000045,GO:0042542,GO:0000049,GO:0014901,GO:0071222,GO:0043065,GO:0043066,GO:0090175,GO:0015935,GO:0007231,GO:0043583,GO:0009792,GO:…
MGG_09079	GO:0016740,GO:0070180,GO:0003735,GO:0006412,GO:0009277,GO:0015934,GO:0005886
MGG_09080	GO:0042752,GO:0070144,GO:0005634,GO:0004866,GO:0009986,GO:0042755,GO:0001541,GO:0000776,GO:0006412,GO:0006413,GO:0000781,GO:0039694,GO:0006418,GO:0006420,GO:0042773,GO:0005654,GO:0045335,GO:0046872,GO:0007193,GO:0051482,GO:0032543,GO:0030496,GO:0019233,GO:0004129,GO:0020002,GO:0009507,GO:0042277,GO:0060454,GO:1990708,GO:0020015,GO:0000049,GO:0044849,GO:0007218,GO:0042552,GO:0034618,GO:0009791,GO:…
MGG_06164	GO:0005634,GO:0043010,GO:0006915,GO:0005509,GO:0004742,GO:0003723,GO:0005516,GO:0001933,GO:0043022,GO:0051087,GO:0021904,GO:0016020,GO:0005525,GO:0000917,GO:0005654,GO:0051607,GO:0044183,GO:0005783,GO:0046872,GO:0032153,GO:0048665,GO:0031514,GO:0005789,GO:0045087,GO:0005794,GO:0101031,GO:0051879,GO:0042026,GO:0003755,GO:0030509,GO:0030513,GO:0042802,GO:0097718,GO:1903146,GO:0070585,GO:0007224,GO:…
MGG_06174	GO:0005634,GO:0009733,GO:0009737,GO:0032266,GO:0009738,GO:0004620,GO:0005901,GO:0060176,GO:0035091,GO:0004630,GO:0032534,GO:0006935,GO:0046872,GO:0045848,GO:0090395,GO:0009506,GO:0009507,GO:0031526,GO:0043306,GO:0042542,GO:0005938,GO:0006970,GO:0009789,GO:0043327,GO:0009791,GO:0009536,GO:0000325,GO:0030027,GO:0034638,GO:0006995,GO:0008277,GO:0048471,GO:0031321,GO:0007264,GO:0045921,GO:0009825,GO:…
MGG_06185	GO:0009986,GO:0045058,GO:0002181,GO:0002182,GO:0038023,GO:0030217,GO:0006412,GO:1904401,GO:0043021,GO:0006414,GO:0034446,GO:0006417,GO:0045202,GO:0003735,GO:0050839,GO:0071320,GO:0045727,GO:0045860,GO:0042788,GO:0005925,GO:0003366,GO:0015026,GO:0042802,GO:0005178,GO:0051260,GO:0007229,GO:0009536,GO:0034113,GO:0000324,GO:0005829,GO:0002250,GO:0044877,GO:0005840,GO:0050900,GO:0050901,GO:0030295,GO:…
MGG_06189	GO:0036353,GO:0071555,GO:0097027,GO:0005634,GO:0009986,GO:0005125,GO:0071944,GO:0030476,GO:0021903,GO:0031505,GO:0030097,GO:0048146,GO:0008083,GO:2000011,GO:0005783,GO:0000151,GO:0016407,GO:0000792,GO:0039706,GO:0035102,GO:0031519,GO:0009887,GO:0006306,GO:0001701,GO:1990841,GO:0097190,GO:0030890,GO:0061484,GO:0043565,GO:0070700,GO:0006959,GO:0071347,GO:0009277,GO:0016573,GO:0016574,GO:0048704,GO:…
MGG_05317	GO:0004416,GO:0005829,GO:0005576,GO:0047374,GO:0048046,GO:0070062,GO:0052689,GO:0019953,GO:0018738,GO:0042802,GO:0031410,GO:0007218,GO:0046292,GO:0016788,GO:0009653,GO:0046294,GO:0046872,GO:1901575,GO:0005788,GO:0032991
MGG_07708	GO:0005634,GO:0035556,GO:0010181,GO:0005829,GO:0051056,GO:0035025,GO:0071479,GO:0001558,GO:0043065,GO:0051451,GO:0043547,GO:0070301,GO:0005085,GO:0007165
MGG_07384	GO:0005634,GO:1990170,GO:0042762,GO:0140297,GO:0043278,GO:0080145,GO:0008721,GO:0043025,GO:0080147,GO:0080146,GO:0042262,GO:0046872,GO:0004122,GO:0050714,GO:0004123,GO:0039707,GO:0004124,GO:0050461,GO:0000287,GO:0071456,GO:0070179,GO:0020002,GO:0009507,GO:0070178,GO:0009509,GO:0005158,GO:0005159,GO:0046631,GO:0042025,GO:0006953,GO:0019499,GO:0006955,GO:0019500,GO:0034097,GO:0010033,GO:0042802,GO:…
MGG_07389	GO:0005634,GO:0043524,GO:0043525,GO:2000146,GO:0051726,GO:0051219,GO:0005654,GO:0046872,GO:0032794,GO:0043547,GO:0048156,GO:0030496,GO:0003872,GO:0009506,GO:0042277,GO:0042025,GO:0030512,GO:0006457,GO:0045121,GO:1901407,GO:1902430,GO:0042314,GO:0045899,GO:0008013,GO:0030288,GO:0019031,GO:0031064,GO:0032091,GO:0032092,GO:0060255,GO:0045156,GO:0051301,GO:0060261,GO:0005737,GO:0005739,GO:0032880,GO:…
MGG_06192	GO:0099617,GO:0009060,GO:0006119,GO:0006122,GO:0005739,GO:0044877,GO:0005743,GO:0005746,GO:1902600,GO:0045333,GO:0005750,GO:0034551,GO:0008121
MGG_06197	GO:0005634,GO:0032259,GO:0005635,GO:1990683,GO:0009733,GO:0005638,GO:1905179,GO:0072201,GO:1902613,GO:0036360,GO:0005642,GO:0007179,GO:0005643,GO:0007181,GO:0032781,GO:0043022,GO:0002062,GO:0043025,GO:0007186,GO:0005652,GO:0035861,GO:0005654,GO:0098839,GO:0070166,GO:0009753,GO:0070172,GO:0030750,GO:0043550,GO:0048671,GO:0005667,GO:0031267,GO:0000036,GO:0045095,GO:0042025,GO:1904178,GO:0048179,GO:…
MGG_06199	GO:0006144,GO:0031748,GO:0005125,GO:0008201,GO:0008202,GO:0008203,GO:0005136,GO:0043025,GO:0009234,GO:0003091,GO:0007188,GO:0016405,GO:0007189,GO:1901576,GO:0086039,GO:0009239,GO:0007191,GO:0003097,GO:0008217,GO:0008218,GO:1900551,GO:0050203,GO:0035867,GO:0003100,GO:0045087,GO:0000036,GO:0007205,GO:0005158,GO:0005159,GO:0032809,GO:0042025,GO:0050218,GO:0002091,GO:0000045,GO:0004143,GO:0000049,GO:…
MGG_06201	GO:0042144,GO:0004866,GO:0005634,GO:0000324,GO:0005829,GO:0007039
MGG_06204	GO:0001664,GO:0005184,GO:0009410,GO:0005829,GO:0003974,GO:0031943,GO:0051464,GO:0042952,GO:0003978,GO:1902608,GO:0007631,GO:0043025,GO:0047570,GO:0031763,GO:0051795,GO:0031764,GO:0031765,GO:0031766,GO:0050776,GO:0033499,GO:0019933,GO:0008285,GO:0005794,GO:0032868,GO:0004966,GO:0007399,GO:0005737,GO:0006954,GO:0043627,GO:0005615,GO:0050672,GO:0010737,GO:0007218,GO:0042802,GO:0042803,GO:0045944,GO:…
MGG_06209	GO:0006817,GO:0051604,GO:0016020,GO:0045047,GO:0005783,GO:0045048,GO:0005739,GO:0005789
MGG_06214	GO:0030433,GO:0005634,GO:0005524,GO:0034356,GO:0007124,GO:0000309,GO:0005829,GO:0016887,GO:0005737,GO:0001403
MGG_07727	GO:0080129,GO:0004865,GO:0010498,GO:0005634,GO:0050434,GO:0010499,GO:0039693,GO:0005654,GO:0039702,GO:0045335,GO:0046872,GO:0032801,GO:0009506,GO:0020002,GO:0042788,GO:0031012,GO:1990970,GO:0050727,GO:0042025,GO:0043565,GO:0002862,GO:0001070,GO:0072494,GO:0010801,GO:0000049,GO:0042802,GO:0009524,GO:0042805,GO:0035639,GO:1903908,GO:1903911,GO:0010043,GO:1903905,GO:0019773,GO:0019774,GO:0009536,GO:…
MGG_07752	GO:0043009,GO:0002053,GO:0043014,GO:0008201,GO:0008203,GO:0032781,GO:0043021,GO:0032782,GO:0045071,GO:0043024,GO:0051216,GO:0002064,GO:0043025,GO:0006165,GO:0008217,GO:0045087,GO:1990712,GO:0006183,GO:0008233,GO:0008236,GO:0032814,GO:0008238,GO:0045109,GO:0071732,GO:0045111,GO:0045113,GO:0043065,GO:0043066,GO:0051259,GO:0045121,GO:0043073,GO:1904724,GO:0008266,GO:0016459,GO:0016460,GO:2000978,GO:…
MGG_07753	GO:0005634,GO:0019843,GO:0010628,GO:0002181,GO:0050821,GO:1904667,GO:0031625,GO:0003723,GO:0006412,GO:0005773,GO:0042254,GO:0003729,GO:0045202,GO:0016020,GO:0005654,GO:0003735,GO:0045335,GO:0000027,GO:0008097,GO:0042273,GO:0009506,GO:0042788,GO:0031012,GO:2000059,GO:0043433,GO:2000435,GO:0070062,GO:0000049,GO:1902255,GO:0032435,GO:1990948,GO:0015934,GO:0009536,GO:0005829,GO:0034504,GO:0006605,GO:…
MGG_07756	GO:0005634,GO:0050692,GO:0046597,GO:0060421,GO:0009735,GO:0009737,GO:0009738,GO:0140297,GO:1905168,GO:0009743,GO:0034332,GO:0004638,GO:0045087,GO:0075297,GO:0004644,GO:0030246,GO:0032810,GO:0006189,GO:1905202,GO:0004658,GO:0047154,GO:0004146,GO:1902117,GO:0009274,GO:0046654,GO:0009793,GO:0004674,GO:0006730,GO:0043596,GO:0006221,GO:0006734,GO:0043086,GO:0000079,GO:0019538,GO:0006739,GO:0000086,GO:…
MGG_07419	GO:0004097,GO:1902494,GO:0005796,GO:0046148,GO:0005829,GO:0042438,GO:0006631,GO:0009543,GO:0019626,GO:0016491,GO:0005739,GO:1901709,GO:0004497,GO:1901708,GO:0004658,GO:0005524,GO:0016020,GO:0004503,GO:0046872,GO:0009081,GO:0019899,GO:0005788,GO:0009374,GO:0005759
MGG_16630	GO:0005634,GO:0048642,GO:0043524,GO:0046086,GO:0051726,GO:0097294,GO:0048146,GO:0006164,GO:0005654,GO:0016918,GO:0006167,GO:1990663,GO:1901575,GO:0070682,GO:0004638,GO:0045087,GO:0006177,GO:0004642,GO:0004643,GO:0030246,GO:0015912,GO:0061484,GO:0006189,GO:0043565,GO:0004657,GO:0036402,GO:0007218,GO:0004151,GO:0004152,GO:0043065,GO:0009274,GO:0019003,GO:0005179,GO:0000062,GO:0006207,GO:0005184,GO:…
MGG_05814	GO:0047105,GO:0047106,GO:0043010,GO:0000002,GO:0010242,GO:0047107,GO:0090114,GO:0034832,GO:0002072,GO:0071704,GO:0032794,GO:0018462,GO:0016415,GO:0004129,GO:0090153,GO:0008233,GO:0018474,GO:0008237,GO:0018478,GO:0018479,GO:0018480,GO:0018484,GO:0018485,GO:0043065,GO:0043066,GO:0051262,GO:0000062,GO:0006207,GO:0045121,GO:0006210,GO:0032836,GO:0061512,GO:0006221,GO:0008270,GO:0006225,GO:0004180,GO:…
MGG_09565	GO:0045056,GO:0000003,GO:0008201,GO:0032786,GO:0000022,GO:1904646,GO:0061469,GO:1904643,GO:0045087,GO:0045088,GO:0004129,GO:0032806,GO:0000049,GO:0090163,GO:0090166,GO:0090169,GO:0045121,GO:0032839,GO:0061512,GO:0004170,GO:0016460,GO:0008270,GO:0000079,GO:0000082,GO:0045138,GO:0000083,GO:0000086,GO:0008283,GO:0008284,GO:0008285,GO:0016477,GO:0008286,GO:0008293,GO:0016485,GO:0032869,GO:0045160,GO:…
MGG_07768	GO:0006914,GO:0010508,GO:0071439,GO:0030479,GO:0005905,GO:0098835,GO:0000278,GO:0045334,GO:0000281,GO:0009506,GO:0009507,GO:0098850,GO:0031523,GO:0033572,GO:0042277,GO:0005925,GO:0030506,GO:0042802,GO:0005938,GO:0032051,GO:0006970,GO:0050750,GO:0016192,GO:0009792,GO:1900126,GO:0000325,GO:0040008,GO:0046667,GO:0060236,GO:0032588,GO:0005198,GO:0150093,GO:0033363,GO:0008022,GO:0035159,GO:0048471,GO:…
MGG_07456	GO:0007168,GO:0000003,GO:0008199,GO:0051211,GO:0043021,GO:0043025,GO:0043029,GO:0000022,GO:0016407,GO:0051225,GO:0048156,GO:1905665,GO:0051229,GO:0045087,GO:0045088,GO:0045089,GO:0048167,GO:0042025,GO:0043052,GO:0010288,GO:0002098,GO:0071731,GO:0090162,GO:0043065,GO:0051259,GO:0048190,GO:0042048,GO:0045121,GO:0040001,GO:0061509,GO:0040008,GO:0009289,GO:0042059,GO:0040011,GO:0022604,GO:0051276,GO:…
MGG_07460	GO:0004096,GO:0005634,GO:0031234,GO:0045058,GO:0005635,GO:0043524,GO:0005127,GO:0030217,GO:0009738,GO:0043534,GO:1901074,GO:0004111,GO:0048144,GO:0009749,GO:0140824,GO:0010269,GO:0035358,GO:0045087,GO:0030246,GO:0044070,GO:0050727,GO:0008233,GO:0042542,GO:0071727,GO:0071726,GO:0035377,GO:0098869,GO:0014902,GO:0071222,GO:0048185,GO:0060473,GO:0051258,GO:0010811,GO:0009279,GO:1901149,GO:0004673,GO:…
MGG_07466	GO:0005634,GO:0045572,GO:0051726,GO:0043025,GO:0005654,GO:0030234,GO:0048668,GO:0035869,GO:0150050,GO:0031270,GO:0036391,GO:0042025,GO:1905719,GO:0061484,GO:0007224,GO:0043065,GO:0051258,GO:0019003,GO:0051260,GO:0060997,GO:0010314,GO:0005198,GO:0005200,GO:0000082,GO:0048729,GO:0019033,GO:0016476,GO:0003677,GO:0008289,GO:0051301,GO:0050790,GO:0005737,GO:0005739,GO:0030317,GO:0005741,GO:0051311,GO:…
MGG_07468	GO:1904669,GO:0043009,GO:0004097,GO:0005634,GO:0048642,GO:0048643,GO:0050691,GO:0035331,GO:1904667,GO:0008199,GO:0046605,GO:0045070,GO:0051726,GO:0045071,GO:0043025,GO:0048149,GO:0070676,GO:0005654,GO:0001558,GO:0043547,GO:0035871,GO:0045087,GO:0020002,GO:0050727,GO:0008234,GO:0021551,GO:0043065,GO:0005694,GO:0004672,GO:0009792,GO:0045121,GO:0004674,GO:0046148,GO:0005700,GO:0008270,GO:0004175,GO:…
MGG_09550	GO:0005634,GO:0050178,GO:0043524,GO:0044548,GO:0005125,GO:0016907,GO:0051726,GO:0002063,GO:0007187,GO:0005654,GO:0007197,GO:0045087,GO:0005667,GO:0030246,GO:0005159,GO:0007213,GO:0098869,GO:0030261,GO:0043066,GO:0005178,GO:0005179,GO:0007229,GO:0004672,GO:0020037,GO:0004167,GO:0062023,GO:0004687,GO:0005200,GO:0005201,GO:0046676,GO:0090201,GO:0008283,GO:0008284,GO:0003676,GO:0003677,GO:0016477,GO:…
MGG_09530	GO:0030336,GO:2001310,GO:0030593,GO:0005634,GO:0001669,GO:0043154,GO:0043027,GO:0016020,GO:0072341,GO:0072340,GO:0005654,GO:0046872,GO:0005789,GO:0005794,GO:0006691,GO:0016805,GO:1901749,GO:0031528,GO:0008233,GO:0006954,GO:0071466,GO:0008235,GO:0070573,GO:0008238,GO:0070062,GO:0042802,GO:0071732,GO:0043066,GO:0034235,GO:0016324,GO:0005829,GO:0008270,GO:0004177,GO:0052562,GO:0006749,GO:0006751,GO:…
MGG_09520	GO:0005125,GO:0005127,GO:0070665,GO:0008201,GO:0043021,GO:0043022,GO:0048143,GO:0043024,GO:0043025,GO:0005138,GO:0007186,GO:0009236,GO:0007188,GO:0048148,GO:0007189,GO:0048149,GO:0007190,GO:0016409,GO:0071704,GO:1904646,GO:0000027,GO:0005148,GO:0007200,GO:0007204,GO:0048167,GO:0048168,GO:0042025,GO:0042026,GO:0008234,GO:0032811,GO:0015408,GO:0000049,GO:0007218,GO:0002098,GO:0048179,GO:0009267,GO:…
MGG_07833	GO:0005506,GO:0005509,GO:0018697,GO:0043020,GO:0015891,GO:0016020,GO:0005524,GO:0005783,GO:0046872,GO:0042777,GO:0006811,GO:0055072,GO:0000160,GO:0009507,GO:0016163,GO:0000293,GO:0009767,GO:0006952,GO:0000041,GO:0006825,GO:0006826,GO:0043565,GO:0016175,GO:0009399,GO:0000184,GO:0042554,GO:0015677,GO:0016829,GO:0033215,GO:0009536,GO:0000324,GO:0032324,GO:0020037,GO:0030151,GO:0140618,GO:0009416,GO:…
MGG_07504	GO:0008137,GO:0005743
MGG_07511	GO:0050688,GO:0005634,GO:0005635,GO:0000003,GO:0046595,GO:0005637,GO:0009737,GO:0008201,GO:0043022,GO:0043023,GO:0043025,GO:0005654,GO:0032790,GO:0030237,GO:0045087,GO:0020002,GO:0150048,GO:0070181,GO:0042025,GO:0050733,GO:0005681,GO:0005685,GO:0005689,GO:0005694,GO:0071230,GO:0009792,GO:0042564,GO:0019013,GO:0008266,GO:0005198,GO:0008270,GO:0010319,GO:0040019,GO:0035925,GO:0003677,GO:0016477,GO:…
MGG_07518	GO:0051211,GO:0000015,GO:0043025,GO:0008209,GO:0090131,GO:0008210,GO:0007188,GO:0006165,GO:0007189,GO:0006166,GO:0006183,GO:0042023,GO:1903669,GO:0008233,GO:0008234,GO:0042026,GO:0072749,GO:1903665,GO:0048174,GO:0007214,GO:0000049,GO:0045109,GO:0002102,GO:0000055,GO:0000056,GO:0043065,GO:0009274,GO:0005179,GO:0035902,GO:0009279,GO:0045121,GO:0016453,GO:0090180,GO:1990742,GO:0016459,GO:0008270,GO:…
MGG_09499	GO:0045056,GO:0043009,GO:0000003,GO:0090114,GO:1902622,GO:0002052,GO:0045063,GO:0008201,GO:0000011,GO:0010256,GO:0043025,GO:0006165,GO:0030742,GO:0051223,GO:0016407,GO:0008217,GO:0032794,GO:0008219,GO:0090141,GO:0045087,GO:0002080,GO:0006177,GO:0051233,GO:0004129,GO:0090150,GO:0006183,GO:1902647,GO:0006186,GO:0043051,GO:0006187,GO:0043052,GO:0000045,GO:0008237,GO:0051248,GO:0000049,GO:0090166,GO:…
MGG_09470	GO:0035840,GO:0035841,GO:0010248,GO:0008201,GO:0005129,GO:0032781,GO:0043025,GO:0015378,GO:0007186,GO:0010259,GO:1902600,GO:0007190,GO:0001046,GO:0032795,GO:0035869,GO:0070687,GO:0045087,GO:0051233,GO:0021537,GO:0002086,GO:0090151,GO:0032809,GO:0042025,GO:1903665,GO:0010288,GO:0061493,GO:0071735,GO:0031800,GO:0061496,GO:0048193,GO:0045121,GO:0042052,GO:0042053,GO:0002119,GO:0016459,GO:0040011,GO:…
MGG_07536	GO:0032258,GO:0005634,GO:0009507,GO:0000324,GO:0005829,GO:0009415,GO:0000328,GO:0005737,GO:0006508,GO:0008237,GO:0008270,GO:0004177,GO:0042802,GO:0072562,GO:0016020,GO:0019253,GO:0006518,GO:0070006,GO:0016984,GO:0006457,GO:0009853,GO:0005886,GO:0034270
MGG_07545	GO:0010242,GO:0019843,GO:0005509,GO:0005125,GO:0004359,GO:0006412,GO:0005132,GO:0006541,GO:0019856,GO:0004497,GO:0000275,GO:0002323,GO:0005524,GO:0000276,GO:0016020,GO:0019221,GO:0031638,GO:0003735,GO:0051607,GO:0046872,GO:0004252,GO:0005788,GO:0008863,GO:0000287,GO:0009507,GO:0005796,GO:0051238,GO:0003883,GO:0007596,GO:0007597,GO:0070062,GO:0006959,GO:0044210,GO:0042802,GO:0019253,GO:0042549,GO:…
MGG_09458	GO:0005634,GO:0032259,GO:0008199,GO:0043531,GO:0030742,GO:0005654,GO:0071702,GO:0008217,GO:0020002,GO:0009252,GO:0034341,GO:0008234,GO:0043565,GO:0030253,GO:0030256,GO:0000049,GO:0004146,GO:0008757,GO:0071222,GO:0004156,GO:0009276,GO:0046654,GO:0005694,GO:0009279,GO:0042559,GO:0046656,GO:0014916,GO:0020037,GO:0140359,GO:0006728,GO:0006729,GO:0009289,GO:0015945,GO:0006730,GO:0015946,GO:0015436,GO:…
MGG_09457	GO:0048384,GO:0005634,GO:0006915,GO:0043523,GO:0140297,GO:0006412,GO:0015629,GO:0032526,GO:0019215,GO:0004879,GO:0006417,GO:0005654,GO:0016918,GO:0046872,GO:0006936,GO:0005912,GO:0046105,GO:0009755,GO:0000287,GO:0004385,GO:0006177,GO:0005667,GO:0009253,GO:0043049,GO:0006955,GO:0043565,GO:0044335,GO:0042802,GO:0007218,GO:0042803,GO:0005179,GO:0005694,GO:0015935,GO:0048703,GO:0004415,GO:0009793,GO:…
MGG_11021	GO:0005634,GO:0051013,GO:0046982,GO:0007049,GO:0015630,GO:0008270,GO:0004176,GO:0008017,GO:0043025,GO:0031122,GO:0030163,GO:0005524,GO:0016853,GO:0097431,GO:0000278,GO:0030424,GO:0140570,GO:0030426,GO:0000922,GO:0007005,GO:0008352,GO:0030496,GO:0010977,GO:0006626,GO:0048675,GO:0001764,GO:0051301,GO:0031463,GO:0008104,GO:0005737,GO:0001578,GO:0005739,GO:0006508,GO:0005741,GO:0005874,GO:0005811,GO:…
MGG_04842	GO:0000002,GO:1990683,GO:0004102,GO:0008198,GO:0008201,GO:0008202,GO:0008203,GO:0032781,GO:1904659,GO:0008210,GO:1990667,GO:1990665,GO:0008217,GO:0090136,GO:0004122,GO:1904646,GO:0004128,GO:0032804,GO:0000038,GO:0045095,GO:0008233,GO:0008234,GO:0008236,GO:0008239,GO:0000050,GO:0004149,GO:0000053,GO:0045109,GO:0045111,GO:0045121,GO:0016453,GO:0004165,GO:0032839,GO:0090187,GO:0061518,GO:0008270,GO:…
MGG_04860	GO:0043200,GO:0004418,GO:0005634,GO:0001666,GO:0009410,GO:0048708,GO:0005829,GO:0071236,GO:0071243,GO:0051597,GO:0009743,GO:0009941,GO:0048471,GO:0030424,GO:0032025,GO:0000793,GO:1900865,GO:0001889,GO:0009570,GO:0009507,GO:0032355,GO:0043176,GO:0005737,GO:0048046,GO:0031406,GO:0018160,GO:0071345,GO:0010288,GO:0031667,GO:0004852,GO:0071284,GO:0033014,GO:0010038,GO:0014070,GO:0033273,GO:0006778,GO:…
MGG_04861	GO:0005634,GO:0032259,GO:0008198,GO:0008199,GO:0019464,GO:0036361,GO:0004108,GO:0051213,GO:0009236,GO:0050709,GO:0071702,GO:0071704,GO:0004124,GO:0009249,GO:0051745,GO:0030245,GO:0009253,GO:0042026,GO:0004650,GO:0043565,GO:0008237,GO:0030254,GO:0004143,GO:0042545,GO:0000049,GO:0004148,GO:1904680,GO:0004151,GO:0004156,GO:0015420,GO:0046654,GO:0006207,GO:0009279,GO:0046656,GO:0044096,GO:0015936,GO:…
MGG_07912	GO:0006919,GO:0008200,GO:1901585,GO:0015629,GO:1901586,GO:0009749,GO:0003094,GO:0005911,GO:0042776,GO:0046872,GO:0044829,GO:0050976,GO:0005921,GO:0009506,GO:0099106,GO:0031012,GO:0005929,GO:0006955,GO:0031532,GO:1901612,GO:0005938,GO:0042802,GO:0042803,GO:0072249,GO:0005178,GO:0009274,GO:0051259,GO:0045121,GO:0052547,GO:0030020,GO:0032836,GO:0000325,GO:0062023,GO:0051020,GO:0032589,GO:0005198,GO:…
MGG_07914	GO:0005634,GO:0043204,GO:0043524,GO:0005829,GO:0045893,GO:0070534,GO:0031624,GO:0000329,GO:0006282,GO:0030154,GO:0031371,GO:0031372,GO:0000209,GO:2000781,GO:0006355,GO:0090325,GO:0051092,GO:0005654,GO:2000008,GO:0000151,GO:0005783,GO:0019031,GO:1902533,GO:0030425,GO:0000729,GO:1902916,GO:0006301,GO:0032991,GO:0010976,GO:0042275,GO:1902523,GO:0005737,GO:0035370,GO:0016874,GO:0004842,GO:0005739,GO:…
MGG_07915	GO:0005634,GO:0000387,GO:0060041,GO:0003723,GO:0043021,GO:0000398,GO:0042254,GO:0070417,GO:0003729,GO:0016020,GO:0005654,GO:0030490,GO:0000154,GO:0030621,GO:0030622,GO:0009506,GO:0032040,GO:0071339,GO:0017069,GO:0051117,GO:0005681,GO:0042802,GO:0030515,GO:0005684,GO:0015030,GO:0005687,GO:0005690,GO:0008380,GO:0000447,GO:0009409,GO:0000452,GO:0031428,GO:0030532,GO:0005829,GO:0001094,GO:0006346,GO:…
MGG_07928	GO:0043011,GO:0010243,GO:0043022,GO:0045071,GO:0043025,GO:0003093,GO:0000027,GO:0090141,GO:0000028,GO:0045087,GO:0071712,GO:0004129,GO:0042022,GO:0002088,GO:0042025,GO:0051247,GO:0032819,GO:0000055,GO:0043065,GO:0043066,GO:0005178,GO:0045116,GO:0007229,GO:0002109,GO:0008270,GO:0005198,GO:0004176,GO:0051287,GO:0009307,GO:0008283,GO:0022625,GO:0022626,GO:0022627,GO:0051301,GO:0007283,GO:0043123,GO:…
MGG_07929	GO:0002181,GO:0005829,GO:0006407,GO:0003723,GO:0006412,GO:0042254,GO:0140236,GO:0042255,GO:0005840,GO:0140242,GO:0003729,GO:0045202,GO:0008340,GO:0016020,GO:0005654,GO:0003735,GO:0033119,GO:0022626,GO:0005794,GO:0009506,GO:0022627,GO:0042788,GO:0031012,GO:1990904,GO:0098793,GO:0005737,GO:0098794,GO:0070062,GO:0045296,GO:0098556,GO:0015935
MGG_07594	GO:0007169,GO:0005125,GO:0008202,GO:0008203,GO:0043021,GO:0005134,GO:0035855,GO:0009234,GO:0043027,GO:0009236,GO:0033812,GO:0035865,GO:0015385,GO:0045087,GO:0045088,GO:0004128,GO:0004129,GO:0004141,GO:0032815,GO:1901611,GO:0005179,GO:0051259,GO:0046140,GO:0007229,GO:0009279,GO:1990748,GO:0030791,GO:0030792,GO:0030797,GO:0030798,GO:0008270,GO:0008276,GO:0051287,GO:0008283,GO:0008284,GO:0008289,GO:…
MGG_07613	GO:0005634,GO:0050692,GO:0060421,GO:0042759,GO:0009735,GO:0009737,GO:0009738,GO:0015629,GO:1905168,GO:0009743,GO:0000785,GO:0046872,GO:0075297,GO:0030497,GO:0009507,GO:0032810,GO:0097066,GO:0006955,GO:1905202,GO:0055088,GO:0004658,GO:0042802,GO:0004146,GO:0042803,GO:0000307,GO:0050995,GO:0140602,GO:0009274,GO:0046654,GO:0009793,GO:0004674,GO:1905502,GO:0006468,GO:0045893,GO:0003909,GO:0003910,GO:…
MGG_04863	GO:0017025,GO:0005634,GO:0010051,GO:0005829,GO:0009733,GO:0045893,GO:1900570,GO:0005576,GO:0030154,GO:0045899,GO:0000909,GO:0043086,GO:0060625,GO:0016020,GO:0005654,GO:0034774,GO:0000151,GO:0010265,GO:0043935,GO:0031647,GO:1900797,GO:0009505,GO:0005794,GO:0031461,GO:0005737,GO:2000435,GO:0070062,GO:1904813,GO:1900588,GO:1900591,GO:0010228,GO:0016567,GO:0018940,GO:0005886
MGG_04882	GO:0031616,GO:0005634,GO:1902495,GO:0000132,GO:0005765,GO:0046604,GO:1904780,GO:1902600,GO:0042006,GO:0005783,GO:0043161,GO:0031134,GO:0005794,GO:0005795,GO:0098850,GO:0031396,GO:0045732,GO:0005543,GO:0034727,GO:1904949,GO:0005801,GO:0051117,GO:0000045,GO:0070062,GO:0019888,GO:1990830,GO:0005815,GO:0019901,GO:0005694,GO:0042176,GO:0005829,GO:0030665,GO:0030154,GO:0036435,GO:1990730,GO:0016469,GO:…
MGG_04898	GO:0005634,GO:0005829,GO:0005737
MGG_04901	GO:0006656,GO:0007169,GO:0005634,GO:0031234,GO:0032259,GO:1990682,GO:0043014,GO:0010762,GO:0070161,GO:0006679,GO:0045595,GO:0009243,GO:0051741,GO:0034333,GO:0051742,GO:0045087,GO:0043552,GO:0045088,GO:0005154,GO:0042531,GO:0031267,GO:0006694,GO:0006696,GO:0045098,GO:0001578,GO:0032815,GO:0030768,GO:0008757,GO:0009274,GO:0007229,GO:0030782,GO:0004672,GO:0048705,GO:0009793,GO:0045124,GO:0045639,GO:…
MGG_07973	GO:0015680,GO:0051649,GO:0005507,GO:0016323,GO:0007623,GO:0051591,GO:0005576,GO:0051208,GO:0005770,GO:0032588,GO:0008270,GO:0070160,GO:0005524,GO:0016020,GO:0005783,GO:0048471,GO:0006878,GO:0055070,GO:0046688,GO:0043682,GO:0006882,GO:0060003,GO:0005923,GO:0140581,GO:0006825,GO:0035434,GO:0005802,GO:0007595,GO:0071280,GO:1990637,GO:0140404,GO:0071287,GO:0016887,GO:0045177,GO:0010043,GO:0015677,GO:…
MGG_07974	GO:0005634,GO:0070402,GO:0001542,GO:0004615,GO:0043531,GO:0006412,GO:0015629,GO:0110095,GO:0005902,GO:0047886,GO:0016655,GO:0045840,GO:0048146,GO:0008211,GO:0016404,GO:0046872,GO:0006936,GO:0050714,GO:1904646,GO:0035867,GO:0009243,GO:0000027,GO:0000287,GO:0030497,GO:0020002,GO:0042531,GO:0009507,GO:0009765,GO:0005158,GO:0033574,GO:0005159,GO:0006952,GO:1905460,GO:0006955,GO:0050221,GO:0035630,GO:…
MGG_04913	GO:0030246
MGG_04921	GO:0005762,GO:0005634,GO:0019843,GO:0010628,GO:0002181,GO:0050821,GO:1904667,GO:0031625,GO:0003723,GO:0006412,GO:0072717,GO:0003729,GO:0045202,GO:0016020,GO:0005654,GO:0003735,GO:0005783,GO:0009507,GO:0031012,GO:0070180,GO:2000059,GO:0005925,GO:0070314,GO:0070062,GO:1990948,GO:0015934,GO:0009534,GO:0009536,GO:0005829,GO:0001223,GO:1903450,GO:0005576,GO:0140236,GO:0005840,GO:0140242,GO:0006610,GO:…
MGG_04941	GO:0004866,GO:0001540,GO:0060548,GO:0005764,GO:0004869,GO:0002183,GO:0031369,GO:0033290,GO:0003723,GO:0005771,GO:0002188,GO:0006413,GO:0003725,GO:0001677,GO:0043023,GO:0043024,GO:0043025,GO:0045202,GO:0060311,GO:0005783,GO:0097435,GO:0016282,GO:0043292,GO:0003743,GO:0005794,GO:0045861,GO:0006952,GO:0045740,GO:0042802,GO:0033592,GO:0043067,GO:0019901,GO:0006979,GO:0001731,GO:0001732,GO:0005829,GO:…
MGG_04942	GO:0005634,GO:0009986,GO:0004867,GO:0005125,GO:0035335,GO:0023052,GO:0005132,GO:0000271,GO:0002323,GO:0019221,GO:0005654,GO:0046872,GO:0009242,GO:0045087,GO:0042785,GO:0031012,GO:0032549,GO:0030246,GO:0042025,GO:0009263,GO:0006959,GO:0005681,GO:0052025,GO:0043066,GO:0003899,GO:2001189,GO:0043330,GO:0045893,GO:0006470,GO:0062023,GO:0042056,GO:2001237,GO:0070232,GO:0008284,GO:0003677,GO:0070492,GO:…
MGG_04943	GO:0045056,GO:0000003,GO:0008201,GO:0000022,GO:1904646,GO:0061469,GO:1904643,GO:0045087,GO:0045088,GO:0004129,GO:0000049,GO:0090163,GO:0090166,GO:0090169,GO:0045121,GO:0032839,GO:0061512,GO:0004170,GO:0016460,GO:0008270,GO:0000079,GO:0000082,GO:0045138,GO:0000083,GO:0000086,GO:0008283,GO:0008284,GO:0008285,GO:0016477,GO:0008286,GO:0008293,GO:0016485,GO:0032869,GO:0045160,GO:0032874,GO:0032875,GO:…
MGG_10857	GO:0000132,GO:0007076,GO:0000742,GO:0005737,GO:0030954,GO:0005516,GO:0030989,GO:0031021,GO:0015630,GO:0005874,GO:0051415,GO:0140405,GO:0005815,GO:0061496,GO:0000923,GO:0061499,GO:0044732,GO:0072766,GO:0099070
MGG_16993	GO:1990814,GO:0043138,GO:0005634,GO:0044806,GO:0042631,GO:0006281,GO:0003723,GO:0003724,GO:0000398,GO:1990414,GO:0000400,GO:0070417,GO:0006417,GO:0006289,GO:0016787,GO:0007059,GO:0005524,GO:0016020,GO:0008340,GO:0000278,GO:0005654,GO:0046872,GO:0008094,GO:0034337,GO:0009378,GO:0004386,GO:0006310,GO:0071466,GO:0043565,GO:0030894,GO:0042802,GO:0005682,GO:0042803,GO:0072757,GO:2000042,GO:0061749,GO:…
MGG_16996	GO:1990814,GO:0043138,GO:0005634,GO:0006281,GO:0008270,GO:0000722,GO:0005524,GO:0000724,GO:0016020,GO:0005654,GO:0009432,GO:0046872,GO:0003676,GO:0003677,GO:0003678,GO:0140445,GO:0009378,GO:0004386,GO:0006310,GO:0005737,GO:0006260,GO:0016887,GO:0032508,GO:0006268,GO:0005694
MGG_17846	GO:1990814,GO:0043138,GO:0005634,GO:0044806,GO:0042631,GO:0006281,GO:0003723,GO:0003724,GO:0000398,GO:1990414,GO:0000400,GO:0070417,GO:0006289,GO:0006417,GO:0016787,GO:0007059,GO:0005524,GO:0016020,GO:0008340,GO:0000278,GO:0005654,GO:0046872,GO:0008094,GO:0034337,GO:0009378,GO:0004386,GO:0006310,GO:0071466,GO:0043565,GO:0030894,GO:0042802,GO:0005682,GO:0042803,GO:0072757,GO:2000042,GO:0061749,GO:…
MGG_13448	GO:0030976,GO:0005634,GO:0031107,GO:0005125,GO:0021766,GO:0044423,GO:0044167,GO:0000776,GO:0004616,GO:0006281,GO:0005130,GO:0000779,GO:2000786,GO:0022028,GO:0051087,GO:0050832,GO:0008083,GO:0061459,GO:0016020,GO:0005524,GO:0031640,GO:0046872,GO:0044186,GO:0031134,GO:0000159,GO:0016032,GO:0021794,GO:0008104,GO:0051754,GO:0005290,GO:0007338,GO:0034602,GO:0008234,GO:0006955,GO:0003886,GO:0090158,GO:…
MGG_07697	GO:0005634,GO:0140545,GO:0039689,GO:0009737,GO:0044297,GO:0050699,GO:0002062,GO:0039695,GO:0039697,GO:0039702,GO:0019222,GO:0046872,GO:0044826,GO:0032543,GO:0020002,GO:0009507,GO:0034599,GO:0048167,GO:0042026,GO:0034605,GO:0000302,GO:0000303,GO:0042802,GO:0042803,GO:1904680,GO:1903146,GO:0006970,GO:0005178,GO:0010043,GO:0034620,GO:0009534,GO:0016192,GO:0009793,GO:0006979,GO:0019013,GO:0006470,GO:…
MGG_04960	GO:0005634,GO:0005829,GO:0016791,GO:0005737
MGG_04966	GO:0010243,GO:0045060,GO:0045063,GO:0030728,GO:0045064,GO:0008201,GO:0008203,GO:0000011,GO:0018444,GO:0045071,GO:0043029,GO:0006165,GO:0043032,GO:0045087,GO:0045091,GO:0006183,GO:0000049,GO:0071731,GO:0000056,GO:0043065,GO:0043066,GO:0051259,GO:0051262,GO:0032839,GO:0043086,GO:0008270,GO:0006228,GO:0051287,GO:0008283,GO:0008284,GO:0008285,GO:1904707,GO:0006241,GO:0022627,GO:0051301,GO:0008296,GO:…
MGG_04975	GO:0005634,GO:0070402,GO:0032259,GO:0006915,GO:0044550,GO:0016651,GO:0071949,GO:1900557,GO:1901576,GO:0046872,GO:0004128,GO:0009507,GO:0031012,GO:0036132,GO:0019748,GO:0070695,GO:0006695,GO:0042025,GO:1905719,GO:0006955,GO:0071468,GO:1901360,GO:1904684,GO:0034097,GO:0010033,GO:0042802,GO:0098869,GO:0005179,GO:0009535,GO:1990748,GO:0102978,GO:1901662,GO:0020037,GO:0019013,GO:0000325,GO:1903958,GO:…
MGG_04978	GO:0051457,GO:1904668,GO:0005634,GO:0030466,GO:0009733,GO:0009734,GO:0000776,GO:0045833,GO:0000781,GO:0004111,GO:0048144,GO:0045841,GO:0090128,GO:0043025,GO:0007186,GO:0031509,GO:0005654,GO:0000278,GO:0019222,GO:0070936,GO:0009753,GO:0030234,GO:0043291,GO:0031518,GO:0031519,GO:0043295,GO:0005921,GO:0021549,GO:1990444,GO:0042802,GO:0071987,GO:0005938,GO:0050995,GO:0009524,GO:0043065,GO:0034361,GO:…
MGG_04990	GO:0005634,GO:0050821,GO:0005829,GO:0007049,GO:0051082,GO:0030474,GO:0051726,GO:0051087,GO:0043410,GO:0016020,GO:0019028,GO:0039573,GO:0003677,GO:0031072,GO:0016032,GO:0000161,GO:0051301,GO:0005737,GO:0042025,GO:0098671,GO:0006260,GO:0001848,GO:0006457,GO:0055036,GO:0019901,GO:0046718
MGG_04994	GO:0010248,GO:0051208,GO:0032778,GO:0061454,GO:0051216,GO:0043025,GO:1902601,GO:0086037,GO:0006164,GO:1902600,GO:0086036,GO:0086039,GO:0008217,GO:1904646,GO:1904643,GO:0010273,GO:0002087,GO:0008233,GO:0032809,GO:0000045,GO:0006189,GO:0010288,GO:0086064,GO:0000050,GO:0043069,GO:0045121,GO:0010312,GO:0008270,GO:0016463,GO:0051282,GO:0000082,GO:0000083,GO:0051286,GO:0000086,GO:0051287,GO:0008283,GO:…
MGG_05826	GO:0075521,GO:0043539,GO:0046872,GO:0015643,GO:0035867,GO:0000287,GO:0019233,GO:0046628,GO:0005158,GO:0005159,GO:0009512,GO:0042025,GO:0006954,GO:0050731,GO:0018733,GO:0035630,GO:0042802,GO:0042803,GO:0016691,GO:0018742,GO:0030521,GO:0009274,GO:0005178,GO:0043066,GO:0005179,GO:0019260,GO:0090181,GO:0020037,GO:0051781,GO:2000467,GO:0005198,GO:0031056,GO:0042577,GO:0090201,GO:0008283,GO:0008284,GO:…
MGG_16706	GO:0005634,GO:0000003,GO:0009733,GO:1903131,GO:0001542,GO:1904667,GO:0014856,GO:0009737,GO:0033290,GO:0009738,GO:0007179,GO:0015884,GO:0048140,GO:0048142,GO:0051726,GO:0009744,GO:0009749,GO:0005654,GO:0030234,GO:0005667,GO:0006695,GO:0006696,GO:0042025,GO:0005673,GO:2000434,GO:0008237,GO:0043565,GO:0042542,GO:0000049,GO:1990182,GO:0043065,GO:0043066,GO:0045116,GO:0035902,GO:0015935,GO:0004161,GO:…
MGG_16711	GO:0006656,GO:0005634,GO:0009986,GO:0005635,GO:0001540,GO:0006406,GO:0042759,GO:0005643,GO:0010001,GO:0000785,GO:0005654,GO:0043542,GO:0046872,GO:0060188,GO:0031267,GO:0005925,GO:0003366,GO:0006954,GO:0050730,GO:0098609,GO:0042802,GO:0043315,GO:0044853,GO:1904427,GO:0042552,GO:0005178,GO:0001851,GO:0007229,GO:0071230,GO:0034113,GO:0045121,GO:2000220,GO:0042307,GO:0045123,GO:0042564,GO:0044877,GO:…
MGG_05002	GO:0043009,GO:0004097,GO:0005634,GO:0048642,GO:0048643,GO:0050691,GO:1904667,GO:0008199,GO:0043025,GO:0048149,GO:1902600,GO:0005654,GO:0015386,GO:0043547,GO:0045087,GO:0035871,GO:0020002,GO:0050727,GO:0008234,GO:0030254,GO:0021551,GO:0030257,GO:0043065,GO:0043066,GO:0019005,GO:0005694,GO:0009792,GO:0046148,GO:0008270,GO:0031313,GO:0051286,GO:0019031,GO:0003677,GO:0007265,GO:0005730,GO:0003682,GO:…
MGG_05026	GO:0043009,GO:0005634,GO:0002181,GO:0009991,GO:0006407,GO:0031369,GO:0030218,GO:0003723,GO:0006412,GO:0072332,GO:0050829,GO:0003729,GO:0045202,GO:0061844,GO:0016020,GO:0005654,GO:0003735,GO:0031640,GO:0030490,GO:0000028,GO:0045088,GO:0009505,GO:0042274,GO:0009506,GO:0042788,GO:0005925,GO:0042541,GO:0070062,GO:0042802,GO:0007219,GO:0048821,GO:0019901,GO:0015935,GO:0009536,GO:0005829,GO:0000325,GO:…
MGG_15241	GO:0005634,GO:0009986,GO:0010242,GO:0052739,GO:0052740,GO:0008201,GO:0008970,GO:0004620,GO:0071949,GO:0019213,GO:0047378,GO:0017171,GO:0009749,GO:0045335,GO:0046872,GO:0071704,GO:0009501,GO:0045600,GO:0071456,GO:0034338,GO:0009507,GO:0006952,GO:0016168,GO:0050729,GO:0016682,GO:0009772,GO:0042803,GO:0009523,GO:0055096,GO:0034361,GO:0042301,GO:0034371,GO:0034372,GO:0006470,GO:0034383,GO:0005200,GO:…
MGG_05888	GO:0008270,GO:0009086,GO:0003871
MGG_05915	GO:0008704,GO:0044545,GO:0035585,GO:0005634,GO:0043010,GO:0005891,GO:0004867,GO:0047621,GO:0019464,GO:0140297,GO:0006414,GO:0006415,GO:0004879,GO:0043025,GO:0000785,GO:0005654,GO:0001046,GO:0098839,GO:0046872,GO:2000134,GO:0035097,GO:0048667,GO:0086045,GO:0004129,GO:1900095,GO:0005667,GO:0042788,GO:0007204,GO:1990454,GO:0042025,GO:0086056,GO:0035115,GO:0009772,GO:0043565,GO:0086064,GO:0042802,GO:…
MGG_05063	GO:0046081,GO:0031748,GO:0005125,GO:0008201,GO:0043022,GO:0004111,GO:0043023,GO:0007186,GO:0007188,GO:0007189,GO:0035861,GO:0001046,GO:0007191,GO:0140312,GO:0000027,GO:0000028,GO:0000030,GO:0047134,GO:0007202,GO:0009252,GO:0005159,GO:0042025,GO:0009274,GO:0051259,GO:0051260,GO:0015421,GO:0009277,GO:0009279,GO:0045121,GO:0140359,GO:0090180,GO:0035910,GO:0008266,GO:0004170,GO:0008270,GO:0005198,GO:…
MGG_05948	GO:0075521,GO:0005634,GO:0010501,GO:0042632,GO:0043657,GO:0003723,GO:0003724,GO:0000398,GO:0003727,GO:0042127,GO:0002192,GO:0003729,GO:0006289,GO:0016787,GO:0005524,GO:0016020,GO:0005654,GO:0005783,GO:0044826,GO:0005662,GO:0009631,GO:1905538,GO:0020002,GO:0000932,GO:0042788,GO:0006310,GO:0043047,GO:0051880,GO:0042025,GO:0031402,GO:0019882,GO:0004523,GO:0006955,GO:0008494,GO:0003887,GO:0072494,GO:…
MGG_05956	GO:1902622,GO:0008198,GO:0008201,GO:0032781,GO:0043022,GO:0043024,GO:0043025,GO:0030742,GO:0000027,GO:0004124,GO:0000030,GO:0045087,GO:0090150,GO:0008234,GO:1990708,GO:0008236,GO:0061484,GO:0006189,GO:0000049,GO:0043066,GO:0051258,GO:0051259,GO:0045121,GO:0000070,GO:0032839,GO:0045132,GO:2000978,GO:0051276,GO:0008270,GO:0043087,GO:0051286,GO:0008283,GO:0008284,GO:0008285,GO:0022625,GO:0008289,GO:…
MGG_16866	GO:0009986,GO:0001540,GO:0008964,GO:0000774,GO:0019722,GO:0006412,GO:0071949,GO:0015379,GO:0045333,GO:0046872,GO:0009496,GO:0055064,GO:0032281,GO:0001822,GO:0055075,GO:0070180,GO:0055078,GO:0007215,GO:0042803,GO:0006457,GO:0003899,GO:0015934,GO:0008511,GO:0009536,GO:0045892,GO:0070469,GO:0020037,GO:0044877,GO:0005198,GO:0051537,GO:0003924,GO:0046677,GO:0003677,GO:0009060,GO:0051301,GO:0045158,GO:…
MGG_05095	GO:0006913,GO:0005634,GO:0005635,GO:0036228,GO:0006405,GO:0006406,GO:0007303,GO:0006407,GO:0055050,GO:1900182,GO:0005643,GO:0003723,GO:1905938,GO:0001555,GO:0007059,GO:0031507,GO:0035220,GO:0016020,GO:0017056,GO:0045477,GO:1990841,GO:0015031,GO:0005694,GO:0042307,GO:0044611,GO:0005829,GO:0034504,GO:1905879,GO:0000972,GO:0000973,GO:0044877,GO:0006606,GO:0051028,GO:0006998,GO:0051292,GO:0048477,GO:…
MGG_13239	GO:0005635,GO:0010243,GO:0005637,GO:0005640,GO:0030216,GO:0051213,GO:0005901,GO:0001550,GO:1904146,GO:0047888,GO:1901576,GO:0046872,GO:0008217,GO:0039707,GO:0071456,GO:0019233,GO:0020002,GO:0006693,GO:0006952,GO:0042025,GO:0006954,GO:0032811,GO:0071471,GO:0035633,GO:0042803,GO:0032310,GO:0004666,GO:0051259,GO:0016702,GO:0150077,GO:0016705,GO:0006979,GO:0020037,GO:0030282,GO:0071498,GO:0042316,GO:…
MGG_05980	GO:0043008,GO:0043010,GO:0071682,GO:0043014,GO:0008199,GO:0051209,GO:0008201,GO:0008202,GO:1904659,GO:0008207,GO:0045071,GO:0002064,GO:0043025,GO:0032786,GO:0002068,GO:0086036,GO:0006166,GO:0086039,GO:0043032,GO:0051225,GO:0090136,GO:0010266,GO:0032794,GO:1904646,GO:0000028,GO:0045087,GO:1904693,GO:0000045,GO:0090161,GO:0000048,GO:0000049,GO:0032819,GO:0090166,GO:0000056,GO:0043065,GO:0043066,GO:…
MGG_05999	GO:0005634,GO:0006661,GO:0008201,GO:0048142,GO:0002062,GO:0051216,GO:0043025,GO:0007186,GO:0005654,GO:0045087,GO:0090661,GO:0007205,GO:0030246,GO:0043052,GO:0004143,GO:0005681,GO:0007218,GO:0005173,GO:0005687,GO:0005690,GO:0005179,GO:0005694,GO:0005184,GO:0005697,GO:0009794,GO:0000070,GO:0062023,GO:0043083,GO:0008270,GO:0042575,GO:0000079,GO:0005201,GO:0003676,GO:0071773,GO:1905216,GO:0003677,GO:…
MGG_06004	GO:0075521,GO:0000001,GO:0009986,GO:0005634,GO:0001541,GO:0009733,GO:0071944,GO:0039693,GO:0001552,GO:0048661,GO:0005654,GO:0046872,GO:0044830,GO:0046625,GO:0071456,GO:0009505,GO:0007202,GO:1904959,GO:0009506,GO:0002082,GO:0009507,GO:0045861,GO:0042025,GO:0043051,GO:0035632,GO:0031536,GO:0034097,GO:0042802,GO:0071731,GO:0042803,GO:0030520,GO:0006457,GO:0043066,GO:0001850,GO:0001851,GO:0033598,GO:…
MGG_06011	GO:0010242,GO:0008198,GO:0045069,GO:0018452,GO:0007188,GO:0048149,GO:0018456,GO:0018457,GO:0071704,GO:0000027,GO:0008219,GO:0000028,GO:0097308,GO:0045087,GO:0010272,GO:0004129,GO:1902652,GO:0018467,GO:0043047,GO:1903669,GO:0033833,GO:1903665,GO:0010286,GO:0000049,GO:0007218,GO:0090163,GO:0009274,GO:0019518,GO:1901661,GO:0033859,GO:0001092,GO:0001093,GO:0008270,GO:0050255,GO:0046164,GO:0051287,GO:…
MGG_05155	GO:0006656,GO:0019969,GO:0005634,GO:0070403,GO:0006915,GO:0042755,GO:0046085,GO:0080135,GO:0070410,GO:0003851,GO:0010507,GO:0010765,GO:0043278,GO:0000785,GO:0007186,GO:0048149,GO:0038166,GO:0045335,GO:0007191,GO:0006935,GO:0046872,GO:0007193,GO:0051481,GO:0031002,GO:0006682,GO:0007197,GO:0007200,GO:0006688,GO:0019233,GO:0009506,GO:0031012,GO:0042277,GO:0005925,GO:1990456,GO:0044070,GO:0008489,GO:…
MGG_05164	GO:0140515,GO:0005635,GO:0051301,GO:0005637,GO:0005783,GO:1905557,GO:0007131,GO:0005739,GO:0031965,GO:0140511,GO:0005886
MGG_05169	GO:0003972,GO:0005829,GO:0005637,GO:0004519,GO:0005737,GO:2000622,GO:0004113,GO:0008081,GO:0051730,GO:0036498,GO:0005524,GO:0006388,GO:0016310,GO:0032056
MGG_12925	GO:0043009,GO:0043014,GO:0140296,GO:0140297,GO:0010255,GO:0043025,GO:0070676,GO:0035861,GO:0000022,GO:0070682,GO:0140318,GO:0051228,GO:0045087,GO:0071712,GO:0032801,GO:0009252,GO:0090148,GO:0008233,GO:0008237,GO:0071732,GO:0000055,GO:0043066,GO:0009274,GO:0051259,GO:0051260,GO:0051261,GO:0043069,GO:0007229,GO:0009279,GO:0010304,GO:0045121,GO:1902686,GO:0140359,GO:0000070,GO:0010311,GO:0097352,GO:…
MGG_16739	GO:0005634,GO:0034050,GO:0010628,GO:0002182,GO:0002184,GO:0005642,GO:0003723,GO:0005643,GO:0009611,GO:0006413,GO:0010509,GO:0043022,GO:0008079,GO:0007568,GO:0043025,GO:0003729,GO:0009617,GO:0045202,GO:0016020,GO:0045335,GO:0098586,GO:0005789,GO:0003743,GO:0045727,GO:0045087,GO:0003746,GO:0007204,GO:0008612,GO:0050853,GO:0008104,GO:0008360,GO:0009897,GO:0097067,GO:0010666,GO:0019882,GO:0034987,GO:…
MGG_06030	GO:0005747,GO:0022904
MGG_06035	GO:0006144,GO:0006145,GO:0006147,GO:0006148,GO:0006149,GO:0051209,GO:0006154,GO:0006157,GO:0045070,GO:0007183,GO:0072721,GO:0043025,GO:0006161,GO:0051219,GO:0003091,GO:0003094,GO:0051223,GO:0008217,GO:0016410,GO:0048156,GO:0097308,GO:0085029,GO:0007204,GO:0043046,GO:0048167,GO:0005160,GO:0042025,GO:0008233,GO:0042026,GO:0086064,GO:0006196,GO:0060468,GO:0048185,GO:0005179,GO:0006204,GO:0009279,GO:…
MGG_05193	GO:0043008,GO:0043009,GO:0031748,GO:0140296,GO:0140297,GO:0010255,GO:0043025,GO:0070676,GO:0035861,GO:0060439,GO:0070682,GO:0140318,GO:0051228,GO:0045087,GO:0071712,GO:0032801,GO:0009252,GO:0090148,GO:0008233,GO:0002090,GO:0048172,GO:0008237,GO:0090160,GO:0071732,GO:0000055,GO:0043066,GO:0009274,GO:0051259,GO:0051260,GO:0043069,GO:0007229,GO:0051261,GO:0009279,GO:0010304,GO:0045121,GO:1902686,GO:…
MGG_05203	GO:0006913,GO:0005634,GO:0030466,GO:0005635,GO:0036228,GO:0010628,GO:0006405,GO:0005642,GO:1900182,GO:0003723,GO:0005643,GO:0007051,GO:0046604,GO:0000781,GO:0005777,GO:0016020,GO:0031509,GO:0005525,GO:0005654,GO:0045335,GO:0046872,GO:0034587,GO:0000413,GO:0016925,GO:0017056,GO:0010528,GO:0031267,GO:0042405,GO:0035626,GO:0003755,GO:0072750,GO:0005813,GO:0015031,GO:0000056,GO:0006457,GO:0051642,GO:…
MGG_06065	GO:0071682,GO:0010243,GO:0043014,GO:0032781,GO:0043022,GO:0051219,GO:0048156,GO:0097308,GO:1990718,GO:0042026,GO:0010286,GO:0000049,GO:0009266,GO:0009267,GO:0000054,GO:0043066,GO:0009277,GO:0009279,GO:0045121,GO:1903707,GO:0008270,GO:0040019,GO:0021589,GO:0009307,GO:0008285,GO:0007264,GO:1904764,GO:0009314,GO:0022626,GO:0045156,GO:0040036,GO:0051301,GO:0007269,GO:0016491,GO:0007283,GO:1901673,GO:…
MGG_06066	GO:0043008,GO:0005125,GO:0008201,GO:0005132,GO:0002063,GO:0043024,GO:0051216,GO:0021520,GO:0043025,GO:0007186,GO:0046100,GO:0006164,GO:0006166,GO:0032792,GO:0060444,GO:0002076,GO:0045087,GO:0006178,GO:0035880,GO:0042026,GO:0021546,GO:0021549,GO:0035886,GO:0021555,GO:0071735,GO:1903659,GO:0043065,GO:0043066,GO:0009274,GO:0021568,GO:0045121,GO:0021569,GO:0021570,GO:0032835,GO:0021571,GO:0022604,GO:…
MGG_13221	GO:0045056,GO:0007169,GO:0043010,GO:0046084,GO:0070660,GO:0035846,GO:0005131,GO:0008203,GO:0140297,GO:0000015,GO:0051216,GO:0031762,GO:0071698,GO:0006164,GO:0007189,GO:0001046,GO:0002070,GO:0043032,GO:0000027,GO:0002076,GO:0031775,GO:0045087,GO:0043049,GO:0042026,GO:0006189,GO:0007214,GO:0071729,GO:0000050,GO:0007219,GO:0021555,GO:0021559,GO:0043065,GO:0043066,GO:0009274,GO:0005179,GO:0045121,GO:…
MGG_06082	GO:0035269,GO:0005829,GO:1990904,GO:0016071,GO:0005737,GO:0008298,GO:0003723,GO:0007088,GO:0003729,GO:0005844,GO:0005783,GO:0045048,GO:0051321,GO:0042175
MGG_12911	GO:0030336,GO:0042752,GO:0005634,GO:1902751,GO:0005507,GO:0016772,GO:0005509,GO:0007049,GO:0002062,GO:0016020,GO:0005524,GO:0005911,GO:0004504,GO:0046872,GO:0008092,GO:0008353,GO:0005922,GO:0045859,GO:0000165,GO:0031398,GO:0005544,GO:0043433,GO:0106035,GO:0016055,GO:0044344,GO:0046777,GO:0061629,GO:0000578,GO:0030658,GO:0004674,GO:0003779,GO:0045892,GO:0006468,GO:0045893,GO:0005829,GO:0020037,GO:…
MGG_05223	GO:0045056,GO:0006144,GO:0043008,GO:0043011,GO:1902618,GO:0008202,GO:0008203,GO:0045071,GO:0051216,GO:0008209,GO:0008210,GO:0006164,GO:0043032,GO:0032793,GO:0008217,GO:0071711,GO:0086046,GO:0008228,GO:0090151,GO:0086059,GO:0002095,GO:0000050,GO:0002102,GO:0043066,GO:0034875,GO:0051259,GO:0002113,GO:0002114,GO:0086091,GO:0006221,GO:0008270,GO:0043086,GO:0032849,GO:0000086,GO:0051287,GO:0006231,GO:…
MGG_05231	GO:0030976,GO:0001664,GO:0042372,GO:0010628,GO:0003974,GO:0042632,GO:0051464,GO:0003978,GO:1902608,GO:0005777,GO:0043025,GO:0009234,GO:0016787,GO:0031763,GO:0031764,GO:0016020,GO:0031765,GO:0005782,GO:0031766,GO:0016791,GO:0046872,GO:0097176,GO:0015643,GO:0019740,GO:0000287,GO:0052642,GO:0005794,GO:0009636,GO:0006954,GO:0016811,GO:0070062,GO:0042802,GO:0007218,GO:0042803,GO:0016691,GO:0042550,GO:…
MGG_05237	GO:0035073,GO:0005634,GO:0009986,GO:0002181,GO:0044423,GO:0003723,GO:0006412,GO:0097421,GO:0006796,GO:0005773,GO:0042254,GO:0003729,GO:0008081,GO:0045202,GO:0016020,GO:0005524,GO:0042134,GO:0003735,GO:0004639,GO:0001825,GO:0042273,GO:0008097,GO:0009505,GO:0009507,GO:0042788,GO:0031012,GO:0005925,GO:0000172,GO:0006189,GO:0042802,GO:0031672,GO:0015934,GO:0000447,GO:0005829,GO:0000325,GO:0005576,GO:…
MGG_05238	GO:0005634,GO:0004866,GO:0019843,GO:0005507,GO:0002181,GO:0006281,GO:0030218,GO:0003723,GO:0006412,GO:0007565,GO:0042254,GO:0039695,GO:0003729,GO:0045202,GO:0016787,GO:0016020,GO:0005524,GO:0005654,GO:0003735,GO:0005783,GO:0030490,GO:0048027,GO:0000028,GO:0009505,GO:0009506,GO:0009507,GO:0070181,GO:0031012,GO:0042788,GO:0005925,GO:0006310,GO:0032040,GO:0042025,GO:0006955,GO:0048046,GO:0070062,GO:…
MGG_05248	GO:0009536,GO:0005634,GO:0019843,GO:0002181,GO:0005829,GO:0005576,GO:0006281,GO:0003723,GO:0006412,GO:0097421,GO:0140236,GO:0140242,GO:0005840,GO:0003729,GO:0045202,GO:0016020,GO:0003735,GO:0062040,GO:0003677,GO:0022625,GO:0022626,GO:0005730,GO:0042788,GO:1990904,GO:0000166,GO:0098793,GO:0005737,GO:0098794,GO:0071549,GO:0098556,GO:0015934
MGG_06121	GO:0045824,GO:0030145,GO:0005634,GO:0048451,GO:0005829,GO:0003723,GO:0071050,GO:0031440,GO:0031123,GO:0005524,GO:0031124,GO:0016020,GO:0033620,GO:0033621,GO:0005654,GO:0005847,GO:0046872,GO:0007129,GO:0016604,GO:0008285,GO:0000287,GO:0098789,GO:0005737,GO:0006378,GO:0044011,GO:0004652,GO:0048366,GO:0043631,GO:0009908,GO:1990251,GO:0006397,GO:0030846,GO:1990817
MGG_06127	GO:0004865,GO:0005634,GO:0050434,GO:0036098,GO:1904670,GO:0071689,GO:0007436,GO:0015629,GO:0039694,GO:0030479,GO:0033299,GO:0039702,GO:0046872,GO:0000281,GO:0044826,GO:0039707,GO:0020002,GO:0009506,GO:0009507,GO:0051491,GO:0031012,GO:1990970,GO:0032037,GO:0006952,GO:0048680,GO:0042025,GO:0001069,GO:0001070,GO:0003887,GO:0072494,GO:0010801,GO:0005938,GO:0009524,GO:0042805,GO:0044087,GO:1903908,GO:…
MGG_13200	GO:0001664,GO:0005634,GO:0043267,GO:0050821,GO:0002183,GO:0044297,GO:0033290,GO:0003723,GO:0006412,GO:0010508,GO:0006413,GO:0005901,GO:0043022,GO:0034063,GO:0007568,GO:0003729,GO:0045202,GO:0007186,GO:0036499,GO:0043539,GO:0010259,GO:0007188,GO:0016020,GO:0005525,GO:0007189,GO:0048661,GO:0034198,GO:0003735,GO:0046872,GO:0032024,GO:0008217,GO:1904262,GO:0060828,GO:0003743,GO:0047391,GO:0034976,GO:…
MGG_05264	GO:0001731,GO:0005829,GO:0008135,GO:0034057,GO:0050825,GO:0062026,GO:0003723,GO:0048589,GO:0008143,GO:0043024,GO:0003729,GO:0043025,GO:0016020,GO:0048471,GO:1901002,GO:0160021,GO:0016281,GO:0030425,GO:0032091,GO:0003743,GO:0000288,GO:0009507,GO:0000932,GO:0031397,GO:1990904,GO:0005737,GO:0098794,GO:0006446,GO:0045296,GO:0019953,GO:0097010,GO:0033592,GO:0006397,GO:0009279
MGG_05283	GO:0006144,GO:0006145,GO:0005634,GO:0006147,GO:0006148,GO:0006149,GO:0005829,GO:0005576,GO:0006154,GO:0006157,GO:0005777,GO:0006161,GO:0009877,GO:0046038,GO:0005782,GO:0045335,GO:0051289,GO:0009114,GO:0009115,GO:0051997,GO:0019428,GO:0046055,GO:0046059,GO:0005739,GO:0019627,GO:0019628,GO:0004846,GO:0006196,GO:0007031,GO:0006204,GO:0000255
MGG_12892	GO:0005634,GO:0009734,GO:0008201,GO:0006412,GO:0004364,GO:0043025,GO:0007186,GO:0005654,GO:0032543,GO:0045087,GO:0009505,GO:0042274,GO:0009506,GO:0009507,GO:0031012,GO:0042788,GO:0070181,GO:0005925,GO:0006958,GO:0000049,GO:0042803,GO:0034361,GO:0034363,GO:0009277,GO:0051005,GO:0015934,GO:0055102,GO:0034366,GO:0015935,GO:0009536,GO:0033344,GO:0046914,GO:0004935,GO:0002119,GO:0034375,GO:0034382,GO:…
MGG_05296	GO:0005634,GO:0002181,GO:0005829,GO:0000325,GO:0016459,GO:0003723,GO:0006412,GO:0042254,GO:0140236,GO:0008270,GO:0004879,GO:0005840,GO:0140242,GO:0003729,GO:0045202,GO:0003735,GO:0005783,GO:0006749,GO:0030687,GO:0022625,GO:0005730,GO:0022626,GO:0042788,GO:1990904,GO:0098793,GO:0005737,GO:0005739,GO:0098794,GO:0043565,GO:0070062,GO:0045296
MGG_06609	GO:0005634,GO:0009986,GO:0046358,GO:0043547,GO:0051490,GO:0030246,GO:0018729,GO:0032809,GO:0043821,GO:0098609,GO:0006457,GO:0005178,GO:0007229,GO:0045121,GO:0000578,GO:0034116,GO:0006469,GO:0051015,GO:0008775,GO:0051016,GO:0008270,GO:0032590,GO:0051281,GO:0050771,GO:0030036,GO:0042329,GO:0031581,GO:0003677,GO:0010591,GO:0040032,GO:0008290,GO:0042338,GO:0007010,GO:0007267,GO:0016740,GO:0005737,GO:…
MGG_08597	GO:0047938,GO:0005634,GO:0016197,GO:0005829,GO:0030246,GO:0044262,GO:0005768,GO:0005737,GO:0000329,GO:0072657,GO:0007124,GO:0016020,GO:0005975,GO:0016407,GO:0010008,GO:0007034,GO:0001403,GO:0006811,GO:0006878,GO:0006974
MGG_06571	GO:0005634,GO:0030212,GO:0043524,GO:0051209,GO:0019722,GO:0006412,GO:0008974,GO:0001550,GO:0007188,GO:0007189,GO:0009749,GO:0046872,GO:0032024,GO:0051482,GO:0005148,GO:0045597,GO:0019229,GO:0046879,GO:0001825,GO:0007204,GO:0070180,GO:0005925,GO:0050728,GO:0008233,GO:0042026,GO:0006954,GO:0036402,GO:0042802,GO:0030514,GO:0007218,GO:0019253,GO:0009274,GO:0043066,GO:1903911,GO:0005179,GO:0001595,GO:…
MGG_12797	GO:0005634,GO:0031490,GO:0031492,GO:0009607,GO:0071944,GO:0015757,GO:0015629,GO:0000785,GO:0000786,GO:0016018,GO:0031507,GO:0016020,GO:0005654,GO:0000791,GO:0046872,GO:0000794,GO:0017053,GO:0000413,GO:0005794,GO:0016168,GO:0009768,GO:0003755,GO:0009522,GO:0009523,GO:0030261,GO:0006325,GO:2000679,GO:0006457,GO:0060090,GO:0042301,GO:0006334,GO:0030527,GO:0009535,GO:0008643,GO:0020037,GO:0005576,GO:…
MGG_15290	GO:0008194,GO:1903640,GO:0060425,GO:0008201,GO:0008202,GO:0007179,GO:0051213,GO:0000014,GO:0004111,GO:0000015,GO:0043025,GO:0051219,GO:0007188,GO:0007189,GO:0006166,GO:0016407,GO:0032792,GO:0060440,GO:0071704,GO:1901575,GO:0004124,GO:0007200,GO:0000033,GO:0006177,GO:0007204,GO:0085029,GO:0009252,GO:0060455,GO:0008233,GO:0042026,GO:0016429,GO:0000049,GO:0000050,GO:0007218,GO:0072755,GO:0009267,GO:…
MGG_03727	GO:0009536,GO:0002181,GO:0005829,GO:0003723,GO:0006412,GO:0005840,GO:0003729,GO:0045202,GO:0016020,GO:0005654,GO:0003735,GO:0062040,GO:0022625,GO:0009505,GO:0022626,GO:0009506,GO:0005730,GO:0009507,GO:0042788,GO:0005925,GO:1990904,GO:0005737,GO:0098794,GO:0070062,GO:0006450,GO:0098556,GO:0015934
MGG_12805	GO:0003073,GO:0008201,GO:0000009,GO:0008203,GO:0035859,GO:0003091,GO:0007189,GO:0003094,GO:0071702,GO:1904645,GO:0071705,GO:0008217,GO:0045087,GO:0000032,GO:0009253,GO:0008233,GO:0042026,GO:0008235,GO:0051247,GO:0051248,GO:0009267,GO:0009268,GO:0000054,GO:0009272,GO:0043065,GO:0043066,GO:0005179,GO:0051259,GO:0005183,GO:0015424,GO:0007234,GO:0035909,GO:0000070,GO:0009288,GO:0008270,GO:0005198,GO:…
MGG_06530	GO:0004609,GO:0005634,GO:0014850,GO:0043022,GO:0019470,GO:0009743,GO:0032787,GO:0005654,GO:0045087,GO:0015908,GO:0000049,GO:0007219,GO:1905710,GO:0019509,GO:0071222,GO:0009277,GO:0035902,GO:0004672,GO:0004674,GO:0005199,GO:0051287,GO:0008793,GO:0051289,GO:0071260,GO:0019550,GO:0046686,GO:0019551,GO:0043620,GO:0032868,GO:0032869,GO:1990267,GO:0005737,GO:0000105,GO:0005739,GO:0030315,GO:0005741,GO:…
MGG_12809	GO:0071425,GO:0005634,GO:0006402,GO:0006403,GO:0021510,GO:0039694,GO:0043025,GO:0006417,GO:0005654,GO:0006935,GO:0070934,GO:0070937,GO:0140059,GO:0001817,GO:0034587,GO:0098847,GO:0071973,GO:0008494,GO:0051252,GO:0071222,GO:0045893,GO:0030027,GO:0005198,GO:1902163,GO:0003407,GO:0030288,GO:0051028,GO:0035925,GO:1902667,GO:0006486,GO:0061014,GO:0006487,GO:0048471,GO:0010586,GO:0003677,GO:0009566,GO:…
MGG_06524	GO:0005634,GO:0005509,GO:0051591,GO:0046471,GO:0071944,GO:0047498,GO:0009356,GO:0006541,GO:0005518,GO:0004623,GO:0048146,GO:0005524,GO:0043540,GO:0016020,GO:0009749,GO:0005654,GO:0000150,GO:0016791,GO:0032024,GO:0050840,GO:0000287,GO:0016032,GO:0003873,GO:0000162,GO:0006564,GO:0004519,GO:0016042,GO:0035376,GO:2001070,GO:0042802,GO:0050482,GO:0032052,GO:0016311,GO:0051384,GO:0019900,GO:0019901,GO:…
MGG_03699	GO:0006144,GO:0003073,GO:0005634,GO:0032259,GO:0001540,GO:0001541,GO:0001542,GO:0032263,GO:0032264,GO:0009738,GO:0004620,GO:0097293,GO:0097294,GO:0030224,GO:0001553,GO:0006163,GO:0006164,GO:0009749,GO:0006166,GO:0050198,GO:0030234,GO:0140825,GO:0006177,GO:0007202,GO:0009765,GO:0046629,GO:0006183,GO:0008233,GO:0008236,GO:0042542,GO:0020015,GO:0004146,GO:0009267,GO:0004150,GO:0043065,GO:0009274,GO:…
MGG_03680	GO:0005634,GO:0000002,GO:0005635,GO:0009220,GO:0005125,GO:0035845,GO:0043014,GO:0035339,GO:0005643,GO:0002062,GO:0004111,GO:0043025,GO:0007186,GO:0007187,GO:0007188,GO:0006164,GO:0007189,GO:0005654,GO:0002076,GO:0000028,GO:0004637,GO:0007200,GO:0020002,GO:0030242,GO:0060963,GO:0048167,GO:0033833,GO:0042025,GO:0006189,GO:0090156,GO:0021549,GO:0051762,GO:0060978,GO:0048179,GO:0004660,GO:0004661,GO:…
MGG_03668	GO:0045184,GO:0006656,GO:0005634,GO:0005635,GO:0006404,GO:0007304,GO:0003723,GO:0005643,GO:0070922,GO:0016020,GO:0005525,GO:0005654,GO:0000278,GO:1990023,GO:0060188,GO:0031267,GO:0051879,GO:0007079,GO:0061608,GO:0007080,GO:0070062,GO:1904813,GO:0043186,GO:0019894,GO:0097718,GO:0019899,GO:0031291,GO:0019904,GO:0040001,GO:0090307,GO:0042564,GO:0005829,GO:0005576,GO:0008139,GO:0044877,GO:0006606,GO:…
MGG_13485	GO:0008198,GO:0004103,GO:0010248,GO:0004104,GO:0008201,GO:0030730,GO:0008202,GO:0008203,GO:0002064,GO:0051216,GO:0008210,GO:0043027,GO:0004115,GO:0032787,GO:1902600,GO:0051223,GO:0008217,GO:0045087,GO:0032804,GO:0000038,GO:0006182,GO:0051238,GO:0008233,GO:0008235,GO:0008236,GO:0051247,GO:0051248,GO:0086064,GO:0000050,GO:0071732,GO:0043065,GO:0043066,GO:0043067,GO:0034875,GO:0032831,GO:0006207,GO:…
MGG_03653	GO:0009793,GO:0005634,GO:0009986,GO:0009860,GO:0002181,GO:0005829,GO:0000325,GO:0003723,GO:0006412,GO:0005840,GO:0003729,GO:0045202,GO:0016020,GO:0003735,GO:0005783,GO:0022625,GO:0022626,GO:0009506,GO:0005730,GO:0042788,GO:1990904,GO:0005737,GO:0007276,GO:0097327,GO:0014069
MGG_12818	GO:0005634,GO:0005635,GO:0005637,GO:0051209,GO:0043025,GO:0048660,GO:0070679,GO:0005654,GO:0034329,GO:0045087,GO:0071203,GO:0042531,GO:0005667,GO:0007204,GO:0006693,GO:0050728,GO:0043564,GO:0035374,GO:0045621,GO:0043065,GO:1903140,GO:0042045,GO:0005694,GO:0009791,GO:0045121,GO:0062023,GO:0050769,GO:0051283,GO:0051286,GO:0071260,GO:0003678,GO:0008289,GO:0008290,GO:0005730,GO:0003682,GO:0005220,GO:…
MGG_06510	GO:0005634,GO:0080132,GO:0042759,GO:1904661,GO:0042761,GO:0006665,GO:0071949,GO:1904657,GO:0036109,GO:0016653,GO:0070417,GO:0009744,GO:0006673,GO:0006679,GO:0046872,GO:0043546,GO:0006682,GO:0045595,GO:0032286,GO:0000287,GO:0032287,GO:0050464,GO:0004128,GO:0004129,GO:0009507,GO:1904697,GO:0006696,GO:0016174,GO:0010033,GO:0030258,GO:0042802,GO:0009267,GO:0019253,GO:0044857,GO:0035900,GO:0009535,GO:…
MGG_06503	GO:0008704,GO:0005634,GO:0009733,GO:0046598,GO:0008199,GO:0009735,GO:0009737,GO:0000023,GO:0001560,GO:0019481,GO:0009753,GO:0004121,GO:0004129,GO:0007204,GO:0030245,GO:0030246,GO:0050729,GO:0008233,GO:0042538,GO:0043053,GO:0010285,GO:0043565,GO:0008239,GO:0001080,GO:0043065,GO:0009274,GO:0005179,GO:0033853,GO:0033854,GO:0033855,GO:0031295,GO:0009793,GO:0020037,GO:0043596,GO:0008270,GO:0005198,GO:…
MGG_06498	GO:0043008,GO:0010880,GO:0010881,GO:0005634,GO:0032259,GO:0005507,GO:0086023,GO:0044295,GO:0006152,GO:1901077,GO:0006537,GO:0001675,GO:0032780,GO:0003729,GO:0016529,GO:0005524,GO:0016020,GO:0006166,GO:0005654,GO:0006807,GO:0060314,GO:1902081,GO:0009116,GO:0005789,GO:0006816,GO:0048675,GO:0017061,GO:0004645,GO:0033574,GO:0090279,GO:0090534,GO:0004519,GO:1901877,GO:0034605,GO:0042030,GO:0070062,GO:…
MGG_06496	GO:0030466,GO:0005634,GO:0005829,GO:0000329,GO:0003723,GO:0008203,GO:0000781,GO:0003729,GO:0007059,GO:0005844,GO:0045141,GO:0031509,GO:0006869,GO:0005783,GO:0000280,GO:0005789,GO:0031965,GO:0043488,GO:0008289,GO:0005737,GO:0008298,GO:0001965,GO:0000750,GO:0045296,GO:0043577,GO:0034364,GO:0005886,GO:0010494,GO:0042175
MGG_06494	GO:0043011,GO:0043014,GO:0008198,GO:0030728,GO:0008202,GO:0008203,GO:0047116,GO:0004109,GO:0008205,GO:0008206,GO:0008207,GO:0008209,GO:0008210,GO:0016404,GO:0018454,GO:0018455,GO:0004122,GO:0018458,GO:0018459,GO:0018460,GO:0071711,GO:0045087,GO:0000038,GO:0008234,GO:0000049,GO:0018482,GO:0043065,GO:0043066,GO:0010301,GO:0045121,GO:0045122,GO:0018502,GO:0018504,GO:0018505,GO:0018509,GO:0043085,GO:…
MGG_12822	GO:0005125,GO:0008198,GO:0019464,GO:0004108,GO:0043022,GO:0006164,GO:0006166,GO:0033818,GO:0000027,GO:0006177,GO:0000036,GO:0009252,GO:0004133,GO:0004135,GO:0008233,GO:0042026,GO:0006189,GO:0009263,GO:0000049,GO:0004146,GO:0009267,GO:0004149,GO:0051258,GO:0004156,GO:0035902,GO:0009279,GO:0004160,GO:0140359,GO:0004165,GO:0040008,GO:0009288,GO:0009289,GO:0043086,GO:0008270,GO:0005198,GO:0004176,GO:…
MGG_06480	GO:0005634,GO:0010243,GO:0019843,GO:0031491,GO:0002181,GO:0044423,GO:0075528,GO:0006281,GO:0003723,GO:0006412,GO:0005516,GO:0042254,GO:0009617,GO:0005777,GO:0045202,GO:0001682,GO:0044178,GO:0016020,GO:0005525,GO:0090263,GO:0005654,GO:0003735,GO:0045335,GO:0042393,GO:0035101,GO:0050848,GO:0005794,GO:0020002,GO:0042788,GO:0031012,GO:0045225,GO:0016043,GO:0051117,GO:0004526,GO:0050863,GO:0042288,GO:…
MGG_06479	GO:0043009,GO:0005634,GO:0019843,GO:0002181,GO:0005829,GO:0000325,GO:0030218,GO:0003723,GO:0006412,GO:0004365,GO:0140236,GO:0051726,GO:0009615,GO:0005840,GO:0006096,GO:0140242,GO:0045202,GO:0016020,GO:0005654,GO:0003735,GO:0051287,GO:0045787,GO:0008284,GO:0009505,GO:0022626,GO:0009506,GO:0022627,GO:0009507,GO:0031012,GO:0042788,GO:0050661,GO:1990904,GO:0098793,GO:0005737,GO:0005739,GO:0098794,GO:…
MGG_03646	GO:0006913,GO:0005634,GO:0005635,GO:0006915,GO:0140042,GO:0023052,GO:0043021,GO:0005134,GO:0034067,GO:0005654,GO:0046872,GO:2000134,GO:0098588,GO:0017183,GO:0015910,GO:0046889,GO:0001836,GO:0071472,GO:0007474,GO:0030514,GO:0042802,GO:0046902,GO:0006457,GO:0006972,GO:0070972,GO:0016192,GO:0030274,GO:0140359,GO:0006470,GO:0046662,GO:0051783,GO:0007498,GO:0016972,GO:0051536,GO:0050768,GO:0051537,GO:…
MGG_03645	GO:0005634,GO:0014850,GO:0071682,GO:0046597,GO:0004869,GO:0009991,GO:0006665,GO:0008201,GO:0044297,GO:0010506,GO:0043531,GO:0015629,GO:0097294,GO:0019216,GO:0090131,GO:0006163,GO:0050708,GO:0006164,GO:0006167,GO:0006936,GO:0007193,GO:0001819,GO:0045087,GO:0030240,GO:0006177,GO:0007204,GO:0030246,GO:0050728,GO:0006953,GO:0001580,GO:0006189,GO:0042802,GO:0042803,GO:0001849,GO:0006457,GO:0034364,GO:…
MGG_03641	GO:0004096,GO:0071682,GO:0008199,GO:0051208,GO:0030728,GO:0008201,GO:0090122,GO:0008203,GO:0018444,GO:0043022,GO:0000015,GO:0043025,GO:0008209,GO:0010259,GO:0006165,GO:0032790,GO:0008217,GO:0006171,GO:0006172,GO:1904643,GO:0045087,GO:0045089,GO:0002082,GO:0051238,GO:0008233,GO:0008234,GO:0008236,GO:0002092,GO:0000045,GO:0008239,GO:0010288,GO:0000049,GO:0004146,GO:0071735,GO:0004151,GO:0016441,GO:…
MGG_03619	GO:0010242,GO:0005634,GO:0003844,GO:0042761,GO:0008202,GO:0071949,GO:0045333,GO:0045335,GO:0046872,GO:0042776,GO:0016156,GO:0008734,GO:0044318,GO:0071454,GO:0009505,GO:0004129,GO:0009507,GO:0071973,GO:0006696,GO:0008234,GO:0098609,GO:0042549,GO:0005178,GO:0006974,GO:0009535,GO:0009536,GO:0045121,GO:0006979,GO:0034628,GO:0020037,GO:0000325,GO:0019013,GO:1903958,GO:0010319,GO:0030288,GO:0051539,GO:…
MGG_13499	GO:0006144,GO:1902622,GO:0008201,GO:0043020,GO:0008206,GO:0000014,GO:0002062,GO:0004111,GO:0016401,GO:0043025,GO:0000019,GO:0006164,GO:0043029,GO:0030742,GO:0090141,GO:0002076,GO:0002080,GO:0006177,GO:0000038,GO:0000045,GO:0006189,GO:0010288,GO:0051248,GO:0008247,GO:0043065,GO:0043066,GO:0000062,GO:0045121,GO:0016453,GO:0010310,GO:0047179,GO:0000076,GO:0000077,GO:0008270,GO:0090200,GO:0008283,GO:…
MGG_12830	GO:0005634,GO:0003973,GO:0046982,GO:0071949,GO:0051596,GO:0019853,GO:0008720,GO:0005777,GO:0005778,GO:0000786,GO:0016020,GO:0005524,GO:0051990,GO:0005782,GO:0006807,GO:0046872,GO:0032025,GO:0005789,GO:0099615,GO:0008609,GO:0008610,GO:0008611,GO:0043178,GO:0003885,GO:0019249,GO:0042802,GO:0050105,GO:0047545,GO:0010042,GO:0009274,GO:0010043,GO:0006974,GO:0006334,GO:0030527,GO:0047809,GO:0003779,GO:…
MGG_06472	GO:0080129,GO:0004865,GO:0010498,GO:0005634,GO:0050434,GO:0010499,GO:0039693,GO:0039694,GO:0005654,GO:0039702,GO:0045335,GO:0046872,GO:0044826,GO:0032801,GO:0020002,GO:0009506,GO:0042788,GO:0031012,GO:1990970,GO:0050727,GO:0042025,GO:0001069,GO:0043565,GO:0002862,GO:0001070,GO:0003887,GO:0072494,GO:0010801,GO:0000049,GO:0042802,GO:0009524,GO:0042805,GO:0035639,GO:1903908,GO:1903911,GO:0010043,GO:…
MGG_06459	GO:0005634,GO:0000002,GO:0140545,GO:0030851,GO:0005635,GO:0005507,GO:1990170,GO:0050821,GO:0046983,GO:1990169,GO:0051082,GO:0043531,GO:0010380,GO:0051085,GO:0051087,GO:0070414,GO:0031249,GO:0003729,GO:0044179,GO:0005524,GO:0016020,GO:0031638,GO:0044183,GO:0046872,GO:0009368,GO:0031897,GO:0005788,GO:0045727,GO:0034975,GO:0071456,GO:0035617,GO:0009505,GO:0009507,GO:0005796,GO:0140453,GO:0006953,GO:…
MGG_06427	GO:0007040,GO:0005762,GO:0071555,GO:0005634,GO:0000003,GO:0042632,GO:0032008,GO:0051082,GO:0005770,GO:0003723,GO:0051087,GO:0005777,GO:0000785,GO:0043410,GO:0031123,GO:0016020,GO:0005524,GO:0005525,GO:0003735,GO:0046872,GO:0140318,GO:0031902,GO:0006303,GO:0032543,GO:0071456,GO:0000293,GO:0018342,GO:0006826,GO:0004652,GO:0070577,GO:0071986,GO:0042803,GO:0007605,GO:0015031,GO:0000183,GO:0015293,GO:…
MGG_03607	GO:0071681,GO:1904668,GO:0043011,GO:0010243,GO:0045064,GO:0008200,GO:0008201,GO:0045065,GO:0008202,GO:0004108,GO:0004109,GO:0043022,GO:0043023,GO:0032783,GO:0043024,GO:0043025,GO:0008210,GO:0004114,GO:0010259,GO:0032790,GO:0030742,GO:0043031,GO:0043032,GO:1904645,GO:0016409,GO:0008217,GO:0090136,GO:0086042,GO:0000028,GO:1904643,GO:0045087,GO:0004129,GO:0071712,GO:0002082,GO:0061474,GO:0008233,GO:…
MGG_13511	GO:0005634,GO:0005635,GO:0005640,GO:0071561,GO:0005769,GO:0030218,GO:0000138,GO:0000139,GO:0009739,GO:0005774,GO:0097038,GO:0015248,GO:0032784,GO:0016020,GO:0005654,GO:0005783,GO:0051607,GO:0042779,GO:0005789,GO:0045087,GO:0003746,GO:0005666,GO:0005669,GO:0032934,GO:0034727,GO:0001193,GO:0000428,GO:0042797,GO:0015918,GO:0010162,GO:0005813,GO:0009910,GO:0030011,GO:0003899,GO:1901919,GO:0034243,GO:…
MGG_03604	GO:0009408,GO:0048448,GO:0048833,GO:0005634,GO:0005829,GO:0000070,GO:0007049,GO:0030473,GO:0051082,GO:0007052,GO:0055052,GO:0048461,GO:0031505,GO:0010450,GO:0009555,GO:0051028,GO:0005654,GO:0050775,GO:0009880,GO:1905793,GO:0030496,GO:0005794,GO:0051301,GO:0000741,GO:0006950,GO:0007080,GO:0005737,GO:0043434,GO:0005868,GO:0009965,GO:0055085,GO:0010286,GO:0072686,GO:0060271,GO:0045296,GO:0005874,GO:…
MGG_03600	GO:0003714,GO:0005634,GO:0004869,GO:0000775,GO:0031625,GO:0018189,GO:0043279,GO:0009617,GO:0003729,GO:0005524,GO:0045333,GO:1902600,GO:0005654,GO:0045335,GO:0046872,GO:0000417,GO:0009505,GO:0009507,GO:0008233,GO:0008237,GO:0042802,GO:0006325,GO:0008121,GO:0031930,GO:0006334,GO:0017087,GO:0009536,GO:0009408,GO:0009793,GO:0009410,GO:0052547,GO:0006851,GO:0070469,GO:0000325,GO:0005829,GO:0030152,GO:…
MGG_03587	GO:0005634,GO:0019843,GO:0005829,GO:0070475,GO:0003723,GO:0042254,GO:0070037,GO:0005654,GO:0000472,GO:0030490,GO:0006364,GO:0030686,GO:0034399,GO:0001824,GO:0000480,GO:0042274,GO:0005730,GO:0019236,GO:0017126,GO:0032040,GO:0005737,GO:0042802,GO:0042803,GO:0042742,GO:0005880,GO:0005694,GO:0031167,GO:0000447
MGG_13526	GO:0043009,GO:0006401,GO:0005634,GO:0009986,GO:0006405,GO:0006406,GO:0009737,GO:0006412,GO:0006413,GO:0000781,GO:0045070,GO:0006417,GO:0032786,GO:0000018,GO:0106002,GO:0044819,GO:0031252,GO:0005654,GO:0000278,GO:0070934,GO:0000791,GO:1990405,GO:0045087,GO:0000287,GO:0009507,GO:0005925,GO:0043047,GO:0006446,GO:0008494,GO:1990446,GO:0005681,GO:0045617,GO:0004658,GO:0060211,GO:0060212,GO:0060213,GO:…
MGG_17072	GO:0005121,GO:0031748,GO:0033797,GO:0005125,GO:0043014,GO:0019464,GO:0043025,GO:0048148,GO:0007189,GO:0031770,GO:0010269,GO:1904643,GO:0045087,GO:0005158,GO:0042025,GO:0004148,GO:0021556,GO:0071732,GO:0009274,GO:0051259,GO:0005184,GO:1990748,GO:0005198,GO:0008270,GO:0010319,GO:0040018,GO:0051287,GO:0045144,GO:0008283,GO:0008284,GO:0045150,GO:0005216,GO:0007267,GO:0004197,GO:0007269,GO:0007274,GO:…
MGG_06425	GO:0005634,GO:0005635,GO:0034314,GO:0072715,GO:0004619,GO:0005643,GO:0004108,GO:0043021,GO:0043025,GO:0005654,GO:0000023,GO:0016407,GO:0007193,GO:0043547,GO:0005148,GO:0000030,GO:0004640,GO:0002080,GO:0005666,GO:0030246,GO:0035368,GO:0008234,GO:0008236,GO:0005680,GO:0005681,GO:0071222,GO:0009274,GO:0005179,GO:0048701,GO:0046654,GO:0009279,GO:0046656,GO:0048193,GO:0004674,GO:0044613,GO:0020037,GO:…
MGG_06400	GO:0030720,GO:0043009,GO:0045070,GO:0043022,GO:0043023,GO:0043024,GO:0043025,GO:0000026,GO:0008219,GO:0000028,GO:0000030,GO:0045087,GO:0000032,GO:1990715,GO:0043047,GO:0000049,GO:0071732,GO:0016441,GO:0043066,GO:0090170,GO:0051259,GO:0051260,GO:0045121,GO:0002119,GO:0032839,GO:0008266,GO:0061515,GO:0051276,GO:0008270,GO:0010319,GO:0016477,GO:0008285,GO:0022625,GO:0008289,GO:0022626,GO:0004197,GO:…
MGG_06396	GO:0005634,GO:1901215,GO:0080135,GO:0001671,GO:0031369,GO:0003723,GO:0010507,GO:0032268,GO:0006412,GO:0006413,GO:0036493,GO:0034063,GO:0002191,GO:0003729,GO:0106002,GO:0005524,GO:0016020,GO:1901195,GO:0070934,GO:0016281,GO:1905537,GO:0003743,GO:0045471,GO:0042273,GO:0000932,GO:0060964,GO:1900087,GO:0006446,GO:0008494,GO:0051247,GO:0010801,GO:0042802,GO:0031669,GO:0060090,GO:1905696,GO:0010942,GO:…
MGG_03556	GO:0005634,GO:0051075,GO:0030980,GO:0004616,GO:0003723,GO:0072589,GO:0000781,GO:0031118,GO:0031120,GO:0003729,GO:0070034,GO:0005654,GO:0090661,GO:0008616,GO:0042802,GO:0002099,GO:0042803,GO:0030515,GO:0016052,GO:0016054,GO:0015030,GO:0060216,GO:0009535,GO:0019521,GO:0005697,GO:0097216,GO:0008770,GO:0032450,GO:0031429,GO:0005829,GO:0000454,GO:0004558,GO:0034513,GO:0006098,GO:0052692,GO:0009051,GO:…
MGG_03554	GO:0005634,GO:0046600,GO:0008201,GO:0051726,GO:0043022,GO:0043025,GO:0048146,GO:0001554,GO:0005654,GO:0045087,GO:0042026,GO:0140328,GO:1904685,GO:0045109,GO:0042552,GO:0005178,GO:0043066,GO:0007229,GO:0005183,GO:0071236,GO:0062023,GO:0051787,GO:0042060,GO:0006734,GO:0050771,GO:0040019,GO:0150102,GO:0021589,GO:0000086,GO:0051287,GO:0046168,GO:0008284,GO:0042590,GO:0061024,GO:0022625,GO:0008289,GO:…
MGG_03551	GO:0007169,GO:0010242,GO:0005123,GO:0005125,GO:0008198,GO:0009225,GO:0051213,GO:0005135,GO:0000027,GO:0060446,GO:0043039,GO:0004129,GO:0085029,GO:0008233,GO:0008234,GO:0042026,GO:0005164,GO:0000049,GO:0051250,GO:0007218,GO:0002102,GO:0004152,GO:0043065,GO:0005178,GO:0043066,GO:0019516,GO:0009277,GO:0007229,GO:0051262,GO:0006207,GO:0045121,GO:0042052,GO:0140359,GO:0004165,GO:0033862,GO:1904724,GO:…
MGG_03525	GO:0005634,GO:0070469,GO:0007623,GO:0008137,GO:0044877,GO:0000079,GO:1901006,GO:0032981,GO:0009749,GO:0042776,GO:0016538,GO:0031966,GO:0006814,GO:0009060,GO:0044772,GO:0051301,GO:0006120,GO:0005737,GO:0005739,GO:0005743,GO:0043248,GO:0003954,GO:0005747,GO:0000307,GO:0005759
MGG_06371	GO:0060416,GO:0005125,GO:0097284,GO:0008201,GO:0043022,GO:0045071,GO:0043025,GO:0007186,GO:0051219,GO:0007189,GO:0043032,GO:0000028,GO:0005148,GO:0002076,GO:0045087,GO:0061474,GO:0045095,GO:0045104,GO:0090160,GO:0009267,GO:0045109,GO:0043065,GO:0005178,GO:0043066,GO:0005179,GO:0045121,GO:0042056,GO:0097352,GO:0043083,GO:0042060,GO:0008270,GO:0005198,GO:0005200,GO:0005201,GO:0051281,GO:0140374,GO:…
MGG_06358	GO:0005634,GO:0007172,GO:0006661,GO:0007173,GO:0099079,GO:0035591,GO:1903898,GO:0007176,GO:0015629,GO:0030479,GO:0070161,GO:0006930,GO:0035091,GO:0031252,GO:0005911,GO:0045335,GO:0050714,GO:0046875,GO:1903676,GO:1903679,GO:0046627,GO:0098609,GO:0005938,GO:0042802,GO:0005172,GO:1903912,GO:0002102,GO:1990441,GO:0045887,GO:0060996,GO:0043332,GO:0051015,GO:0051016,GO:1904724,GO:0032587,GO:0061003,GO:…
MGG_03521	GO:0000002,GO:1990683,GO:0008198,GO:0004102,GO:0008201,GO:0008203,GO:0032781,GO:0008210,GO:0008217,GO:0090136,GO:0004122,GO:1904646,GO:0000027,GO:0004128,GO:0000038,GO:0045095,GO:0008233,GO:0008234,GO:0008239,GO:0000049,GO:0004149,GO:0045109,GO:0045111,GO:0045121,GO:0032839,GO:0090187,GO:0061518,GO:0008270,GO:0004175,GO:0090201,GO:0008283,GO:0008284,GO:0008285,GO:1990782,GO:0008289,GO:0032868,GO:…
MGG_03517	GO:0005634,GO:0071555,GO:0005506,GO:0001541,GO:0021766,GO:0002183,GO:0031369,GO:0016779,GO:0006413,GO:0003983,GO:0007568,GO:0009749,GO:0097172,GO:0005525,GO:0046872,GO:0043547,GO:0000287,GO:0003743,GO:0045727,GO:0034976,GO:0000032,GO:0009507,GO:0050852,GO:0009252,GO:0009254,GO:0070569,GO:0008360,GO:0043434,GO:0032045,GO:0006446,GO:0070062,GO:0014002,GO:0014003,GO:0042552,GO:0043065,GO:0009408,GO:…
MGG_03512	GO:0009408,GO:0009536,GO:0005634,GO:0005829,GO:0019013,GO:0009733,GO:0042438,GO:0009735,GO:0009736,GO:0033162,GO:0003723,GO:0051788,GO:0005838,GO:0005198,GO:0048528,GO:0000785,GO:0034515,GO:0030163,GO:0005524,GO:0019029,GO:0009941,GO:0005654,GO:0004503,GO:0043161,GO:0008541,GO:0003677,GO:0003678,GO:0030430,GO:0034399,GO:0022624,GO:1990904,GO:0042025,GO:0051306,GO:0006508,GO:0048366,GO:0006511,GO:…
MGG_03511	GO:1904668,GO:0030721,GO:0030723,GO:0008200,GO:0008201,GO:0043021,GO:0043022,GO:0043025,GO:0051219,GO:0051225,GO:0000027,GO:0000028,GO:0045087,GO:0010272,GO:0004129,GO:1990716,GO:0043051,GO:0061484,GO:0000049,GO:0002098,GO:0008247,GO:0016441,GO:0043065,GO:0004156,GO:1904672,GO:0090176,GO:0002119,GO:0000077,GO:0008270,GO:0043087,GO:0000082,GO:0000083,GO:0008277,GO:0000086,GO:1902660,GO:0008283,GO:…
MGG_03506	GO:0005681,GO:0005730,GO:0009507,GO:1990904,GO:0048026,GO:0003723,GO:0003677,GO:0006397
MGG_03484	GO:0007169,GO:0000003,GO:0002052,GO:0007173,GO:0030726,GO:0071689,GO:0008201,GO:0140297,GO:0043021,GO:0043022,GO:0007186,GO:0007187,GO:0048148,GO:0048149,GO:0048150,GO:0051225,GO:0043035,GO:0009245,GO:0007198,GO:0009249,GO:0000035,GO:0008227,GO:0000036,GO:0048167,GO:0007208,GO:0007210,GO:0008236,GO:0007217,GO:0007218,GO:0009266,GO:0007219,GO:0009267,GO:0004151,GO:0007224,GO:0051257,GO:0016441,GO:…
MGG_06321	GO:0005634,GO:0008710,GO:0008198,GO:0070150,GO:0004359,GO:0036104,GO:0008713,GO:0008202,GO:0000271,GO:0006418,GO:0046870,GO:0008728,GO:0046872,GO:0006426,GO:0008987,GO:0006427,GO:0009244,GO:0036381,GO:0009245,GO:0071967,GO:0008734,GO:0044318,GO:0004638,GO:0000287,GO:0009507,GO:0008743,GO:0140078,GO:0004141,GO:0006189,GO:0042802,GO:0004658,GO:0006974,GO:0019518,GO:0015937,GO:0003906,GO:0043842,GO:…
MGG_06316	GO:0003714,GO:0005634,GO:0005635,GO:0032005,GO:0005125,GO:0009734,GO:0019079,GO:0031625,GO:0071944,GO:0003723,GO:0006417,GO:0003729,GO:0005138,GO:0008083,GO:0016020,GO:0005654,GO:0001558,GO:0045335,GO:0046872,GO:0045597,GO:0042273,GO:0004518,GO:0000935,GO:0039592,GO:0042025,GO:0006953,GO:0008235,GO:0044843,GO:0008237,GO:0070062,GO:0005937,GO:0005938,GO:0000055,GO:0043066,GO:0032956,GO:0045892,GO:…
MGG_03441	GO:0005634,GO:0044423,GO:0006281,GO:0070413,GO:0010508,GO:0005773,GO:0070415,GO:0000400,GO:0051473,GO:0031505,GO:0016787,GO:0016788,GO:0016020,GO:0005524,GO:0046872,GO:0030234,GO:0047260,GO:0070301,GO:0000287,GO:0004386,GO:0009507,GO:0033828,GO:0032549,GO:0006310,GO:0000166,GO:0071465,GO:0000428,GO:0034605,GO:0042802,GO:0009651,GO:0016311,GO:0015927,GO:0005946,GO:0006970,GO:0009274,GO:0003899,GO:…
MGG_12868	GO:0007169,GO:0046086,GO:0008199,GO:0008200,GO:0140297,GO:0009234,GO:0048146,GO:0015379,GO:0006164,GO:0008217,GO:1990663,GO:1900551,GO:0002080,GO:0042025,GO:0008233,GO:0005163,GO:0061484,GO:0006189,GO:0005169,GO:0007218,GO:0004151,GO:0004152,GO:0043065,GO:0005178,GO:0009274,GO:0005179,GO:0009277,GO:0007229,GO:0000062,GO:0006207,GO:0009279,GO:0005184,GO:0004165,GO:0140359,GO:0006221,GO:0008270,GO:…
MGG_06270	GO:0006144,GO:0005634,GO:0019843,GO:0005507,GO:0009156,GO:0005829,GO:0046085,GO:0016773,GO:0032263,GO:0004747,GO:0003723,GO:0006412,GO:0106383,GO:0005524,GO:0042644,GO:0006166,GO:0005654,GO:0042646,GO:0006167,GO:0003735,GO:0045335,GO:0046872,GO:0006169,GO:0032922,GO:0009116,GO:0006175,GO:0080094,GO:0008865,GO:0004001,GO:0009506,GO:0009570,GO:0009507,GO:0016740,GO:0019303,GO:0004136,GO:0005737,GO:…
MGG_06269	GO:0009536,GO:0005634,GO:0019843,GO:0002181,GO:0005829,GO:0000325,GO:1990932,GO:0003723,GO:0006412,GO:0005773,GO:0008270,GO:0140236,GO:0005840,GO:0140242,GO:0003729,GO:0045202,GO:1990090,GO:0016020,GO:0003735,GO:0000027,GO:1990082,GO:0022625,GO:0022626,GO:0005730,GO:0009507,GO:0016740,GO:0042788,GO:0031012,GO:0005925,GO:1990904,GO:0098793,GO:0005737,GO:0032297,GO:0005739,GO:0098794,GO:0031090,GO:…
MGG_06249	GO:0048768,GO:0005634,GO:0006915,GO:0009860,GO:0005509,GO:0002181,GO:0140297,GO:0003723,GO:1902230,GO:0005771,GO:0010507,GO:0006412,GO:0010252,GO:0031117,GO:0000909,GO:0042127,GO:0009615,GO:0048527,GO:0070798,GO:0005654,GO:0001558,GO:0005783,GO:0000922,GO:0006302,GO:2000384,GO:0006816,GO:0005794,GO:0009506,GO:0009507,GO:0034599,GO:0090406,GO:0043944,GO:0048046,GO:0070062,GO:0071470,GO:0007346,GO:…
MGG_10111	GO:0043011,GO:0008198,GO:0030728,GO:0008202,GO:0008203,GO:0047116,GO:0004109,GO:0008205,GO:0008206,GO:0008207,GO:0008209,GO:0008210,GO:0016404,GO:0018454,GO:0018455,GO:0004122,GO:0018458,GO:0018459,GO:0018460,GO:0018461,GO:0071711,GO:0045087,GO:0000038,GO:0008234,GO:0010288,GO:0000049,GO:0018482,GO:0043065,GO:0043066,GO:0010301,GO:0045121,GO:0045122,GO:0018502,GO:0018504,GO:0018505,GO:0018507,GO:…
MGG_03372	GO:0019843,GO:0002181,GO:0003723,GO:0006412,GO:0042254,GO:0032784,GO:0003729,GO:0045202,GO:0016020,GO:0005654,GO:0003735,GO:0009505,GO:0009506,GO:0020002,GO:0009507,GO:0042788,GO:0031012,GO:0046761,GO:0070062,GO:0001072,GO:0000049,GO:1990948,GO:0015935,GO:0009536,GO:0016324,GO:0005829,GO:0046789,GO:0031564,GO:0000462,GO:0005840,GO:0008023,GO:0019031,GO:0097371,GO:0022626,GO:0005730,GO:0009570,GO:…
MGG_10061	GO:0004096,GO:0007169,GO:0005125,GO:0008203,GO:0140297,GO:0000012,GO:0043025,GO:0005137,GO:0048147,GO:0051219,GO:0001046,GO:0008219,GO:0048156,GO:1904643,GO:0045087,GO:0048167,GO:0032809,GO:0042025,GO:0005164,GO:0010288,GO:0051250,GO:0032825,GO:0043065,GO:0043066,GO:0005178,GO:0007229,GO:0009277,GO:0045121,GO:0097350,GO:0008270,GO:0010319,GO:0051281,GO:0008284,GO:0008285,GO:0016477,GO:0022626,GO:…
MGG_03335	GO:0007169,GO:0046086,GO:0008199,GO:0008200,GO:0140297,GO:0009234,GO:0048146,GO:0006164,GO:1990663,GO:0008217,GO:1900551,GO:0008233,GO:0042025,GO:0005163,GO:0061484,GO:0006189,GO:0005169,GO:0007218,GO:0004151,GO:0004152,GO:0043065,GO:0005178,GO:0009274,GO:0005179,GO:0009277,GO:0007229,GO:0000062,GO:0006207,GO:0009279,GO:0005184,GO:0004165,GO:0140359,GO:0006221,GO:0006222,GO:0008270,GO:0005198,GO:…
MGG_03323	GO:0000131,GO:0043332,GO:0005829,GO:0001927,GO:0005576,GO:0007566,GO:0048015,GO:0000145,GO:0051601,GO:0008083,GO:0016020,GO:0048471,GO:0051607,GO:0000281,GO:0050714,GO:0090522,GO:0008289,GO:0098592,GO:0031267,GO:0090148,GO:0006887,GO:0090729,GO:0005737,GO:0005546,GO:0006893,GO:0090543,GO:0005934,GO:0005935,GO:0016241,GO:0048309,GO:0015031,GO:0006904,GO:0005628,GO:0005886,GO:0008191
MGG_03310	GO:0060417,GO:0070665,GO:0005131,GO:0002062,GO:0051219,GO:0007187,GO:0044053,GO:0002071,GO:0007191,GO:0051225,GO:0005148,GO:0002080,GO:0010273,GO:0009253,GO:0042026,GO:0007212,GO:0043052,GO:0007218,GO:0009267,GO:0045111,GO:0043066,GO:0005179,GO:0060486,GO:0000070,GO:0008270,GO:0005200,GO:0008283,GO:0060509,GO:0060510,GO:0035936,GO:0040032,GO:0009314,GO:0051299,GO:0007268,GO:0035941,GO:0051301,GO:…
MGG_03283	GO:0005634,GO:0006914,GO:0005764,GO:0005765,GO:0005768,GO:0005769,GO:0034058,GO:0005770,GO:0045324,GO:0008333,GO:0005774,GO:0005776,GO:0048786,GO:0048278,GO:0046872,GO:0010008,GO:0048284,GO:0031901,GO:2000643,GO:0031902,GO:0031647,GO:0042144,GO:0045732,GO:0000166,GO:0030897,GO:1901998,GO:0016567,GO:0030136,GO:1902500,GO:0030139,GO:0061630,GO:0016574,GO:1902115,GO:0016192,GO:0019904,GO:0019905,GO:…
MGG_03281	GO:0009536,GO:0005634,GO:0009570,GO:0005730,GO:0009507,GO:0010181,GO:0005829,GO:0005737,GO:0042602,GO:0004107,GO:0008652,GO:0009423,GO:0009073,GO:0042802
MGG_03280	GO:0000257,GO:0047427,GO:0047428,GO:0005829,GO:0018822,GO:0047558,GO:0018762,GO:0004812,GO:0003729,GO:0051410,GO:0009684,GO:0006807,GO:0009506,GO:0009507,GO:0000422,GO:0019499,GO:0019500,GO:0016236,GO:0080109,GO:0048046,GO:0003824,GO:0009970,GO:0019762,GO:0030196,GO:0080061,GO:0051260,GO:0005886
MGG_03266	GO:0005634,GO:0005829,GO:0045893,GO:0030182,GO:0008198,GO:0008168,GO:0005737,GO:0005739,GO:1903507,GO:0019439,GO:0018577,GO:0042802,GO:0003700,GO:0046872,GO:0043640,GO:0006364,GO:0061629,GO:0003677
MGG_12738	GO:0006144,GO:0006145,GO:0006147,GO:0006148,GO:0008964,GO:0006149,GO:1901848,GO:0016903,GO:0006919,GO:0047113,GO:0006154,GO:0071949,GO:0006412,GO:0006157,GO:0110095,GO:0039695,GO:0110096,GO:0006161,GO:0047121,GO:0070675,GO:0043795,GO:0070674,GO:0006166,GO:0046872,GO:0071704,GO:0043546,GO:0000028,GO:0046110,GO:0009760,GO:0004129,GO:1990204,GO:0045602,GO:2001213,GO:0009507,GO:0034340,GO:0042025,GO:…
MGG_09979	GO:0006144,GO:0008961,GO:0009986,GO:0070402,GO:0004867,GO:0004612,GO:0070404,GO:0044550,GO:0071949,GO:0000272,GO:0043025,GO:1900815,GO:0007187,GO:0050966,GO:1900554,GO:0102169,GO:0007192,GO:0009507,GO:0006953,GO:0007210,GO:0006955,GO:0034354,GO:0035634,GO:0007218,GO:0034364,GO:0009279,GO:0009535,GO:0009536,GO:0046148,GO:0016709,GO:0042310,GO:0042322,GO:0019028,GO:0008021,GO:0019031,GO:0009820,GO:…
MGG_10680	GO:0009536,GO:0005634,GO:0019843,GO:0032259,GO:0005829,GO:0000325,GO:0002181,GO:0002182,GO:0031369,GO:0003723,GO:0006412,GO:0097421,GO:0006413,GO:0140236,GO:0000462,GO:0005840,GO:0140242,GO:0003729,GO:0045202,GO:0016020,GO:0005654,GO:0003735,GO:0005783,GO:0006364,GO:0009505,GO:0022626,GO:0005730,GO:0042274,GO:0009507,GO:0022627,GO:0042788,GO:1990904,GO:0098793,GO:0008168,GO:0005737,GO:0098794,GO:…
MGG_10674	GO:0005730,GO:0005634,GO:0005829,GO:0042790,GO:0044167,GO:0005736,GO:0042254,GO:0005811,GO:0016020,GO:0019031,GO:0006360,GO:0006361,GO:0044186,GO:0006362,GO:0006363,GO:0055036,GO:0001054
MGG_03251	GO:0043009,GO:0005634,GO:0009986,GO:0002181,GO:0005829,GO:0002182,GO:0003723,GO:0006412,GO:0000462,GO:0051726,GO:0042255,GO:0005840,GO:0003729,GO:0016020,GO:0005654,GO:0003735,GO:0005783,GO:0030686,GO:0035167,GO:0009505,GO:0022626,GO:0005730,GO:0009506,GO:0022627,GO:0009507,GO:0031012,GO:0042788,GO:0005925,GO:1990904,GO:0005737,GO:0098794,GO:0070062,GO:0043253
MGG_03244	GO:0006144,GO:0002052,GO:0043014,GO:0008201,GO:0008203,GO:0043021,GO:0010255,GO:0043024,GO:0002064,GO:0043025,GO:1902600,GO:0006165,GO:1904645,GO:0008217,GO:0008219,GO:1904643,GO:0045087,GO:1990712,GO:0006183,GO:0008233,GO:0043050,GO:0008236,GO:0032814,GO:0090163,GO:0045109,GO:0045111,GO:0043065,GO:0043066,GO:0043068,GO:0008253,GO:0045121,GO:0002119,GO:1904724,GO:0045131,GO:2000978,GO:0016460,GO:…
MGG_03236	GO:0005634,GO:0009986,GO:0002181,GO:0002309,GO:0044297,GO:0003723,GO:0006412,GO:0006924,GO:0042254,GO:0003729,GO:0016020,GO:0008340,GO:0005524,GO:0005654,GO:0000278,GO:0003735,GO:0005783,GO:0046872,GO:0000281,GO:0070938,GO:0000028,GO:0072224,GO:0042274,GO:0009506,GO:0042788,GO:0031012,GO:0098982,GO:0032040,GO:0042025,GO:1990837,GO:0035502,GO:0004017,GO:0044209,GO:0005938,GO:0048821,GO:0033077,GO:…
MGG_12749	GO:0005121,GO:0005634,GO:0031748,GO:0043524,GO:0033797,GO:0005125,GO:0043014,GO:0019464,GO:0098831,GO:0002576,GO:0043025,GO:0048148,GO:0005654,GO:0043544,GO:2000388,GO:2000386,GO:0010269,GO:1904643,GO:0045087,GO:0048678,GO:0030246,GO:0005158,GO:0106022,GO:0030247,GO:0042537,GO:0042025,GO:0050729,GO:0008746,GO:0020011,GO:0042542,GO:0035375,GO:0008753,GO:0004148,GO:0098869,GO:0021556,GO:0010807,GO:…
MGG_03226	GO:0003714,GO:0005634,GO:0004869,GO:0000775,GO:0031625,GO:0043279,GO:0009617,GO:0005524,GO:0016020,GO:0045333,GO:1902600,GO:0005654,GO:0045335,GO:0046872,GO:0000417,GO:0009505,GO:0009507,GO:0008237,GO:0042802,GO:0006325,GO:0008121,GO:0031930,GO:0006334,GO:0017087,GO:0009410,GO:0006851,GO:0070469,GO:0005829,GO:0000325,GO:0043209,GO:0044877,GO:0061133,GO:0005198,GO:0008270,GO:0004175,GO:0031966,GO:…
MGG_03224	GO:0000514,GO:0005634,GO:0000002,GO:0000515,GO:0150020,GO:0030215,GO:0015880,GO:0030218,GO:0051724,GO:0061459,GO:1902600,GO:0035349,GO:0009749,GO:1902603,GO:0005654,GO:0035352,GO:0004129,GO:0009253,GO:0008745,GO:0042541,GO:0000050,GO:0043066,GO:0020027,GO:0000064,GO:0010821,GO:0042060,GO:0070221,GO:0008272,GO:0004180,GO:0003676,GO:0000095,GO:0061024,GO:0006754,GO:0032868,GO:0045156,GO:0032869,GO:…
MGG_03220	GO:1904668,GO:0005634,GO:0005125,GO:0004104,GO:0008201,GO:0051721,GO:1902103,GO:0000015,GO:0070161,GO:0051216,GO:0090129,GO:0005654,GO:1904645,GO:0004634,GO:0000027,GO:0004129,GO:0020002,GO:0009252,GO:0009765,GO:0006694,GO:0008233,GO:0043565,GO:0004655,GO:0005680,GO:0000049,GO:0004657,GO:0030261,GO:0043065,GO:0009274,GO:0005178,GO:0043066,GO:0005179,GO:0042555,GO:0007229,GO:0005694,GO:0009791,GO:…
MGG_03214	GO:0005634,GO:0009737,GO:0005654,GO:0047127,GO:0044571,GO:0140825,GO:0004640,GO:0009253,GO:0030245,GO:0009765,GO:0030246,GO:0030248,GO:0042025,GO:0042026,GO:0004650,GO:0008234,GO:0010286,GO:0014909,GO:0009793,GO:0020037,GO:0008270,GO:0005198,GO:0010319,GO:0005199,GO:0005200,GO:0019028,GO:0019029,GO:0009813,GO:0004693,GO:0051287,GO:0016984,GO:0016987,GO:0005212,GO:0003677,GO:0004190,GO:0022626,GO:…
MGG_09766	GO:0009073,GO:0042802,GO:0005634,GO:0005829,GO:0003849,GO:0005737,GO:0005739,GO:0008652,GO:0009423
MGG_09750	GO:0009410,GO:0005634,GO:0004163,GO:0003939,GO:0005829,GO:0006695,GO:0016135,GO:0016104,GO:0006696,GO:0008137,GO:0005737,GO:0008299,GO:0030544,GO:0005777,GO:0042802,GO:0042803,GO:0005524,GO:0005782,GO:0019287,GO:0008284,GO:0016126,GO:0016831
MGG_03193	GO:0005634,GO:0005635,GO:0005641,GO:0008207,GO:0097296,GO:0005654,GO:0000027,GO:0045598,GO:1990145,GO:0106014,GO:0020002,GO:0006691,GO:0006694,GO:0050727,GO:0050728,GO:0042025,GO:1903671,GO:0002090,GO:0006700,GO:0006702,GO:0033327,GO:0007215,GO:0010288,GO:0007218,GO:0004659,GO:0036403,GO:0010807,GO:0005179,GO:0015936,GO:0030283,GO:0005198,GO:0019031,GO:0062040,GO:0006744,GO:0003676,GO:0003677,GO:…
MGG_03188	GO:0004129,GO:0045333,GO:1902600,GO:0005751,GO:0016491,GO:0006123,GO:0005739,GO:0005758,GO:0005743
MGG_03186	GO:0015105,GO:0009986,GO:0032259,GO:0003844,GO:0043524,GO:0008965,GO:0004614,GO:0004615,GO:0015627,GO:0015628,GO:0071949,GO:0009231,GO:0050709,GO:0008982,GO:0046872,GO:0008218,GO:0009501,GO:0016413,GO:0047646,GO:0000287,GO:0070432,GO:0009250,GO:0020002,GO:0009507,GO:0030245,GO:0010021,GO:0030246,GO:0030247,GO:0042025,GO:0042026,GO:0043565,GO:0030254,GO:0030257,GO:0042802,GO:0015667,GO:0019252,GO:…
MGG_03185	GO:0006144,GO:0010243,GO:0006148,GO:0006149,GO:0008199,GO:1902618,GO:0008201,GO:0051209,GO:0002060,GO:0006157,GO:0043025,GO:0006164,GO:0002068,GO:1902600,GO:0006166,GO:0006167,GO:0002071,GO:0000027,GO:0008219,GO:1904643,GO:0000038,GO:0043050,GO:0008236,GO:0008237,GO:0045104,GO:0008242,GO:0045111,GO:0043066,GO:0006204,GO:0008253,GO:1902624,GO:0045121,GO:0002119,GO:0090187,GO:0008266,GO:0006221,GO:…
MGG_09736	GO:0009986,GO:0005783,GO:0005576,GO:0000139,GO:0009277,GO:0005789,GO:0005886
MGG_17278	GO:0060416,GO:0004866,GO:0005634,GO:0009986,GO:0004867,GO:0016653,GO:0001553,GO:0043025,GO:0048403,GO:0048406,GO:0005654,GO:0016407,GO:1990402,GO:0001822,GO:0071456,GO:0030246,GO:0006953,GO:0035374,GO:0000050,GO:0042802,GO:0042803,GO:0098869,GO:0010037,GO:0000053,GO:0034614,GO:0046904,GO:0020027,GO:0010043,GO:0006974,GO:0009791,GO:0020037,GO:0007494,GO:0062023,GO:0098633,GO:0071242,GO:0001869,GO:…
MGG_03165	GO:0007169,GO:0070660,GO:0005131,GO:0007179,GO:0002062,GO:0048144,GO:0043025,GO:0048146,GO:0007186,GO:0035861,GO:0043032,GO:0090136,GO:0043034,GO:0045087,GO:0002080,GO:0045088,GO:0010273,GO:1904702,GO:0009253,GO:0048169,GO:0042026,GO:0032815,GO:0071729,GO:0043065,GO:0043066,GO:0005178,GO:0005179,GO:0007229,GO:0009277,GO:0009279,GO:0045121,GO:0005185,GO:0060486,GO:0002119,GO:0016460,GO:0008270,GO:…
MGG_03164	GO:0005634,GO:0044547,GO:0110085,GO:0071689,GO:0043025,GO:0043538,GO:0031252,GO:0005654,GO:0031258,GO:0050714,GO:0030240,GO:0008234,GO:0005675,GO:0043565,GO:0043066,GO:0009792,GO:0005700,GO:0098885,GO:0042052,GO:0000070,GO:0060999,GO:0061001,GO:0040011,GO:0016459,GO:0022604,GO:0008270,GO:0040019,GO:0042067,GO:1903688,GO:0051286,GO:0001111,GO:0062040,GO:0001113,GO:0003677,GO:0051293,GO:0007266,GO:…
MGG_12766	GO:0005737,GO:0004573,GO:0009311
MGG_03152	GO:0008198,GO:0008199,GO:0051209,GO:0008201,GO:0051216,GO:0043025,GO:1902600,GO:0016407,GO:1904645,GO:0071705,GO:0008217,GO:0051225,GO:0045087,GO:0010273,GO:1990712,GO:0008233,GO:0008234,GO:0061484,GO:0008237,GO:0010287,GO:0010288,GO:0051249,GO:0004145,GO:0071732,GO:0043065,GO:0051258,GO:0043066,GO:0045121,GO:0043085,GO:0008270,GO:0004175,GO:0010319,GO:0000082,GO:0006227,GO:1990733,GO:0022617,GO:…
MGG_12767	GO:0030976,GO:0005634,GO:0044548,GO:0005509,GO:0021766,GO:0050439,GO:0009353,GO:0022028,GO:0005516,GO:0015629,GO:0051087,GO:0045202,GO:0042645,GO:0046872,GO:0051480,GO:0006936,GO:0045211,GO:0000287,GO:0006816,GO:0019233,GO:0021794,GO:0000166,GO:0034602,GO:0042802,GO:0099509,GO:0004149,GO:0009274,GO:0005947,GO:0005179,GO:0043195,GO:0043197,GO:0021695,GO:0030016,GO:0003779,GO:0045252,GO:0002244,GO:…
MGG_03149	GO:0005634,GO:0044548,GO:0035845,GO:0005125,GO:0043536,GO:0009744,GO:0050709,GO:0005654,GO:0048662,GO:0016407,GO:0007200,GO:0042531,GO:0007204,GO:0004147,GO:0032819,GO:0004148,GO:0004149,GO:0009274,GO:0043066,GO:0005179,GO:0051260,GO:1901149,GO:1990748,GO:0008270,GO:0006734,GO:0040019,GO:0070743,GO:0034393,GO:0051291,GO:0106077,GO:0008284,GO:0003677,GO:0016477,GO:0045150,GO:0043617,GO:0022626,GO:…
MGG_03135	GO:0005634,GO:0002181,GO:0005829,GO:0005576,GO:0003723,GO:0006412,GO:0097421,GO:0050829,GO:0005840,GO:0003729,GO:0045202,GO:0061844,GO:0016020,GO:0009620,GO:0003735,GO:0031640,GO:0062040,GO:0048025,GO:0006364,GO:0022625,GO:0022626,GO:0009506,GO:0030627,GO:0042788,GO:0031012,GO:0005925,GO:1904571,GO:1990904,GO:0035368,GO:0005737,GO:0005739,GO:0098794,GO:0070062,GO:0014069,GO:0005886
MGG_00686	GO:0005840,GO:0016787,GO:1990904,GO:0003735,GO:0005737,GO:0005739,GO:0006412
MGG_00682	GO:0007488,GO:0005634,GO:0009794,GO:0006468,GO:0005829,GO:0061575,GO:0007049,GO:1902806,GO:0023052,GO:0044877,GO:0051726,GO:0008270,GO:0048144,GO:0005777,GO:0007057,GO:0006355,GO:0006357,GO:0000278,GO:0005654,GO:0007127,GO:0030295,GO:0042393,GO:0051225,GO:0016538,GO:0003682,GO:0044772,GO:0051301,GO:0042023,GO:0007143,GO:0007144,GO:0005737,GO:0031145,GO:0007346,GO:0035186,GO:0000307,GO:0045944,GO:…
MGG_11513	GO:0010243,GO:0032781,GO:0043022,GO:0000018,GO:0051219,GO:0048156,GO:0097308,GO:1990718,GO:0042026,GO:0010286,GO:0000049,GO:0009266,GO:0009267,GO:0000054,GO:0043066,GO:0009277,GO:0009279,GO:0045121,GO:1903707,GO:0008270,GO:0040019,GO:0021589,GO:0009307,GO:0008285,GO:1904764,GO:0009314,GO:0022626,GO:0043107,GO:0045156,GO:0040036,GO:0007269,GO:0016491,GO:0007283,GO:1901673,GO:0006260,GO:0007286,GO:…
MGG_11536	GO:0010242,GO:0009986,GO:0004100,GO:0046086,GO:0006412,GO:1990929,GO:0005903,GO:0000015,GO:0000271,GO:0000272,GO:0009744,GO:0006164,GO:0042773,GO:0009750,GO:0000023,GO:0061720,GO:0046872,GO:0017177,GO:0000025,GO:0030234,GO:0004634,GO:0061723,GO:0006941,GO:2000899,GO:0000287,GO:0009505,GO:0033825,GO:0004129,GO:0044322,GO:0009506,GO:0009251,GO:0009507,GO:0030244,GO:0030246,GO:0002086,GO:0085030,GO:…
MGG_11541	GO:0006144,GO:0005125,GO:0007173,GO:0008199,GO:0008201,GO:0140296,GO:0140297,GO:0008203,GO:0007179,GO:0007181,GO:0002062,GO:0097294,GO:0051216,GO:0043025,GO:0006164,GO:0044053,GO:0060445,GO:0047134,GO:0007200,GO:0006177,GO:0004129,GO:0005154,GO:0005160,GO:0032809,GO:0008233,GO:0042025,GO:0006189,GO:0070700,GO:0071731,GO:0048185,GO:0043065,GO:0043066,GO:0005178,GO:0005179,GO:0051260,GO:0007229,GO:…
MGG_00613	GO:0019904,GO:0042306,GO:0140678,GO:0031428,GO:0001093,GO:0045893,GO:0031429,GO:0046982,GO:0008139,GO:0003723,GO:0014029,GO:0034512,GO:0014032,GO:0034513,GO:0006417,GO:0030674,GO:0005524,GO:0005525,GO:0000278,GO:0005654,GO:0007000,GO:0008284,GO:0006364,GO:0005730,GO:0048167,GO:0005737,GO:0062064,GO:0062065,GO:0007409,GO:0001650,GO:0015030,GO:0006970,GO:0033979
MGG_11543	GO:0005634,GO:0002053,GO:0005127,GO:0006412,GO:0051213,GO:0002063,GO:0051216,GO:0007186,GO:0019221,GO:0038165,GO:2000648,GO:0005654,GO:0016151,GO:0061975,GO:0046872,GO:0048664,GO:0006937,GO:0000028,GO:0045597,GO:0004896,GO:0009507,GO:0031012,GO:0035108,GO:0019243,GO:0030509,GO:0071470,GO:0042803,GO:0045880,GO:0007224,GO:0043066,GO:0006970,GO:0071482,GO:0004923,GO:0048701,GO:0004925,GO:0070207,GO:…
[truncated: 206 more rows]

## Sheet: Sheet3
GO enrichment of MoKin1 putative interacters
Class	GO_Name	GO_ID	GO_Level	P_value	EnrichmentScore	HitsGenesCountsInSelectedSet	HitsGenesCountsInBackground	AllGenesCountsInSelectedSet	AllGenesCountsInBackground	GenesOfSelectedSetInGOterm	corrected p-value(BH method)
[truncated: 7,215 more rows]

## Sheet: Sheet4
GO terms enriched in endoplasmic reticulum stress
[truncated: 12 more rows]
